# Supplementary material for: Pleomorphic viruses establish stable relationship with marine hyperthermophilic archaea
Source: ISME J. 2024 Jan 23;18(1):wrae008. doi: 10.1093/ismejo/wrae008 (PMC10919331; doi:10.1093/ismejo/wrae008)
Supplement: SI_Data_3_wrae008 [file si_data_3_wrae008.zip › vir193.pdb]

HEADER                                            01-JUN-22                     
TITLE     ALPHAFOLD MONOMER V2.0 PREDICTION FOR MAJOR CAPSID PROTEIN OF HIS2    
TITLE    2 FAMILY OF SPINDLE-SHAPED HALOVIRUS (A0A1Q6DSY8)                      
COMPND    MOL_ID: 1;                                                            
COMPND   2 MOLECULE: MAJOR CAPSID PROTEIN OF HIS2 FAMILY OF SPINDLE-SHAPED      
COMPND   3 HALOVIRUS;                                                           
COMPND   4 CHAIN: A                                                             
SOURCE    MOL_ID: 1;                                                            
SOURCE   2 ORGANISM_SCIENTIFIC: CANDIDATUS METHANOHALARCHAEUM THERMOPHILUM;     
SOURCE   3 ORGANISM_TAXID: 1903181                                              
REMARK   1                                                                      
REMARK   1 REFERENCE 1                                                          
REMARK   1  AUTH   JOHN JUMPER, RICHARD EVANS, ALEXANDER PRITZEL, TIM GREEN,    
REMARK   1  AUTH 2 MICHAEL FIGURNOV, OLAF RONNEBERGER, KATHRYN TUNYASUVUNAKOOL, 
REMARK   1  AUTH 3 RUSS BATES, AUGUSTIN ZIDEK, ANNA POTAPENKO, ALEX BRIDGLAND,  
REMARK   1  AUTH 4 CLEMENS MEYER, SIMON A A KOHL, ANDREW J BALLARD,             
REMARK   1  AUTH 5 ANDREW COWIE, BERNARDINO ROMERA-PAREDES, STANISLAV NIKOLOV,  
REMARK   1  AUTH 6 RISHUB JAIN, JONAS ADLER, TREVOR BACK, STIG PETERSEN,        
REMARK   1  AUTH 7 DAVID REIMAN, ELLEN CLANCY, MICHAL ZIELINSKI,                
REMARK   1  AUTH 8 MARTIN STEINEGGER, MICHALINA PACHOLSKA, TAMAS BERGHAMMER,    
REMARK   1  AUTH 9 DAVID SILVER, ORIOL VINYALS, ANDREW W SENIOR,                
REMARK   1  AUTH10 KORAY KAVUKCUOGLU, PUSHMEET KOHLI, DEMIS HASSABIS            
REMARK   1  TITL   HIGHLY ACCURATE PROTEIN STRUCTURE PREDICTION WITH ALPHAFOLD  
REMARK   1  REF    NATURE                        V. 596   583 2021              
REMARK   1  REFN                   ISSN 0028-0836                               
REMARK   1  PMID   34265844                                                     
REMARK   1  DOI    10.1038/s41586-021-03819-2                                   
REMARK   1                                                                      
REMARK   1 DISCLAIMERS                                                          
REMARK   1 ALPHAFOLD DATA, COPYRIGHT (2021) DEEPMIND TECHNOLOGIES LIMITED. THE  
REMARK   1 INFORMATION PROVIDED IS THEORETICAL MODELLING ONLY AND CAUTION SHOULD
REMARK   1 BE EXERCISED IN ITS USE. IT IS PROVIDED "AS-IS" WITHOUT ANY WARRANTY 
REMARK   1 OF ANY KIND, WHETHER EXPRESSED OR IMPLIED. NO WARRANTY IS GIVEN THAT 
REMARK   1 USE OF THE INFORMATION SHALL NOT INFRINGE THE RIGHTS OF ANY THIRD    
REMARK   1 PARTY. THE INFORMATION IS NOT INTENDED TO BE A SUBSTITUTE FOR        
REMARK   1 PROFESSIONAL MEDICAL ADVICE, DIAGNOSIS, OR TREATMENT, AND DOES NOT   
REMARK   1 CONSTITUTE MEDICAL OR OTHER PROFESSIONAL ADVICE. IT IS AVAILABLE FOR 
REMARK   1 ACADEMIC AND COMMERCIAL PURPOSES, UNDER CC-BY 4.0 LICENCE.           
DBREF  XXXX A    1   522  UNP    A0A1Q6DSY8 A0A1Q6DSY8_9EURY     1    522       
SEQRES   1 A  522  MET PHE LYS PHE LEU ALA VAL PHE PHE CYS LEU ILE LEU
SEQRES   2 A  522  VAL SER GLY GLY LEU SER GLY TYR PHE VAL GLY SER ASP
SEQRES   3 A  522  VAL ARG GLY ALA ARG ALA SER SER ASP TRP GLY SER SER
SEQRES   4 A  522  LEU LEU GLU LYS GLY PHE LEU SER PRO SER ASN PRO ALA
SEQRES   5 A  522  GLY LEU ALA VAL ARG GLY TRP SER TYR LEU PHE GLY GLU
SEQRES   6 A  522  THR LEU ASP PHE VAL GLY GLY PHE GLU LEU GLN LYS THR
SEQRES   7 A  522  LEU ASN SER SER LYS GLU GLN ASN SER ALA SER ILE LEU
SEQRES   8 A  522  GLY HIS ALA LEU THR LEU ARG GLU THR ASN LYS ARG ILE
SEQRES   9 A  522  LEU ASP ILE GLN SER ASN HIS ILE ARG ASP ALA ARG ASN
SEQRES  10 A  522  LEU VAL TRP ALA LYS ILE LYS GLU THR THR VAL SER ASN
SEQRES  11 A  522  LEU ASN ASN ASP ASN THR LYS GLN SER THR ILE ILE GLU
SEQRES  12 A  522  ALA LYS GLU GLU ILE ARG ASP TYR TYR SER SER ILE GLN
SEQRES  13 A  522  TYR ASN LEU ASN SER GLN LEU SER ALA ASN THR LEU SER
SEQRES  14 A  522  ILE LYS HIS LEU VAL GLU LYS ASN THR ASN THR SER THR
SEQRES  15 A  522  LYS PHE LYS GLU PRO PHE TYR LEU GLU GLY LYS VAL ARG
SEQRES  16 A  522  TYR ARG THR TYR GLY ASP TRP TRP THR LYS THR LYS THR
SEQRES  17 A  522  SER ASP GLY LEU SER PHE ILE LYS LYS ASN VAL SER LEU
SEQRES  18 A  522  LEU ASN LYS SER LYS GLN VAL VAL TRP ASP ILE LYS GLU
SEQRES  19 A  522  VAL LYS ILE PRO LYS GLU ALA TYR SER HIS GLY SER THR
SEQRES  20 A  522  ARG ILE ASP PRO VAL VAL TYR SER GLY GLU THR PRO VAL
SEQRES  21 A  522  SER GLY ASP GLY LYS THR VAL SER VAL LYS LEU PHE ALA
SEQRES  22 A  522  LYS GLY VAL ASP SER LYS ASP GLN ALA VAL ILE ASN SER
SEQRES  23 A  522  LEU ARG TRP ASN GLY ILE TYR SER GLU VAL ASN LYS GLU
SEQRES  24 A  522  CYS SER ARG MET GLU LYS ASN ALA GLU LYS TYR ILE GLU
SEQRES  25 A  522  GLU VAL TYR SER LYS TYR GLU GLN GLY GLU LEU ASN ILE
SEQRES  26 A  522  SER GLY LEU ILE ASP ALA GLU THR LEU VAL THR ASN LEU
SEQRES  27 A  522  ASN THR GLN ILE ASN GLU THR GLY TYR TYR ALA TYR ALA
SEQRES  28 A  522  GLY VAL LYS LEU SER LEU LEU GLY ILE ASN THR SER LEU
SEQRES  29 A  522  ASP SER ASN PHE LYS LEU LYS LEU LEU GLU SER ASN ARG
SEQRES  30 A  522  THR GLU GLU GLY MET LEU PHE THR ASP HIS VAL PRO ARG
SEQRES  31 A  522  THR ASN GLY SER PHE VAL VAL ASN ARG THR TYR TYR PRO
SEQRES  32 A  522  GLY ASN TRP SER GLU SER CYS TYR LEU VAL GLY SER PHE
SEQRES  33 A  522  HIS VAL ILE ASP GLU PRO PHE ARG VAL LEU GLU ILE ARG
SEQRES  34 A  522  ASP HIS ASP GLY ASN ILE GLN GLN GLU VAL GLY LEU SER
SEQRES  35 A  522  ASN TYR ASN ARG GLN THR SER ASP PRO SER GLU LEU LYS
SEQRES  36 A  522  GLU GLU LEU GLY GLN LEU GLN GLU ILE TYR ASN GLN THR
SEQRES  37 A  522  ASN ASP PHE SER VAL LYS SER GLY GLY VAL SER GLY LYS
SEQRES  38 A  522  GLU ASP SER VAL ASP VAL GLY ASP VAL PHE GLY GLY LEU
SEQRES  39 A  522  GLY GLU THR TRP PHE GLY VAL PRO ILE TRP VAL VAL LEU
SEQRES  40 A  522  PHE ILE PHE THR VAL LEU ALA TYR ALA TYR LEU VAL GLU
SEQRES  41 A  522  GLU LYS
HELIX    1   1 PRO A   51  LEU A   62  1                                  12
HELIX    2   2 LYS A   83  ARG A  113  1                                  31
HELIX    3   3 ASP A  114  ARG A  116  1                                   3
HELIX    4   4 ASN A  117  ASN A  132  1                                  16
HELIX    5   5 LYS A  137  THR A  178  1                                  42
HELIX    6   6 SER A  286  GLU A  319  1                                  34
HELIX    7   7 ALA A  331  THR A  340  1                                  10
HELIX    8   8 GLN A  341  ASN A  343  1                                   3
HELIX    9   9 TYR A  347  LEU A  357  1                                  11
HELIX   10  10 PRO A  403  ASN A  405  1                                   3
HELIX   11  11 PRO A  451  GLU A  453  1                                   3
HELIX   12  12 LEU A  454  LYS A  474  1                                  21
SHEET    1   1 1 PHE A 188  THR A 198  0
SHEET    2   2 1 ASP A 201  ASP A 210  0
SHEET    3   3 1 PHE A 214  SER A 220  0
SHEET    4   4 1 LYS A 226  ILE A 232  0
SHEET    5   5 1 VAL A 235  ILE A 237  0
SHEET    6   6 1 THR A 247  ILE A 249  0
SHEET    7   7 1 VAL A 260  GLY A 262  0
SHEET    8   8 1 LYS A 265  ALA A 273  0
SHEET    9   9 1 GLN A 281  ASN A 285  0
SHEET   10  10 1 ASN A 367  LEU A 372  0
SHEET   11  11 1 THR A 378  GLY A 381  0
SHEET   12  12 1 MET A 382  THR A 385  0
SHEET   13  13 1 SER A 394  VAL A 396  0
SHEET   14  14 1 CYS A 410  VAL A 413  0
SHEET   15  15 1 PHE A 423  ARG A 429  0
SHEET   16  16 1 GLU A 438  GLY A 440  0
CRYST1    1.000    1.000    1.000  90.00  90.00  90.00 P 1           1          
ORIGX1      1.000000  0.000000  0.000000        0.00000                         
ORIGX2      0.000000  1.000000  0.000000        0.00000                         
ORIGX3      0.000000  0.000000  1.000000        0.00000                         
SCALE1      1.000000  0.000000  0.000000        0.00000                         
SCALE2      0.000000  1.000000  0.000000        0.00000                         
SCALE3      0.000000  0.000000  1.000000        0.00000                         
ATOM      1  N   PRO A  51       7.350 -19.310  -3.725  1.00 29.34           N
ATOM      2  CA  PRO A  51       5.948 -18.874  -3.752  1.00 29.34           C
ATOM      3  C   PRO A  51       5.473 -18.369  -2.376  1.00 29.34           C
ATOM      4  CB  PRO A  51       5.142 -20.073  -4.263  1.00 29.34           C
ATOM      5  O   PRO A  51       4.664 -17.442  -2.328  1.00 29.34           O
ATOM      6  CG  PRO A  51       6.045 -21.276  -3.996  1.00 29.34           C
ATOM      7  CD  PRO A  51       7.462 -20.714  -4.078  1.00 29.34           C
ATOM      8  N   ALA A  52       6.071 -18.843  -1.270  1.00 26.34           N
ATOM      9  CA  ALA A  52       5.871 -18.240   0.051  1.00 26.34           C
ATOM     10  C   ALA A  52       6.392 -16.793   0.110  1.00 26.34           C
ATOM     11  CB  ALA A  52       6.525 -19.107   1.133  1.00 26.34           C
ATOM     12  O   ALA A  52       5.870 -15.981   0.857  1.00 26.34           O
ATOM     13  N   GLY A  53       7.351 -16.420  -0.743  1.00 30.97           N
ATOM     14  CA  GLY A  53       7.827 -15.048  -0.879  1.00 30.97           C
ATOM     15  C   GLY A  53       6.752 -14.103  -1.412  1.00 30.97           C
ATOM     16  O   GLY A  53       6.658 -12.988  -0.927  1.00 30.97           O
ATOM     17  N   LEU A  54       5.904 -14.526  -2.358  1.00 33.84           N
ATOM     18  CA  LEU A  54       4.774 -13.711  -2.836  1.00 33.84           C
ATOM     19  C   LEU A  54       3.654 -13.598  -1.792  1.00 33.84           C
ATOM     20  CB  LEU A  54       4.236 -14.281  -4.162  1.00 33.84           C
ATOM     21  O   LEU A  54       3.056 -12.531  -1.687  1.00 33.84           O
ATOM     22  CG  LEU A  54       5.044 -13.838  -5.394  1.00 33.84           C
ATOM     23  CD1 LEU A  54       4.730 -14.753  -6.577  1.00 33.84           C
ATOM     24  CD2 LEU A  54       4.711 -12.399  -5.810  1.00 33.84           C
ATOM     25  N   ALA A  55       3.404 -14.656  -1.013  1.00 30.70           N
ATOM     26  CA  ALA A  55       2.448 -14.628   0.094  1.00 30.70           C
ATOM     27  C   ALA A  55       2.938 -13.705   1.223  1.00 30.70           C
ATOM     28  CB  ALA A  55       2.177 -16.062   0.564  1.00 30.70           C
ATOM     29  O   ALA A  55       2.244 -12.748   1.549  1.00 30.70           O
ATOM     30  N   VAL A  56       4.172 -13.888   1.721  1.00 35.62           N
ATOM     31  CA  VAL A  56       4.842 -13.013   2.714  1.00 35.62           C
ATOM     32  C   VAL A  56       4.895 -11.552   2.242  1.00 35.62           C
ATOM     33  CB  VAL A  56       6.259 -13.549   3.033  1.00 35.62           C
ATOM     34  O   VAL A  56       4.714 -10.634   3.036  1.00 35.62           O
ATOM     35  CG1 VAL A  56       7.078 -12.607   3.925  1.00 35.62           C
ATOM     36  CG2 VAL A  56       6.222 -14.904   3.757  1.00 35.62           C
ATOM     37  N   ARG A  57       5.061 -11.320   0.932  1.00 48.97           N
ATOM     38  CA  ARG A  57       4.978  -9.985   0.312  1.00 48.97           C
ATOM     39  C   ARG A  57       3.553  -9.436   0.213  1.00 48.97           C
ATOM     40  CB  ARG A  57       5.587 -10.014  -1.098  1.00 48.97           C
ATOM     41  O   ARG A  57       3.410  -8.242   0.049  1.00 48.97           O
ATOM     42  CG  ARG A  57       7.119 -10.127  -1.130  1.00 48.97           C
ATOM     43  CD  ARG A  57       7.560 -10.601  -2.527  1.00 48.97           C
ATOM     44  NE  ARG A  57       8.945 -11.107  -2.531  1.00 48.97           N
ATOM     45  NH1 ARG A  57       9.223 -11.251  -4.806  1.00 48.97           N
ATOM     46  NH2 ARG A  57      10.898 -11.835  -3.450  1.00 48.97           N
ATOM     47  CZ  ARG A  57       9.679 -11.396  -3.592  1.00 48.97           C
ATOM     48  N   GLY A  58       2.496 -10.240   0.253  1.00 45.97           N
ATOM     49  CA  GLY A  58       1.125  -9.728   0.382  1.00 45.97           C
ATOM     50  C   GLY A  58       0.834  -9.265   1.811  1.00 45.97           C
ATOM     51  O   GLY A  58       0.192  -8.233   2.003  1.00 45.97           O
ATOM     52  N   TRP A  59       1.379  -9.998   2.790  1.00 49.50           N
ATOM     53  CA  TRP A  59       1.231  -9.738   4.222  1.00 49.50           C
ATOM     54  C   TRP A  59       1.753  -8.361   4.621  1.00 49.50           C
ATOM     55  CB  TRP A  59       1.906 -10.857   5.033  1.00 49.50           C
ATOM     56  O   TRP A  59       0.967  -7.510   5.018  1.00 49.50           O
ATOM     57  CG  TRP A  59       1.124 -12.127   5.075  1.00 49.50           C
ATOM     58  CD1 TRP A  59       1.320 -13.255   4.365  1.00 49.50           C
ATOM     59  CD2 TRP A  59      -0.059 -12.387   5.862  1.00 49.50           C
ATOM     60  CE2 TRP A  59      -0.587 -13.657   5.522  1.00 49.50           C
ATOM     61  CE3 TRP A  59      -0.749 -11.654   6.829  1.00 49.50           C
ATOM     62  NE1 TRP A  59       0.378 -14.198   4.706  1.00 49.50           N
ATOM     63  CH2 TRP A  59      -2.673 -13.096   6.553  1.00 49.50           C
ATOM     64  CZ2 TRP A  59      -1.843 -14.069   5.988  1.00 49.50           C
ATOM     65  CZ3 TRP A  59      -2.101 -11.930   7.068  1.00 49.50           C
ATOM     66  N   SER A  60       3.047  -8.083   4.448  1.00 50.19           N
ATOM     67  CA  SER A  60       3.633  -6.811   4.907  1.00 50.19           C
ATOM     68  C   SER A  60       2.922  -5.577   4.339  1.00 50.19           C
ATOM     69  CB  SER A  60       5.118  -6.795   4.551  1.00 50.19           C
ATOM     70  O   SER A  60       2.763  -4.559   5.008  1.00 50.19           O
ATOM     71  OG  SER A  60       5.334  -6.770   3.147  1.00 50.19           O
ATOM     72  N   TYR A  61       2.414  -5.698   3.114  1.00 51.41           N
ATOM     73  CA  TYR A  61       1.675  -4.655   2.416  1.00 51.41           C
ATOM     74  C   TYR A  61       0.304  -4.384   3.039  1.00 51.41           C
ATOM     75  CB  TYR A  61       1.600  -5.056   0.938  1.00 51.41           C
ATOM     76  O   TYR A  61      -0.058  -3.219   3.183  1.00 51.41           O
ATOM     77  CG  TYR A  61       2.837  -4.637   0.178  1.00 51.41           C
ATOM     78  CD1 TYR A  61       2.918  -3.425  -0.537  1.00 51.41           C
ATOM     79  CD2 TYR A  61       3.965  -5.457   0.272  1.00 51.41           C
ATOM     80  CE1 TYR A  61       4.116  -3.088  -1.201  1.00 51.41           C
ATOM     81  CE2 TYR A  61       5.126  -5.181  -0.447  1.00 51.41           C
ATOM     82  OH  TYR A  61       6.388  -3.709  -1.758  1.00 51.41           O
ATOM     83  CZ  TYR A  61       5.208  -3.986  -1.169  1.00 51.41           C
ATOM     84  N   LEU A  62      -0.440  -5.416   3.436  1.00 51.75           N
ATOM     85  CA  LEU A  62      -1.743  -5.266   4.093  1.00 51.75           C
ATOM     86  C   LEU A  62      -1.658  -4.790   5.545  1.00 51.75           C
ATOM     87  CB  LEU A  62      -2.478  -6.612   4.041  1.00 51.75           C
ATOM     88  O   LEU A  62      -2.682  -4.434   6.112  1.00 51.75           O
ATOM     89  CG  LEU A  62      -3.134  -6.862   2.682  1.00 51.75           C
ATOM     90  CD1 LEU A  62      -3.443  -8.338   2.554  1.00 51.75           C
ATOM     91  CD2 LEU A  62      -4.459  -6.114   2.540  1.00 51.75           C
ATOM     92  N   PHE A  63      -0.481  -4.800   6.169  1.00 53.09           N
ATOM     93  CA  PHE A  63      -0.355  -4.451   7.591  1.00 53.09           C
ATOM     94  C   PHE A  63       0.572  -3.271   7.856  1.00 53.09           C
ATOM     95  CB  PHE A  63      -0.015  -5.704   8.413  1.00 53.09           C
ATOM     96  O   PHE A  63       0.832  -2.965   9.016  1.00 53.09           O
ATOM     97  CG  PHE A  63      -1.019  -6.809   8.159  1.00 53.09           C
ATOM     98  CD1 PHE A  63      -2.378  -6.617   8.466  1.00 53.09           C
ATOM     99  CD2 PHE A  63      -0.634  -7.928   7.414  1.00 53.09           C
ATOM    100  CE1 PHE A  63      -3.345  -7.539   8.028  1.00 53.09           C
ATOM    101  CE2 PHE A  63      -1.619  -8.741   6.840  1.00 53.09           C
ATOM    102  CZ  PHE A  63      -2.963  -8.594   7.192  1.00 53.09           C
ATOM    103  N   GLY A  64       1.063  -2.605   6.806  1.00 48.78           N
ATOM    104  CA  GLY A  64       1.999  -1.491   6.958  1.00 48.78           C
ATOM    105  C   GLY A  64       3.356  -1.907   7.536  1.00 48.78           C
ATOM    106  O   GLY A  64       4.151  -1.066   7.927  1.00 48.78           O
ATOM    107  N   GLU A  65       3.670  -3.199   7.602  1.00 50.78           N
ATOM    108  CA  GLU A  65       4.947  -3.639   8.158  1.00 50.78           C
ATOM    109  C   GLU A  65       6.066  -3.458   7.141  1.00 50.78           C
ATOM    110  CB  GLU A  65       4.877  -5.079   8.654  1.00 50.78           C
ATOM    111  O   GLU A  65       5.917  -3.789   5.962  1.00 50.78           O
ATOM    112  CG  GLU A  65       3.971  -5.167   9.885  1.00 50.78           C
ATOM    113  CD  GLU A  65       4.042  -6.533  10.558  1.00 50.78           C
ATOM    114  OE1 GLU A  65       3.519  -6.624  11.694  1.00 50.78           O
ATOM    115  OE2 GLU A  65       4.504  -7.502   9.920  1.00 50.78           O
ATOM    116  N   THR A  66       7.205  -2.940   7.597  1.00 41.75           N
ATOM    117  CA  THR A  66       8.385  -2.746   6.760  1.00 41.75           C
ATOM    118  C   THR A  66       9.152  -4.061   6.647  1.00 41.75           C
ATOM    119  CB  THR A  66       9.284  -1.631   7.321  1.00 41.75           C
ATOM    120  O   THR A  66       9.834  -4.464   7.587  1.00 41.75           O
ATOM    121  CG2 THR A  66       8.564  -0.282   7.362  1.00 41.75           C
ATOM    122  OG1 THR A  66       9.675  -1.917   8.643  1.00 41.75           O
ATOM    123  N   LEU A  67       9.074  -4.729   5.496  1.00 43.19           N
ATOM    124  CA  LEU A  67      10.005  -5.808   5.154  1.00 43.19           C
ATOM    125  C   LEU A  67      11.093  -5.281   4.217  1.00 43.19           C
ATOM    126  CB  LEU A  67       9.263  -7.020   4.559  1.00 43.19           C
ATOM    127  O   LEU A  67      10.793  -4.649   3.200  1.00 43.19           O
ATOM    128  CG  LEU A  67       8.514  -7.895   5.582  1.00 43.19           C
ATOM    129  CD1 LEU A  67       7.824  -9.041   4.837  1.00 43.19           C
ATOM    130  CD2 LEU A  67       9.447  -8.542   6.611  1.00 43.19           C
ATOM    131  N   ASP A  68      12.353  -5.591   4.531  1.00 38.00           N
ATOM    132  CA  ASP A  68      13.484  -5.327   3.643  1.00 38.00           C
ATOM    133  C   ASP A  68      13.323  -6.138   2.351  1.00 38.00           C
ATOM    134  CB  ASP A  68      14.831  -5.622   4.336  1.00 38.00           C
ATOM    135  O   ASP A  68      13.562  -7.347   2.278  1.00 38.00           O
ATOM    136  CG  ASP A  68      15.465  -4.406   5.027  1.00 38.00           C
ATOM    137  OD1 ASP A  68      15.151  -3.264   4.621  1.00 38.00           O
ATOM    138  OD2 ASP A  68      16.345  -4.637   5.882  1.00 38.00           O
ATOM    139  N   PHE A  69      12.897  -5.454   1.289  1.00 43.56           N
ATOM    140  CA  PHE A  69      12.772  -6.037  -0.039  1.00 43.56           C
ATOM    141  C   PHE A  69      14.153  -6.100  -0.696  1.00 43.56           C
ATOM    142  CB  PHE A  69      11.723  -5.282  -0.869  1.00 43.56           C
ATOM    143  O   PHE A  69      14.513  -5.282  -1.542  1.00 43.56           O
ATOM    144  CG  PHE A  69      11.254  -6.050  -2.096  1.00 43.56           C
ATOM    145  CD1 PHE A  69      12.041  -6.119  -3.259  1.00 43.56           C
ATOM    146  CD2 PHE A  69      10.014  -6.711  -2.082  1.00 43.56           C
ATOM    147  CE1 PHE A  69      11.585  -6.797  -4.404  1.00 43.56           C
ATOM    148  CE2 PHE A  69       9.548  -7.374  -3.231  1.00 43.56           C
ATOM    149  CZ  PHE A  69      10.326  -7.409  -4.399  1.00 43.56           C
ATOM    150  N   VAL A  70      14.954  -7.091  -0.316  1.00 33.38           N
ATOM    151  CA  VAL A  70      16.191  -7.424  -1.032  1.00 33.38           C
ATOM    152  C   VAL A  70      16.221  -8.935  -1.268  1.00 33.38           C
ATOM    153  CB  VAL A  70      17.450  -6.856  -0.336  1.00 33.38           C
ATOM    154  O   VAL A  70      16.967  -9.672  -0.640  1.00 33.38           O
ATOM    155  CG1 VAL A  70      18.647  -6.937  -1.297  1.00 33.38           C
ATOM    156  CG2 VAL A  70      17.310  -5.377   0.061  1.00 33.38           C
ATOM    157  N   GLY A  71      15.346  -9.421  -2.157  1.00 36.69           N
ATOM    158  CA  GLY A  71      15.158 -10.857  -2.404  1.00 36.69           C
ATOM    159  C   GLY A  71      15.019 -11.210  -3.884  1.00 36.69           C
ATOM    160  O   GLY A  71      13.918 -11.158  -4.433  1.00 36.69           O
ATOM    161  N   GLY A  72      16.159 -11.565  -4.486  1.00 37.53           N
ATOM    162  CA  GLY A  72      16.442 -11.825  -5.899  1.00 37.53           C
ATOM    163  C   GLY A  72      15.403 -12.591  -6.720  1.00 37.53           C
ATOM    164  O   GLY A  72      15.061 -13.733  -6.429  1.00 37.53           O
ATOM    165  N   PHE A  73      15.044 -12.012  -7.866  1.00 40.75           N
ATOM    166  CA  PHE A  73      14.888 -12.830  -9.063  1.00 40.75           C
ATOM    167  C   PHE A  73      16.292 -13.160  -9.570  1.00 40.75           C
ATOM    168  CB  PHE A  73      14.061 -12.099 -10.128  1.00 40.75           C
ATOM    169  O   PHE A  73      16.963 -12.314 -10.170  1.00 40.75           O
ATOM    170  CG  PHE A  73      12.572 -12.113  -9.854  1.00 40.75           C
ATOM    171  CD1 PHE A  73      11.812 -13.252 -10.183  1.00 40.75           C
ATOM    172  CD2 PHE A  73      11.944 -10.999  -9.266  1.00 40.75           C
ATOM    173  CE1 PHE A  73      10.429 -13.275  -9.932  1.00 40.75           C
ATOM    174  CE2 PHE A  73      10.559 -11.021  -9.018  1.00 40.75           C
ATOM    175  CZ  PHE A  73       9.802 -12.158  -9.352  1.00 40.75           C
ATOM    176  N   GLU A  74      16.752 -14.388  -9.341  1.00 39.84           N
ATOM    177  CA  GLU A  74      17.897 -14.894 -10.086  1.00 39.84           C
ATOM    178  C   GLU A  74      17.451 -15.155 -11.529  1.00 39.84           C
ATOM    179  CB  GLU A  74      18.538 -16.130  -9.437  1.00 39.84           C
ATOM    180  O   GLU A  74      16.986 -16.230 -11.892  1.00 39.84           O
ATOM    181  CG  GLU A  74      19.379 -15.778  -8.197  1.00 39.84           C
ATOM    182  CD  GLU A  74      20.387 -16.884  -7.835  1.00 39.84           C
ATOM    183  OE1 GLU A  74      21.416 -16.537  -7.212  1.00 39.84           O
ATOM    184  OE2 GLU A  74      20.183 -18.042  -8.262  1.00 39.84           O
ATOM    185  N   LEU A  75      17.623 -14.153 -12.396  1.00 45.59           N
ATOM    186  CA  LEU A  75      17.942 -14.455 -13.792  1.00 45.59           C
ATOM    187  C   LEU A  75      19.118 -15.426 -13.751  1.00 45.59           C
ATOM    188  CB  LEU A  75      18.391 -13.173 -14.517  1.00 45.59           C
ATOM    189  O   LEU A  75      20.125 -15.062 -13.130  1.00 45.59           O
ATOM    190  CG  LEU A  75      17.256 -12.285 -15.003  1.00 45.59           C
ATOM    191  CD1 LEU A  75      17.597 -10.802 -14.945  1.00 45.59           C
ATOM    192  CD2 LEU A  75      16.887 -12.664 -16.444  1.00 45.59           C
ATOM    193  N   GLN A  76      19.029 -16.572 -14.436  1.00 44.84           N
ATOM    194  CA  GLN A  76      20.166 -17.484 -14.592  1.00 44.84           C
ATOM    195  C   GLN A  76      21.462 -16.685 -14.791  1.00 44.84           C
ATOM    196  CB  GLN A  76      19.968 -18.444 -15.778  1.00 44.84           C
ATOM    197  O   GLN A  76      21.485 -15.665 -15.499  1.00 44.84           O
ATOM    198  CG  GLN A  76      19.024 -19.617 -15.464  1.00 44.84           C
ATOM    199  CD  GLN A  76      19.073 -20.712 -16.532  1.00 44.84           C
ATOM    200  NE2 GLN A  76      18.515 -21.872 -16.265  1.00 44.84           N
ATOM    201  OE1 GLN A  76      19.611 -20.553 -17.615  1.00 44.84           O
ATOM    202  N   LYS A  77      22.534 -17.112 -14.109  1.00 43.84           N
ATOM    203  CA  LYS A  77      23.845 -16.435 -14.110  1.00 43.84           C
ATOM    204  C   LYS A  77      24.346 -16.114 -15.523  1.00 43.84           C
ATOM    205  CB  LYS A  77      24.877 -17.282 -13.337  1.00 43.84           C
ATOM    206  O   LYS A  77      25.086 -15.153 -15.690  1.00 43.84           O
ATOM    207  CG  LYS A  77      25.059 -16.776 -11.898  1.00 43.84           C
ATOM    208  CD  LYS A  77      26.050 -17.645 -11.107  1.00 43.84           C
ATOM    209  CE  LYS A  77      26.278 -17.045  -9.712  1.00 43.84           C
ATOM    210  NZ  LYS A  77      27.089 -17.933  -8.840  1.00 43.84           N
ATOM    211  N   THR A  78      23.873 -16.842 -16.527  1.00 49.03           N
ATOM    212  CA  THR A  78      24.261 -16.701 -17.924  1.00 49.03           C
ATOM    213  C   THR A  78      23.053 -16.781 -18.858  1.00 49.03           C
ATOM    214  CB  THR A  78      25.283 -17.791 -18.271  1.00 49.03           C
ATOM    215  O   THR A  78      22.386 -17.806 -18.958  1.00 49.03           O
ATOM    216  CG2 THR A  78      26.709 -17.287 -18.063  1.00 49.03           C
ATOM    217  OG1 THR A  78      25.140 -18.950 -17.471  1.00 49.03           O
ATOM    218  N   LEU A  79      22.800 -15.702 -19.600  1.00 58.94           N
ATOM    219  CA  LEU A  79      21.955 -15.723 -20.794  1.00 58.94           C
ATOM    220  C   LEU A  79      22.825 -16.193 -21.979  1.00 58.94           C
ATOM    221  CB  LEU A  79      21.370 -14.315 -21.011  1.00 58.94           C
ATOM    222  O   LEU A  79      23.350 -15.387 -22.737  1.00 58.94           O
ATOM    223  CG  LEU A  79      20.252 -13.838 -20.070  1.00 58.94           C
ATOM    224  CD1 LEU A  79      19.909 -12.380 -20.394  1.00 58.94           C
ATOM    225  CD2 LEU A  79      18.972 -14.663 -20.216  1.00 58.94           C
ATOM    226  N   ASN A  80      23.045 -17.503 -22.112  1.00 58.69           N
ATOM    227  CA  ASN A  80      23.947 -18.077 -23.133  1.00 58.69           C
ATOM    228  C   ASN A  80      23.205 -18.597 -24.378  1.00 58.69           C
ATOM    229  CB  ASN A  80      24.868 -19.126 -22.483  1.00 58.69           C
ATOM    230  O   ASN A  80      23.647 -19.542 -25.029  1.00 58.69           O
ATOM    231  CG  ASN A  80      25.959 -18.523 -21.622  1.00 58.69           C
ATOM    232  ND2 ASN A  80      26.734 -19.353 -20.964  1.00 58.69           N
ATOM    233  OD1 ASN A  80      26.137 -17.324 -21.503  1.00 58.69           O
ATOM    234  N   SER A  81      22.048 -18.013 -24.683  1.00 68.69           N
ATOM    235  CA  SER A  81      21.160 -18.442 -25.770  1.00 68.69           C
ATOM    236  C   SER A  81      21.248 -17.501 -26.986  1.00 68.69           C
ATOM    237  CB  SER A  81      19.751 -18.559 -25.186  1.00 68.69           C
ATOM    238  O   SER A  81      22.104 -16.612 -27.024  1.00 68.69           O
ATOM    239  OG  SER A  81      19.715 -19.573 -24.202  1.00 68.69           O
ATOM    240  N   SER A  82      20.400 -17.685 -28.008  1.00 84.75           N
ATOM    241  CA  SER A  82      20.353 -16.770 -29.162  1.00 84.75           C
ATOM    242  C   SER A  82      19.955 -15.340 -28.758  1.00 84.75           C
ATOM    243  CB  SER A  82      19.411 -17.300 -30.251  1.00 84.75           C
ATOM    244  O   SER A  82      19.357 -15.125 -27.701  1.00 84.75           O
ATOM    245  OG  SER A  82      18.053 -17.117 -29.903  1.00 84.75           O
ATOM    246  N   LYS A  83      20.231 -14.345 -29.618  1.00 88.56           N
ATOM    247  CA  LYS A  83      19.833 -12.941 -29.381  1.00 88.56           C
ATOM    248  C   LYS A  83      18.333 -12.806 -29.124  1.00 88.56           C
ATOM    249  CB  LYS A  83      20.214 -12.060 -30.581  1.00 88.56           C
ATOM    250  O   LYS A  83      17.920 -12.060 -28.241  1.00 88.56           O
ATOM    251  CG  LYS A  83      21.717 -11.777 -30.655  1.00 88.56           C
ATOM    252  CD  LYS A  83      22.012 -10.819 -31.814  1.00 88.56           C
ATOM    253  CE  LYS A  83      23.495 -10.454 -31.816  1.00 88.56           C
ATOM    254  NZ  LYS A  83      23.823  -9.509 -32.908  1.00 88.56           N
ATOM    255  N   GLU A  84      17.534 -13.543 -29.890  1.00 85.06           N
ATOM    256  CA  GLU A  84      16.084 -13.655 -29.763  1.00 85.06           C
ATOM    257  C   GLU A  84      15.692 -14.189 -28.383  1.00 85.06           C
ATOM    258  CB  GLU A  84      15.532 -14.634 -30.821  1.00 85.06           C
ATOM    259  O   GLU A  84      14.858 -13.584 -27.714  1.00 85.06           O
ATOM    260  CG  GLU A  84      15.578 -14.230 -32.302  1.00 85.06           C
ATOM    261  CD  GLU A  84      16.967 -13.836 -32.830  1.00 85.06           C
ATOM    262  OE1 GLU A  84      17.021 -12.838 -33.582  1.00 85.06           O
ATOM    263  OE2 GLU A  84      17.961 -14.485 -32.429  1.00 85.06           O
ATOM    264  N   GLN A  85      16.302 -15.298 -27.952  1.00 79.50           N
ATOM    265  CA  GLN A  85      15.998 -15.948 -26.677  1.00 79.50           C
ATOM    266  C   GLN A  85      16.388 -15.060 -25.495  1.00 79.50           C
ATOM    267  CB  GLN A  85      16.717 -17.303 -26.614  1.00 79.50           C
ATOM    268  O   GLN A  85      15.587 -14.872 -24.587  1.00 79.50           O
ATOM    269  CG  GLN A  85      16.038 -18.348 -27.512  1.00 79.50           C
ATOM    270  CD  GLN A  85      16.851 -19.633 -27.658  1.00 79.50           C
ATOM    271  NE2 GLN A  85      16.220 -20.784 -27.636  1.00 79.50           N
ATOM    272  OE1 GLN A  85      18.057 -19.636 -27.839  1.00 79.50           O
ATOM    273  N   ASN A  86      17.563 -14.431 -25.537  1.00 82.44           N
ATOM    274  CA  ASN A  86      18.010 -13.537 -24.471  1.00 82.44           C
ATOM    275  C   ASN A  86      17.110 -12.292 -24.356  1.00 82.44           C
ATOM    276  CB  ASN A  86      19.478 -13.162 -24.723  1.00 82.44           C
ATOM    277  O   ASN A  86      16.742 -11.897 -23.249  1.00 82.44           O
ATOM    278  CG  ASN A  86      20.426 -14.351 -24.714  1.00 82.44           C
ATOM    279  ND2 ASN A  86      21.525 -14.238 -25.414  1.00 82.44           N
ATOM    280  OD1 ASN A  86      20.192 -15.380 -24.097  1.00 82.44           O
ATOM    281  N   SER A  87      16.696 -11.698 -25.485  1.00 85.69           N
ATOM    282  CA  SER A  87      15.718 -10.598 -25.491  1.00 85.69           C
ATOM    283  C   SER A  87      14.340 -11.032 -24.985  1.00 85.69           C
ATOM    284  CB  SER A  87      15.564 -10.012 -26.895  1.00 85.69           C
ATOM    285  O   SER A  87      13.712 -10.284 -24.237  1.00 85.69           O
ATOM    286  OG  SER A  87      16.698  -9.243 -27.231  1.00 85.69           O
ATOM    287  N   ALA A  88      13.879 -12.230 -25.351  1.00 81.38           N
ATOM    288  CA  ALA A  88      12.621 -12.781 -24.855  1.00 81.38           C
ATOM    289  C   ALA A  88      12.665 -13.029 -23.338  1.00 81.38           C
ATOM    290  CB  ALA A  88      12.288 -14.057 -25.635  1.00 81.38           C
ATOM    291  O   ALA A  88      11.695 -12.718 -22.654  1.00 81.38           O
ATOM    292  N   SER A  89      13.793 -13.497 -22.793  1.00 79.12           N
ATOM    293  CA  SER A  89      13.976 -13.662 -21.345  1.00 79.12           C
ATOM    294  C   SER A  89      13.910 -12.328 -20.599  1.00 79.12           C
ATOM    295  CB  SER A  89      15.308 -14.354 -21.041  1.00 79.12           C
ATOM    296  O   SER A  89      13.211 -12.224 -19.593  1.00 79.12           O
ATOM    297  OG  SER A  89      15.317 -15.647 -21.608  1.00 79.12           O
ATOM    298  N   ILE A  90      14.569 -11.278 -21.105  1.00 82.94           N
ATOM    299  CA  ILE A  90      14.486  -9.931 -20.510  1.00 82.94           C
ATOM    300  C   ILE A  90      13.037  -9.429 -20.506  1.00 82.94           C
ATOM    301  CB  ILE A  90      15.429  -8.949 -21.243  1.00 82.94           C
ATOM    302  O   ILE A  90      12.558  -8.943 -19.479  1.00 82.94           O
ATOM    303  CG1 ILE A  90      16.897  -9.310 -20.926  1.00 82.94           C
ATOM    304  CG2 ILE A  90      15.142  -7.482 -20.854  1.00 82.94           C
ATOM    305  CD1 ILE A  90      17.897  -8.635 -21.868  1.00 82.94           C
ATOM    306  N   LEU A  91      12.326  -9.585 -21.628  1.00 84.75           N
ATOM    307  CA  LEU A  91      10.914  -9.222 -21.734  1.00 84.75           C
ATOM    308  C   LEU A  91      10.039 -10.035 -20.769  1.00 84.75           C
ATOM    309  CB  LEU A  91      10.460  -9.402 -23.190  1.00 84.75           C
ATOM    310  O   LEU A  91       9.190  -9.461 -20.096  1.00 84.75           O
ATOM    311  CG  LEU A  91       8.975  -9.063 -23.429  1.00 84.75           C
ATOM    312  CD1 LEU A  91       8.670  -7.585 -23.178  1.00 84.75           C
ATOM    313  CD2 LEU A  91       8.633  -9.422 -24.873  1.00 84.75           C
ATOM    314  N   GLY A  92      10.259 -11.347 -20.661  1.00 75.81           N
ATOM    315  CA  GLY A  92       9.526 -12.217 -19.741  1.00 75.81           C
ATOM    316  C   GLY A  92       9.660 -11.762 -18.287  1.00 75.81           C
ATOM    317  O   GLY A  92       8.663 -11.638 -17.584  1.00 75.81           O
ATOM    318  N   HIS A  93      10.870 -11.397 -17.857  1.00 77.38           N
ATOM    319  CA  HIS A  93      11.103 -10.865 -16.511  1.00 77.38           C
ATOM    320  C   HIS A  93      10.417  -9.514 -16.290  1.00 77.38           C
ATOM    321  CB  HIS A  93      12.608 -10.731 -16.283  1.00 77.38           C
ATOM    322  O   HIS A  93       9.783  -9.290 -15.260  1.00 77.38           O
ATOM    323  CG  HIS A  93      13.269 -12.043 -15.974  1.00 77.38           C
ATOM    324  CD2 HIS A  93      13.183 -13.216 -16.672  1.00 77.38           C
ATOM    325  ND1 HIS A  93      14.026 -12.303 -14.866  1.00 77.38           N
ATOM    326  CE1 HIS A  93      14.385 -13.598 -14.897  1.00 77.38           C
ATOM    327  NE2 HIS A  93      13.945 -14.178 -16.012  1.00 77.38           N
ATOM    328  N   ALA A  94      10.507  -8.625 -17.275  1.00 82.19           N
ATOM    329  CA  ALA A  94       9.804  -7.350 -17.283  1.00 82.19           C
ATOM    330  C   ALA A  94       8.274  -7.513 -17.161  1.00 82.19           C
ATOM    331  CB  ALA A  94      10.214  -6.649 -18.580  1.00 82.19           C
ATOM    332  O   ALA A  94       7.622  -6.749 -16.446  1.00 82.19           O
ATOM    333  N   LEU A  95       7.701  -8.526 -17.814  1.00 79.88           N
ATOM    334  CA  LEU A  95       6.280  -8.860 -17.714  1.00 79.88           C
ATOM    335  C   LEU A  95       5.909  -9.411 -16.334  1.00 79.88           C
ATOM    336  CB  LEU A  95       5.909  -9.842 -18.837  1.00 79.88           C
ATOM    337  O   LEU A  95       4.903  -8.983 -15.774  1.00 79.88           O
ATOM    338  CG  LEU A  95       5.886  -9.209 -20.238  1.00 79.88           C
ATOM    339  CD1 LEU A  95       5.598 -10.285 -21.285  1.00 79.88           C
ATOM    340  CD2 LEU A  95       4.805  -8.131 -20.327  1.00 79.88           C
ATOM    341  N   THR A  96       6.742 -10.263 -15.733  1.00 74.00           N
ATOM    342  CA  THR A  96       6.539 -10.726 -14.350  1.00 74.00           C
ATOM    343  C   THR A  96       6.522  -9.559 -13.358  1.00 74.00           C
ATOM    344  CB  THR A  96       7.621 -11.739 -13.952  1.00 74.00           C
ATOM    345  O   THR A  96       5.655  -9.508 -12.482  1.00 74.00           O
ATOM    346  CG2 THR A  96       7.414 -12.316 -12.553  1.00 74.00           C
ATOM    347  OG1 THR A  96       7.585 -12.824 -14.845  1.00 74.00           O
ATOM    348  N   LEU A  97       7.424  -8.580 -13.516  1.00 76.81           N
ATOM    349  CA  LEU A  97       7.415  -7.352 -12.708  1.00 76.81           C
ATOM    350  C   LEU A  97       6.110  -6.567 -12.898  1.00 76.81           C
ATOM    351  CB  LEU A  97       8.616  -6.457 -13.069  1.00 76.81           C
ATOM    352  O   LEU A  97       5.514  -6.113 -11.923  1.00 76.81           O
ATOM    353  CG  LEU A  97       9.998  -7.012 -12.687  1.00 76.81           C
ATOM    354  CD1 LEU A  97      11.085  -6.096 -13.257  1.00 76.81           C
ATOM    355  CD2 LEU A  97      10.186  -7.106 -11.173  1.00 76.81           C
ATOM    356  N   ARG A  98       5.635  -6.433 -14.142  1.00 80.62           N
ATOM    357  CA  ARG A  98       4.376  -5.741 -14.451  1.00 80.62           C
ATOM    358  C   ARG A  98       3.176  -6.388 -13.761  1.00 80.62           C
ATOM    359  CB  ARG A  98       4.165  -5.709 -15.967  1.00 80.62           C
ATOM    360  O   ARG A  98       2.390  -5.671 -13.143  1.00 80.62           O
ATOM    361  CG  ARG A  98       2.922  -4.887 -16.334  1.00 80.62           C
ATOM    362  CD  ARG A  98       2.628  -5.008 -17.823  1.00 80.62           C
ATOM    363  NE  ARG A  98       1.997  -6.285 -18.187  1.00 80.62           N
ATOM    364  NH1 ARG A  98       2.050  -5.936 -20.441  1.00 80.62           N
ATOM    365  NH2 ARG A  98       1.173  -7.832 -19.579  1.00 80.62           N
ATOM    366  CZ  ARG A  98       1.744  -6.682 -19.412  1.00 80.62           C
ATOM    367  N   GLU A  99       3.023  -7.705 -13.873  1.00 72.94           N
ATOM    368  CA  GLU A  99       1.886  -8.413 -13.269  1.00 72.94           C
ATOM    369  C   GLU A  99       1.951  -8.370 -11.738  1.00 72.94           C
ATOM    370  CB  GLU A  99       1.801  -9.862 -13.780  1.00 72.94           C
ATOM    371  O   GLU A  99       0.944  -8.098 -11.084  1.00 72.94           O
ATOM    372  CG  GLU A  99       1.557  -9.996 -15.295  1.00 72.94           C
ATOM    373  CD  GLU A  99       0.427  -9.102 -15.837  1.00 72.94           C
ATOM    374  OE1 GLU A  99       0.645  -8.465 -16.905  1.00 72.94           O
ATOM    375  OE2 GLU A  99      -0.630  -8.984 -15.178  1.00 72.94           O
ATOM    376  N   THR A 100       3.153  -8.508 -11.165  1.00 70.75           N
ATOM    377  CA  THR A 100       3.374  -8.344  -9.718  1.00 70.75           C
ATOM    378  C   THR A 100       2.953  -6.946  -9.255  1.00 70.75           C
ATOM    379  CB  THR A 100       4.843  -8.603  -9.350  1.00 70.75           C
ATOM    380  O   THR A 100       2.220  -6.810  -8.278  1.00 70.75           O
ATOM    381  CG2 THR A 100       5.088  -8.546  -7.843  1.00 70.75           C
ATOM    382  OG1 THR A 100       5.238  -9.888  -9.775  1.00 70.75           O
ATOM    383  N   ASN A 101       3.332  -5.902  -9.996  1.00 76.06           N
ATOM    384  CA  ASN A 101       2.954  -4.524  -9.683  1.00 76.06           C
ATOM    385  C   ASN A 101       1.462  -4.282  -9.773  1.00 76.06           C
ATOM    386  CB  ASN A 101       3.672  -3.569 -10.645  1.00 76.06           C
ATOM    387  O   ASN A 101       0.907  -3.591  -8.927  1.00 76.06           O
ATOM    388  CG  ASN A 101       5.131  -3.486 -10.310  1.00 76.06           C
ATOM    389  ND2 ASN A 101       5.951  -2.994 -11.209  1.00 76.06           N
ATOM    390  OD1 ASN A 101       5.537  -3.815  -9.211  1.00 76.06           O
ATOM    391  N   LYS A 102       0.809  -4.828 -10.802  1.00 77.56           N
ATOM    392  CA  LYS A 102      -0.640  -4.717 -10.935  1.00 77.56           C
ATOM    393  C   LYS A 102      -1.321  -5.306  -9.701  1.00 77.56           C
ATOM    394  CB  LYS A 102      -1.082  -5.380 -12.244  1.00 77.56           C
ATOM    395  O   LYS A 102      -2.092  -4.596  -9.071  1.00 77.56           O
ATOM    396  CG  LYS A 102      -2.604  -5.329 -12.404  1.00 77.56           C
ATOM    397  CD  LYS A 102      -3.036  -5.983 -13.714  1.00 77.56           C
ATOM    398  CE  LYS A 102      -4.565  -5.991 -13.748  1.00 77.56           C
ATOM    399  NZ  LYS A 102      -5.066  -6.946 -14.763  1.00 77.56           N
ATOM    400  N   ARG A 103      -0.959  -6.534  -9.320  1.00 69.50           N
ATOM    401  CA  ARG A 103      -1.542  -7.216  -8.161  1.00 69.50           C
ATOM    402  C   ARG A 103      -1.300  -6.458  -6.855  1.00 69.50           C
ATOM    403  CB  ARG A 103      -1.000  -8.650  -8.106  1.00 69.50           C
ATOM    404  O   ARG A 103      -2.239  -6.272  -6.094  1.00 69.50           O
ATOM    405  CG  ARG A 103      -1.799  -9.514  -7.122  1.00 69.50           C
ATOM    406  CD  ARG A 103      -1.257 -10.945  -7.110  1.00 69.50           C
ATOM    407  NE  ARG A 103      -2.118 -11.839  -6.313  1.00 69.50           N
ATOM    408  NH1 ARG A 103      -0.604 -13.534  -5.981  1.00 69.50           N
ATOM    409  NH2 ARG A 103      -2.696 -13.760  -5.235  1.00 69.50           N
ATOM    410  CZ  ARG A 103      -1.802 -13.033  -5.844  1.00 69.50           C
ATOM    411  N   ILE A 104      -0.074  -5.989  -6.610  1.00 70.81           N
ATOM    412  CA  ILE A 104       0.254  -5.235  -5.388  1.00 70.81           C
ATOM    413  C   ILE A 104      -0.519  -3.918  -5.328  1.00 70.81           C
ATOM    414  CB  ILE A 104       1.777  -5.004  -5.265  1.00 70.81           C
ATOM    415  O   ILE A 104      -1.080  -3.602  -4.288  1.00 70.81           O
ATOM    416  CG1 ILE A 104       2.468  -6.354  -4.968  1.00 70.81           C
ATOM    417  CG2 ILE A 104       2.108  -3.978  -4.159  1.00 70.81           C
ATOM    418  CD1 ILE A 104       3.996  -6.288  -5.026  1.00 70.81           C
ATOM    419  N   LEU A 105      -0.581  -3.160  -6.426  1.00 79.44           N
ATOM    420  CA  LEU A 105      -1.330  -1.901  -6.460  1.00 79.44           C
ATOM    421  C   LEU A 105      -2.830  -2.121  -6.234  1.00 79.44           C
ATOM    422  CB  LEU A 105      -1.092  -1.193  -7.802  1.00 79.44           C
ATOM    423  O   LEU A 105      -3.458  -1.323  -5.546  1.00 79.44           O
ATOM    424  CG  LEU A 105       0.323  -0.613  -7.976  1.00 79.44           C
ATOM    425  CD1 LEU A 105       0.470  -0.077  -9.405  1.00 79.44           C
ATOM    426  CD2 LEU A 105       0.587   0.539  -7.015  1.00 79.44           C
ATOM    427  N   ASP A 106      -3.391  -3.198  -6.784  1.00 74.50           N
ATOM    428  CA  ASP A 106      -4.801  -3.535  -6.597  1.00 74.50           C
ATOM    429  C   ASP A 106      -5.073  -3.947  -5.126  1.00 74.50           C
ATOM    430  CB  ASP A 106      -5.224  -4.600  -7.638  1.00 74.50           C
ATOM    431  O   ASP A 106      -6.013  -3.440  -4.517  1.00 74.50           O
ATOM    432  CG  ASP A 106      -5.118  -4.181  -9.132  1.00 74.50           C
ATOM    433  OD1 ASP A 106      -4.967  -2.977  -9.481  1.00 74.50           O
ATOM    434  OD2 ASP A 106      -5.157  -5.078 -10.010  1.00 74.50           O
ATOM    435  N   ILE A 107      -4.196  -4.758  -4.507  1.00 69.88           N
ATOM    436  CA  ILE A 107      -4.256  -5.097  -3.065  1.00 69.88           C
ATOM    437  C   ILE A 107      -4.152  -3.836  -2.201  1.00 69.88           C
ATOM    438  CB  ILE A 107      -3.140  -6.111  -2.688  1.00 69.88           C
ATOM    439  O   ILE A 107      -4.923  -3.654  -1.264  1.00 69.88           O
ATOM    440  CG1 ILE A 107      -3.440  -7.495  -3.307  1.00 69.88           C
ATOM    441  CG2 ILE A 107      -2.979  -6.264  -1.160  1.00 69.88           C
ATOM    442  CD1 ILE A 107      -2.245  -8.460  -3.281  1.00 69.88           C
ATOM    443  N   GLN A 108      -3.207  -2.953  -2.519  1.00 71.88           N
ATOM    444  CA  GLN A 108      -2.962  -1.730  -1.763  1.00 71.88           C
ATOM    445  C   GLN A 108      -4.124  -0.742  -1.853  1.00 71.88           C
ATOM    446  CB  GLN A 108      -1.660  -1.092  -2.260  1.00 71.88           C
ATOM    447  O   GLN A 108      -4.451  -0.114  -0.855  1.00 71.88           O
ATOM    448  CG  GLN A 108      -0.424  -1.820  -1.734  1.00 71.88           C
ATOM    449  CD  GLN A 108      -0.277  -1.563  -0.249  1.00 71.88           C
ATOM    450  NE2 GLN A 108      -0.446  -2.560   0.566  1.00 71.88           N
ATOM    451  OE1 GLN A 108      -0.043  -0.461   0.194  1.00 71.88           O
ATOM    452  N   SER A 109      -4.782  -0.620  -3.008  1.00 76.94           N
ATOM    453  CA  SER A 109      -5.947   0.264  -3.146  1.00 76.94           C
ATOM    454  C   SER A 109      -7.105  -0.192  -2.254  1.00 76.94           C
ATOM    455  CB  SER A 109      -6.363   0.337  -4.614  1.00 76.94           C
ATOM    456  O   SER A 109      -7.732   0.631  -1.591  1.00 76.94           O
ATOM    457  OG  SER A 109      -7.384   1.296  -4.826  1.00 76.94           O
ATOM    458  N   ASN A 110      -7.333  -1.505  -2.145  1.00 69.00           N
ATOM    459  CA  ASN A 110      -8.308  -2.042  -1.194  1.00 69.00           C
ATOM    460  C   ASN A 110      -7.855  -1.809   0.252  1.00 69.00           C
ATOM    461  CB  ASN A 110      -8.562  -3.522  -1.509  1.00 69.00           C
ATOM    462  O   ASN A 110      -8.600  -1.240   1.043  1.00 69.00           O
ATOM    463  CG  ASN A 110      -9.236  -3.705  -2.856  1.00 69.00           C
ATOM    464  ND2 ASN A 110      -9.044  -4.833  -3.491  1.00 69.00           N
ATOM    465  OD1 ASN A 110      -9.952  -2.854  -3.364  1.00 69.00           O
ATOM    466  N   HIS A 111      -6.594  -2.117   0.558  1.00 71.06           N
ATOM    467  CA  HIS A 111      -6.030  -1.915   1.888  1.00 71.06           C
ATOM    468  C   HIS A 111      -6.145  -0.467   2.387  1.00 71.06           C
ATOM    469  CB  HIS A 111      -4.557  -2.331   1.873  1.00 71.06           C
ATOM    470  O   HIS A 111      -6.476  -0.245   3.544  1.00 71.06           O
ATOM    471  CG  HIS A 111      -3.924  -2.172   3.227  1.00 71.06           C
ATOM    472  CD2 HIS A 111      -2.798  -1.447   3.511  1.00 71.06           C
ATOM    473  ND1 HIS A 111      -4.483  -2.539   4.430  1.00 71.06           N
ATOM    474  CE1 HIS A 111      -3.728  -2.015   5.407  1.00 71.06           C
ATOM    475  NE2 HIS A 111      -2.670  -1.368   4.897  1.00 71.06           N
ATOM    476  N   ILE A 112      -5.919   0.531   1.527  1.00 76.31           N
ATOM    477  CA  ILE A 112      -6.024   1.955   1.888  1.00 76.31           C
ATOM    478  C   ILE A 112      -7.440   2.323   2.357  1.00 76.31           C
ATOM    479  CB  ILE A 112      -5.579   2.816   0.685  1.00 76.31           C
ATOM    480  O   ILE A 112      -7.601   3.207   3.200  1.00 76.31           O
ATOM    481  CG1 ILE A 112      -4.054   2.718   0.494  1.00 76.31           C
ATOM    482  CG2 ILE A 112      -5.958   4.295   0.861  1.00 76.31           C
ATOM    483  CD1 ILE A 112      -3.618   3.103  -0.925  1.00 76.31           C
ATOM    484  N   ARG A 113      -8.473   1.644   1.848  1.00 71.06           N
ATOM    485  CA  ARG A 113      -9.852   1.840   2.311  1.00 71.06           C
ATOM    486  C   ARG A 113     -10.067   1.225   3.694  1.00 71.06           C
ATOM    487  CB  ARG A 113     -10.833   1.259   1.289  1.00 71.06           C
ATOM    488  O   ARG A 113     -10.677   1.874   4.545  1.00 71.06           O
ATOM    489  CG  ARG A 113     -10.793   2.004  -0.058  1.00 71.06           C
ATOM    490  CD  ARG A 113     -11.624   1.280  -1.122  1.00 71.06           C
ATOM    491  NE  ARG A 113     -13.003   1.015  -0.659  1.00 71.06           N
ATOM    492  NH1 ARG A 113     -13.675  -0.264  -2.437  1.00 71.06           N
ATOM    493  NH2 ARG A 113     -15.013  -0.050  -0.660  1.00 71.06           N
ATOM    494  CZ  ARG A 113     -13.893   0.246  -1.257  1.00 71.06           C
ATOM    495  N   ASP A 114      -9.524   0.032   3.914  1.00 69.25           N
ATOM    496  CA  ASP A 114      -9.706  -0.761   5.140  1.00 69.25           C
ATOM    497  C   ASP A 114      -8.832  -0.245   6.300  1.00 69.25           C
ATOM    498  CB  ASP A 114      -9.409  -2.239   4.830  1.00 69.25           C
ATOM    499  O   ASP A 114      -9.225  -0.275   7.467  1.00 69.25           O
ATOM    500  CG  ASP A 114     -10.210  -2.802   3.646  1.00 69.25           C
ATOM    501  OD1 ASP A 114     -11.286  -2.236   3.337  1.00 69.25           O
ATOM    502  OD2 ASP A 114      -9.688  -3.746   3.007  1.00 69.25           O
ATOM    503  N   ALA A 115      -7.686   0.357   5.967  1.00 73.75           N
ATOM    504  CA  ALA A 115      -6.768   1.070   6.857  1.00 73.75           C
ATOM    505  C   ALA A 115      -7.479   2.047   7.807  1.00 73.75           C
ATOM    506  CB  ALA A 115      -5.793   1.839   5.953  1.00 73.75           C
ATOM    507  O   ALA A 115      -7.029   2.277   8.929  1.00 73.75           O
ATOM    508  N   ARG A 116      -8.620   2.604   7.388  1.00 77.94           N
ATOM    509  CA  ARG A 116      -9.453   3.490   8.205  1.00 77.94           C
ATOM    510  C   ARG A 116      -9.833   2.882   9.554  1.00 77.94           C
ATOM    511  CB  ARG A 116     -10.718   3.807   7.408  1.00 77.94           C
ATOM    512  O   ARG A 116      -9.823   3.607  10.546  1.00 77.94           O
ATOM    513  CG  ARG A 116     -11.594   4.833   8.140  1.00 77.94           C
ATOM    514  CD  ARG A 116     -12.905   5.114   7.418  1.00 77.94           C
ATOM    515  NE  ARG A 116     -12.659   5.453   6.010  1.00 77.94           N
ATOM    516  NH1 ARG A 116     -14.787   6.067   5.451  1.00 77.94           N
ATOM    517  NH2 ARG A 116     -13.209   5.915   3.868  1.00 77.94           N
ATOM    518  CZ  ARG A 116     -13.551   5.818   5.119  1.00 77.94           C
ATOM    519  N   ASN A 117     -10.190   1.603   9.586  1.00 72.75           N
ATOM    520  CA  ASN A 117     -10.684   0.955  10.798  1.00 72.75           C
ATOM    521  C   ASN A 117      -9.559   0.812  11.828  1.00 72.75           C
ATOM    522  CB  ASN A 117     -11.321  -0.388  10.411  1.00 72.75           C
ATOM    523  O   ASN A 117      -9.731   1.165  12.992  1.00 72.75           O
ATOM    524  CG  ASN A 117     -12.579  -0.219   9.574  1.00 72.75           C
ATOM    525  ND2 ASN A 117     -12.878  -1.169   8.724  1.00 72.75           N
ATOM    526  OD1 ASN A 117     -13.280   0.782   9.646  1.00 72.75           O
ATOM    527  N   LEU A 118      -8.363   0.421  11.385  1.00 72.69           N
ATOM    528  CA  LEU A 118      -7.196   0.363  12.262  1.00 72.69           C
ATOM    529  C   LEU A 118      -6.769   1.758  12.743  1.00 72.69           C
ATOM    530  CB  LEU A 118      -6.072  -0.375  11.524  1.00 72.69           C
ATOM    531  O   LEU A 118      -6.455   1.947  13.915  1.00 72.69           O
ATOM    532  CG  LEU A 118      -4.808  -0.590  12.376  1.00 72.69           C
ATOM    533  CD1 LEU A 118      -5.084  -1.346  13.675  1.00 72.69           C
ATOM    534  CD2 LEU A 118      -3.815  -1.434  11.587  1.00 72.69           C
ATOM    535  N   VAL A 119      -6.819   2.762  11.863  1.00 79.12           N
ATOM    536  CA  VAL A 119      -6.509   4.148  12.238  1.00 79.12           C
ATOM    537  C   VAL A 119      -7.508   4.693  13.264  1.00 79.12           C
ATOM    538  CB  VAL A 119      -6.431   5.039  10.988  1.00 79.12           C
ATOM    539  O   VAL A 119      -7.101   5.388  14.188  1.00 79.12           O
ATOM    540  CG1 VAL A 119      -6.248   6.512  11.347  1.00 79.12           C
ATOM    541  CG2 VAL A 119      -5.217   4.669  10.130  1.00 79.12           C
ATOM    542  N   TRP A 120      -8.799   4.371  13.155  1.00 78.44           N
ATOM    543  CA  TRP A 120      -9.779   4.744  14.180  1.00 78.44           C
ATOM    544  C   TRP A 120      -9.526   4.075  15.526  1.00 78.44           C
ATOM    545  CB  TRP A 120     -11.190   4.405  13.726  1.00 78.44           C
ATOM    546  O   TRP A 120      -9.652   4.748  16.548  1.00 78.44           O
ATOM    547  CG  TRP A 120     -11.893   5.462  12.946  1.00 78.44           C
ATOM    548  CD1 TRP A 120     -12.484   5.293  11.746  1.00 78.44           C
ATOM    549  CD2 TRP A 120     -12.207   6.819  13.369  1.00 78.44           C
ATOM    550  CE2 TRP A 120     -12.962   7.445  12.334  1.00 78.44           C
ATOM    551  CE3 TRP A 120     -11.959   7.569  14.537  1.00 78.44           C
ATOM    552  NE1 TRP A 120     -13.118   6.464  11.376  1.00 78.44           N
ATOM    553  CH2 TRP A 120     -13.136   9.496  13.606  1.00 78.44           C
ATOM    554  CZ2 TRP A 120     -13.417   8.767  12.435  1.00 78.44           C
ATOM    555  CZ3 TRP A 120     -12.418   8.893  14.652  1.00 78.44           C
ATOM    556  N   ALA A 121      -9.144   2.796  15.531  1.00 73.56           N
ATOM    557  CA  ALA A 121      -8.770   2.105  16.760  1.00 73.56           C
ATOM    558  C   ALA A 121      -7.605   2.830  17.458  1.00 73.56           C
ATOM    559  CB  ALA A 121      -8.450   0.642  16.434  1.00 73.56           C
ATOM    560  O   ALA A 121      -7.719   3.157  18.637  1.00 73.56           O
ATOM    561  N   LYS A 122      -6.558   3.202  16.703  1.00 76.69           N
ATOM    562  CA  LYS A 122      -5.438   4.019  17.204  1.00 76.69           C
ATOM    563  C   LYS A 122      -5.887   5.382  17.731  1.00 76.69           C
ATOM    564  CB  LYS A 122      -4.383   4.206  16.106  1.00 76.69           C
ATOM    565  O   LYS A 122      -5.511   5.773  18.825  1.00 76.69           O
ATOM    566  CG  LYS A 122      -3.573   2.929  15.870  1.00 76.69           C
ATOM    567  CD  LYS A 122      -2.500   3.164  14.794  1.00 76.69           C
ATOM    568  CE  LYS A 122      -1.295   2.242  14.999  1.00 76.69           C
ATOM    569  NZ  LYS A 122      -0.512   2.667  16.195  1.00 76.69           N
ATOM    570  N   ILE A 123      -6.745   6.099  16.998  1.00 83.00           N
ATOM    571  CA  ILE A 123      -7.281   7.394  17.456  1.00 83.00           C
ATOM    572  C   ILE A 123      -7.984   7.239  18.810  1.00 83.00           C
ATOM    573  CB  ILE A 123      -8.233   8.002  16.400  1.00 83.00           C
ATOM    574  O   ILE A 123      -7.789   8.066  19.700  1.00 83.00           O
ATOM    575  CG1 ILE A 123      -7.447   8.469  15.156  1.00 83.00           C
ATOM    576  CG2 ILE A 123      -9.036   9.195  16.964  1.00 83.00           C
ATOM    577  CD1 ILE A 123      -8.328   8.577  13.903  1.00 83.00           C
ATOM    578  N   LYS A 124      -8.806   6.199  18.978  1.00 80.00           N
ATOM    579  CA  LYS A 124      -9.566   5.957  20.213  1.00 80.00           C
ATOM    580  C   LYS A 124      -8.666   5.550  21.367  1.00 80.00           C
ATOM    581  CB  LYS A 124     -10.649   4.903  19.962  1.00 80.00           C
ATOM    582  O   LYS A 124      -8.838   6.090  22.455  1.00 80.00           O
ATOM    583  CG  LYS A 124     -11.736   5.532  19.094  1.00 80.00           C
ATOM    584  CD  LYS A 124     -12.807   4.536  18.672  1.00 80.00           C
ATOM    585  CE  LYS A 124     -13.669   5.293  17.663  1.00 80.00           C
ATOM    586  NZ  LYS A 124     -14.536   4.405  16.889  1.00 80.00           N
ATOM    587  N   GLU A 125      -7.690   4.685  21.112  1.00 76.81           N
ATOM    588  CA  GLU A 125      -6.630   4.336  22.060  1.00 76.81           C
ATOM    589  C   GLU A 125      -5.909   5.593  22.557  1.00 76.81           C
ATOM    590  CB  GLU A 125      -5.653   3.378  21.368  1.00 76.81           C
ATOM    591  O   GLU A 125      -5.953   5.888  23.751  1.00 76.81           O
ATOM    592  CG  GLU A 125      -4.448   2.995  22.242  1.00 76.81           C
ATOM    593  CD  GLU A 125      -3.307   2.351  21.439  1.00 76.81           C
ATOM    594  OE1 GLU A 125      -2.405   1.783  22.090  1.00 76.81           O
ATOM    595  OE2 GLU A 125      -3.333   2.409  20.183  1.00 76.81           O
ATOM    596  N   THR A 126      -5.336   6.385  21.645  1.00 82.19           N
ATOM    597  CA  THR A 126      -4.628   7.627  21.981  1.00 82.19           C
ATOM    598  C   THR A 126      -5.530   8.595  22.742  1.00 82.19           C
ATOM    599  CB  THR A 126      -4.125   8.324  20.707  1.00 82.19           C
ATOM    600  O   THR A 126      -5.076   9.278  23.657  1.00 82.19           O
ATOM    601  CG2 THR A 126      -3.313   9.586  20.982  1.00 82.19           C
ATOM    602  OG1 THR A 126      -3.303   7.477  19.948  1.00 82.19           O
ATOM    603  N   THR A 127      -6.818   8.665  22.394  1.00 86.12           N
ATOM    604  CA  THR A 127      -7.775   9.540  23.087  1.00 86.12           C
ATOM    605  C   THR A 127      -8.016   9.081  24.523  1.00 86.12           C
ATOM    606  CB  THR A 127      -9.111   9.638  22.340  1.00 86.12           C
ATOM    607  O   THR A 127      -7.956   9.897  25.438  1.00 86.12           O
ATOM    608  CG2 THR A 127     -10.038  10.687  22.951  1.00 86.12           C
ATOM    609  OG1 THR A 127      -8.917  10.042  21.006  1.00 86.12           O
ATOM    610  N   VAL A 128      -8.272   7.788  24.737  1.00 81.50           N
ATOM    611  CA  VAL A 128      -8.564   7.241  26.070  1.00 81.50           C
ATOM    612  C   VAL A 128      -7.325   7.234  26.961  1.00 81.50           C
ATOM    613  CB  VAL A 128      -9.207   5.846  25.963  1.00 81.50           C
ATOM    614  O   VAL A 128      -7.433   7.652  28.112  1.00 81.50           O
ATOM    615  CG1 VAL A 128      -9.352   5.145  27.321  1.00 81.50           C
ATOM    616  CG2 VAL A 128     -10.617   5.990  25.375  1.00 81.50           C
ATOM    617  N   SER A 129      -6.153   6.845  26.445  1.00 80.56           N
ATOM    618  CA  SER A 129      -4.894   6.909  27.207  1.00 80.56           C
ATOM    619  C   SER A 129      -4.604   8.348  27.651  1.00 80.56           C
ATOM    620  CB  SER A 129      -3.719   6.323  26.403  1.00 80.56           C
ATOM    621  O   SER A 129      -4.344   8.606  28.826  1.00 80.56           O
ATOM    622  OG  SER A 129      -2.517   6.487  27.134  1.00 80.56           O
ATOM    623  N   ASN A 130      -4.780   9.328  26.759  1.00 87.00           N
ATOM    624  CA  ASN A 130      -4.586  10.730  27.115  1.00 87.00           C
ATOM    625  C   ASN A 130      -5.596  11.259  28.139  1.00 87.00           C
ATOM    626  CB  ASN A 130      -4.604  11.577  25.841  1.00 87.00           C
ATOM    627  O   ASN A 130      -5.209  12.020  29.022  1.00 87.00           O
ATOM    628  CG  ASN A 130      -3.246  11.579  25.176  1.00 87.00           C
ATOM    629  ND2 ASN A 130      -3.157  11.437  23.887  1.00 87.00           N
ATOM    630  OD1 ASN A 130      -2.250  11.803  25.823  1.00 87.00           O
ATOM    631  N   LEU A 131      -6.865  10.857  28.057  1.00 85.50           N
ATOM    632  CA  LEU A 131      -7.855  11.222  29.072  1.00 85.50           C
ATOM    633  C   LEU A 131      -7.520  10.623  30.443  1.00 85.50           C
ATOM    634  CB  LEU A 131      -9.246  10.760  28.630  1.00 85.50           C
ATOM    635  O   LEU A 131      -7.636  11.320  31.446  1.00 85.50           O
ATOM    636  CG  LEU A 131      -9.893  11.623  27.542  1.00 85.50           C
ATOM    637  CD1 LEU A 131     -11.136  10.895  27.037  1.00 85.50           C
ATOM    638  CD2 LEU A 131     -10.338  12.981  28.086  1.00 85.50           C
ATOM    639  N   ASN A 132      -7.074   9.363  30.489  1.00 81.38           N
ATOM    640  CA  ASN A 132      -6.664   8.696  31.729  1.00 81.38           C
ATOM    641  C   ASN A 132      -5.426   9.344  32.370  1.00 81.38           C
ATOM    642  CB  ASN A 132      -6.384   7.214  31.427  1.00 81.38           C
ATOM    643  O   ASN A 132      -5.271   9.296  33.588  1.00 81.38           O
ATOM    644  CG  ASN A 132      -7.629   6.379  31.197  1.00 81.38           C
ATOM    645  ND2 ASN A 132      -7.468   5.210  30.622  1.00 81.38           N
ATOM    646  OD1 ASN A 132      -8.742   6.718  31.570  1.00 81.38           O
ATOM    647  N   ASN A 133      -4.564   9.952  31.553  1.00 83.94           N
ATOM    648  CA  ASN A 133      -3.347  10.640  31.978  1.00 83.94           C
ATOM    649  C   ASN A 133      -3.541  12.155  32.195  1.00 83.94           C
ATOM    650  CB  ASN A 133      -2.236  10.302  30.964  1.00 83.94           C
ATOM    651  O   ASN A 133      -2.556  12.885  32.296  1.00 83.94           O
ATOM    652  CG  ASN A 133      -1.794   8.849  31.051  1.00 83.94           C
ATOM    653  ND2 ASN A 133      -1.536   8.202  29.939  1.00 83.94           N
ATOM    654  OD1 ASN A 133      -1.637   8.291  32.126  1.00 83.94           O
ATOM    655  N   ASP A 134      -4.789  12.642  32.244  1.00 87.56           N
ATOM    656  CA  ASP A 134      -5.140  14.063  32.400  1.00 87.56           C
ATOM    657  C   ASP A 134      -4.494  14.992  31.342  1.00 87.56           C
ATOM    658  CB  ASP A 134      -4.906  14.531  33.851  1.00 87.56           C
ATOM    659  O   ASP A 134      -4.283  16.192  31.563  1.00 87.56           O
ATOM    660  CG  ASP A 134      -5.810  13.850  34.885  1.00 87.56           C
ATOM    661  OD1 ASP A 134      -7.031  13.757  34.620  1.00 87.56           O
ATOM    662  OD2 ASP A 134      -5.300  13.543  35.988  1.00 87.56           O
ATOM    663  N   ASN A 135      -4.186  14.461  30.153  1.00 90.12           N
ATOM    664  CA  ASN A 135      -3.591  15.231  29.067  1.00 90.12           C
ATOM    665  C   ASN A 135      -4.619  16.151  28.398  1.00 90.12           C
ATOM    666  CB  ASN A 135      -2.870  14.308  28.064  1.00 90.12           C
ATOM    667  O   ASN A 135      -5.817  15.872  28.301  1.00 90.12           O
ATOM    668  CG  ASN A 135      -1.509  13.844  28.559  1.00 90.12           C
ATOM    669  ND2 ASN A 135      -0.943  12.817  27.982  1.00 90.12           N
ATOM    670  OD1 ASN A 135      -0.885  14.455  29.407  1.00 90.12           O
ATOM    671  N   THR A 136      -4.133  17.287  27.892  1.00 94.00           N
ATOM    672  CA  THR A 136      -5.002  18.290  27.262  1.00 94.00           C
ATOM    673  C   THR A 136      -5.500  17.836  25.892  1.00 94.00           C
ATOM    674  CB  THR A 136      -4.331  19.666  27.120  1.00 94.00           C
ATOM    675  O   THR A 136      -4.739  17.273  25.106  1.00 94.00           O
ATOM    676  CG2 THR A 136      -3.700  20.172  28.415  1.00 94.00           C
ATOM    677  OG1 THR A 136      -3.328  19.666  26.128  1.00 94.00           O
ATOM    678  N   LYS A 137      -6.726  18.244  25.536  1.00 95.44           N
ATOM    679  CA  LYS A 137      -7.314  18.060  24.197  1.00 95.44           C
ATOM    680  C   LYS A 137      -6.353  18.394  23.048  1.00 95.44           C
ATOM    681  CB  LYS A 137      -8.577  18.932  24.115  1.00 95.44           C
ATOM    682  O   LYS A 137      -6.279  17.666  22.065  1.00 95.44           O
ATOM    683  CG  LYS A 137      -9.270  18.819  22.750  1.00 95.44           C
ATOM    684  CD  LYS A 137     -10.598  19.571  22.704  1.00 95.44           C
ATOM    685  CE  LYS A 137     -10.450  21.088  22.836  1.00 95.44           C
ATOM    686  NZ  LYS A 137     -11.790  21.722  22.828  1.00 95.44           N
ATOM    687  N   GLN A 138      -5.626  19.511  23.152  1.00 95.81           N
ATOM    688  CA  GLN A 138      -4.689  19.938  22.105  1.00 95.81           C
ATOM    689  C   GLN A 138      -3.487  18.995  21.982  1.00 95.81           C
ATOM    690  CB  GLN A 138      -4.219  21.380  22.364  1.00 95.81           C
ATOM    691  O   GLN A 138      -3.083  18.683  20.865  1.00 95.81           O
ATOM    692  CG  GLN A 138      -5.279  22.425  21.976  1.00 95.81           C
ATOM    693  CD  GLN A 138      -5.570  22.472  20.474  1.00 95.81           C
ATOM    694  NE2 GLN A 138      -6.672  23.059  20.063  1.00 95.81           N
ATOM    695  OE1 GLN A 138      -4.824  21.996  19.639  1.00 95.81           O
ATOM    696  N   SER A 139      -2.952  18.506  23.105  1.00 94.75           N
ATOM    697  CA  SER A 139      -1.890  17.492  23.095  1.00 94.75           C
ATOM    698  C   SER A 139      -2.369  16.207  22.417  1.00 94.75           C
ATOM    699  CB  SER A 139      -1.428  17.196  24.524  1.00 94.75           C
ATOM    700  O   SER A 139      -1.701  15.704  21.520  1.00 94.75           O
ATOM    701  OG  SER A 139      -0.193  16.519  24.510  1.00 94.75           O
ATOM    702  N   THR A 140      -3.577  15.748  22.749  1.00 92.56           N
ATOM    703  CA  THR A 140      -4.181  14.539  22.169  1.00 92.56           C
ATOM    704  C   THR A 140      -4.416  14.654  20.668  1.00 92.56           C
ATOM    705  CB  THR A 140      -5.521  14.264  22.851  1.00 92.56           C
ATOM    706  O   THR A 140      -4.159  13.707  19.931  1.00 92.56           O
ATOM    707  CG2 THR A 140      -6.136  12.915  22.495  1.00 92.56           C
ATOM    708  OG1 THR A 140      -5.311  14.293  24.230  1.00 92.56           O
ATOM    709  N   ILE A 141      -4.865  15.816  20.176  1.00 95.56           N
ATOM    710  CA  ILE A 141      -5.023  16.053  18.730  1.00 95.56           C
ATOM    711  C   ILE A 141      -3.671  15.970  18.012  1.00 95.56           C
ATOM    712  CB  ILE A 141      -5.715  17.413  18.468  1.00 95.56           C
ATOM    713  O   ILE A 141      -3.604  15.443  16.899  1.00 95.56           O
ATOM    714  CG1 ILE A 141      -7.197  17.349  18.900  1.00 95.56           C
ATOM    715  CG2 ILE A 141      -5.638  17.821  16.979  1.00 95.56           C
ATOM    716  CD1 ILE A 141      -7.868  18.724  19.025  1.00 95.56           C
ATOM    717  N   ILE A 142      -2.605  16.511  18.608  1.00 94.38           N
ATOM    718  CA  ILE A 142      -1.259  16.465  18.023  1.00 94.38           C
ATOM    719  C   ILE A 142      -0.773  15.017  17.936  1.00 94.38           C
ATOM    720  CB  ILE A 142      -0.286  17.374  18.810  1.00 94.38           C
ATOM    721  O   ILE A 142      -0.378  14.589  16.852  1.00 94.38           O
ATOM    722  CG1 ILE A 142      -0.656  18.856  18.565  1.00 94.38           C
ATOM    723  CG2 ILE A 142       1.180  17.123  18.402  1.00 94.38           C
ATOM    724  CD1 ILE A 142       0.026  19.832  19.532  1.00 94.38           C
ATOM    725  N   GLU A 143      -0.869  14.275  19.035  1.00 90.69           N
ATOM    726  CA  GLU A 143      -0.422  12.884  19.130  1.00 90.69           C
ATOM    727  C   GLU A 143      -1.223  11.958  18.206  1.00 90.69           C
ATOM    728  CB  GLU A 143      -0.549  12.472  20.595  1.00 90.69           C
ATOM    729  O   GLU A 143      -0.646  11.221  17.412  1.00 90.69           O
ATOM    730  CG  GLU A 143       0.120  11.128  20.900  1.00 90.69           C
ATOM    731  CD  GLU A 143      -0.006  10.773  22.386  1.00 90.69           C
ATOM    732  OE1 GLU A 143       0.312   9.622  22.736  1.00 90.69           O
ATOM    733  OE2 GLU A 143      -0.480  11.642  23.157  1.00 90.69           O
ATOM    734  N   ALA A 144      -2.553  12.083  18.179  1.00 89.06           N
ATOM    735  CA  ALA A 144      -3.386  11.301  17.269  1.00 89.06           C
ATOM    736  C   ALA A 144      -3.051  11.588  15.795  1.00 89.06           C
ATOM    737  CB  ALA A 144      -4.857  11.596  17.572  1.00 89.06           C
ATOM    738  O   ALA A 144      -3.030  10.678  14.967  1.00 89.06           O
ATOM    739  N   LYS A 145      -2.760  12.847  15.433  1.00 95.50           N
ATOM    740  CA  LYS A 145      -2.315  13.192  14.070  1.00 95.50           C
ATOM    741  C   LYS A 145      -0.942  12.602  13.743  1.00 95.50           C
ATOM    742  CB  LYS A 145      -2.331  14.715  13.863  1.00 95.50           C
ATOM    743  O   LYS A 145      -0.695  12.298  12.577  1.00 95.50           O
ATOM    744  CG  LYS A 145      -3.760  15.248  13.674  1.00 95.50           C
ATOM    745  CD  LYS A 145      -3.797  16.780  13.568  1.00 95.50           C
ATOM    746  CE  LYS A 145      -5.244  17.222  13.300  1.00 95.50           C
ATOM    747  NZ  LYS A 145      -5.444  18.693  13.349  1.00 95.50           N
ATOM    748  N   GLU A 146      -0.057  12.460  14.722  1.00 89.31           N
ATOM    749  CA  GLU A 146       1.237  11.796  14.553  1.00 89.31           C
ATOM    750  C   GLU A 146       1.061  10.293  14.306  1.00 89.31           C
ATOM    751  CB  GLU A 146       2.145  12.150  15.738  1.00 89.31           C
ATOM    752  O   GLU A 146       1.495   9.818  13.259  1.00 89.31           O
ATOM    753  CG  GLU A 146       3.601  11.700  15.536  1.00 89.31           C
ATOM    754  CD  GLU A 146       4.601  12.490  16.403  1.00 89.31           C
ATOM    755  OE1 GLU A 146       5.806  12.472  16.055  1.00 89.31           O
ATOM    756  OE2 GLU A 146       4.167  13.271  17.283  1.00 89.31           O
ATOM    757  N   GLU A 147       0.271   9.602  15.132  1.00 84.12           N
ATOM    758  CA  GLU A 147      -0.083   8.183  14.947  1.00 84.12           C
ATOM    759  C   GLU A 147      -0.720   7.900  13.577  1.00 84.12           C
ATOM    760  CB  GLU A 147      -1.075   7.772  16.050  1.00 84.12           C
ATOM    761  O   GLU A 147      -0.373   6.936  12.885  1.00 84.12           O
ATOM    762  CG  GLU A 147      -0.389   7.497  17.394  1.00 84.12           C
ATOM    763  CD  GLU A 147       0.538   6.270  17.333  1.00 84.12           C
ATOM    764  OE1 GLU A 147       1.583   6.296  18.007  1.00 84.12           O
ATOM    765  OE2 GLU A 147       0.208   5.298  16.592  1.00 84.12           O
ATOM    766  N   ILE A 148      -1.627   8.776  13.127  1.00 88.12           N
ATOM    767  CA  ILE A 148      -2.227   8.689  11.788  1.00 88.12           C
ATOM    768  C   ILE A 148      -1.142   8.792  10.710  1.00 88.12           C
ATOM    769  CB  ILE A 148      -3.304   9.783  11.606  1.00 88.12           C
ATOM    770  O   ILE A 148      -1.113   7.985   9.775  1.00 88.12           O
ATOM    771  CG1 ILE A 148      -4.520   9.521  12.518  1.00 88.12           C
ATOM    772  CG2 ILE A 148      -3.799   9.870  10.148  1.00 88.12           C
ATOM    773  CD1 ILE A 148      -5.397  10.755  12.732  1.00 88.12           C
ATOM    774  N   ARG A 149      -0.250   9.787  10.807  1.00 90.44           N
ATOM    775  CA  ARG A 149       0.825   9.985   9.823  1.00 90.44           C
ATOM    776  C   ARG A 149       1.802   8.825   9.819  1.00 90.44           C
ATOM    777  CB  ARG A 149       1.602  11.269  10.107  1.00 90.44           C
ATOM    778  O   ARG A 149       2.237   8.455   8.731  1.00 90.44           O
ATOM    779  CG  ARG A 149       0.817  12.515   9.707  1.00 90.44           C
ATOM    780  CD  ARG A 149       1.587  13.731  10.215  1.00 90.44           C
ATOM    781  NE  ARG A 149       0.757  14.931  10.095  1.00 90.44           N
ATOM    782  NH1 ARG A 149       1.575  16.092  11.899  1.00 90.44           N
ATOM    783  NH2 ARG A 149      -0.233  16.815  10.781  1.00 90.44           N
ATOM    784  CZ  ARG A 149       0.722  15.948  10.921  1.00 90.44           C
ATOM    785  N   ASP A 150       2.143   8.265  10.969  1.00 83.06           N
ATOM    786  CA  ASP A 150       3.045   7.120  11.076  1.00 83.06           C
ATOM    787  C   ASP A 150       2.444   5.884  10.419  1.00 83.06           C
ATOM    788  CB  ASP A 150       3.396   6.866  12.550  1.00 83.06           C
ATOM    789  O   ASP A 150       3.081   5.272   9.555  1.00 83.06           O
ATOM    790  CG  ASP A 150       4.462   7.837  13.061  1.00 83.06           C
ATOM    791  OD1 ASP A 150       5.188   8.405  12.205  1.00 83.06           O
ATOM    792  OD2 ASP A 150       4.614   7.947  14.287  1.00 83.06           O
ATOM    793  N   TYR A 151       1.174   5.594  10.704  1.00 80.88           N
ATOM    794  CA  TYR A 151       0.485   4.478  10.073  1.00 80.88           C
ATOM    795  C   TYR A 151       0.437   4.617   8.543  1.00 80.88           C
ATOM    796  CB  TYR A 151      -0.913   4.329  10.671  1.00 80.88           C
ATOM    797  O   TYR A 151       0.867   3.715   7.824  1.00 80.88           O
ATOM    798  CG  TYR A 151      -1.614   3.126  10.089  1.00 80.88           C
ATOM    799  CD1 TYR A 151      -2.496   3.286   9.008  1.00 80.88           C
ATOM    800  CD2 TYR A 151      -1.279   1.836  10.543  1.00 80.88           C
ATOM    801  CE1 TYR A 151      -3.071   2.155   8.411  1.00 80.88           C
ATOM    802  CE2 TYR A 151      -1.835   0.703   9.924  1.00 80.88           C
ATOM    803  OH  TYR A 151      -3.314  -0.212   8.254  1.00 80.88           O
ATOM    804  CZ  TYR A 151      -2.754   0.863   8.865  1.00 80.88           C
ATOM    805  N   TYR A 152       0.009   5.762   8.002  1.00 87.06           N
ATOM    806  CA  TYR A 152       0.003   5.953   6.545  1.00 87.06           C
ATOM    807  C   TYR A 152       1.416   6.079   5.941  1.00 87.06           C
ATOM    808  CB  TYR A 152      -0.883   7.144   6.160  1.00 87.06           C
ATOM    809  O   TYR A 152       1.607   5.750   4.767  1.00 87.06           O
ATOM    810  CG  TYR A 152      -2.374   6.859   6.215  1.00 87.06           C
ATOM    811  CD1 TYR A 152      -2.988   6.094   5.204  1.00 87.06           C
ATOM    812  CD2 TYR A 152      -3.156   7.369   7.266  1.00 87.06           C
ATOM    813  CE1 TYR A 152      -4.375   5.854   5.234  1.00 87.06           C
ATOM    814  CE2 TYR A 152      -4.536   7.106   7.321  1.00 87.06           C
ATOM    815  OH  TYR A 152      -6.479   6.092   6.359  1.00 87.06           O
ATOM    816  CZ  TYR A 152      -5.148   6.350   6.301  1.00 87.06           C
ATOM    817  N   SER A 153       2.425   6.503   6.711  1.00 87.31           N
ATOM    818  CA  SER A 153       3.832   6.494   6.272  1.00 87.31           C
ATOM    819  C   SER A 153       4.357   5.080   6.083  1.00 87.31           C
ATOM    820  CB  SER A 153       4.756   7.201   7.264  1.00 87.31           C
ATOM    821  O   SER A 153       5.157   4.853   5.181  1.00 87.31           O
ATOM    822  OG  SER A 153       4.412   8.561   7.305  1.00 87.31           O
ATOM    823  N   SER A 154       3.879   4.125   6.875  1.00 80.19           N
ATOM    824  CA  SER A 154       4.233   2.713   6.740  1.00 80.19           C
ATOM    825  C   SER A 154       3.736   2.121   5.405  1.00 80.19           C
ATOM    826  CB  SER A 154       3.700   1.990   7.978  1.00 80.19           C
ATOM    827  O   SER A 154       4.488   1.480   4.667  1.00 80.19           O
ATOM    828  OG  SER A 154       2.356   1.585   7.813  1.00 80.19           O
ATOM    829  N   ILE A 155       2.516   2.489   4.993  1.00 81.62           N
ATOM    830  CA  ILE A 155       1.959   2.167   3.671  1.00 81.62           C
ATOM    831  C   ILE A 155       2.804   2.816   2.562  1.00 81.62           C
ATOM    832  CB  ILE A 155       0.471   2.594   3.595  1.00 81.62           C
ATOM    833  O   ILE A 155       3.175   2.155   1.588  1.00 81.62           O
ATOM    834  CG1 ILE A 155      -0.369   1.838   4.653  1.00 81.62           C
ATOM    835  CG2 ILE A 155      -0.096   2.345   2.185  1.00 81.62           C
ATOM    836  CD1 ILE A 155      -1.838   2.277   4.735  1.00 81.62           C
ATOM    837  N   GLN A 156       3.166   4.100   2.709  1.00 88.19           N
ATOM    838  CA  GLN A 156       4.045   4.775   1.745  1.00 88.19           C
ATOM    839  C   GLN A 156       5.413   4.110   1.642  1.00 88.19           C
ATOM    840  CB  GLN A 156       4.282   6.239   2.115  1.00 88.19           C
ATOM    841  O   GLN A 156       5.914   3.943   0.533  1.00 88.19           O
ATOM    842  CG  GLN A 156       3.049   7.107   1.908  1.00 88.19           C
ATOM    843  CD  GLN A 156       3.371   8.569   2.142  1.00 88.19           C
ATOM    844  NE2 GLN A 156       2.648   9.468   1.524  1.00 88.19           N
ATOM    845  OE1 GLN A 156       4.267   8.957   2.871  1.00 88.19           O
ATOM    846  N   TYR A 157       6.003   3.725   2.771  1.00 84.62           N
ATOM    847  CA  TYR A 157       7.289   3.046   2.810  1.00 84.62           C
ATOM    848  C   TYR A 157       7.242   1.758   1.988  1.00 84.62           C
ATOM    849  CB  TYR A 157       7.683   2.763   4.263  1.00 84.62           C
ATOM    850  O   TYR A 157       8.124   1.528   1.160  1.00 84.62           O
ATOM    851  CG  TYR A 157       9.038   2.099   4.381  1.00 84.62           C
ATOM    852  CD1 TYR A 157       9.163   0.711   4.168  1.00 84.62           C
ATOM    853  CD2 TYR A 157      10.172   2.869   4.698  1.00 84.62           C
ATOM    854  CE1 TYR A 157      10.424   0.098   4.251  1.00 84.62           C
ATOM    855  CE2 TYR A 157      11.434   2.255   4.807  1.00 84.62           C
ATOM    856  OH  TYR A 157      12.764   0.258   4.659  1.00 84.62           O
ATOM    857  CZ  TYR A 157      11.557   0.868   4.575  1.00 84.62           C
ATOM    858  N   ASN A 158       6.190   0.955   2.159  1.00 78.00           N
ATOM    859  CA  ASN A 158       6.008  -0.298   1.431  1.00 78.00           C
ATOM    860  C   ASN A 158       5.815  -0.073  -0.073  1.00 78.00           C
ATOM    861  CB  ASN A 158       4.846  -1.067   2.086  1.00 78.00           C
ATOM    862  O   ASN A 158       6.495  -0.703  -0.886  1.00 78.00           O
ATOM    863  CG  ASN A 158       5.259  -1.662   3.422  1.00 78.00           C
ATOM    864  ND2 ASN A 158       4.326  -2.123   4.214  1.00 78.00           N
ATOM    865  OD1 ASN A 158       6.436  -1.775   3.729  1.00 78.00           O
ATOM    866  N   LEU A 159       4.971   0.884  -0.466  1.00 85.50           N
ATOM    867  CA  LEU A 159       4.801   1.269  -1.872  1.00 85.50           C
ATOM    868  C   LEU A 159       6.118   1.754  -2.504  1.00 85.50           C
ATOM    869  CB  LEU A 159       3.729   2.368  -1.957  1.00 85.50           C
ATOM    870  O   LEU A 159       6.488   1.316  -3.598  1.00 85.50           O
ATOM    871  CG  LEU A 159       2.287   1.893  -1.714  1.00 85.50           C
ATOM    872  CD1 LEU A 159       1.370   3.114  -1.618  1.00 85.50           C
ATOM    873  CD2 LEU A 159       1.792   1.016  -2.866  1.00 85.50           C
ATOM    874  N   ASN A 160       6.853   2.614  -1.797  1.00 88.00           N
ATOM    875  CA  ASN A 160       8.149   3.127  -2.227  1.00 88.00           C
ATOM    876  C   ASN A 160       9.179   1.993  -2.355  1.00 88.00           C
ATOM    877  CB  ASN A 160       8.644   4.141  -1.192  1.00 88.00           C
ATOM    878  O   ASN A 160       9.916   1.944  -3.340  1.00 88.00           O
ATOM    879  CG  ASN A 160       7.936   5.481  -1.112  1.00 88.00           C
ATOM    880  ND2 ASN A 160       8.307   6.252  -0.124  1.00 88.00           N
ATOM    881  OD1 ASN A 160       7.111   5.886  -1.915  1.00 88.00           O
ATOM    882  N   SER A 161       9.212   1.061  -1.399  1.00 80.88           N
ATOM    883  CA  SER A 161      10.082  -0.119  -1.421  1.00 80.88           C
ATOM    884  C   SER A 161       9.790  -1.004  -2.630  1.00 80.88           C
ATOM    885  CB  SER A 161       9.931  -0.926  -0.126  1.00 80.88           C
ATOM    886  O   SER A 161      10.730  -1.397  -3.325  1.00 80.88           O
ATOM    887  OG  SER A 161      10.578  -0.239   0.923  1.00 80.88           O
ATOM    888  N   GLN A 162       8.513  -1.241  -2.961  1.00 80.06           N
ATOM    889  CA  GLN A 162       8.144  -1.991  -4.166  1.00 80.06           C
ATOM    890  C   GLN A 162       8.691  -1.327  -5.424  1.00 80.06           C
ATOM    891  CB  GLN A 162       6.616  -2.068  -4.351  1.00 80.06           C
ATOM    892  O   GLN A 162       9.332  -1.962  -6.263  1.00 80.06           O
ATOM    893  CG  GLN A 162       6.185  -3.139  -5.373  1.00 80.06           C
ATOM    894  CD  GLN A 162       6.885  -4.497  -5.250  1.00 80.06           C
ATOM    895  NE2 GLN A 162       7.412  -5.044  -6.324  1.00 80.06           N
ATOM    896  OE1 GLN A 162       6.997  -5.109  -4.203  1.00 80.06           O
ATOM    897  N   LEU A 163       8.407  -0.034  -5.577  1.00 88.44           N
ATOM    898  CA  LEU A 163       8.763   0.712  -6.772  1.00 88.44           C
ATOM    899  C   LEU A 163      10.287   0.831  -6.920  1.00 88.44           C
ATOM    900  CB  LEU A 163       8.045   2.065  -6.708  1.00 88.44           C
ATOM    901  O   LEU A 163      10.819   0.628  -8.015  1.00 88.44           O
ATOM    902  CG  LEU A 163       8.309   2.943  -7.936  1.00 88.44           C
ATOM    903  CD1 LEU A 163       7.927   2.249  -9.253  1.00 88.44           C
ATOM    904  CD2 LEU A 163       7.507   4.237  -7.821  1.00 88.44           C
ATOM    905  N   SER A 164      10.988   1.057  -5.811  1.00 86.81           N
ATOM    906  CA  SER A 164      12.449   1.042  -5.717  1.00 86.81           C
ATOM    907  C   SER A 164      13.019  -0.307  -6.158  1.00 86.81           C
ATOM    908  CB  SER A 164      12.831   1.330  -4.263  1.00 86.81           C
ATOM    909  O   SER A 164      13.914  -0.373  -7.003  1.00 86.81           O
ATOM    910  OG  SER A 164      14.232   1.309  -4.057  1.00 86.81           O
ATOM    911  N   ALA A 165      12.456  -1.410  -5.670  1.00 80.06           N
ATOM    912  CA  ALA A 165      12.923  -2.741  -6.018  1.00 80.06           C
ATOM    913  C   ALA A 165      12.644  -3.135  -7.473  1.00 80.06           C
ATOM    914  CB  ALA A 165      12.254  -3.717  -5.082  1.00 80.06           C
ATOM    915  O   ALA A 165      13.472  -3.785  -8.120  1.00 80.06           O
ATOM    916  N   ASN A 166      11.512  -2.704  -8.028  1.00 83.88           N
ATOM    917  CA  ASN A 166      11.237  -2.842  -9.455  1.00 83.88           C
ATOM    918  C   ASN A 166      12.258  -2.073 -10.286  1.00 83.88           C
ATOM    919  CB  ASN A 166       9.856  -2.279  -9.763  1.00 83.88           C
ATOM    920  O   ASN A 166      12.770  -2.588 -11.278  1.00 83.88           O
ATOM    921  CG  ASN A 166       8.748  -3.072  -9.134  1.00 83.88           C
ATOM    922  ND2 ASN A 166       7.704  -2.378  -8.781  1.00 83.88           N
ATOM    923  OD1 ASN A 166       8.760  -4.288  -9.053  1.00 83.88           O
ATOM    924  N   THR A 167      12.577  -0.851  -9.861  1.00 89.12           N
ATOM    925  CA  THR A 167      13.566   0.000 -10.522  1.00 89.12           C
ATOM    926  C   THR A 167      14.953  -0.639 -10.480  1.00 89.12           C
ATOM    927  CB  THR A 167      13.566   1.399  -9.895  1.00 89.12           C
ATOM    928  O   THR A 167      15.634  -0.697 -11.504  1.00 89.12           O
ATOM    929  CG2 THR A 167      14.547   2.322 -10.608  1.00 89.12           C
ATOM    930  OG1 THR A 167      12.277   1.946 -10.041  1.00 89.12           O
ATOM    931  N   LEU A 168      15.342  -1.218  -9.341  1.00 85.31           N
ATOM    932  CA  LEU A 168      16.569  -2.003  -9.209  1.00 85.31           C
ATOM    933  C   LEU A 168      16.560  -3.256 -10.101  1.00 85.31           C
ATOM    934  CB  LEU A 168      16.751  -2.365  -7.726  1.00 85.31           C
ATOM    935  O   LEU A 168      17.573  -3.586 -10.715  1.00 85.31           O
ATOM    936  CG  LEU A 168      18.029  -3.168  -7.422  1.00 85.31           C
ATOM    937  CD1 LEU A 168      19.296  -2.420  -7.848  1.00 85.31           C
ATOM    938  CD2 LEU A 168      18.102  -3.456  -5.923  1.00 85.31           C
ATOM    939  N   SER A 169      15.418  -3.932 -10.227  1.00 82.94           N
ATOM    940  CA  SER A 169      15.274  -5.099 -11.106  1.00 82.94           C
ATOM    941  C   SER A 169      15.427  -4.719 -12.582  1.00 82.94           C
ATOM    942  CB  SER A 169      13.924  -5.783 -10.881  1.00 82.94           C
ATOM    943  O   SER A 169      16.101  -5.415 -13.338  1.00 82.94           O
ATOM    944  OG  SER A 169      13.800  -6.212  -9.541  1.00 82.94           O
ATOM    945  N   ILE A 170      14.864  -3.580 -12.995  1.00 88.81           N
ATOM    946  CA  ILE A 170      15.049  -3.027 -14.343  1.00 88.81           C
ATOM    947  C   ILE A 170      16.513  -2.649 -14.572  1.00 88.81           C
ATOM    948  CB  ILE A 170      14.107  -1.828 -14.559  1.00 88.81           C
ATOM    949  O   ILE A 170      17.059  -2.975 -15.625  1.00 88.81           O
ATOM    950  CG1 ILE A 170      12.640  -2.309 -14.621  1.00 88.81           C
ATOM    951  CG2 ILE A 170      14.439  -1.073 -15.861  1.00 88.81           C
ATOM    952  CD1 ILE A 170      11.659  -1.201 -14.243  1.00 88.81           C
ATOM    953  N   LYS A 171      17.172  -2.020 -13.590  1.00 89.75           N
ATOM    954  CA  LYS A 171      18.610  -1.726 -13.648  1.00 89.75           C
ATOM    955  C   LYS A 171      19.424  -2.991 -13.919  1.00 89.75           C
ATOM    956  CB  LYS A 171      19.040  -1.032 -12.349  1.00 89.75           C
ATOM    957  O   LYS A 171      20.217  -3.015 -14.857  1.00 89.75           O
ATOM    958  CG  LYS A 171      20.528  -0.680 -12.369  1.00 89.75           C
ATOM    959  CD  LYS A 171      20.960  -0.081 -11.032  1.00 89.75           C
ATOM    960  CE  LYS A 171      22.476   0.068 -11.099  1.00 89.75           C
ATOM    961  NZ  LYS A 171      23.059   0.361  -9.779  1.00 89.75           N
ATOM    962  N   HIS A 172      19.167  -4.061 -13.167  1.00 84.69           N
ATOM    963  CA  HIS A 172      19.830  -5.354 -13.361  1.00 84.69           C
ATOM    964  C   HIS A 172      19.568  -5.946 -14.754  1.00 84.69           C
ATOM    965  CB  HIS A 172      19.347  -6.312 -12.270  1.00 84.69           C
ATOM    966  O   HIS A 172      20.474  -6.480 -15.390  1.00 84.69           O
ATOM    967  CG  HIS A 172      20.064  -7.633 -12.287  1.00 84.69           C
ATOM    968  CD2 HIS A 172      19.478  -8.861 -12.213  1.00 84.69           C
ATOM    969  ND1 HIS A 172      21.442  -7.791 -12.184  1.00 84.69           N
ATOM    970  CE1 HIS A 172      21.663  -9.095 -12.016  1.00 84.69           C
ATOM    971  NE2 HIS A 172      20.498  -9.769 -12.024  1.00 84.69           N
ATOM    972  N   LEU A 173      18.343  -5.819 -15.277  1.00 86.06           N
ATOM    973  CA  LEU A 173      18.002  -6.262 -16.634  1.00 86.06           C
ATOM    974  C   LEU A 173      18.759  -5.467 -17.715  1.00 86.06           C
ATOM    975  CB  LEU A 173      16.476  -6.177 -16.839  1.00 86.06           C
ATOM    976  O   LEU A 173      19.214  -6.060 -18.695  1.00 86.06           O
ATOM    977  CG  LEU A 173      15.671  -7.246 -16.078  1.00 86.06           C
ATOM    978  CD1 LEU A 173      14.178  -6.913 -16.032  1.00 86.06           C
ATOM    979  CD2 LEU A 173      15.785  -8.599 -16.776  1.00 86.06           C
ATOM    980  N   VAL A 174      18.938  -4.154 -17.533  1.00 91.31           N
ATOM    981  CA  VAL A 174      19.758  -3.304 -18.419  1.00 91.31           C
ATOM    982  C   VAL A 174      21.235  -3.720 -18.374  1.00 91.31           C
ATOM    983  CB  VAL A 174      19.585  -1.811 -18.058  1.00 91.31           C
ATOM    984  O   VAL A 174      21.873  -3.861 -19.421  1.00 91.31           O
ATOM    985  CG1 VAL A 174      20.563  -0.899 -18.809  1.00 91.31           C
ATOM    986  CG2 VAL A 174      18.175  -1.318 -18.406  1.00 91.31           C
ATOM    987  N   GLU A 175      21.778  -3.983 -17.185  1.00 87.44           N
ATOM    988  CA  GLU A 175      23.164  -4.443 -17.006  1.00 87.44           C
ATOM    989  C   GLU A 175      23.387  -5.819 -17.651  1.00 87.44           C
ATOM    990  CB  GLU A 175      23.510  -4.479 -15.508  1.00 87.44           C
ATOM    991  O   GLU A 175      24.351  -6.013 -18.396  1.00 87.44           O
ATOM    992  CG  GLU A 175      23.663  -3.066 -14.916  1.00 87.44           C
ATOM    993  CD  GLU A 175      23.807  -3.040 -13.383  1.00 87.44           C
ATOM    994  OE1 GLU A 175      24.023  -1.927 -12.842  1.00 87.44           O
ATOM    995  OE2 GLU A 175      23.667  -4.100 -12.738  1.00 87.44           O
ATOM    996  N   LYS A 176      22.456  -6.764 -17.462  1.00 83.25           N
ATOM    997  CA  LYS A 176      22.514  -8.073 -18.130  1.00 83.25           C
ATOM    998  C   LYS A 176      22.438  -7.960 -19.646  1.00 83.25           C
ATOM    999  CB  LYS A 176      21.415  -9.014 -17.621  1.00 83.25           C
ATOM   1000  O   LYS A 176      23.182  -8.664 -20.327  1.00 83.25           O
ATOM   1001  CG  LYS A 176      21.742  -9.574 -16.230  1.00 83.25           C
ATOM   1002  CD  LYS A 176      21.206 -11.002 -16.070  1.00 83.25           C
ATOM   1003  CE  LYS A 176      21.554 -11.505 -14.668  1.00 83.25           C
ATOM   1004  NZ  LYS A 176      21.432 -12.979 -14.537  1.00 83.25           N
ATOM   1005  N   ASN A 177      21.583  -7.083 -20.174  1.00 88.56           N
ATOM   1006  CA  ASN A 177      21.501  -6.830 -21.611  1.00 88.56           C
ATOM   1007  C   ASN A 177      22.830  -6.323 -22.176  1.00 88.56           C
ATOM   1008  CB  ASN A 177      20.394  -5.808 -21.873  1.00 88.56           C
ATOM   1009  O   ASN A 177      23.246  -6.760 -23.240  1.00 88.56           O
ATOM   1010  CG  ASN A 177      20.134  -5.648 -23.358  1.00 88.56           C
ATOM   1011  ND2 ASN A 177      20.692  -4.658 -24.005  1.00 88.56           N
ATOM   1012  OD1 ASN A 177      19.409  -6.420 -23.962  1.00 88.56           O
ATOM   1013  N   THR A 178      23.511  -5.439 -21.447  1.00 87.19           N
ATOM   1014  CA  THR A 178      24.817  -4.895 -21.852  1.00 87.19           C
ATOM   1015  C   THR A 178      25.893  -5.984 -21.918  1.00 87.19           C
ATOM   1016  CB  THR A 178      25.241  -3.775 -20.891  1.00 87.19           C
ATOM   1017  O   THR A 178      26.751  -5.953 -22.796  1.00 87.19           O
ATOM   1018  CG2 THR A 178      26.511  -3.059 -21.349  1.00 87.19           C
ATOM   1019  OG1 THR A 178      24.224  -2.795 -20.832  1.00 87.19           O
ATOM   1020  N   ASN A 179      25.814  -6.979 -21.030  1.00 84.56           N
ATOM   1021  CA  ASN A 179      26.784  -8.073 -20.923  1.00 84.56           C
ATOM   1022  C   ASN A 179      26.412  -9.326 -21.740  1.00 84.56           C
ATOM   1023  CB  ASN A 179      26.981  -8.381 -19.430  1.00 84.56           C
ATOM   1024  O   ASN A 179      27.097 -10.342 -21.650  1.00 84.56           O
ATOM   1025  CG  ASN A 179      27.609  -7.221 -18.677  1.00 84.56           C
ATOM   1026  ND2 ASN A 179      27.241  -7.016 -17.436  1.00 84.56           N
ATOM   1027  OD1 ASN A 179      28.442  -6.489 -19.182  1.00 84.56           O
ATOM   1028  N   THR A 180      25.330  -9.279 -22.523  1.00 83.44           N
ATOM   1029  CA  THR A 180      24.784 -10.428 -23.258  1.00 83.44           C
ATOM   1030  C   THR A 180      24.484 -10.050 -24.708  1.00 83.44           C
ATOM   1031  CB  THR A 180      23.499 -10.928 -22.584  1.00 83.44           C
ATOM   1032  O   THR A 180      24.104  -8.925 -25.008  1.00 83.44           O
ATOM   1033  CG2 THR A 180      22.916 -12.156 -23.265  1.00 83.44           C
ATOM   1034  OG1 THR A 180      23.731 -11.266 -21.236  1.00 83.44           O
ATOM   1035  N   SER A 181      24.582 -11.000 -25.642  1.00 87.06           N
ATOM   1036  CA  SER A 181      24.094 -10.775 -27.007  1.00 87.06           C
ATOM   1037  C   SER A 181      22.560 -10.761 -27.047  1.00 87.06           C
ATOM   1038  CB  SER A 181      24.651 -11.843 -27.951  1.00 87.06           C
ATOM   1039  O   SER A 181      21.928 -11.797 -26.846  1.00 87.06           O
ATOM   1040  OG  SER A 181      24.800 -11.299 -29.247  1.00 87.06           O
ATOM   1041  N   THR A 182      21.950  -9.611 -27.334  1.00 89.38           N
ATOM   1042  CA  THR A 182      20.489  -9.442 -27.461  1.00 89.38           C
ATOM   1043  C   THR A 182      20.126  -8.718 -28.767  1.00 89.38           C
ATOM   1044  CB  THR A 182      19.923  -8.702 -26.237  1.00 89.38           C
ATOM   1045  O   THR A 182      21.006  -8.237 -29.490  1.00 89.38           O
ATOM   1046  CG2 THR A 182      20.350  -9.320 -24.906  1.00 89.38           C
ATOM   1047  OG1 THR A 182      20.330  -7.365 -26.283  1.00 89.38           O
ATOM   1048  N   LYS A 183      18.834  -8.659 -29.127  1.00 91.00           N
ATOM   1049  CA  LYS A 183      18.357  -7.886 -30.294  1.00 91.00           C
ATOM   1050  C   LYS A 183      18.452  -6.376 -30.096  1.00 91.00           C
ATOM   1051  CB  LYS A 183      16.890  -8.213 -30.611  1.00 91.00           C
ATOM   1052  O   LYS A 183      18.635  -5.641 -31.064  1.00 91.00           O
ATOM   1053  CG  LYS A 183      16.718  -9.531 -31.366  1.00 91.00           C
ATOM   1054  CD  LYS A 183      15.275  -9.624 -31.882  1.00 91.00           C
ATOM   1055  CE  LYS A 183      15.164 -10.832 -32.799  1.00 91.00           C
ATOM   1056  NZ  LYS A 183      13.789 -11.045 -33.317  1.00 91.00           N
ATOM   1057  N   PHE A 184      18.276  -5.913 -28.863  1.00 90.88           N
ATOM   1058  CA  PHE A 184      18.112  -4.501 -28.551  1.00 90.88           C
ATOM   1059  C   PHE A 184      19.302  -4.009 -27.745  1.00 90.88           C
ATOM   1060  CB  PHE A 184      16.796  -4.274 -27.793  1.00 90.88           C
ATOM   1061  O   PHE A 184      19.554  -4.496 -26.648  1.00 90.88           O
ATOM   1062  CG  PHE A 184      15.579  -4.862 -28.478  1.00 90.88           C
ATOM   1063  CD1 PHE A 184      15.177  -4.380 -29.738  1.00 90.88           C
ATOM   1064  CD2 PHE A 184      14.860  -5.906 -27.864  1.00 90.88           C
ATOM   1065  CE1 PHE A 184      14.065  -4.945 -30.384  1.00 90.88           C
ATOM   1066  CE2 PHE A 184      13.746  -6.469 -28.510  1.00 90.88           C
ATOM   1067  CZ  PHE A 184      13.356  -5.992 -29.772  1.00 90.88           C
ATOM   1068  N   LYS A 185      19.991  -2.984 -28.255  1.00 90.81           N
ATOM   1069  CA  LYS A 185      21.019  -2.286 -27.474  1.00 90.81           C
ATOM   1070  C   LYS A 185      20.433  -1.725 -26.172  1.00 90.81           C
ATOM   1071  CB  LYS A 185      21.653  -1.189 -28.337  1.00 90.81           C
ATOM   1072  O   LYS A 185      21.029  -1.880 -25.118  1.00 90.81           O
ATOM   1073  CG  LYS A 185      22.819  -0.529 -27.594  1.00 90.81           C
ATOM   1074  CD  LYS A 185      23.448   0.590 -28.423  1.00 90.81           C
ATOM   1075  CE  LYS A 185      24.533   1.242 -27.564  1.00 90.81           C
ATOM   1076  NZ  LYS A 185      25.143   2.412 -28.237  1.00 90.81           N
ATOM   1077  N   GLU A 186      19.237  -1.147 -26.272  1.00 93.12           N
ATOM   1078  CA  GLU A 186      18.465  -0.598 -25.156  1.00 93.12           C
ATOM   1079  C   GLU A 186      17.127  -1.347 -25.079  1.00 93.12           C
ATOM   1080  CB  GLU A 186      18.236   0.906 -25.378  1.00 93.12           C
ATOM   1081  O   GLU A 186      16.253  -1.090 -25.918  1.00 93.12           O
ATOM   1082  CG  GLU A 186      19.540   1.711 -25.491  1.00 93.12           C
ATOM   1083  CD  GLU A 186      20.417   1.656 -24.237  1.00 93.12           C
ATOM   1084  OE1 GLU A 186      21.632   1.906 -24.410  1.00 93.12           O
ATOM   1085  OE2 GLU A 186      19.858   1.412 -23.142  1.00 93.12           O
ATOM   1086  N   PRO A 187      16.960  -2.303 -24.146  1.00 92.94           N
ATOM   1087  CA  PRO A 187      15.767  -3.146 -24.069  1.00 92.94           C
ATOM   1088  C   PRO A 187      14.590  -2.437 -23.391  1.00 92.94           C
ATOM   1089  CB  PRO A 187      16.211  -4.386 -23.292  1.00 92.94           C
ATOM   1090  O   PRO A 187      13.465  -2.927 -23.469  1.00 92.94           O
ATOM   1091  CG  PRO A 187      17.274  -3.835 -22.347  1.00 92.94           C
ATOM   1092  CD  PRO A 187      17.936  -2.713 -23.146  1.00 92.94           C
ATOM   1093  N   PHE A 188      14.833  -1.284 -22.764  1.00 95.50           N
ATOM   1094  CA  PHE A 188      13.814  -0.447 -22.144  1.00 95.50           C
ATOM   1095  C   PHE A 188      13.868   0.974 -22.687  1.00 95.50           C
ATOM   1096  CB  PHE A 188      13.973  -0.421 -20.621  1.00 95.50           C
ATOM   1097  O   PHE A 188      14.938   1.474 -23.037  1.00 95.50           O
ATOM   1098  CG  PHE A 188      13.877  -1.773 -19.961  1.00 95.50           C
ATOM   1099  CD1 PHE A 188      12.631  -2.293 -19.575  1.00 95.50           C
ATOM   1100  CD2 PHE A 188      15.046  -2.514 -19.738  1.00 95.50           C
ATOM   1101  CE1 PHE A 188      12.563  -3.566 -18.986  1.00 95.50           C
ATOM   1102  CE2 PHE A 188      14.978  -3.801 -19.189  1.00 95.50           C
ATOM   1103  CZ  PHE A 188      13.731  -4.331 -18.818  1.00 95.50           C
ATOM   1104  N   TYR A 189      12.715   1.632 -22.704  1.00 94.75           N
ATOM   1105  CA  TYR A 189      12.608   3.047 -23.031  1.00 94.75           C
ATOM   1106  C   TYR A 189      11.462   3.710 -22.269  1.00 94.75           C
ATOM   1107  CB  TYR A 189      12.458   3.236 -24.543  1.00 94.75           C
ATOM   1108  O   TYR A 189      10.472   3.076 -21.904  1.00 94.75           O
ATOM   1109  CG  TYR A 189      11.141   2.779 -25.132  1.00 94.75           C
ATOM   1110  CD1 TYR A 189      10.939   1.423 -25.449  1.00 94.75           C
ATOM   1111  CD2 TYR A 189      10.117   3.718 -25.360  1.00 94.75           C
ATOM   1112  CE1 TYR A 189       9.712   1.008 -25.997  1.00 94.75           C
ATOM   1113  CE2 TYR A 189       8.883   3.304 -25.893  1.00 94.75           C
ATOM   1114  OH  TYR A 189       7.462   1.539 -26.653  1.00 94.75           O
ATOM   1115  CZ  TYR A 189       8.677   1.944 -26.208  1.00 94.75           C
ATOM   1116  N   LEU A 190      11.602   5.005 -22.022  1.00 94.44           N
ATOM   1117  CA  LEU A 190      10.562   5.856 -21.462  1.00 94.44           C
ATOM   1118  C   LEU A 190       9.703   6.432 -22.586  1.00 94.44           C
ATOM   1119  CB  LEU A 190      11.248   6.956 -20.635  1.00 94.44           C
ATOM   1120  O   LEU A 190      10.239   6.898 -23.587  1.00 94.44           O
ATOM   1121  CG  LEU A 190      10.327   8.095 -20.162  1.00 94.44           C
ATOM   1122  CD1 LEU A 190       9.168   7.601 -19.297  1.00 94.44           C
ATOM   1123  CD2 LEU A 190      11.167   9.109 -19.394  1.00 94.44           C
ATOM   1124  N   GLU A 191       8.391   6.492 -22.380  1.00 93.50           N
ATOM   1125  CA  GLU A 191       7.463   7.299 -23.170  1.00 93.50           C
ATOM   1126  C   GLU A 191       6.670   8.236 -22.249  1.00 93.50           C
ATOM   1127  CB  GLU A 191       6.520   6.397 -23.972  1.00 93.50           C
ATOM   1128  O   GLU A 191       5.935   7.796 -21.361  1.00 93.50           O
ATOM   1129  CG  GLU A 191       5.608   7.197 -24.912  1.00 93.50           C
ATOM   1130  CD  GLU A 191       4.562   6.313 -25.608  1.00 93.50           C
ATOM   1131  OE1 GLU A 191       3.419   6.226 -25.090  1.00 93.50           O
ATOM   1132  OE2 GLU A 191       4.863   5.809 -26.707  1.00 93.50           O
ATOM   1133  N   GLY A 192       6.786   9.541 -22.486  1.00 91.00           N
ATOM   1134  CA  GLY A 192       5.955  10.563 -21.863  1.00 91.00           C
ATOM   1135  C   GLY A 192       5.067  11.254 -22.892  1.00 91.00           C
ATOM   1136  O   GLY A 192       5.557  11.848 -23.851  1.00 91.00           O
ATOM   1137  N   LYS A 193       3.754  11.217 -22.675  1.00 90.94           N
ATOM   1138  CA  LYS A 193       2.762  12.044 -23.364  1.00 90.94           C
ATOM   1139  C   LYS A 193       2.419  13.223 -22.474  1.00 90.94           C
ATOM   1140  CB  LYS A 193       1.513  11.249 -23.767  1.00 90.94           C
ATOM   1141  O   LYS A 193       1.948  13.052 -21.347  1.00 90.94           O
ATOM   1142  CG  LYS A 193       1.887  10.087 -24.689  1.00 90.94           C
ATOM   1143  CD  LYS A 193       0.666   9.374 -25.275  1.00 90.94           C
ATOM   1144  CE  LYS A 193       1.216   8.193 -26.077  1.00 90.94           C
ATOM   1145  NZ  LYS A 193       0.165   7.347 -26.682  1.00 90.94           N
ATOM   1146  N   VAL A 194       2.657  14.416 -22.995  1.00 87.81           N
ATOM   1147  CA  VAL A 194       2.518  15.678 -22.276  1.00 87.81           C
ATOM   1148  C   VAL A 194       1.580  16.588 -23.050  1.00 87.81           C
ATOM   1149  CB  VAL A 194       3.889  16.343 -22.073  1.00 87.81           C
ATOM   1150  O   VAL A 194       1.666  16.687 -24.274  1.00 87.81           O
ATOM   1151  CG1 VAL A 194       3.743  17.646 -21.285  1.00 87.81           C
ATOM   1152  CG2 VAL A 194       4.863  15.423 -21.323  1.00 87.81           C
ATOM   1153  N   ARG A 195       0.688  17.269 -22.333  1.00 87.62           N
ATOM   1154  CA  ARG A 195      -0.224  18.272 -22.875  1.00 87.62           C
ATOM   1155  C   ARG A 195       0.260  19.674 -22.511  1.00 87.62           C
ATOM   1156  CB  ARG A 195      -1.645  17.956 -22.390  1.00 87.62           C
ATOM   1157  O   ARG A 195       0.496  19.952 -21.342  1.00 87.62           O
ATOM   1158  CG  ARG A 195      -2.717  18.847 -23.019  1.00 87.62           C
ATOM   1159  CD  ARG A 195      -4.107  18.422 -22.530  1.00 87.62           C
ATOM   1160  NE  ARG A 195      -5.167  19.295 -23.067  1.00 87.62           N
ATOM   1161  NH1 ARG A 195      -6.943  17.855 -22.858  1.00 87.62           N
ATOM   1162  NH2 ARG A 195      -7.252  19.839 -23.815  1.00 87.62           N
ATOM   1163  CZ  ARG A 195      -6.441  18.992 -23.247  1.00 87.62           C
ATOM   1164  N   TYR A 196       0.371  20.559 -23.491  1.00 82.38           N
ATOM   1165  CA  TYR A 196       0.769  21.956 -23.303  1.00 82.38           C
ATOM   1166  C   TYR A 196      -0.265  22.890 -23.925  1.00 82.38           C
ATOM   1167  CB  TYR A 196       2.177  22.197 -23.861  1.00 82.38           C
ATOM   1168  O   TYR A 196      -1.043  22.489 -24.795  1.00 82.38           O
ATOM   1169  CG  TYR A 196       2.375  21.721 -25.284  1.00 82.38           C
ATOM   1170  CD1 TYR A 196       2.777  20.398 -25.518  1.00 82.38           C
ATOM   1171  CD2 TYR A 196       2.120  22.573 -26.372  1.00 82.38           C
ATOM   1172  CE1 TYR A 196       2.908  19.942 -26.835  1.00 82.38           C
ATOM   1173  CE2 TYR A 196       2.322  22.139 -27.696  1.00 82.38           C
ATOM   1174  OH  TYR A 196       2.853  20.329 -29.195  1.00 82.38           O
ATOM   1175  CZ  TYR A 196       2.708  20.803 -27.931  1.00 82.38           C
ATOM   1176  N   ARG A 197      -0.302  24.131 -23.440  1.00 77.44           N
ATOM   1177  CA  ARG A 197      -1.166  25.182 -23.975  1.00 77.44           C
ATOM   1178  C   ARG A 197      -0.340  26.089 -24.872  1.00 77.44           C
ATOM   1179  CB  ARG A 197      -1.813  25.955 -22.819  1.00 77.44           C
ATOM   1180  O   ARG A 197       0.699  26.539 -24.417  1.00 77.44           O
ATOM   1181  CG  ARG A 197      -2.934  26.870 -23.325  1.00 77.44           C
ATOM   1182  CD  ARG A 197      -3.580  27.606 -22.150  1.00 77.44           C
ATOM   1183  NE  ARG A 197      -4.789  28.327 -22.581  1.00 77.44           N
ATOM   1184  NH1 ARG A 197      -5.240  29.389 -20.592  1.00 77.44           N
ATOM   1185  NH2 ARG A 197      -6.581  29.696 -22.355  1.00 77.44           N
ATOM   1186  CZ  ARG A 197      -5.526  29.134 -21.841  1.00 77.44           C
ATOM   1187  N   THR A 198      -0.798  26.378 -26.085  1.00 74.31           N
ATOM   1188  CA  THR A 198      -0.156  27.311 -27.029  1.00 74.31           C
ATOM   1189  C   THR A 198      -1.213  28.138 -27.738  1.00 74.31           C
ATOM   1190  CB  THR A 198       0.679  26.590 -28.094  1.00 74.31           C
ATOM   1191  O   THR A 198      -2.153  27.574 -28.289  1.00 74.31           O
ATOM   1192  CG2 THR A 198       1.959  26.044 -27.495  1.00 74.31           C
ATOM   1193  OG1 THR A 198      -0.023  25.517 -28.654  1.00 74.31           O
ATOM   1194  N   TYR A 199      -1.063  29.467 -27.722  1.00 73.88           N
ATOM   1195  CA  TYR A 199      -1.980  30.422 -28.372  1.00 73.88           C
ATOM   1196  C   TYR A 199      -3.471  30.211 -28.051  1.00 73.88           C
ATOM   1197  CB  TYR A 199      -1.697  30.499 -29.878  1.00 73.88           C
ATOM   1198  O   TYR A 199      -4.335  30.419 -28.891  1.00 73.88           O
ATOM   1199  CG  TYR A 199      -0.295  30.965 -30.200  1.00 73.88           C
ATOM   1200  CD1 TYR A 199       0.046  32.321 -30.028  1.00 73.88           C
ATOM   1201  CD2 TYR A 199       0.660  30.049 -30.675  1.00 73.88           C
ATOM   1202  CE1 TYR A 199       1.345  32.766 -30.337  1.00 73.88           C
ATOM   1203  CE2 TYR A 199       1.959  30.490 -30.985  1.00 73.88           C
ATOM   1204  OH  TYR A 199       3.555  32.275 -31.132  1.00 73.88           O
ATOM   1205  CZ  TYR A 199       2.303  31.848 -30.820  1.00 73.88           C
ATOM   1206  N   GLY A 200      -3.781  29.810 -26.816  1.00 74.62           N
ATOM   1207  CA  GLY A 200      -5.155  29.560 -26.372  1.00 74.62           C
ATOM   1208  C   GLY A 200      -5.595  28.100 -26.483  1.00 74.62           C
ATOM   1209  O   GLY A 200      -6.395  27.681 -25.645  1.00 74.62           O
ATOM   1210  N   ASP A 201      -4.978  27.318 -27.372  1.00 79.25           N
ATOM   1211  CA  ASP A 201      -5.318  25.918 -27.645  1.00 79.25           C
ATOM   1212  C   ASP A 201      -4.449  24.921 -26.877  1.00 79.25           C
ATOM   1213  CB  ASP A 201      -5.236  25.642 -29.153  1.00 79.25           C
ATOM   1214  O   ASP A 201      -3.355  25.232 -26.402  1.00 79.25           O
ATOM   1215  CG  ASP A 201      -6.335  26.356 -29.938  1.00 79.25           C
ATOM   1216  OD1 ASP A 201      -7.426  26.540 -29.353  1.00 79.25           O
ATOM   1217  OD2 ASP A 201      -6.062  26.673 -31.113  1.00 79.25           O
ATOM   1218  N   TRP A 202      -4.940  23.688 -26.757  1.00 81.12           N
ATOM   1219  CA  TRP A 202      -4.223  22.591 -26.118  1.00 81.12           C
ATOM   1220  C   TRP A 202      -3.702  21.586 -27.140  1.00 81.12           C
ATOM   1221  CB  TRP A 202      -5.140  21.865 -25.147  1.00 81.12           C
ATOM   1222  O   TRP A 202      -4.457  21.113 -27.982  1.00 81.12           O
ATOM   1223  CG  TRP A 202      -5.510  22.592 -23.892  1.00 81.12           C
ATOM   1224  CD1 TRP A 202      -6.664  23.264 -23.680  1.00 81.12           C
ATOM   1225  CD2 TRP A 202      -4.726  22.759 -22.671  1.00 81.12           C
ATOM   1226  CE2 TRP A 202      -5.495  23.508 -21.733  1.00 81.12           C
ATOM   1227  CE3 TRP A 202      -3.426  22.382 -22.277  1.00 81.12           C
ATOM   1228  NE1 TRP A 202      -6.666  23.791 -22.403  1.00 81.12           N
ATOM   1229  CH2 TRP A 202      -3.714  23.426 -20.092  1.00 81.12           C
ATOM   1230  CZ2 TRP A 202      -5.007  23.841 -20.459  1.00 81.12           C
ATOM   1231  CZ3 TRP A 202      -2.929  22.688 -20.997  1.00 81.12           C
ATOM   1232  N   TRP A 203      -2.453  21.167 -26.966  1.00 81.38           N
ATOM   1233  CA  TRP A 203      -1.782  20.208 -27.839  1.00 81.38           C
ATOM   1234  C   TRP A 203      -1.135  19.101 -27.015  1.00 81.38           C
ATOM   1235  CB  TRP A 203      -0.745  20.956 -28.671  1.00 81.38           C
ATOM   1236  O   TRP A 203      -0.754  19.318 -25.864  1.00 81.38           O
ATOM   1237  CG  TRP A 203      -1.317  21.994 -29.580  1.00 81.38           C
ATOM   1238  CD1 TRP A 203      -1.708  23.233 -29.208  1.00 81.38           C
ATOM   1239  CD2 TRP A 203      -1.645  21.885 -30.996  1.00 81.38           C
ATOM   1240  CE2 TRP A 203      -2.216  23.122 -31.421  1.00 81.38           C
ATOM   1241  CE3 TRP A 203      -1.540  20.857 -31.959  1.00 81.38           C
ATOM   1242  NE1 TRP A 203      -2.238  23.905 -30.291  1.00 81.38           N
ATOM   1243  CH2 TRP A 203      -2.532  22.298 -33.668  1.00 81.38           C
ATOM   1244  CZ2 TRP A 203      -2.652  23.338 -32.732  1.00 81.38           C
ATOM   1245  CZ3 TRP A 203      -1.980  21.063 -33.281  1.00 81.38           C
ATOM   1246  N   THR A 204      -1.011  17.907 -27.591  1.00 86.12           N
ATOM   1247  CA  THR A 204      -0.355  16.758 -26.955  1.00 86.12           C
ATOM   1248  C   THR A 204       0.863  16.341 -27.762  1.00 86.12           C
ATOM   1249  CB  THR A 204      -1.324  15.580 -26.763  1.00 86.12           C
ATOM   1250  O   THR A 204       0.770  16.142 -28.969  1.00 86.12           O
ATOM   1251  CG2 THR A 204      -0.675  14.380 -26.070  1.00 86.12           C
ATOM   1252  OG1 THR A 204      -2.383  15.992 -25.929  1.00 86.12           O
ATOM   1253  N   LYS A 205       1.997  16.167 -27.083  1.00 82.69           N
ATOM   1254  CA  LYS A 205       3.238  15.653 -27.668  1.00 82.69           C
ATOM   1255  C   LYS A 205       3.680  14.407 -26.930  1.00 82.69           C
ATOM   1256  CB  LYS A 205       4.295  16.762 -27.678  1.00 82.69           C
ATOM   1257  O   LYS A 205       3.579  14.325 -25.707  1.00 82.69           O
ATOM   1258  CG  LYS A 205       5.672  16.408 -28.247  1.00 82.69           C
ATOM   1259  CD  LYS A 205       6.515  17.693 -28.320  1.00 82.69           C
ATOM   1260  CE  LYS A 205       7.887  17.434 -28.950  1.00 82.69           C
ATOM   1261  NZ  LYS A 205       8.715  18.663 -28.956  1.00 82.69           N
ATOM   1262  N   THR A 206       4.194  13.460 -27.698  1.00 85.06           N
ATOM   1263  CA  THR A 206       4.817  12.241 -27.193  1.00 85.06           C
ATOM   1264  C   THR A 206       6.325  12.405 -27.292  1.00 85.06           C
ATOM   1265  CB  THR A 206       4.346  11.014 -27.984  1.00 85.06           C
ATOM   1266  O   THR A 206       6.840  12.820 -28.332  1.00 85.06           O
ATOM   1267  CG2 THR A 206       4.835   9.707 -27.366  1.00 85.06           C
ATOM   1268  OG1 THR A 206       2.934  10.972 -28.015  1.00 85.06           O
ATOM   1269  N   LYS A 207       7.040  12.089 -26.217  1.00 85.00           N
ATOM   1270  CA  LYS A 207       8.495  12.022 -26.192  1.00 85.00           C
ATOM   1271  C   LYS A 207       8.915  10.640 -25.733  1.00 85.00           C
ATOM   1272  CB  LYS A 207       9.053  13.115 -25.268  1.00 85.00           C
ATOM   1273  O   LYS A 207       8.437  10.166 -24.707  1.00 85.00           O
ATOM   1274  CG  LYS A 207      10.590  13.181 -25.266  1.00 85.00           C
ATOM   1275  CD  LYS A 207      11.161  13.668 -26.606  1.00 85.00           C
ATOM   1276  CE  LYS A 207      12.687  13.744 -26.522  1.00 85.00           C
ATOM   1277  NZ  LYS A 207      13.285  14.190 -27.805  1.00 85.00           N
ATOM   1278  N   THR A 208       9.840  10.043 -26.469  1.00 86.00           N
ATOM   1279  CA  THR A 208      10.520   8.817 -26.066  1.00 86.00           C
ATOM   1280  C   THR A 208      11.967   9.102 -25.674  1.00 86.00           C
ATOM   1281  CB  THR A 208      10.420   7.731 -27.142  1.00 86.00           C
ATOM   1282  O   THR A 208      12.575  10.062 -26.166  1.00 86.00           O
ATOM   1283  CG2 THR A 208       8.975   7.266 -27.329  1.00 86.00           C
ATOM   1284  OG1 THR A 208      10.862   8.243 -28.379  1.00 86.00           O
ATOM   1285  N   SER A 209      12.502   8.298 -24.757  1.00 86.50           N
ATOM   1286  CA  SER A 209      13.910   8.325 -24.360  1.00 86.50           C
ATOM   1287  C   SER A 209      14.410   6.919 -24.065  1.00 86.50           C
ATOM   1288  CB  SER A 209      14.110   9.197 -23.121  1.00 86.50           C
ATOM   1289  O   SER A 209      13.862   6.233 -23.203  1.00 86.50           O
ATOM   1290  OG  SER A 209      15.484   9.460 -22.905  1.00 86.50           O
ATOM   1291  N   ASP A 210      15.490   6.540 -24.734  1.00 84.69           N
ATOM   1292  CA  ASP A 210      16.255   5.321 -24.465  1.00 84.69           C
ATOM   1293  C   ASP A 210      17.455   5.671 -23.554  1.00 84.69           C
ATOM   1294  CB  ASP A 210      16.688   4.685 -25.804  1.00 84.69           C
ATOM   1295  O   ASP A 210      17.687   6.851 -23.269  1.00 84.69           O
ATOM   1296  CG  ASP A 210      15.549   4.142 -26.690  1.00 84.69           C
ATOM   1297  OD1 ASP A 210      14.377   4.510 -26.491  1.00 84.69           O
ATOM   1298  OD2 ASP A 210      15.839   3.317 -27.591  1.00 84.69           O
ATOM   1299  N   GLY A 211      18.225   4.675 -23.100  1.00 83.81           N
ATOM   1300  CA  GLY A 211      19.440   4.906 -22.306  1.00 83.81           C
ATOM   1301  C   GLY A 211      19.144   5.378 -20.880  1.00 83.81           C
ATOM   1302  O   GLY A 211      19.498   6.490 -20.483  1.00 83.81           O
ATOM   1303  N   LEU A 212      18.460   4.531 -20.109  1.00 92.06           N
ATOM   1304  CA  LEU A 212      18.055   4.836 -18.736  1.00 92.06           C
ATOM   1305  C   LEU A 212      19.275   5.046 -17.828  1.00 92.06           C
ATOM   1306  CB  LEU A 212      17.173   3.707 -18.176  1.00 92.06           C
ATOM   1307  O   LEU A 212      20.231   4.276 -17.858  1.00 92.06           O
ATOM   1308  CG  LEU A 212      15.947   3.345 -19.029  1.00 92.06           C
ATOM   1309  CD1 LEU A 212      15.236   2.171 -18.364  1.00 92.06           C
ATOM   1310  CD2 LEU A 212      14.964   4.507 -19.198  1.00 92.06           C
ATOM   1311  N   SER A 213      19.217   6.070 -16.978  1.00 93.50           N
ATOM   1312  CA  SER A 213      20.219   6.319 -15.937  1.00 93.50           C
ATOM   1313  C   SER A 213      19.591   6.115 -14.567  1.00 93.50           C
ATOM   1314  CB  SER A 213      20.764   7.740 -16.051  1.00 93.50           C
ATOM   1315  O   SER A 213      18.554   6.705 -14.288  1.00 93.50           O
ATOM   1316  OG  SER A 213      21.492   7.901 -17.249  1.00 93.50           O
ATOM   1317  N   PHE A 214      20.225   5.321 -13.708  1.00 94.69           N
ATOM   1318  CA  PHE A 214      19.690   4.978 -12.390  1.00 94.69           C
ATOM   1319  C   PHE A 214      20.399   5.763 -11.291  1.00 94.69           C
ATOM   1320  CB  PHE A 214      19.785   3.469 -12.155  1.00 94.69           C
ATOM   1321  O   PHE A 214      21.624   5.891 -11.305  1.00 94.69           O
ATOM   1322  CG  PHE A 214      19.045   2.661 -13.200  1.00 94.69           C
ATOM   1323  CD1 PHE A 214      17.693   2.324 -13.005  1.00 94.69           C
ATOM   1324  CD2 PHE A 214      19.698   2.281 -14.388  1.00 94.69           C
ATOM   1325  CE1 PHE A 214      17.003   1.594 -13.989  1.00 94.69           C
ATOM   1326  CE2 PHE A 214      19.003   1.574 -15.380  1.00 94.69           C
ATOM   1327  CZ  PHE A 214      17.656   1.233 -15.181  1.00 94.69           C
ATOM   1328  N   ILE A 215      19.636   6.266 -10.328  1.00 95.75           N
ATOM   1329  CA  ILE A 215      20.136   7.050  -9.195  1.00 95.75           C
ATOM   1330  C   ILE A 215      19.515   6.545  -7.893  1.00 95.75           C
ATOM   1331  CB  ILE A 215      19.902   8.566  -9.413  1.00 95.75           C
ATOM   1332  O   ILE A 215      18.524   5.821  -7.910  1.00 95.75           O
ATOM   1333  CG1 ILE A 215      18.402   8.923  -9.493  1.00 95.75           C
ATOM   1334  CG2 ILE A 215      20.679   9.051 -10.652  1.00 95.75           C
ATOM   1335  CD1 ILE A 215      18.112  10.420  -9.644  1.00 95.75           C
ATOM   1336  N   LYS A 216      20.097   6.927  -6.756  1.00 93.56           N
ATOM   1337  CA  LYS A 216      19.416   6.841  -5.461  1.00 93.56           C
ATOM   1338  C   LYS A 216      18.940   8.233  -5.065  1.00 93.56           C
ATOM   1339  CB  LYS A 216      20.316   6.226  -4.384  1.00 93.56           C
ATOM   1340  O   LYS A 216      19.683   9.196  -5.264  1.00 93.56           O
ATOM   1341  CG  LYS A 216      20.585   4.731  -4.613  1.00 93.56           C
ATOM   1342  CD  LYS A 216      21.376   4.162  -3.426  1.00 93.56           C
ATOM   1343  CE  LYS A 216      21.614   2.659  -3.592  1.00 93.56           C
ATOM   1344  NZ  LYS A 216      22.279   2.075  -2.397  1.00 93.56           N
ATOM   1345  N   LYS A 217      17.746   8.341  -4.484  1.00 94.12           N
ATOM   1346  CA  LYS A 217      17.235   9.597  -3.917  1.00 94.12           C
ATOM   1347  C   LYS A 217      16.573   9.378  -2.561  1.00 94.12           C
ATOM   1348  CB  LYS A 217      16.323  10.329  -4.923  1.00 94.12           C
ATOM   1349  O   LYS A 217      16.202   8.257  -2.225  1.00 94.12           O
ATOM   1350  CG  LYS A 217      14.942   9.687  -5.153  1.00 94.12           C
ATOM   1351  CD  LYS A 217      14.086  10.574  -6.074  1.00 94.12           C
ATOM   1352  CE  LYS A 217      12.693   9.971  -6.313  1.00 94.12           C
ATOM   1353  NZ  LYS A 217      11.971  10.635  -7.429  1.00 94.12           N
ATOM   1354  N   ASN A 218      16.453  10.461  -1.796  1.00 93.88           N
ATOM   1355  CA  ASN A 218      15.691  10.493  -0.551  1.00 93.88           C
ATOM   1356  C   ASN A 218      14.262  10.947  -0.845  1.00 93.88           C
ATOM   1357  CB  ASN A 218      16.357  11.448   0.452  1.00 93.88           C
ATOM   1358  O   ASN A 218      14.075  12.031  -1.397  1.00 93.88           O
ATOM   1359  CG  ASN A 218      17.645  10.894   1.018  1.00 93.88           C
ATOM   1360  ND2 ASN A 218      18.712  11.658   1.031  1.00 93.88           N
ATOM   1361  OD1 ASN A 218      17.714   9.775   1.477  1.00 93.88           O
ATOM   1362  N   VAL A 219      13.286  10.151  -0.428  1.00 92.75           N
ATOM   1363  CA  VAL A 219      11.858  10.476  -0.480  1.00 92.75           C
ATOM   1364  C   VAL A 219      11.377  10.748   0.938  1.00 92.75           C
ATOM   1365  CB  VAL A 219      11.073   9.328  -1.136  1.00 92.75           C
ATOM   1366  O   VAL A 219      11.683   9.977   1.846  1.00 92.75           O
ATOM   1367  CG1 VAL A 219       9.558   9.550  -1.095  1.00 92.75           C
ATOM   1368  CG2 VAL A 219      11.489   9.187  -2.604  1.00 92.75           C
ATOM   1369  N   SER A 220      10.652  11.847   1.136  1.00 94.12           N
ATOM   1370  CA  SER A 220      10.019  12.160   2.421  1.00 94.12           C
ATOM   1371  C   SER A 220       8.677  11.437   2.544  1.00 94.12           C
ATOM   1372  CB  SER A 220       9.790  13.663   2.580  1.00 94.12           C
ATOM   1373  O   SER A 220       7.890  11.446   1.598  1.00 94.12           O
ATOM   1374  OG  SER A 220      11.004  14.400   2.525  1.00 94.12           O
ATOM   1375  N   LEU A 221       8.408  10.858   3.711  1.00 91.88           N
ATOM   1376  CA  LEU A 221       7.125  10.241   4.053  1.00 91.88           C
ATOM   1377  C   LEU A 221       6.192  11.249   4.754  1.00 91.88           C
ATOM   1378  CB  LEU A 221       7.378   8.979   4.902  1.00 91.88           C
ATOM   1379  O   LEU A 221       6.605  12.366   5.082  1.00 91.88           O
ATOM   1380  CG  LEU A 221       8.372   7.962   4.306  1.00 91.88           C
ATOM   1381  CD1 LEU A 221       8.435   6.705   5.169  1.00 91.88           C
ATOM   1382  CD2 LEU A 221       7.989   7.510   2.896  1.00 91.88           C
ATOM   1383  N   LEU A 222       4.932  10.871   4.995  1.00 92.38           N
ATOM   1384  CA  LEU A 222       3.924  11.719   5.663  1.00 92.38           C
ATOM   1385  C   LEU A 222       4.334  12.148   7.078  1.00 92.38           C
ATOM   1386  CB  LEU A 222       2.573  10.979   5.717  1.00 92.38           C
ATOM   1387  O   LEU A 222       4.077  13.285   7.473  1.00 92.38           O
ATOM   1388  CG  LEU A 222       1.849  10.963   4.369  1.00 92.38           C
ATOM   1389  CD1 LEU A 222       0.813   9.841   4.328  1.00 92.38           C
ATOM   1390  CD2 LEU A 222       1.158  12.289   4.056  1.00 92.38           C
ATOM   1391  N   ASN A 223       5.034  11.285   7.810  1.00 88.38           N
ATOM   1392  CA  ASN A 223       5.610  11.577   9.123  1.00 88.38           C
ATOM   1393  C   ASN A 223       6.938  12.353   9.049  1.00 88.38           C
ATOM   1394  CB  ASN A 223       5.739  10.277   9.919  1.00 88.38           C
ATOM   1395  O   ASN A 223       7.610  12.547  10.057  1.00 88.38           O
ATOM   1396  CG  ASN A 223       6.825   9.337   9.437  1.00 88.38           C
ATOM   1397  ND2 ASN A 223       7.024   8.262  10.151  1.00 88.38           N
ATOM   1398  OD1 ASN A 223       7.501   9.565   8.437  1.00 88.38           O
ATOM   1399  N   LYS A 224       7.326  12.826   7.856  1.00 92.31           N
ATOM   1400  CA  LYS A 224       8.553  13.591   7.569  1.00 92.31           C
ATOM   1401  C   LYS A 224       9.855  12.797   7.682  1.00 92.31           C
ATOM   1402  CB  LYS A 224       8.634  14.863   8.432  1.00 92.31           C
ATOM   1403  O   LYS A 224      10.915  13.356   7.377  1.00 92.31           O
ATOM   1404  CG  LYS A 224       7.351  15.705   8.486  1.00 92.31           C
ATOM   1405  CD  LYS A 224       7.471  16.714   9.629  1.00 92.31           C
ATOM   1406  CE  LYS A 224       6.180  17.522   9.758  1.00 92.31           C
ATOM   1407  NZ  LYS A 224       6.165  18.274  11.036  1.00 92.31           N
ATOM   1408  N   SER A 225       9.803  11.520   8.064  1.00 89.06           N
ATOM   1409  CA  SER A 225      10.953  10.627   7.932  1.00 89.06           C
ATOM   1410  C   SER A 225      11.349  10.485   6.456  1.00 89.06           C
ATOM   1411  CB  SER A 225      10.686   9.270   8.587  1.00 89.06           C
ATOM   1412  O   SER A 225      10.611  10.880   5.545  1.00 89.06           O
ATOM   1413  OG  SER A 225       9.806   8.519   7.792  1.00 89.06           O
ATOM   1414  N   LYS A 226      12.557   9.977   6.204  1.00 91.38           N
ATOM   1415  CA  LYS A 226      13.106   9.847   4.852  1.00 91.38           C
ATOM   1416  C   LYS A 226      13.447   8.402   4.543  1.00 91.38           C
ATOM   1417  CB  LYS A 226      14.329  10.749   4.658  1.00 91.38           C
ATOM   1418  O   LYS A 226      14.032   7.713   5.372  1.00 91.38           O
ATOM   1419  CG  LYS A 226      13.955  12.234   4.721  1.00 91.38           C
ATOM   1420  CD  LYS A 226      15.193  13.099   4.477  1.00 91.38           C
ATOM   1421  CE  LYS A 226      14.788  14.569   4.576  1.00 91.38           C
ATOM   1422  NZ  LYS A 226      15.962  15.461   4.429  1.00 91.38           N
ATOM   1423  N   GLN A 227      13.170   8.000   3.311  1.00 86.38           N
ATOM   1424  CA  GLN A 227      13.516   6.693   2.769  1.00 86.38           C
ATOM   1425  C   GLN A 227      14.438   6.847   1.559  1.00 86.38           C
ATOM   1426  CB  GLN A 227      12.218   5.974   2.410  1.00 86.38           C
ATOM   1427  O   GLN A 227      14.192   7.671   0.675  1.00 86.38           O
ATOM   1428  CG  GLN A 227      12.426   4.513   1.981  1.00 86.38           C
ATOM   1429  CD  GLN A 227      11.102   3.882   1.573  1.00 86.38           C
ATOM   1430  NE2 GLN A 227      11.051   2.592   1.343  1.00 86.38           N
ATOM   1431  OE1 GLN A 227      10.100   4.562   1.425  1.00 86.38           O
ATOM   1432  N   VAL A 228      15.496   6.036   1.503  1.00 87.50           N
ATOM   1433  CA  VAL A 228      16.385   5.956   0.338  1.00 87.50           C
ATOM   1434  C   VAL A 228      15.803   4.966  -0.665  1.00 87.50           C
ATOM   1435  CB  VAL A 228      17.816   5.543   0.726  1.00 87.50           C
ATOM   1436  O   VAL A 228      15.599   3.799  -0.339  1.00 87.50           O
ATOM   1437  CG1 VAL A 228      18.732   5.489  -0.509  1.00 87.50           C
ATOM   1438  CG2 VAL A 228      18.454   6.524   1.714  1.00 87.50           C
ATOM   1439  N   VAL A 229      15.593   5.410  -1.902  1.00 87.44           N
ATOM   1440  CA  VAL A 229      14.996   4.597  -2.972  1.00 87.44           C
ATOM   1441  C   VAL A 229      15.827   4.642  -4.252  1.00 87.44           C
ATOM   1442  CB  VAL A 229      13.542   5.017  -3.250  1.00 87.44           C
ATOM   1443  O   VAL A 229      16.556   5.607  -4.497  1.00 87.44           O
ATOM   1444  CG1 VAL A 229      12.650   4.826  -2.019  1.00 87.44           C
ATOM   1445  CG2 VAL A 229      13.438   6.470  -3.721  1.00 87.44           C
ATOM   1446  N   TRP A 230      15.720   3.595  -5.072  1.00 90.56           N
ATOM   1447  CA  TRP A 230      16.246   3.564  -6.436  1.00 90.56           C
ATOM   1448  C   TRP A 230      15.298   4.258  -7.399  1.00 90.56           C
ATOM   1449  CB  TRP A 230      16.458   2.123  -6.900  1.00 90.56           C
ATOM   1450  O   TRP A 230      14.106   3.992  -7.407  1.00 90.56           O
ATOM   1451  CG  TRP A 230      17.701   1.486  -6.383  1.00 90.56           C
ATOM   1452  CD1 TRP A 230      17.764   0.560  -5.405  1.00 90.56           C
ATOM   1453  CD2 TRP A 230      19.072   1.724  -6.813  1.00 90.56           C
ATOM   1454  CE2 TRP A 230      19.929   0.875  -6.053  1.00 90.56           C
ATOM   1455  CE3 TRP A 230      19.677   2.575  -7.765  1.00 90.56           C
ATOM   1456  NE1 TRP A 230      19.079   0.185  -5.211  1.00 90.56           N
ATOM   1457  CH2 TRP A 230      21.897   1.759  -7.159  1.00 90.56           C
ATOM   1458  CZ2 TRP A 230      21.321   0.866  -6.237  1.00 90.56           C
ATOM   1459  CZ3 TRP A 230      21.075   2.603  -7.929  1.00 90.56           C
ATOM   1460  N   ASP A 231      15.837   5.097  -8.266  1.00 95.06           N
ATOM   1461  CA  ASP A 231      15.061   5.899  -9.199  1.00 95.06           C
ATOM   1462  C   ASP A 231      15.703   5.895 -10.595  1.00 95.06           C
ATOM   1463  CB  ASP A 231      14.916   7.303  -8.590  1.00 95.06           C
ATOM   1464  O   ASP A 231      16.874   5.534 -10.761  1.00 95.06           O
ATOM   1465  CG  ASP A 231      13.863   8.158  -9.281  1.00 95.06           C
ATOM   1466  OD1 ASP A 231      13.104   7.577 -10.073  1.00 95.06           O
ATOM   1467  OD2 ASP A 231      13.842   9.371  -8.988  1.00 95.06           O
ATOM   1468  N   ILE A 232      14.935   6.293 -11.605  1.00 94.69           N
ATOM   1469  CA  ILE A 232      15.404   6.548 -12.963  1.00 94.69           C
ATOM   1470  C   ILE A 232      15.466   8.060 -13.147  1.00 94.69           C
ATOM   1471  CB  ILE A 232      14.490   5.889 -14.010  1.00 94.69           C
ATOM   1472  O   ILE A 232      14.472   8.764 -13.010  1.00 94.69           O
ATOM   1473  CG1 ILE A 232      14.405   4.363 -13.798  1.00 94.69           C
ATOM   1474  CG2 ILE A 232      14.973   6.224 -15.436  1.00 94.69           C
ATOM   1475  CD1 ILE A 232      13.419   3.641 -14.725  1.00 94.69           C
ATOM   1476  N   LYS A 233      16.642   8.564 -13.514  1.00 93.31           N
ATOM   1477  CA  LYS A 233      16.872   9.986 -13.748  1.00 93.31           C
ATOM   1478  C   LYS A 233      15.853  10.537 -14.748  1.00 93.31           C
ATOM   1479  CB  LYS A 233      18.309  10.183 -14.235  1.00 93.31           C
ATOM   1480  O   LYS A 233      15.747  10.049 -15.873  1.00 93.31           O
ATOM   1481  CG  LYS A 233      18.702  11.662 -14.285  1.00 93.31           C
ATOM   1482  CD  LYS A 233      20.179  11.783 -14.666  1.00 93.31           C
ATOM   1483  CE  LYS A 233      20.596  13.254 -14.682  1.00 93.31           C
ATOM   1484  NZ  LYS A 233      22.047  13.382 -14.963  1.00 93.31           N
ATOM   1485  N   GLU A 234      15.165  11.592 -14.331  1.00 90.88           N
ATOM   1486  CA  GLU A 234      14.179  12.299 -15.141  1.00 90.88           C
ATOM   1487  C   GLU A 234      14.737  12.766 -16.495  1.00 90.88           C
ATOM   1488  CB  GLU A 234      13.597  13.483 -14.354  1.00 90.88           C
ATOM   1489  O   GLU A 234      15.906  13.148 -16.644  1.00 90.88           O
ATOM   1490  CG  GLU A 234      14.684  14.490 -13.945  1.00 90.88           C
ATOM   1491  CD  GLU A 234      14.157  15.726 -13.226  1.00 90.88           C
ATOM   1492  OE1 GLU A 234      15.023  16.572 -12.906  1.00 90.88           O
ATOM   1493  OE2 GLU A 234      12.936  15.971 -13.176  1.00 90.88           O
ATOM   1494  N   VAL A 235      13.860  12.790 -17.496  1.00 89.31           N
ATOM   1495  CA  VAL A 235      14.194  13.217 -18.854  1.00 89.31           C
ATOM   1496  C   VAL A 235      13.689  14.632 -19.088  1.00 89.31           C
ATOM   1497  CB  VAL A 235      13.667  12.222 -19.897  1.00 89.31           C
ATOM   1498  O   VAL A 235      12.495  14.915 -18.989  1.00 89.31           O
ATOM   1499  CG1 VAL A 235      13.976  12.698 -21.325  1.00 89.31           C
ATOM   1500  CG2 VAL A 235      14.338  10.858 -19.689  1.00 89.31           C
ATOM   1501  N   LYS A 236      14.602  15.536 -19.455  1.00 86.62           N
ATOM   1502  CA  LYS A 236      14.267  16.920 -19.802  1.00 86.62           C
ATOM   1503  C   LYS A 236      13.864  17.031 -21.273  1.00 86.62           C
ATOM   1504  CB  LYS A 236      15.436  17.843 -19.430  1.00 86.62           C
ATOM   1505  O   LYS A 236      14.647  16.720 -22.168  1.00 86.62           O
ATOM   1506  CG  LYS A 236      15.064  19.328 -19.565  1.00 86.62           C
ATOM   1507  CD  LYS A 236      16.227  20.222 -19.117  1.00 86.62           C
ATOM   1508  CE  LYS A 236      15.834  21.700 -19.234  1.00 86.62           C
ATOM   1509  NZ  LYS A 236      16.944  22.599 -18.825  1.00 86.62           N
ATOM   1510  N   ILE A 237      12.676  17.569 -21.523  1.00 78.50           N
ATOM   1511  CA  ILE A 237      12.265  18.108 -22.818  1.00 78.50           C
ATOM   1512  C   ILE A 237      12.673  19.589 -22.851  1.00 78.50           C
ATOM   1513  CB  ILE A 237      10.754  17.929 -23.067  1.00 78.50           C
ATOM   1514  O   ILE A 237      12.133  20.391 -22.076  1.00 78.50           O
ATOM   1515  CG1 ILE A 237      10.338  16.455 -22.878  1.00 78.50           C
ATOM   1516  CG2 ILE A 237      10.416  18.420 -24.490  1.00 78.50           C
ATOM   1517  CD1 ILE A 237       8.867  16.181 -23.213  1.00 78.50           C
ATOM   1518  N   PRO A 238      13.646  19.977 -23.696  1.00 75.25           N
ATOM   1519  CA  PRO A 238      14.041  21.370 -23.823  1.00 75.25           C
ATOM   1520  C   PRO A 238      12.914  22.204 -24.438  1.00 75.25           C
ATOM   1521  CB  PRO A 238      15.302  21.364 -24.691  1.00 75.25           C
ATOM   1522  O   PRO A 238      12.009  21.687 -25.094  1.00 75.25           O
ATOM   1523  CG  PRO A 238      15.100  20.139 -25.580  1.00 75.25           C
ATOM   1524  CD  PRO A 238      14.366  19.159 -24.665  1.00 75.25           C
ATOM   1525  N   LYS A 239      12.998  23.519 -24.240  1.00 74.62           N
ATOM   1526  CA  LYS A 239      12.117  24.467 -24.916  1.00 74.62           C
ATOM   1527  C   LYS A 239      12.349  24.380 -26.428  1.00 74.62           C
ATOM   1528  CB  LYS A 239      12.382  25.875 -24.365  1.00 74.62           C
ATOM   1529  O   LYS A 239      13.486  24.477 -26.881  1.00 74.62           O
ATOM   1530  CG  LYS A 239      11.432  26.916 -24.971  1.00 74.62           C
ATOM   1531  CD  LYS A 239      11.720  28.308 -24.400  1.00 74.62           C
ATOM   1532  CE  LYS A 239      10.754  29.317 -25.027  1.00 74.62           C
ATOM   1533  NZ  LYS A 239      10.953  30.680 -24.476  1.00 74.62           N
ATOM   1534  N   GLU A 240      11.271  24.250 -27.188  1.00 67.06           N
ATOM   1535  CA  GLU A 240      11.264  24.356 -28.650  1.00 67.06           C
ATOM   1536  C   GLU A 240      10.507  25.623 -29.078  1.00 67.06           C
ATOM   1537  CB  GLU A 240      10.659  23.083 -29.267  1.00 67.06           C
ATOM   1538  O   GLU A 240       9.804  26.239 -28.267  1.00 67.06           O
ATOM   1539  CG  GLU A 240      11.581  21.855 -29.125  1.00 67.06           C
ATOM   1540  CD  GLU A 240      10.918  20.559 -29.618  1.00 67.06           C
ATOM   1541  OE1 GLU A 240      11.324  19.447 -29.196  1.00 67.06           O
ATOM   1542  OE2 GLU A 240       9.871  20.620 -30.301  1.00 67.06           O
ATOM   1543  N   ALA A 241      10.652  26.030 -30.346  1.00 62.34           N
ATOM   1544  CA  ALA A 241       9.848  27.111 -30.911  1.00 62.34           C
ATOM   1545  C   ALA A 241       8.358  26.801 -30.692  1.00 62.34           C
ATOM   1546  CB  ALA A 241      10.195  27.293 -32.394  1.00 62.34           C
ATOM   1547  O   ALA A 241       7.915  25.680 -30.933  1.00 62.34           O
ATOM   1548  N   TYR A 242       7.606  27.785 -30.193  1.00 65.81           N
ATOM   1549  CA  TYR A 242       6.185  27.652 -29.848  1.00 65.81           C
ATOM   1550  C   TYR A 242       5.866  26.724 -28.659  1.00 65.81           C
ATOM   1551  CB  TYR A 242       5.353  27.326 -31.103  1.00 65.81           C
ATOM   1552  O   TYR A 242       4.709  26.380 -28.474  1.00 65.81           O
ATOM   1553  CG  TYR A 242       5.781  28.088 -32.344  1.00 65.81           C
ATOM   1554  CD1 TYR A 242       5.450  29.449 -32.474  1.00 65.81           C
ATOM   1555  CD2 TYR A 242       6.547  27.451 -33.341  1.00 65.81           C
ATOM   1556  CE1 TYR A 242       5.853  30.169 -33.612  1.00 65.81           C
ATOM   1557  CE2 TYR A 242       6.973  28.175 -34.471  1.00 65.81           C
ATOM   1558  OH  TYR A 242       7.012  30.219 -35.714  1.00 65.81           O
ATOM   1559  CZ  TYR A 242       6.615  29.531 -34.613  1.00 65.81           C
ATOM   1560  N   SER A 243       6.836  26.356 -27.811  1.00 61.00           N
ATOM   1561  CA  SER A 243       6.581  25.741 -26.494  1.00 61.00           C
ATOM   1562  C   SER A 243       6.755  26.766 -25.365  1.00 61.00           C
ATOM   1563  CB  SER A 243       7.498  24.537 -26.271  1.00 61.00           C
ATOM   1564  O   SER A 243       7.704  27.558 -25.377  1.00 61.00           O
ATOM   1565  OG  SER A 243       7.217  23.967 -25.004  1.00 61.00           O
ATOM   1566  N   HIS A 244       5.869  26.743 -24.361  1.00 62.44           N
ATOM   1567  CA  HIS A 244       5.880  27.696 -23.239  1.00 62.44           C
ATOM   1568  C   HIS A 244       6.999  27.473 -22.204  1.00 62.44           C
ATOM   1569  CB  HIS A 244       4.480  27.817 -22.618  1.00 62.44           C
ATOM   1570  O   HIS A 244       7.146  28.293 -21.306  1.00 62.44           O
ATOM   1571  CG  HIS A 244       3.579  28.708 -23.439  1.00 62.44           C
ATOM   1572  CD2 HIS A 244       2.859  28.354 -24.545  1.00 62.44           C
ATOM   1573  ND1 HIS A 244       3.403  30.061 -23.269  1.00 62.44           N
ATOM   1574  CE1 HIS A 244       2.571  30.500 -24.229  1.00 62.44           C
ATOM   1575  NE2 HIS A 244       2.199  29.492 -25.030  1.00 62.44           N
ATOM   1576  N   GLY A 245       7.869  26.478 -22.401  1.00 71.81           N
ATOM   1577  CA  GLY A 245       9.138  26.347 -21.687  1.00 71.81           C
ATOM   1578  C   GLY A 245       9.629  24.905 -21.640  1.00 71.81           C
ATOM   1579  O   GLY A 245       9.434  24.158 -22.603  1.00 71.81           O
ATOM   1580  N   SER A 246      10.364  24.540 -20.586  1.00 81.44           N
ATOM   1581  CA  SER A 246      10.954  23.201 -20.457  1.00 81.44           C
ATOM   1582  C   SER A 246      10.086  22.293 -19.601  1.00 81.44           C
ATOM   1583  CB  SER A 246      12.385  23.241 -19.916  1.00 81.44           C
ATOM   1584  O   SER A 246       9.575  22.714 -18.567  1.00 81.44           O
ATOM   1585  OG  SER A 246      12.454  23.699 -18.579  1.00 81.44           O
ATOM   1586  N   THR A 247      10.000  21.027 -19.987  1.00 85.69           N
ATOM   1587  CA  THR A 247       9.252  20.003 -19.253  1.00 85.69           C
ATOM   1588  C   THR A 247      10.205  18.919 -18.776  1.00 85.69           C
ATOM   1589  CB  THR A 247       8.152  19.415 -20.143  1.00 85.69           C
ATOM   1590  O   THR A 247      11.152  18.585 -19.486  1.00 85.69           O
ATOM   1591  CG2 THR A 247       7.296  18.402 -19.409  1.00 85.69           C
ATOM   1592  OG1 THR A 247       7.290  20.429 -20.606  1.00 85.69           O
ATOM   1593  N   ARG A 248       9.967  18.348 -17.598  1.00 89.75           N
ATOM   1594  CA  ARG A 248      10.653  17.130 -17.152  1.00 89.75           C
ATOM   1595  C   ARG A 248       9.656  15.989 -17.055  1.00 89.75           C
ATOM   1596  CB  ARG A 248      11.394  17.350 -15.830  1.00 89.75           C
ATOM   1597  O   ARG A 248       8.507  16.224 -16.693  1.00 89.75           O
ATOM   1598  CG  ARG A 248      12.295  18.592 -15.868  1.00 89.75           C
ATOM   1599  CD  ARG A 248      13.212  18.604 -14.649  1.00 89.75           C
ATOM   1600  NE  ARG A 248      14.005  19.843 -14.555  1.00 89.75           N
ATOM   1601  NH1 ARG A 248      15.921  18.912 -13.659  1.00 89.75           N
ATOM   1602  NH2 ARG A 248      15.820  21.086 -13.967  1.00 89.75           N
ATOM   1603  CZ  ARG A 248      15.231  19.929 -14.066  1.00 89.75           C
ATOM   1604  N   ILE A 249      10.089  14.792 -17.434  1.00 91.31           N
ATOM   1605  CA  ILE A 249       9.305  13.563 -17.351  1.00 91.31           C
ATOM   1606  C   ILE A 249      10.005  12.621 -16.383  1.00 91.31           C
ATOM   1607  CB  ILE A 249       9.133  12.897 -18.731  1.00 91.31           C
ATOM   1608  O   ILE A 249      11.167  12.272 -16.599  1.00 91.31           O
ATOM   1609  CG1 ILE A 249       8.388  13.810 -19.726  1.00 91.31           C
ATOM   1610  CG2 ILE A 249       8.330  11.594 -18.561  1.00 91.31           C
ATOM   1611  CD1 ILE A 249       8.542  13.333 -21.174  1.00 91.31           C
ATOM   1612  N   ASP A 250       9.262  12.179 -15.379  1.00 92.31           N
ATOM   1613  CA  ASP A 250       9.706  11.224 -14.378  1.00 92.31           C
ATOM   1614  C   ASP A 250       8.933   9.895 -14.527  1.00 92.31           C
ATOM   1615  CB  ASP A 250       9.554  11.843 -12.984  1.00 92.31           C
ATOM   1616  O   ASP A 250       7.713   9.856 -14.311  1.00 92.31           O
ATOM   1617  CG  ASP A 250      10.224  10.981 -11.913  1.00 92.31           C
ATOM   1618  OD1 ASP A 250      10.521   9.808 -12.239  1.00 92.31           O
ATOM   1619  OD2 ASP A 250      10.430  11.527 -10.810  1.00 92.31           O
ATOM   1620  N   PRO A 251       9.602   8.801 -14.947  1.00 89.69           N
ATOM   1621  CA  PRO A 251       8.979   7.486 -15.063  1.00 89.69           C
ATOM   1622  C   PRO A 251       8.670   6.819 -13.718  1.00 89.69           C
ATOM   1623  CB  PRO A 251       9.979   6.636 -15.845  1.00 89.69           C
ATOM   1624  O   PRO A 251       7.844   5.901 -13.691  1.00 89.69           O
ATOM   1625  CG  PRO A 251      11.317   7.246 -15.457  1.00 89.69           C
ATOM   1626  CD  PRO A 251      11.013   8.729 -15.306  1.00 89.69           C
ATOM   1627  N   VAL A 252       9.309   7.231 -12.626  1.00 92.81           N
ATOM   1628  CA  VAL A 252       9.272   6.548 -11.332  1.00 92.81           C
ATOM   1629  C   VAL A 252       9.011   7.595 -10.252  1.00 92.81           C
ATOM   1630  CB  VAL A 252      10.574   5.755 -11.114  1.00 92.81           C
ATOM   1631  O   VAL A 252       9.903   8.133  -9.612  1.00 92.81           O
ATOM   1632  CG1 VAL A 252      10.618   5.059  -9.753  1.00 92.81           C
ATOM   1633  CG2 VAL A 252      10.735   4.637 -12.156  1.00 92.81           C
ATOM   1634  N   VAL A 253       7.726   7.874 -10.048  1.00 92.50           N
ATOM   1635  CA  VAL A 253       7.290   8.878  -9.078  1.00 92.50           C
ATOM   1636  C   VAL A 253       6.950   8.258  -7.741  1.00 92.50           C
ATOM   1637  CB  VAL A 253       6.118   9.711  -9.587  1.00 92.50           C
ATOM   1638  O   VAL A 253       6.253   7.243  -7.674  1.00 92.50           O
ATOM   1639  CG1 VAL A 253       6.557  10.503 -10.810  1.00 92.50           C
ATOM   1640  CG2 VAL A 253       4.870   8.896  -9.950  1.00 92.50           C
ATOM   1641  N   TYR A 254       7.387   8.927  -6.687  1.00 93.44           N
ATOM   1642  CA  TYR A 254       7.090   8.588  -5.306  1.00 93.44           C
ATOM   1643  C   TYR A 254       6.035   9.531  -4.718  1.00 93.44           C
ATOM   1644  CB  TYR A 254       8.407   8.580  -4.533  1.00 93.44           C
ATOM   1645  O   TYR A 254       5.505  10.417  -5.400  1.00 93.44           O
ATOM   1646  CG  TYR A 254       9.357   7.506  -5.022  1.00 93.44           C
ATOM   1647  CD1 TYR A 254       9.232   6.206  -4.514  1.00 93.44           C
ATOM   1648  CD2 TYR A 254      10.311   7.776  -6.019  1.00 93.44           C
ATOM   1649  CE1 TYR A 254      10.072   5.183  -4.967  1.00 93.44           C
ATOM   1650  CE2 TYR A 254      11.170   6.756  -6.481  1.00 93.44           C
ATOM   1651  OH  TYR A 254      11.782   4.405  -6.361  1.00 93.44           O
ATOM   1652  CZ  TYR A 254      11.037   5.454  -5.949  1.00 93.44           C
ATOM   1653  N   SER A 255       5.679   9.322  -3.449  1.00 87.62           N
ATOM   1654  CA  SER A 255       4.673  10.158  -2.796  1.00 87.62           C
ATOM   1655  C   SER A 255       5.047  11.643  -2.814  1.00 87.62           C
ATOM   1656  CB  SER A 255       4.415   9.714  -1.364  1.00 87.62           C
ATOM   1657  O   SER A 255       6.189  12.022  -2.565  1.00 87.62           O
ATOM   1658  OG  SER A 255       3.251  10.391  -0.932  1.00 87.62           O
ATOM   1659  N   GLY A 256       4.066  12.492  -3.132  1.00 83.94           N
ATOM   1660  CA  GLY A 256       4.242  13.943  -3.251  1.00 83.94           C
ATOM   1661  C   GLY A 256       4.879  14.411  -4.565  1.00 83.94           C
ATOM   1662  O   GLY A 256       4.893  15.611  -4.834  1.00 83.94           O
ATOM   1663  N   GLU A 257       5.356  13.497  -5.411  1.00 90.75           N
ATOM   1664  CA  GLU A 257       5.938  13.823  -6.713  1.00 90.75           C
ATOM   1665  C   GLU A 257       4.881  13.803  -7.827  1.00 90.75           C
ATOM   1666  CB  GLU A 257       7.125  12.897  -7.021  1.00 90.75           C
ATOM   1667  O   GLU A 257       3.757  13.323  -7.661  1.00 90.75           O
ATOM   1668  CG  GLU A 257       8.223  12.981  -5.944  1.00 90.75           C
ATOM   1669  CD  GLU A 257       9.434  12.095  -6.264  1.00 90.75           C
ATOM   1670  OE1 GLU A 257      10.563  12.429  -5.836  1.00 90.75           O
ATOM   1671  OE2 GLU A 257       9.269  11.056  -6.942  1.00 90.75           O
ATOM   1672  N   THR A 258       5.229  14.344  -8.997  1.00 90.81           N
ATOM   1673  CA  THR A 258       4.358  14.338 -10.181  1.00 90.81           C
ATOM   1674  C   THR A 258       5.134  13.834 -11.398  1.00 90.81           C
ATOM   1675  CB  THR A 258       3.742  15.714 -10.476  1.00 90.81           C
ATOM   1676  O   THR A 258       6.289  14.220 -11.562  1.00 90.81           O
ATOM   1677  CG2 THR A 258       2.768  16.160  -9.388  1.00 90.81           C
ATOM   1678  OG1 THR A 258       4.727  16.710 -10.585  1.00 90.81           O
ATOM   1679  N   PRO A 259       4.531  13.012 -12.288  1.00 91.00           N
ATOM   1680  CA  PRO A 259       5.271  12.438 -13.422  1.00 91.00           C
ATOM   1681  C   PRO A 259       5.749  13.460 -14.447  1.00 91.00           C
ATOM   1682  CB  PRO A 259       4.320  11.440 -14.081  1.00 91.00           C
ATOM   1683  O   PRO A 259       6.586  13.151 -15.291  1.00 91.00           O
ATOM   1684  CG  PRO A 259       3.334  11.076 -12.980  1.00 91.00           C
ATOM   1685  CD  PRO A 259       3.240  12.348 -12.141  1.00 91.00           C
ATOM   1686  N   VAL A 260       5.167  14.659 -14.433  1.00 90.19           N
ATOM   1687  CA  VAL A 260       5.552  15.755 -15.312  1.00 90.19           C
ATOM   1688  C   VAL A 260       5.609  17.037 -14.504  1.00 90.19           C
ATOM   1689  CB  VAL A 260       4.600  15.904 -16.511  1.00 90.19           C
ATOM   1690  O   VAL A 260       4.638  17.390 -13.839  1.00 90.19           O
ATOM   1691  CG1 VAL A 260       5.043  17.027 -17.441  1.00 90.19           C
ATOM   1692  CG2 VAL A 260       4.557  14.626 -17.363  1.00 90.19           C
ATOM   1693  N   SER A 261       6.726  17.752 -14.622  1.00 88.81           N
ATOM   1694  CA  SER A 261       6.925  19.075 -14.029  1.00 88.81           C
ATOM   1695  C   SER A 261       7.337  20.112 -15.083  1.00 88.81           C
ATOM   1696  CB  SER A 261       7.919  18.987 -12.864  1.00 88.81           C
ATOM   1697  O   SER A 261       7.838  19.775 -16.163  1.00 88.81           O
ATOM   1698  OG  SER A 261       9.220  18.674 -13.322  1.00 88.81           O
ATOM   1699  N   GLY A 262       7.106  21.392 -14.779  1.00 86.62           N
ATOM   1700  CA  GLY A 262       7.289  22.516 -15.706  1.00 86.62           C
ATOM   1701  C   GLY A 262       5.996  22.896 -16.433  1.00 86.62           C
ATOM   1702  O   GLY A 262       4.906  22.752 -15.888  1.00 86.62           O
ATOM   1703  N   ASP A 263       6.109  23.374 -17.673  1.00 84.56           N
ATOM   1704  CA  ASP A 263       4.971  23.954 -18.419  1.00 84.56           C
ATOM   1705  C   ASP A 263       4.021  22.916 -19.041  1.00 84.56           C
ATOM   1706  CB  ASP A 263       5.517  24.895 -19.498  1.00 84.56           C
ATOM   1707  O   ASP A 263       2.996  23.251 -19.642  1.00 84.56           O
ATOM   1708  CG  ASP A 263       6.450  25.924 -18.873  1.00 84.56           C
ATOM   1709  OD1 ASP A 263       5.967  26.715 -18.040  1.00 84.56           O
ATOM   1710  OD2 ASP A 263       7.660  25.827 -19.172  1.00 84.56           O
ATOM   1711  N   GLY A 264       4.380  21.638 -18.929  1.00 83.19           N
ATOM   1712  CA  GLY A 264       3.614  20.515 -19.442  1.00 83.19           C
ATOM   1713  C   GLY A 264       2.694  19.912 -18.384  1.00 83.19           C
ATOM   1714  O   GLY A 264       3.038  19.844 -17.210  1.00 83.19           O
ATOM   1715  N   LYS A 265       1.536  19.407 -18.811  1.00 86.25           N
ATOM   1716  CA  LYS A 265       0.638  18.584 -17.992  1.00 86.25           C
ATOM   1717  C   LYS A 265       0.747  17.117 -18.385  1.00 86.25           C
ATOM   1718  CB  LYS A 265      -0.810  19.079 -18.106  1.00 86.25           C
ATOM   1719  O   LYS A 265       0.783  16.793 -19.573  1.00 86.25           O
ATOM   1720  CG  LYS A 265      -0.978  20.487 -17.520  1.00 86.25           C
ATOM   1721  CD  LYS A 265      -2.461  20.858 -17.411  1.00 86.25           C
ATOM   1722  CE  LYS A 265      -2.593  22.216 -16.714  1.00 86.25           C
ATOM   1723  NZ  LYS A 265      -4.010  22.548 -16.423  1.00 86.25           N
ATOM   1724  N   THR A 266       0.746  16.225 -17.402  1.00 88.75           N
ATOM   1725  CA  THR A 266       0.802  14.779 -17.637  1.00 88.75           C
ATOM   1726  C   THR A 266      -0.427  14.277 -18.394  1.00 88.75           C
ATOM   1727  CB  THR A 266       0.909  14.007 -16.312  1.00 88.75           C
ATOM   1728  O   THR A 266      -1.553  14.511 -17.964  1.00 88.75           O
ATOM   1729  CG2 THR A 266       1.352  12.571 -16.562  1.00 88.75           C
ATOM   1730  OG1 THR A 266       1.866  14.594 -15.473  1.00 88.75           O
ATOM   1731  N   VAL A 267      -0.215  13.541 -19.489  1.00 89.62           N
ATOM   1732  CA  VAL A 267      -1.242  12.681 -20.111  1.00 89.62           C
ATOM   1733  C   VAL A 267      -0.940  11.217 -19.821  1.00 89.62           C
ATOM   1734  CB  VAL A 267      -1.359  12.917 -21.630  1.00 89.62           C
ATOM   1735  O   VAL A 267      -1.813  10.484 -19.372  1.00 89.62           O
ATOM   1736  CG1 VAL A 267      -2.391  11.992 -22.287  1.00 89.62           C
ATOM   1737  CG2 VAL A 267      -1.749  14.366 -21.918  1.00 89.62           C
ATOM   1738  N   SER A 268       0.300  10.786 -20.046  1.00 93.06           N
ATOM   1739  CA  SER A 268       0.773   9.466 -19.629  1.00 93.06           C
ATOM   1740  C   SER A 268       2.282   9.460 -19.499  1.00 93.06           C
ATOM   1741  CB  SER A 268       0.336   8.368 -20.610  1.00 93.06           C
ATOM   1742  O   SER A 268       2.956  10.014 -20.357  1.00 93.06           O
ATOM   1743  OG  SER A 268       0.924   8.499 -21.892  1.00 93.06           O
ATOM   1744  N   VAL A 269       2.818   8.779 -18.495  1.00 94.25           N
ATOM   1745  CA  VAL A 269       4.250   8.484 -18.414  1.00 94.25           C
ATOM   1746  C   VAL A 269       4.395   7.004 -18.120  1.00 94.25           C
ATOM   1747  CB  VAL A 269       4.970   9.350 -17.374  1.00 94.25           C
ATOM   1748  O   VAL A 269       3.767   6.484 -17.194  1.00 94.25           O
ATOM   1749  CG1 VAL A 269       6.463   9.045 -17.416  1.00 94.25           C
ATOM   1750  CG2 VAL A 269       4.786  10.840 -17.677  1.00 94.25           C
ATOM   1751  N   LYS A 270       5.127   6.309 -18.987  1.00 95.62           N
ATOM   1752  CA  LYS A 270       5.277   4.861 -18.932  1.00 95.62           C
ATOM   1753  C   LYS A 270       6.701   4.466 -19.274  1.00 95.62           C
ATOM   1754  CB  LYS A 270       4.300   4.182 -19.901  1.00 95.62           C
ATOM   1755  O   LYS A 270       7.305   5.025 -20.186  1.00 95.62           O
ATOM   1756  CG  LYS A 270       2.822   4.377 -19.536  1.00 95.62           C
ATOM   1757  CD  LYS A 270       1.934   3.673 -20.565  1.00 95.62           C
ATOM   1758  CE  LYS A 270       0.457   3.915 -20.246  1.00 95.62           C
ATOM   1759  NZ  LYS A 270      -0.414   3.221 -21.226  1.00 95.62           N
ATOM   1760  N   LEU A 271       7.191   3.451 -18.580  1.00 95.88           N
ATOM   1761  CA  LEU A 271       8.378   2.720 -18.982  1.00 95.88           C
ATOM   1762  C   LEU A 271       7.948   1.489 -19.774  1.00 95.88           C
ATOM   1763  CB  LEU A 271       9.180   2.343 -17.733  1.00 95.88           C
ATOM   1764  O   LEU A 271       7.059   0.757 -19.335  1.00 95.88           O
ATOM   1765  CG  LEU A 271      10.577   1.817 -18.079  1.00 95.88           C
ATOM   1766  CD1 LEU A 271      11.503   2.949 -18.515  1.00 95.88           C
ATOM   1767  CD2 LEU A 271      11.183   1.155 -16.854  1.00 95.88           C
ATOM   1768  N   PHE A 272       8.583   1.256 -20.913  1.00 96.00           N
ATOM   1769  CA  PHE A 272       8.317   0.138 -21.803  1.00 96.00           C
ATOM   1770  C   PHE A 272       9.512  -0.810 -21.873  1.00 96.00           C
ATOM   1771  CB  PHE A 272       7.963   0.673 -23.190  1.00 96.00           C
ATOM   1772  O   PHE A 272      10.658  -0.368 -21.845  1.00 96.00           O
ATOM   1773  CG  PHE A 272       6.568   1.250 -23.302  1.00 96.00           C
ATOM   1774  CD1 PHE A 272       5.521   0.439 -23.774  1.00 96.00           C
ATOM   1775  CD2 PHE A 272       6.318   2.599 -22.987  1.00 96.00           C
ATOM   1776  CE1 PHE A 272       4.227   0.963 -23.931  1.00 96.00           C
ATOM   1777  CE2 PHE A 272       5.021   3.120 -23.153  1.00 96.00           C
ATOM   1778  CZ  PHE A 272       3.979   2.310 -23.624  1.00 96.00           C
ATOM   1779  N   ALA A 273       9.227  -2.105 -22.001  1.00 94.56           N
ATOM   1780  CA  ALA A 273      10.172  -3.131 -22.427  1.00 94.56           C
ATOM   1781  C   ALA A 273       9.923  -3.475 -23.901  1.00 94.56           C
ATOM   1782  CB  ALA A 273      10.014  -4.362 -21.531  1.00 94.56           C
ATOM   1783  O   ALA A 273       8.767  -3.630 -24.309  1.00 94.56           O
ATOM   1784  N   LYS A 274      10.994  -3.602 -24.691  1.00 93.88           N
ATOM   1785  CA  LYS A 274      10.902  -3.860 -26.132  1.00 93.88           C
ATOM   1786  C   LYS A 274      10.531  -5.311 -26.434  1.00 93.88           C
ATOM   1787  CB  LYS A 274      12.172  -3.414 -26.875  1.00 93.88           C
ATOM   1788  O   LYS A 274      11.139  -6.245 -25.906  1.00 93.88           O
ATOM   1789  CG  LYS A 274      12.306  -1.883 -26.869  1.00 93.88           C
ATOM   1790  CD  LYS A 274      13.501  -1.388 -27.696  1.00 93.88           C
ATOM   1791  CE  LYS A 274      13.608   0.143 -27.551  1.00 93.88           C
ATOM   1792  NZ  LYS A 274      14.940   0.681 -27.924  1.00 93.88           N
ATOM   1793  N   GLY A 275       9.542  -5.491 -27.306  1.00 87.12           N
ATOM   1794  CA  GLY A 275       9.034  -6.793 -27.731  1.00 87.12           C
ATOM   1795  C   GLY A 275       9.854  -7.398 -28.869  1.00 87.12           C
ATOM   1796  O   GLY A 275      10.128  -6.732 -29.865  1.00 87.12           O
ATOM   1797  N   VAL A 276      10.209  -8.686 -28.783  1.00 81.06           N
ATOM   1798  CA  VAL A 276      10.919  -9.396 -29.873  1.00 81.06           C
ATOM   1799  C   VAL A 276      10.100  -9.525 -31.166  1.00 81.06           C
ATOM   1800  CB  VAL A 276      11.409 -10.791 -29.435  1.00 81.06           C
ATOM   1801  O   VAL A 276      10.685  -9.767 -32.224  1.00 81.06           O
ATOM   1802  CG1 VAL A 276      12.568 -10.670 -28.443  1.00 81.06           C
ATOM   1803  CG2 VAL A 276      10.305 -11.659 -28.819  1.00 81.06           C
ATOM   1804  N   ASP A 277       8.782  -9.345 -31.071  1.00 80.31           N
ATOM   1805  CA  ASP A 277       7.764  -9.344 -32.127  1.00 80.31           C
ATOM   1806  C   ASP A 277       7.249  -7.926 -32.457  1.00 80.31           C
ATOM   1807  CB  ASP A 277       6.609 -10.270 -31.691  1.00 80.31           C
ATOM   1808  O   ASP A 277       6.161  -7.768 -33.009  1.00 80.31           O
ATOM   1809  CG  ASP A 277       5.811  -9.734 -30.489  1.00 80.31           C
ATOM   1810  OD1 ASP A 277       6.383  -8.919 -29.722  1.00 80.31           O
ATOM   1811  OD2 ASP A 277       4.639 -10.158 -30.333  1.00 80.31           O
ATOM   1812  N   SER A 278       8.014  -6.890 -32.087  1.00 75.00           N
ATOM   1813  CA  SER A 278       7.642  -5.474 -32.228  1.00 75.00           C
ATOM   1814  C   SER A 278       6.422  -5.042 -31.400  1.00 75.00           C
ATOM   1815  CB  SER A 278       7.505  -5.071 -33.707  1.00 75.00           C
ATOM   1816  O   SER A 278       5.850  -3.985 -31.666  1.00 75.00           O
ATOM   1817  OG  SER A 278       8.682  -5.388 -34.432  1.00 75.00           O
ATOM   1818  N   LYS A 279       6.020  -5.821 -30.384  1.00 86.12           N
ATOM   1819  CA  LYS A 279       4.972  -5.434 -29.428  1.00 86.12           C
ATOM   1820  C   LYS A 279       5.559  -5.053 -28.077  1.00 86.12           C
ATOM   1821  CB  LYS A 279       3.936  -6.547 -29.275  1.00 86.12           C
ATOM   1822  O   LYS A 279       5.659  -5.876 -27.166  1.00 86.12           O
ATOM   1823  CG  LYS A 279       3.193  -6.823 -30.581  1.00 86.12           C
ATOM   1824  CD  LYS A 279       2.112  -7.862 -30.298  1.00 86.12           C
ATOM   1825  CE  LYS A 279       1.445  -8.271 -31.604  1.00 86.12           C
ATOM   1826  NZ  LYS A 279       0.601  -9.464 -31.382  1.00 86.12           N
ATOM   1827  N   ASP A 280       5.888  -3.780 -27.936  1.00 92.06           N
ATOM   1828  CA  ASP A 280       6.437  -3.238 -26.697  1.00 92.06           C
ATOM   1829  C   ASP A 280       5.396  -3.246 -25.569  1.00 92.06           C
ATOM   1830  CB  ASP A 280       7.025  -1.843 -26.950  1.00 92.06           C
ATOM   1831  O   ASP A 280       4.198  -3.042 -25.780  1.00 92.06           O
ATOM   1832  CG  ASP A 280       8.163  -1.858 -27.985  1.00 92.06           C
ATOM   1833  OD1 ASP A 280       8.660  -2.962 -28.313  1.00 92.06           O
ATOM   1834  OD2 ASP A 280       8.564  -0.767 -28.434  1.00 92.06           O
ATOM   1835  N   GLN A 281       5.855  -3.504 -24.346  1.00 92.62           N
ATOM   1836  CA  GLN A 281       4.992  -3.719 -23.186  1.00 92.62           C
ATOM   1837  C   GLN A 281       5.292  -2.682 -22.111  1.00 92.62           C
ATOM   1838  CB  GLN A 281       5.174  -5.151 -22.657  1.00 92.62           C
ATOM   1839  O   GLN A 281       6.432  -2.549 -21.674  1.00 92.62           O
ATOM   1840  CG  GLN A 281       4.773  -6.211 -23.698  1.00 92.62           C
ATOM   1841  CD  GLN A 281       3.291  -6.179 -24.053  1.00 92.62           C
ATOM   1842  NE2 GLN A 281       2.969  -6.266 -25.322  1.00 92.62           N
ATOM   1843  OE1 GLN A 281       2.413  -6.070 -23.201  1.00 92.62           O
ATOM   1844  N   ALA A 282       4.269  -1.957 -21.655  1.00 93.62           N
ATOM   1845  CA  ALA A 282       4.421  -1.021 -20.545  1.00 93.62           C
ATOM   1846  C   ALA A 282       4.642  -1.797 -19.239  1.00 93.62           C
ATOM   1847  CB  ALA A 282       3.187  -0.117 -20.464  1.00 93.62           C
ATOM   1848  O   ALA A 282       3.761  -2.547 -18.829  1.00 93.62           O
ATOM   1849  N   VAL A 283       5.787  -1.603 -18.590  1.00 91.06           N
ATOM   1850  CA  VAL A 283       6.191  -2.308 -17.360  1.00 91.06           C
ATOM   1851  C   VAL A 283       5.971  -1.474 -16.102  1.00 91.06           C
ATOM   1852  CB  VAL A 283       7.656  -2.769 -17.440  1.00 91.06           C
ATOM   1853  O   VAL A 283       5.598  -2.008 -15.060  1.00 91.06           O
ATOM   1854  CG1 VAL A 283       7.823  -3.815 -18.536  1.00 91.06           C
ATOM   1855  CG2 VAL A 283       8.667  -1.649 -17.730  1.00 91.06           C
ATOM   1856  N   ILE A 284       6.135  -0.153 -16.210  1.00 93.38           N
ATOM   1857  CA  ILE A 284       5.797   0.816 -15.163  1.00 93.38           C
ATOM   1858  C   ILE A 284       4.866   1.855 -15.775  1.00 93.38           C
ATOM   1859  CB  ILE A 284       7.054   1.449 -14.514  1.00 93.38           C
ATOM   1860  O   ILE A 284       5.113   2.365 -16.867  1.00 93.38           O
ATOM   1861  CG1 ILE A 284       7.885   0.357 -13.800  1.00 93.38           C
ATOM   1862  CG2 ILE A 284       6.664   2.574 -13.534  1.00 93.38           C
ATOM   1863  CD1 ILE A 284       9.167   0.861 -13.125  1.00 93.38           C
ATOM   1864  N   ASN A 285       3.790   2.175 -15.060  1.00 94.06           N
ATOM   1865  CA  ASN A 285       2.888   3.270 -15.390  1.00 94.06           C
ATOM   1866  C   ASN A 285       2.879   4.259 -14.225  1.00 94.06           C
ATOM   1867  CB  ASN A 285       1.504   2.684 -15.715  1.00 94.06           C
ATOM   1868  O   ASN A 285       2.234   4.007 -13.205  1.00 94.06           O
ATOM   1869  CG  ASN A 285       0.491   3.741 -16.120  1.00 94.06           C
ATOM   1870  ND2 ASN A 285      -0.642   3.329 -16.641  1.00 94.06           N
ATOM   1871  OD1 ASN A 285       0.678   4.937 -15.993  1.00 94.06           O
ATOM   1872  N   SER A 286       3.585   5.377 -14.384  1.00 93.69           N
ATOM   1873  CA  SER A 286       3.816   6.365 -13.324  1.00 93.69           C
ATOM   1874  C   SER A 286       2.511   6.977 -12.819  1.00 93.69           C
ATOM   1875  CB  SER A 286       4.732   7.484 -13.836  1.00 93.69           C
ATOM   1876  O   SER A 286       2.411   7.329 -11.652  1.00 93.69           O
ATOM   1877  OG  SER A 286       5.686   6.964 -14.736  1.00 93.69           O
ATOM   1878  N   LEU A 287       1.474   7.049 -13.662  1.00 92.44           N
ATOM   1879  CA  LEU A 287       0.158   7.537 -13.249  1.00 92.44           C
ATOM   1880  C   LEU A 287      -0.580   6.577 -12.311  1.00 92.44           C
ATOM   1881  CB  LEU A 287      -0.712   7.820 -14.482  1.00 92.44           C
ATOM   1882  O   LEU A 287      -1.315   7.053 -11.453  1.00 92.44           O
ATOM   1883  CG  LEU A 287      -0.338   9.093 -15.251  1.00 92.44           C
ATOM   1884  CD1 LEU A 287      -1.238   9.186 -16.479  1.00 92.44           C
ATOM   1885  CD2 LEU A 287      -0.571  10.352 -14.413  1.00 92.44           C
ATOM   1886  N   ARG A 288      -0.397   5.252 -12.438  1.00 92.56           N
ATOM   1887  CA  ARG A 288      -1.009   4.302 -11.485  1.00 92.56           C
ATOM   1888  C   ARG A 288      -0.369   4.442 -10.105  1.00 92.56           C
ATOM   1889  CB  ARG A 288      -0.950   2.838 -11.959  1.00 92.56           C
ATOM   1890  O   ARG A 288      -1.088   4.545  -9.120  1.00 92.56           O
ATOM   1891  CG  ARG A 288      -1.861   2.539 -13.160  1.00 92.56           C
ATOM   1892  CD  ARG A 288      -2.023   1.022 -13.400  1.00 92.56           C
ATOM   1893  NE  ARG A 288      -3.134   0.436 -12.608  1.00 92.56           N
ATOM   1894  NH1 ARG A 288      -2.395  -1.740 -12.384  1.00 92.56           N
ATOM   1895  NH2 ARG A 288      -4.344  -1.168 -11.508  1.00 92.56           N
ATOM   1896  CZ  ARG A 288      -3.285  -0.814 -12.181  1.00 92.56           C
ATOM   1897  N   TRP A 289       0.961   4.529 -10.059  1.00 93.19           N
ATOM   1898  CA  TRP A 289       1.705   4.792  -8.823  1.00 93.19           C
ATOM   1899  C   TRP A 289       1.329   6.146  -8.209  1.00 93.19           C
ATOM   1900  CB  TRP A 289       3.207   4.695  -9.105  1.00 93.19           C
ATOM   1901  O   TRP A 289       1.000   6.231  -7.032  1.00 93.19           O
ATOM   1902  CG  TRP A 289       3.681   3.290  -9.299  1.00 93.19           C
ATOM   1903  CD1 TRP A 289       3.930   2.675 -10.478  1.00 93.19           C
ATOM   1904  CD2 TRP A 289       3.948   2.299  -8.263  1.00 93.19           C
ATOM   1905  CE2 TRP A 289       4.319   1.076  -8.898  1.00 93.19           C
ATOM   1906  CE3 TRP A 289       3.906   2.310  -6.853  1.00 93.19           C
ATOM   1907  NE1 TRP A 289       4.312   1.367 -10.245  1.00 93.19           N
ATOM   1908  CH2 TRP A 289       4.514  -0.053  -6.777  1.00 93.19           C
ATOM   1909  CZ2 TRP A 289       4.604  -0.091  -8.177  1.00 93.19           C
ATOM   1910  CZ3 TRP A 289       4.189   1.145  -6.118  1.00 93.19           C
ATOM   1911  N   ASN A 290       1.278   7.209  -9.013  1.00 93.81           N
ATOM   1912  CA  ASN A 290       0.856   8.522  -8.527  1.00 93.81           C
ATOM   1913  C   ASN A 290      -0.584   8.525  -7.988  1.00 93.81           C
ATOM   1914  CB  ASN A 290       1.008   9.532  -9.669  1.00 93.81           C
ATOM   1915  O   ASN A 290      -0.863   9.174  -6.983  1.00 93.81           O
ATOM   1916  CG  ASN A 290       0.935  10.959  -9.173  1.00 93.81           C
ATOM   1917  ND2 ASN A 290       1.887  11.355  -8.363  1.00 93.81           N
ATOM   1918  OD1 ASN A 290       0.072  11.724  -9.568  1.00 93.81           O
ATOM   1919  N   GLY A 291      -1.482   7.779  -8.640  1.00 92.81           N
ATOM   1920  CA  GLY A 291      -2.861   7.603  -8.199  1.00 92.81           C
ATOM   1921  C   GLY A 291      -2.947   7.003  -6.798  1.00 92.81           C
ATOM   1922  O   GLY A 291      -3.610   7.588  -5.945  1.00 92.81           O
ATOM   1923  N   ILE A 292      -2.224   5.908  -6.541  1.00 91.44           N
ATOM   1924  CA  ILE A 292      -2.263   5.248  -5.230  1.00 91.44           C
ATOM   1925  C   ILE A 292      -1.628   6.105  -4.129  1.00 91.44           C
ATOM   1926  CB  ILE A 292      -1.693   3.817  -5.310  1.00 91.44           C
ATOM   1927  O   ILE A 292      -2.209   6.246  -3.059  1.00 91.44           O
ATOM   1928  CG1 ILE A 292      -2.196   3.000  -4.115  1.00 91.44           C
ATOM   1929  CG2 ILE A 292      -0.160   3.744  -5.413  1.00 91.44           C
ATOM   1930  CD1 ILE A 292      -2.061   1.498  -4.354  1.00 91.44           C
ATOM   1931  N   TYR A 293      -0.512   6.795  -4.400  1.00 94.25           N
ATOM   1932  CA  TYR A 293       0.053   7.745  -3.432  1.00 94.25           C
ATOM   1933  C   TYR A 293      -0.909   8.902  -3.139  1.00 94.25           C
ATOM   1934  CB  TYR A 293       1.383   8.315  -3.936  1.00 94.25           C
ATOM   1935  O   TYR A 293      -1.026   9.343  -1.996  1.00 94.25           O
ATOM   1936  CG  TYR A 293       2.533   7.331  -3.978  1.00 94.25           C
ATOM   1937  CD1 TYR A 293       2.940   6.663  -2.805  1.00 94.25           C
ATOM   1938  CD2 TYR A 293       3.228   7.113  -5.182  1.00 94.25           C
ATOM   1939  CE1 TYR A 293       4.019   5.761  -2.848  1.00 94.25           C
ATOM   1940  CE2 TYR A 293       4.281   6.185  -5.234  1.00 94.25           C
ATOM   1941  OH  TYR A 293       5.676   4.589  -4.142  1.00 94.25           O
ATOM   1942  CZ  TYR A 293       4.676   5.502  -4.069  1.00 94.25           C
ATOM   1943  N   SER A 294      -1.628   9.394  -4.156  1.00 93.44           N
ATOM   1944  CA  SER A 294      -2.662  10.407  -3.944  1.00 93.44           C
ATOM   1945  C   SER A 294      -3.810   9.885  -3.084  1.00 93.44           C
ATOM   1946  CB  SER A 294      -3.236  10.931  -5.265  1.00 93.44           C
ATOM   1947  O   SER A 294      -4.402  10.693  -2.370  1.00 93.44           O
ATOM   1948  OG  SER A 294      -4.259  11.879  -4.966  1.00 93.44           O
ATOM   1949  N   GLU A 295      -4.161   8.605  -3.182  1.00 92.44           N
ATOM   1950  CA  GLU A 295      -5.192   7.977  -2.356  1.00 92.44           C
ATOM   1951  C   GLU A 295      -4.738   7.905  -0.894  1.00 92.44           C
ATOM   1952  CB  GLU A 295      -5.549   6.603  -2.944  1.00 92.44           C
ATOM   1953  O   GLU A 295      -5.417   8.462  -0.034  1.00 92.44           O
ATOM   1954  CG  GLU A 295      -6.887   6.085  -2.405  1.00 92.44           C
ATOM   1955  CD  GLU A 295      -7.325   4.751  -3.036  1.00 92.44           C
ATOM   1956  OE1 GLU A 295      -8.445   4.319  -2.695  1.00 92.44           O
ATOM   1957  OE2 GLU A 295      -6.605   4.216  -3.916  1.00 92.44           O
ATOM   1958  N   VAL A 296      -3.530   7.386  -0.636  1.00 92.62           N
ATOM   1959  CA  VAL A 296      -2.901   7.367   0.700  1.00 92.62           C
ATOM   1960  C   VAL A 296      -2.906   8.759   1.340  1.00 92.62           C
ATOM   1961  CB  VAL A 296      -1.449   6.845   0.619  1.00 92.62           C
ATOM   1962  O   VAL A 296      -3.365   8.933   2.467  1.00 92.62           O
ATOM   1963  CG1 VAL A 296      -0.729   6.916   1.968  1.00 92.62           C
ATOM   1964  CG2 VAL A 296      -1.376   5.387   0.168  1.00 92.62           C
ATOM   1965  N   ASN A 297      -2.442   9.779   0.609  1.00 94.12           N
ATOM   1966  CA  ASN A 297      -2.358  11.146   1.130  1.00 94.12           C
ATOM   1967  C   ASN A 297      -3.743  11.730   1.447  1.00 94.12           C
ATOM   1968  CB  ASN A 297      -1.600  12.026   0.116  1.00 94.12           C
ATOM   1969  O   ASN A 297      -3.910  12.415   2.456  1.00 94.12           O
ATOM   1970  CG  ASN A 297      -0.131  11.659  -0.003  1.00 94.12           C
ATOM   1971  ND2 ASN A 297       0.566  12.142  -1.004  1.00 94.12           N
ATOM   1972  OD1 ASN A 297       0.429  10.942   0.803  1.00 94.12           O
ATOM   1973  N   LYS A 298      -4.746  11.460   0.601  1.00 94.00           N
ATOM   1974  CA  LYS A 298      -6.124  11.920   0.823  1.00 94.00           C
ATOM   1975  C   LYS A 298      -6.753  11.246   2.036  1.00 94.00           C
ATOM   1976  CB  LYS A 298      -6.984  11.650  -0.414  1.00 94.00           C
ATOM   1977  O   LYS A 298      -7.385  11.941   2.830  1.00 94.00           O
ATOM   1978  CG  LYS A 298      -6.747  12.677  -1.525  1.00 94.00           C
ATOM   1979  CD  LYS A 298      -7.432  12.182  -2.800  1.00 94.00           C
ATOM   1980  CE  LYS A 298      -7.192  13.149  -3.957  1.00 94.00           C
ATOM   1981  NZ  LYS A 298      -7.562  12.509  -5.239  1.00 94.00           N
ATOM   1982  N   GLU A 299      -6.584   9.935   2.182  1.00 90.75           N
ATOM   1983  CA  GLU A 299      -7.135   9.191   3.314  1.00 90.75           C
ATOM   1984  C   GLU A 299      -6.467   9.615   4.628  1.00 90.75           C
ATOM   1985  CB  GLU A 299      -7.036   7.677   3.078  1.00 90.75           C
ATOM   1986  O   GLU A 299      -7.186   9.919   5.579  1.00 90.75           O
ATOM   1987  CG  GLU A 299      -7.949   7.170   1.946  1.00 90.75           C
ATOM   1988  CD  GLU A 299      -9.444   7.365   2.224  1.00 90.75           C
ATOM   1989  OE1 GLU A 299     -10.090   8.264   1.638  1.00 90.75           O
ATOM   1990  OE2 GLU A 299     -10.029   6.673   3.086  1.00 90.75           O
ATOM   1991  N   CYS A 300      -5.138   9.786   4.653  1.00 93.81           N
ATOM   1992  CA  CYS A 300      -4.414  10.356   5.796  1.00 93.81           C
ATOM   1993  C   CYS A 300      -4.986  11.722   6.201  1.00 93.81           C
ATOM   1994  CB  CYS A 300      -2.923  10.456   5.445  1.00 93.81           C
ATOM   1995  O   CYS A 300      -5.432  11.896   7.334  1.00 93.81           O
ATOM   1996  SG  CYS A 300      -1.968  11.083   6.861  1.00 93.81           S
ATOM   1997  N   SER A 301      -5.062  12.679   5.268  1.00 95.50           N
ATOM   1998  CA  SER A 301      -5.611  14.012   5.558  1.00 95.50           C
ATOM   1999  C   SER A 301      -7.081  13.988   5.976  1.00 95.50           C
ATOM   2000  CB  SER A 301      -5.495  14.916   4.332  1.00 95.50           C
ATOM   2001  O   SER A 301      -7.523  14.866   6.718  1.00 95.50           O
ATOM   2002  OG  SER A 301      -4.149  15.224   4.051  1.00 95.50           O
ATOM   2003  N   ARG A 302      -7.875  13.025   5.493  1.00 93.81           N
ATOM   2004  CA  ARG A 302      -9.262  12.872   5.939  1.00 93.81           C
ATOM   2005  C   ARG A 302      -9.318  12.334   7.366  1.00 93.81           C
ATOM   2006  CB  ARG A 302     -10.052  11.989   4.965  1.00 93.81           C
ATOM   2007  O   ARG A 302     -10.109  12.840   8.154  1.00 93.81           O
ATOM   2008  CG  ARG A 302     -11.561  12.207   5.186  1.00 93.81           C
ATOM   2009  CD  ARG A 302     -12.415  11.201   4.421  1.00 93.81           C
ATOM   2010  NE  ARG A 302     -12.247   9.881   5.032  1.00 93.81           N
ATOM   2011  NH1 ARG A 302     -12.352   8.611   3.147  1.00 93.81           N
ATOM   2012  NH2 ARG A 302     -11.314   7.877   5.001  1.00 93.81           N
ATOM   2013  CZ  ARG A 302     -12.001   8.779   4.385  1.00 93.81           C
ATOM   2014  N   MET A 303      -8.479  11.357   7.702  1.00 92.44           N
ATOM   2015  CA  MET A 303      -8.412  10.806   9.053  1.00 92.44           C
ATOM   2016  C   MET A 303      -7.928  11.828  10.073  1.00 92.44           C
ATOM   2017  CB  MET A 303      -7.557   9.532   9.086  1.00 92.44           C
ATOM   2018  O   MET A 303      -8.544  11.928  11.123  1.00 92.44           O
ATOM   2019  CG  MET A 303      -8.260   8.360   8.389  1.00 92.44           C
ATOM   2020  SD  MET A 303      -9.971   8.060   8.919  1.00 92.44           S
ATOM   2021  CE  MET A 303      -9.662   7.486  10.615  1.00 92.44           C
ATOM   2022  N   GLU A 304      -6.934  12.660   9.752  1.00 95.69           N
ATOM   2023  CA  GLU A 304      -6.496  13.743  10.647  1.00 95.69           C
ATOM   2024  C   GLU A 304      -7.636  14.715  10.995  1.00 95.69           C
ATOM   2025  CB  GLU A 304      -5.377  14.551   9.980  1.00 95.69           C
ATOM   2026  O   GLU A 304      -7.780  15.114  12.149  1.00 95.69           O
ATOM   2027  CG  GLU A 304      -4.041  13.812   9.852  1.00 95.69           C
ATOM   2028  CD  GLU A 304      -3.011  14.728   9.181  1.00 95.69           C
ATOM   2029  OE1 GLU A 304      -1.924  14.949   9.756  1.00 95.69           O
ATOM   2030  OE2 GLU A 304      -3.309  15.292   8.104  1.00 95.69           O
ATOM   2031  N   LYS A 305      -8.459  15.085  10.003  1.00 95.44           N
ATOM   2032  CA  LYS A 305      -9.623  15.967  10.204  1.00 95.44           C
ATOM   2033  C   LYS A 305     -10.723  15.290  11.016  1.00 95.44           C
ATOM   2034  CB  LYS A 305     -10.196  16.400   8.851  1.00 95.44           C
ATOM   2035  O   LYS A 305     -11.349  15.926  11.856  1.00 95.44           O
ATOM   2036  CG  LYS A 305      -9.274  17.377   8.119  1.00 95.44           C
ATOM   2037  CD  LYS A 305      -9.844  17.664   6.730  1.00 95.44           C
ATOM   2038  CE  LYS A 305      -8.882  18.585   5.985  1.00 95.44           C
ATOM   2039  NZ  LYS A 305      -9.401  18.909   4.637  1.00 95.44           N
ATOM   2040  N   ASN A 306     -10.971  14.010  10.745  1.00 91.69           N
ATOM   2041  CA  ASN A 306     -11.969  13.232  11.468  1.00 91.69           C
ATOM   2042  C   ASN A 306     -11.561  13.023  12.931  1.00 91.69           C
ATOM   2043  CB  ASN A 306     -12.163  11.882  10.768  1.00 91.69           C
ATOM   2044  O   ASN A 306     -12.404  13.169  13.809  1.00 91.69           O
ATOM   2045  CG  ASN A 306     -12.886  11.945   9.437  1.00 91.69           C
ATOM   2046  ND2 ASN A 306     -13.017  10.809   8.790  1.00 91.69           N
ATOM   2047  OD1 ASN A 306     -13.382  12.957   8.966  1.00 91.69           O
ATOM   2048  N   ALA A 307     -10.285  12.722  13.181  1.00 92.81           N
ATOM   2049  CA  ALA A 307      -9.728  12.542  14.516  1.00 92.81           C
ATOM   2050  C   ALA A 307      -9.847  13.818  15.346  1.00 92.81           C
ATOM   2051  CB  ALA A 307      -8.259  12.138  14.381  1.00 92.81           C
ATOM   2052  O   ALA A 307     -10.315  13.766  16.473  1.00 92.81           O
ATOM   2053  N   GLU A 308      -9.489  14.968  14.769  1.00 95.94           N
ATOM   2054  CA  GLU A 308      -9.620  16.268  15.431  1.00 95.94           C
ATOM   2055  C   GLU A 308     -11.057  16.524  15.890  1.00 95.94           C
ATOM   2056  CB  GLU A 308      -9.109  17.337  14.460  1.00 95.94           C
ATOM   2057  O   GLU A 308     -11.285  16.751  17.075  1.00 95.94           O
ATOM   2058  CG  GLU A 308      -9.241  18.789  14.942  1.00 95.94           C
ATOM   2059  CD  GLU A 308      -8.409  19.735  14.056  1.00 95.94           C
ATOM   2060  OE1 GLU A 308      -7.924  20.772  14.548  1.00 95.94           O
ATOM   2061  OE2 GLU A 308      -8.049  19.357  12.910  1.00 95.94           O
ATOM   2062  N   LYS A 309     -12.030  16.378  14.983  1.00 94.25           N
ATOM   2063  CA  LYS A 309     -13.448  16.535  15.321  1.00 94.25           C
ATOM   2064  C   LYS A 309     -13.899  15.535  16.396  1.00 94.25           C
ATOM   2065  CB  LYS A 309     -14.276  16.407  14.036  1.00 94.25           C
ATOM   2066  O   LYS A 309     -14.586  15.910  17.338  1.00 94.25           O
ATOM   2067  CG  LYS A 309     -15.758  16.633  14.344  1.00 94.25           C
ATOM   2068  CD  LYS A 309     -16.651  16.484  13.112  1.00 94.25           C
ATOM   2069  CE  LYS A 309     -18.066  16.507  13.683  1.00 94.25           C
ATOM   2070  NZ  LYS A 309     -19.120  16.193  12.703  1.00 94.25           N
ATOM   2071  N   TYR A 310     -13.516  14.269  16.253  1.00 91.94           N
ATOM   2072  CA  TYR A 310     -13.876  13.215  17.198  1.00 91.94           C
ATOM   2073  C   TYR A 310     -13.339  13.502  18.606  1.00 91.94           C
ATOM   2074  CB  TYR A 310     -13.340  11.885  16.663  1.00 91.94           C
ATOM   2075  O   TYR A 310     -14.092  13.468  19.573  1.00 91.94           O
ATOM   2076  CG  TYR A 310     -13.480  10.749  17.647  1.00 91.94           C
ATOM   2077  CD1 TYR A 310     -12.375  10.337  18.417  1.00 91.94           C
ATOM   2078  CD2 TYR A 310     -14.736  10.149  17.827  1.00 91.94           C
ATOM   2079  CE1 TYR A 310     -12.535   9.335  19.390  1.00 91.94           C
ATOM   2080  CE2 TYR A 310     -14.897   9.132  18.780  1.00 91.94           C
ATOM   2081  OH  TYR A 310     -14.007   7.856  20.571  1.00 91.94           O
ATOM   2082  CZ  TYR A 310     -13.806   8.750  19.579  1.00 91.94           C
ATOM   2083  N   ILE A 311     -12.054  13.842  18.719  1.00 93.94           N
ATOM   2084  CA  ILE A 311     -11.399  14.156  19.994  1.00 93.94           C
ATOM   2085  C   ILE A 311     -12.048  15.385  20.637  1.00 93.94           C
ATOM   2086  CB  ILE A 311      -9.882  14.355  19.768  1.00 93.94           C
ATOM   2087  O   ILE A 311     -12.282  15.393  21.844  1.00 93.94           O
ATOM   2088  CG1 ILE A 311      -9.216  13.024  19.359  1.00 93.94           C
ATOM   2089  CG2 ILE A 311      -9.189  14.876  21.040  1.00 93.94           C
ATOM   2090  CD1 ILE A 311      -7.848  13.192  18.689  1.00 93.94           C
ATOM   2091  N   GLU A 312     -12.384  16.411  19.848  1.00 94.50           N
ATOM   2092  CA  GLU A 312     -13.119  17.578  20.345  1.00 94.50           C
ATOM   2093  C   GLU A 312     -14.461  17.203  20.980  1.00 94.50           C
ATOM   2094  CB  GLU A 312     -13.337  18.602  19.219  1.00 94.50           C
ATOM   2095  O   GLU A 312     -14.774  17.686  22.071  1.00 94.50           O
ATOM   2096  CG  GLU A 312     -12.067  19.393  18.875  1.00 94.50           C
ATOM   2097  CD  GLU A 312     -12.254  20.384  17.714  1.00 94.50           C
ATOM   2098  OE1 GLU A 312     -11.374  21.268  17.604  1.00 94.50           O
ATOM   2099  OE2 GLU A 312     -13.290  20.334  17.010  1.00 94.50           O
ATOM   2100  N   GLU A 313     -15.229  16.328  20.331  1.00 92.94           N
ATOM   2101  CA  GLU A 313     -16.519  15.863  20.840  1.00 92.94           C
ATOM   2102  C   GLU A 313     -16.365  14.950  22.071  1.00 92.94           C
ATOM   2103  CB  GLU A 313     -17.303  15.158  19.720  1.00 92.94           C
ATOM   2104  O   GLU A 313     -17.116  15.101  23.036  1.00 92.94           O
ATOM   2105  CG  GLU A 313     -17.753  16.096  18.585  1.00 92.94           C
ATOM   2106  CD  GLU A 313     -18.465  15.372  17.424  1.00 92.94           C
ATOM   2107  OE1 GLU A 313     -18.821  16.059  16.430  1.00 92.94           O
ATOM   2108  OE2 GLU A 313     -18.685  14.145  17.504  1.00 92.94           O
ATOM   2109  N   VAL A 314     -15.372  14.051  22.082  1.00 89.25           N
ATOM   2110  CA  VAL A 314     -15.070  13.175  23.229  1.00 89.25           C
ATOM   2111  C   VAL A 314     -14.715  13.993  24.470  1.00 89.25           C
ATOM   2112  CB  VAL A 314     -13.930  12.191  22.899  1.00 89.25           C
ATOM   2113  O   VAL A 314     -15.322  13.791  25.520  1.00 89.25           O
ATOM   2114  CG1 VAL A 314     -13.431  11.458  24.144  1.00 89.25           C
ATOM   2115  CG2 VAL A 314     -14.362  11.105  21.916  1.00 89.25           C
ATOM   2116  N   TYR A 315     -13.773  14.937  24.358  1.00 92.56           N
ATOM   2117  CA  TYR A 315     -13.375  15.788  25.486  1.00 92.56           C
ATOM   2118  C   TYR A 315     -14.556  16.615  26.001  1.00 92.56           C
ATOM   2119  CB  TYR A 315     -12.205  16.701  25.089  1.00 92.56           C
ATOM   2120  O   TYR A 315     -14.757  16.700  27.208  1.00 92.56           O
ATOM   2121  CG  TYR A 315     -10.842  16.115  25.401  1.00 92.56           C
ATOM   2122  CD1 TYR A 315     -10.156  16.527  26.562  1.00 92.56           C
ATOM   2123  CD2 TYR A 315     -10.280  15.128  24.569  1.00 92.56           C
ATOM   2124  CE1 TYR A 315      -8.911  15.956  26.888  1.00 92.56           C
ATOM   2125  CE2 TYR A 315      -9.039  14.552  24.898  1.00 92.56           C
ATOM   2126  OH  TYR A 315      -7.187  14.364  26.409  1.00 92.56           O
ATOM   2127  CZ  TYR A 315      -8.355  14.958  26.063  1.00 92.56           C
ATOM   2128  N   SER A 316     -15.386  17.158  25.101  1.00 92.69           N
ATOM   2129  CA  SER A 316     -16.588  17.898  25.498  1.00 92.69           C
ATOM   2130  C   SER A 316     -17.556  17.035  26.313  1.00 92.69           C
ATOM   2131  CB  SER A 316     -17.306  18.441  24.261  1.00 92.69           C
ATOM   2132  O   SER A 316     -18.060  17.496  27.335  1.00 92.69           O
ATOM   2133  OG  SER A 316     -18.401  19.257  24.642  1.00 92.69           O
ATOM   2134  N   LYS A 317     -17.828  15.796  25.882  1.00 88.50           N
ATOM   2135  CA  LYS A 317     -18.729  14.877  26.600  1.00 88.50           C
ATOM   2136  C   LYS A 317     -18.130  14.380  27.917  1.00 88.50           C
ATOM   2137  CB  LYS A 317     -19.085  13.684  25.704  1.00 88.50           C
ATOM   2138  O   LYS A 317     -18.860  14.208  28.892  1.00 88.50           O
ATOM   2139  CG  LYS A 317     -20.084  14.054  24.598  1.00 88.50           C
ATOM   2140  CD  LYS A 317     -20.443  12.794  23.804  1.00 88.50           C
ATOM   2141  CE  LYS A 317     -21.514  13.075  22.744  1.00 88.50           C
ATOM   2142  NZ  LYS A 317     -21.888  11.845  21.991  1.00 88.50           N
ATOM   2143  N   TYR A 318     -16.815  14.171  27.962  1.00 86.31           N
ATOM   2144  CA  TYR A 318     -16.100  13.803  29.184  1.00 86.31           C
ATOM   2145  C   TYR A 318     -16.174  14.915  30.239  1.00 86.31           C
ATOM   2146  CB  TYR A 318     -14.648  13.452  28.839  1.00 86.31           C
ATOM   2147  O   TYR A 318     -16.584  14.661  31.368  1.00 86.31           O
ATOM   2148  CG  TYR A 318     -13.833  13.057  30.053  1.00 86.31           C
ATOM   2149  CD1 TYR A 318     -12.820  13.906  30.539  1.00 86.31           C
ATOM   2150  CD2 TYR A 318     -14.124  11.854  30.722  1.00 86.31           C
ATOM   2151  CE1 TYR A 318     -12.057  13.526  31.662  1.00 86.31           C
ATOM   2152  CE2 TYR A 318     -13.398  11.500  31.873  1.00 86.31           C
ATOM   2153  OH  TYR A 318     -11.619  11.925  33.409  1.00 86.31           O
ATOM   2154  CZ  TYR A 318     -12.344  12.316  32.328  1.00 86.31           C
ATOM   2155  N   GLU A 319     -15.886  16.165  29.858  1.00 87.31           N
ATOM   2156  CA  GLU A 319     -15.985  17.337  30.744  1.00 87.31           C
ATOM   2157  C   GLU A 319     -17.418  17.573  31.259  1.00 87.31           C
ATOM   2158  CB  GLU A 319     -15.498  18.588  29.988  1.00 87.31           C
ATOM   2159  O   GLU A 319     -17.611  18.062  32.372  1.00 87.31           O
ATOM   2160  CG  GLU A 319     -13.972  18.631  29.774  1.00 87.31           C
ATOM   2161  CD  GLU A 319     -13.507  19.792  28.866  1.00 87.31           C
ATOM   2162  OE1 GLU A 319     -12.287  19.862  28.576  1.00 87.31           O
ATOM   2163  OE2 GLU A 319     -14.344  20.629  28.449  1.00 87.31           O
ATOM   2164  N   GLN A 320     -18.432  17.195  30.473  1.00 87.00           N
ATOM   2165  CA  GLN A 320     -19.851  17.261  30.848  1.00 87.00           C
ATOM   2166  C   GLN A 320     -20.306  16.088  31.737  1.00 87.00           C
ATOM   2167  CB  GLN A 320     -20.696  17.353  29.567  1.00 87.00           C
ATOM   2168  O   GLN A 320     -21.440  16.091  32.217  1.00 87.00           O
ATOM   2169  CG  GLN A 320     -20.523  18.714  28.874  1.00 87.00           C
ATOM   2170  CD  GLN A 320     -21.036  18.738  27.438  1.00 87.00           C
ATOM   2171  NE2 GLN A 320     -20.720  19.767  26.681  1.00 87.00           N
ATOM   2172  OE1 GLN A 320     -21.715  17.865  26.939  1.00 87.00           O
ATOM   2173  N   GLY A 321     -19.448  15.090  31.972  1.00 82.00           N
ATOM   2174  CA  GLY A 321     -19.781  13.877  32.724  1.00 82.00           C
ATOM   2175  C   GLY A 321     -20.708  12.907  31.980  1.00 82.00           C
ATOM   2176  O   GLY A 321     -21.205  11.957  32.584  1.00 82.00           O
ATOM   2177  N   GLU A 322     -20.946  13.124  30.684  1.00 82.62           N
ATOM   2178  CA  GLU A 322     -21.771  12.256  29.831  1.00 82.62           C
ATOM   2179  C   GLU A 322     -21.016  10.998  29.382  1.00 82.62           C
ATOM   2180  CB  GLU A 322     -22.243  13.027  28.587  1.00 82.62           C
ATOM   2181  O   GLU A 322     -21.628   9.982  29.053  1.00 82.62           O
ATOM   2182  CG  GLU A 322     -23.139  14.232  28.914  1.00 82.62           C
ATOM   2183  CD  GLU A 322     -23.731  14.905  27.662  1.00 82.62           C
ATOM   2184  OE1 GLU A 322     -24.558  15.828  27.855  1.00 82.62           O
ATOM   2185  OE2 GLU A 322     -23.419  14.463  26.527  1.00 82.62           O
ATOM   2186  N   LEU A 323     -19.681  11.054  29.385  1.00 78.38           N
ATOM   2187  CA  LEU A 323     -18.807   9.936  29.052  1.00 78.38           C
ATOM   2188  C   LEU A 323     -18.064   9.456  30.303  1.00 78.38           C
ATOM   2189  CB  LEU A 323     -17.853  10.375  27.929  1.00 78.38           C
ATOM   2190  O   LEU A 323     -17.233  10.174  30.854  1.00 78.38           O
ATOM   2191  CG  LEU A 323     -16.972   9.234  27.393  1.00 78.38           C
ATOM   2192  CD1 LEU A 323     -17.777   8.236  26.558  1.00 78.38           C
ATOM   2193  CD2 LEU A 323     -15.872   9.821  26.517  1.00 78.38           C
ATOM   2194  N   ASN A 324     -18.327   8.218  30.724  1.00 73.38           N
ATOM   2195  CA  ASN A 324     -17.571   7.571  31.792  1.00 73.38           C
ATOM   2196  C   ASN A 324     -16.521   6.626  31.198  1.00 73.38           C
ATOM   2197  CB  ASN A 324     -18.529   6.866  32.765  1.00 73.38           C
ATOM   2198  O   ASN A 324     -16.864   5.575  30.656  1.00 73.38           O
ATOM   2199  CG  ASN A 324     -17.802   6.330  33.988  1.00 73.38           C
ATOM   2200  ND2 ASN A 324     -18.511   5.730  34.914  1.00 73.38           N
ATOM   2201  OD1 ASN A 324     -16.601   6.453  34.148  1.00 73.38           O
ATOM   2202  N   ILE A 325     -15.250   7.002  31.333  1.00 70.00           N
ATOM   2203  CA  ILE A 325     -14.102   6.195  30.899  1.00 70.00           C
ATOM   2204  C   ILE A 325     -13.595   5.235  31.991  1.00 70.00           C
ATOM   2205  CB  ILE A 325     -12.983   7.095  30.330  1.00 70.00           C
ATOM   2206  O   ILE A 325     -12.725   4.408  31.736  1.00 70.00           O
ATOM   2207  CG1 ILE A 325     -12.372   7.983  31.435  1.00 70.00           C
ATOM   2208  CG2 ILE A 325     -13.519   7.907  29.132  1.00 70.00           C
ATOM   2209  CD1 ILE A 325     -11.294   8.944  30.933  1.00 70.00           C
ATOM   2210  N   SER A 326     -14.158   5.294  33.204  1.00 65.00           N
ATOM   2211  CA  SER A 326     -13.800   4.399  34.306  1.00 65.00           C
ATOM   2212  C   SER A 326     -14.203   2.958  33.983  1.00 65.00           C
ATOM   2213  CB  SER A 326     -14.462   4.861  35.607  1.00 65.00           C
ATOM   2214  O   SER A 326     -15.375   2.660  33.740  1.00 65.00           O
ATOM   2215  OG  SER A 326     -13.893   4.199  36.720  1.00 65.00           O
ATOM   2216  N   GLY A 327     -13.223   2.052  33.975  1.00 59.16           N
ATOM   2217  CA  GLY A 327     -13.428   0.642  33.642  1.00 59.16           C
ATOM   2218  C   GLY A 327     -13.415   0.333  32.145  1.00 59.16           C
ATOM   2219  O   GLY A 327     -13.599  -0.828  31.781  1.00 59.16           O
ATOM   2220  N   LEU A 328     -13.160   1.324  31.279  1.00 63.53           N
ATOM   2221  CA  LEU A 328     -12.564   1.015  29.983  1.00 63.53           C
ATOM   2222  C   LEU A 328     -11.200   0.408  30.305  1.00 63.53           C
ATOM   2223  CB  LEU A 328     -12.456   2.272  29.099  1.00 63.53           C
ATOM   2224  O   LEU A 328     -10.373   1.054  30.950  1.00 63.53           O
ATOM   2225  CG  LEU A 328     -13.812   2.879  28.696  1.00 63.53           C
ATOM   2226  CD1 LEU A 328     -13.601   4.156  27.885  1.00 63.53           C
ATOM   2227  CD2 LEU A 328     -14.651   1.918  27.849  1.00 63.53           C
ATOM   2228  N   ILE A 329     -11.024  -0.870  29.966  1.00 55.38           N
ATOM   2229  CA  ILE A 329      -9.731  -1.545  30.085  1.00 55.38           C
ATOM   2230  C   ILE A 329      -8.680  -0.643  29.471  1.00 55.38           C
ATOM   2231  CB  ILE A 329      -9.771  -2.922  29.393  1.00 55.38           C
ATOM   2232  O   ILE A 329      -8.975   0.036  28.488  1.00 55.38           O
ATOM   2233  CG1 ILE A 329     -10.749  -3.786  30.217  1.00 55.38           C
ATOM   2234  CG2 ILE A 329      -8.370  -3.559  29.249  1.00 55.38           C
ATOM   2235  CD1 ILE A 329     -10.678  -5.268  29.899  1.00 55.38           C
ATOM   2236  N   ASP A 330      -7.495  -0.636  30.076  1.00 61.25           N
ATOM   2237  CA  ASP A 330      -6.346   0.099  29.583  1.00 61.25           C
ATOM   2238  C   ASP A 330      -6.165  -0.175  28.083  1.00 61.25           C
ATOM   2239  CB  ASP A 330      -5.125  -0.296  30.421  1.00 61.25           C
ATOM   2240  O   ASP A 330      -5.667  -1.227  27.675  1.00 61.25           O
ATOM   2241  CG  ASP A 330      -3.903   0.492  29.977  1.00 61.25           C
ATOM   2242  OD1 ASP A 330      -4.115   1.630  29.518  1.00 61.25           O
ATOM   2243  OD2 ASP A 330      -2.800  -0.085  30.043  1.00 61.25           O
ATOM   2244  N   ALA A 331      -6.697   0.736  27.263  1.00 50.91           N
ATOM   2245  CA  ALA A 331      -6.756   0.594  25.816  1.00 50.91           C
ATOM   2246  C   ALA A 331      -5.332   0.500  25.261  1.00 50.91           C
ATOM   2247  CB  ALA A 331      -7.535   1.783  25.240  1.00 50.91           C
ATOM   2248  O   ALA A 331      -5.102  -0.200  24.280  1.00 50.91           O
ATOM   2249  N   GLU A 332      -4.392   1.124  25.976  1.00 49.84           N
ATOM   2250  CA  GLU A 332      -2.956   1.013  25.791  1.00 49.84           C
ATOM   2251  C   GLU A 332      -2.479  -0.431  25.989  1.00 49.84           C
ATOM   2252  CB  GLU A 332      -2.297   1.982  26.779  1.00 49.84           C
ATOM   2253  O   GLU A 332      -1.902  -0.991  25.066  1.00 49.84           O
ATOM   2254  CG  GLU A 332      -0.811   2.216  26.517  1.00 49.84           C
ATOM   2255  CD  GLU A 332      -0.222   3.265  27.478  1.00 49.84           C
ATOM   2256  OE1 GLU A 332       0.998   3.175  27.746  1.00 49.84           O
ATOM   2257  OE2 GLU A 332      -0.974   4.181  27.903  1.00 49.84           O
ATOM   2258  N   THR A 333      -2.780  -1.102  27.110  1.00 59.09           N
ATOM   2259  CA  THR A 333      -2.471  -2.537  27.295  1.00 59.09           C
ATOM   2260  C   THR A 333      -3.133  -3.410  26.225  1.00 59.09           C
ATOM   2261  CB  THR A 333      -2.892  -3.033  28.692  1.00 59.09           C
ATOM   2262  O   THR A 333      -2.499  -4.327  25.705  1.00 59.09           O
ATOM   2263  CG2 THR A 333      -2.700  -4.536  28.905  1.00 59.09           C
ATOM   2264  OG1 THR A 333      -2.080  -2.483  29.693  1.00 59.09           O
ATOM   2265  N   LEU A 334      -4.392  -3.147  25.867  1.00 58.47           N
ATOM   2266  CA  LEU A 334      -5.117  -3.935  24.869  1.00 58.47           C
ATOM   2267  C   LEU A 334      -4.460  -3.841  23.483  1.00 58.47           C
ATOM   2268  CB  LEU A 334      -6.581  -3.463  24.848  1.00 58.47           C
ATOM   2269  O   LEU A 334      -4.178  -4.864  22.859  1.00 58.47           O
ATOM   2270  CG  LEU A 334      -7.459  -4.215  23.838  1.00 58.47           C
ATOM   2271  CD1 LEU A 334      -7.657  -5.670  24.243  1.00 58.47           C
ATOM   2272  CD2 LEU A 334      -8.826  -3.545  23.736  1.00 58.47           C
ATOM   2273  N   VAL A 335      -4.186  -2.627  23.006  1.00 50.75           N
ATOM   2274  CA  VAL A 335      -3.632  -2.392  21.668  1.00 50.75           C
ATOM   2275  C   VAL A 335      -2.119  -2.623  21.629  1.00 50.75           C
ATOM   2276  CB  VAL A 335      -4.031  -1.002  21.152  1.00 50.75           C
ATOM   2277  O   VAL A 335      -1.618  -3.194  20.661  1.00 50.75           O
ATOM   2278  CG1 VAL A 335      -3.395  -0.724  19.783  1.00 50.75           C
ATOM   2279  CG2 VAL A 335      -5.555  -0.884  20.996  1.00 50.75           C
ATOM   2280  N   THR A 336      -1.380  -2.306  22.694  1.00 51.84           N
ATOM   2281  CA  THR A 336       0.045  -2.657  22.831  1.00 51.84           C
ATOM   2282  C   THR A 336       0.239  -4.170  22.841  1.00 51.84           C
ATOM   2283  CB  THR A 336       0.682  -2.036  24.085  1.00 51.84           C
ATOM   2284  O   THR A 336       1.134  -4.666  22.155  1.00 51.84           O
ATOM   2285  CG2 THR A 336       2.167  -2.366  24.236  1.00 51.84           C
ATOM   2286  OG1 THR A 336       0.614  -0.639  23.980  1.00 51.84           O
ATOM   2287  N   ASN A 337      -0.618  -4.937  23.527  1.00 53.94           N
ATOM   2288  CA  ASN A 337      -0.544  -6.403  23.513  1.00 53.94           C
ATOM   2289  C   ASN A 337      -1.002  -6.995  22.175  1.00 53.94           C
ATOM   2290  CB  ASN A 337      -1.305  -7.001  24.698  1.00 53.94           C
ATOM   2291  O   ASN A 337      -0.358  -7.924  21.683  1.00 53.94           O
ATOM   2292  CG  ASN A 337      -0.639  -6.717  26.032  1.00 53.94           C
ATOM   2293  ND2 ASN A 337      -1.358  -6.899  27.110  1.00 53.94           N
ATOM   2294  OD1 ASN A 337       0.530  -6.387  26.141  1.00 53.94           O
ATOM   2295  N   LEU A 338      -2.024  -6.411  21.532  1.00 54.66           N
ATOM   2296  CA  LEU A 338      -2.356  -6.714  20.136  1.00 54.66           C
ATOM   2297  C   LEU A 338      -1.188  -6.390  19.193  1.00 54.66           C
ATOM   2298  CB  LEU A 338      -3.617  -5.947  19.692  1.00 54.66           C
ATOM   2299  O   LEU A 338      -1.024  -7.069  18.200  1.00 54.66           O
ATOM   2300  CG  LEU A 338      -4.957  -6.502  20.211  1.00 54.66           C
ATOM   2301  CD1 LEU A 338      -6.078  -5.496  19.934  1.00 54.66           C
ATOM   2302  CD2 LEU A 338      -5.324  -7.819  19.521  1.00 54.66           C
ATOM   2303  N   ASN A 339      -0.328  -5.413  19.468  1.00 47.78           N
ATOM   2304  CA  ASN A 339       0.829  -5.131  18.610  1.00 47.78           C
ATOM   2305  C   ASN A 339       2.067  -5.998  18.938  1.00 47.78           C
ATOM   2306  CB  ASN A 339       1.116  -3.620  18.656  1.00 47.78           C
ATOM   2307  O   ASN A 339       2.915  -6.185  18.065  1.00 47.78           O
ATOM   2308  CG  ASN A 339       0.074  -2.794  17.913  1.00 47.78           C
ATOM   2309  ND2 ASN A 339      -0.214  -1.602  18.381  1.00 47.78           N
ATOM   2310  OD1 ASN A 339      -0.460  -3.177  16.882  1.00 47.78           O
ATOM   2311  N   THR A 340       2.188  -6.537  20.161  1.00 44.19           N
ATOM   2312  CA  THR A 340       3.397  -7.237  20.658  1.00 44.19           C
ATOM   2313  C   THR A 340       3.280  -8.768  20.716  1.00 44.19           C
ATOM   2314  CB  THR A 340       3.860  -6.697  22.021  1.00 44.19           C
ATOM   2315  O   THR A 340       4.129  -9.435  20.129  1.00 44.19           O
ATOM   2316  CG2 THR A 340       4.441  -5.285  21.944  1.00 44.19           C
ATOM   2317  OG1 THR A 340       2.789  -6.661  22.922  1.00 44.19           O
ATOM   2318  N   GLN A 341       2.242  -9.355  21.334  1.00 43.22           N
ATOM   2319  CA  GLN A 341       2.059 -10.829  21.436  1.00 43.22           C
ATOM   2320  C   GLN A 341       1.711 -11.496  20.093  1.00 43.22           C
ATOM   2321  CB  GLN A 341       0.949 -11.151  22.444  1.00 43.22           C
ATOM   2322  O   GLN A 341       1.872 -12.698  19.869  1.00 43.22           O
ATOM   2323  CG  GLN A 341       1.368 -10.836  23.884  1.00 43.22           C
ATOM   2324  CD  GLN A 341       0.353 -11.336  24.905  1.00 43.22           C
ATOM   2325  NE2 GLN A 341       0.719 -11.414  26.164  1.00 43.22           N
ATOM   2326  OE1 GLN A 341      -0.783 -11.659  24.612  1.00 43.22           O
ATOM   2327  N   ILE A 342       1.276 -10.666  19.160  1.00 43.91           N
ATOM   2328  CA  ILE A 342       1.070 -10.951  17.749  1.00 43.91           C
ATOM   2329  C   ILE A 342       2.388 -11.409  17.073  1.00 43.91           C
ATOM   2330  CB  ILE A 342       0.348  -9.674  17.221  1.00 43.91           C
ATOM   2331  O   ILE A 342       2.357 -12.282  16.213  1.00 43.91           O
ATOM   2332  CG1 ILE A 342      -1.186  -9.858  17.362  1.00 43.91           C
ATOM   2333  CG2 ILE A 342       0.749  -9.093  15.881  1.00 43.91           C
ATOM   2334  CD1 ILE A 342      -2.115  -9.010  16.467  1.00 43.91           C
ATOM   2335  N   ASN A 343       3.564 -10.969  17.533  1.00 36.47           N
ATOM   2336  CA  ASN A 343       4.853 -11.410  16.974  1.00 36.47           C
ATOM   2337  C   ASN A 343       5.306 -12.811  17.437  1.00 36.47           C
ATOM   2338  CB  ASN A 343       5.913 -10.343  17.289  1.00 36.47           C
ATOM   2339  O   ASN A 343       6.283 -13.339  16.907  1.00 36.47           O
ATOM   2340  CG  ASN A 343       5.597  -9.008  16.640  1.00 36.47           C
ATOM   2341  ND2 ASN A 343       5.918  -7.920  17.296  1.00 36.47           N
ATOM   2342  OD1 ASN A 343       5.055  -8.920  15.551  1.00 36.47           O
ATOM   2343  N   GLU A 344       4.619 -13.412  18.415  1.00 39.19           N
ATOM   2344  CA  GLU A 344       5.033 -14.665  19.069  1.00 39.19           C
ATOM   2345  C   GLU A 344       4.119 -15.860  18.744  1.00 39.19           C
ATOM   2346  CB  GLU A 344       5.119 -14.438  20.588  1.00 39.19           C
ATOM   2347  O   GLU A 344       4.480 -17.011  18.993  1.00 39.19           O
ATOM   2348  CG  GLU A 344       6.176 -13.382  20.964  1.00 39.19           C
ATOM   2349  CD  GLU A 344       6.360 -13.204  22.480  1.00 39.19           C
ATOM   2350  OE1 GLU A 344       7.364 -12.556  22.856  1.00 39.19           O
ATOM   2351  OE2 GLU A 344       5.517 -13.706  23.257  1.00 39.19           O
ATOM   2352  N   THR A 345       2.944 -15.612  18.160  1.00 42.72           N
ATOM   2353  CA  THR A 345       1.928 -16.633  17.866  1.00 42.72           C
ATOM   2354  C   THR A 345       1.943 -17.032  16.390  1.00 42.72           C
ATOM   2355  CB  THR A 345       0.540 -16.189  18.350  1.00 42.72           C
ATOM   2356  O   THR A 345       2.361 -16.269  15.522  1.00 42.72           O
ATOM   2357  CG2 THR A 345       0.497 -16.129  19.873  1.00 42.72           C
ATOM   2358  OG1 THR A 345       0.204 -14.904  17.894  1.00 42.72           O
ATOM   2359  N   GLY A 346       1.540 -18.273  16.089  1.00 49.72           N
ATOM   2360  CA  GLY A 346       1.624 -18.861  14.749  1.00 49.72           C
ATOM   2361  C   GLY A 346       1.148 -17.926  13.627  1.00 49.72           C
ATOM   2362  O   GLY A 346       0.086 -17.310  13.713  1.00 49.72           O
ATOM   2363  N   TYR A 347       1.935 -17.868  12.548  1.00 45.06           N
ATOM   2364  CA  TYR A 347       1.834 -16.913  11.433  1.00 45.06           C
ATOM   2365  C   TYR A 347       0.416 -16.682  10.874  1.00 45.06           C
ATOM   2366  CB  TYR A 347       2.757 -17.450  10.328  1.00 45.06           C
ATOM   2367  O   TYR A 347       0.089 -15.571  10.467  1.00 45.06           O
ATOM   2368  CG  TYR A 347       2.891 -16.567   9.108  1.00 45.06           C
ATOM   2369  CD1 TYR A 347       2.275 -16.930   7.895  1.00 45.06           C
ATOM   2370  CD2 TYR A 347       3.667 -15.397   9.186  1.00 45.06           C
ATOM   2371  CE1 TYR A 347       2.466 -16.141   6.745  1.00 45.06           C
ATOM   2372  CE2 TYR A 347       3.849 -14.597   8.048  1.00 45.06           C
ATOM   2373  OH  TYR A 347       3.540 -14.243   5.728  1.00 45.06           O
ATOM   2374  CZ  TYR A 347       3.266 -14.982   6.826  1.00 45.06           C
ATOM   2375  N   TYR A 348      -0.443 -17.708  10.867  1.00 55.22           N
ATOM   2376  CA  TYR A 348      -1.804 -17.634  10.319  1.00 55.22           C
ATOM   2377  C   TYR A 348      -2.864 -17.120  11.310  1.00 55.22           C
ATOM   2378  CB  TYR A 348      -2.190 -18.994   9.734  1.00 55.22           C
ATOM   2379  O   TYR A 348      -3.862 -16.543  10.882  1.00 55.22           O
ATOM   2380  CG  TYR A 348      -1.234 -19.464   8.654  1.00 55.22           C
ATOM   2381  CD1 TYR A 348      -1.090 -18.714   7.469  1.00 55.22           C
ATOM   2382  CD2 TYR A 348      -0.466 -20.628   8.849  1.00 55.22           C
ATOM   2383  CE1 TYR A 348      -0.185 -19.132   6.475  1.00 55.22           C
ATOM   2384  CE2 TYR A 348       0.428 -21.059   7.851  1.00 55.22           C
ATOM   2385  OH  TYR A 348       1.394 -20.750   5.676  1.00 55.22           O
ATOM   2386  CZ  TYR A 348       0.560 -20.317   6.657  1.00 55.22           C
ATOM   2387  N   ALA A 349      -2.640 -17.263  12.620  1.00 54.72           N
ATOM   2388  CA  ALA A 349      -3.513 -16.684  13.644  1.00 54.72           C
ATOM   2389  C   ALA A 349      -3.319 -15.160  13.711  1.00 54.72           C
ATOM   2390  CB  ALA A 349      -3.229 -17.372  14.984  1.00 54.72           C
ATOM   2391  O   ALA A 349      -4.281 -14.405  13.589  1.00 54.72           O
ATOM   2392  N   TYR A 350      -2.057 -14.717  13.755  1.00 57.16           N
ATOM   2393  CA  TYR A 350      -1.627 -13.316  13.617  1.00 57.16           C
ATOM   2394  C   TYR A 350      -2.342 -12.593  12.462  1.00 57.16           C
ATOM   2395  CB  TYR A 350      -0.112 -13.377  13.348  1.00 57.16           C
ATOM   2396  O   TYR A 350      -2.918 -11.511  12.572  1.00 57.16           O
ATOM   2397  CG  TYR A 350       0.482 -12.122  12.751  1.00 57.16           C
ATOM   2398  CD1 TYR A 350       0.516 -11.922  11.362  1.00 57.16           C
ATOM   2399  CD2 TYR A 350       1.033 -11.160  13.595  1.00 57.16           C
ATOM   2400  CE1 TYR A 350       1.003 -10.716  10.844  1.00 57.16           C
ATOM   2401  CE2 TYR A 350       1.634  -9.998  13.075  1.00 57.16           C
ATOM   2402  OH  TYR A 350       2.039  -8.643  11.131  1.00 57.16           O
ATOM   2403  CZ  TYR A 350       1.569  -9.765  11.699  1.00 57.16           C
ATOM   2404  N   ALA A 351      -2.322 -13.275  11.336  1.00 55.53           N
ATOM   2405  CA  ALA A 351      -2.840 -12.882  10.056  1.00 55.53           C
ATOM   2406  C   ALA A 351      -4.364 -12.658  10.042  1.00 55.53           C
ATOM   2407  CB  ALA A 351      -2.409 -14.074   9.210  1.00 55.53           C
ATOM   2408  O   ALA A 351      -4.852 -11.652   9.518  1.00 55.53           O
ATOM   2409  N   GLY A 352      -5.114 -13.588  10.640  1.00 62.25           N
ATOM   2410  CA  GLY A 352      -6.569 -13.499  10.754  1.00 62.25           C
ATOM   2411  C   GLY A 352      -7.012 -12.404  11.725  1.00 62.25           C
ATOM   2412  O   GLY A 352      -7.953 -11.659  11.445  1.00 62.25           O
ATOM   2413  N   VAL A 353      -6.277 -12.228  12.823  1.00 61.62           N
ATOM   2414  CA  VAL A 353      -6.528 -11.162  13.803  1.00 61.62           C
ATOM   2415  C   VAL A 353      -6.332  -9.788  13.170  1.00 61.62           C
ATOM   2416  CB  VAL A 353      -5.626 -11.355  15.032  1.00 61.62           C
ATOM   2417  O   VAL A 353      -7.212  -8.933  13.269  1.00 61.62           O
ATOM   2418  CG1 VAL A 353      -5.694 -10.173  16.006  1.00 61.62           C
ATOM   2419  CG2 VAL A 353      -6.054 -12.624  15.773  1.00 61.62           C
ATOM   2420  N   LYS A 354      -5.237  -9.571  12.432  1.00 57.69           N
ATOM   2421  CA  LYS A 354      -5.004  -8.275  11.785  1.00 57.69           C
ATOM   2422  C   LYS A 354      -6.030  -7.937  10.701  1.00 57.69           C
ATOM   2423  CB  LYS A 354      -3.582  -8.175  11.238  1.00 57.69           C
ATOM   2424  O   LYS A 354      -6.424  -6.780  10.601  1.00 57.69           O
ATOM   2425  CG  LYS A 354      -2.516  -8.041  12.331  1.00 57.69           C
ATOM   2426  CD  LYS A 354      -1.210  -7.506  11.732  1.00 57.69           C
ATOM   2427  CE  LYS A 354      -0.222  -7.207  12.862  1.00 57.69           C
ATOM   2428  NZ  LYS A 354       0.953  -6.438  12.386  1.00 57.69           N
ATOM   2429  N   LEU A 355      -6.510  -8.902   9.914  1.00 63.66           N
ATOM   2430  CA  LEU A 355      -7.593  -8.646   8.946  1.00 63.66           C
ATOM   2431  C   LEU A 355      -8.926  -8.334   9.636  1.00 63.66           C
ATOM   2432  CB  LEU A 355      -7.743  -9.845   8.006  1.00 63.66           C
ATOM   2433  O   LEU A 355      -9.694  -7.509   9.143  1.00 63.66           O
ATOM   2434  CG  LEU A 355      -6.592  -9.955   7.003  1.00 63.66           C
ATOM   2435  CD1 LEU A 355      -6.496 -11.374   6.485  1.00 63.66           C
ATOM   2436  CD2 LEU A 355      -6.750  -9.042   5.788  1.00 63.66           C
ATOM   2437  N   SER A 356      -9.161  -8.919  10.811  1.00 66.62           N
ATOM   2438  CA  SER A 356     -10.314  -8.579  11.654  1.00 66.62           C
ATOM   2439  C   SER A 356     -10.200  -7.155  12.203  1.00 66.62           C
ATOM   2440  CB  SER A 356     -10.461  -9.585  12.797  1.00 66.62           C
ATOM   2441  O   SER A 356     -11.179  -6.414  12.191  1.00 66.62           O
ATOM   2442  OG  SER A 356     -10.492 -10.888  12.259  1.00 66.62           O
ATOM   2443  N   LEU A 357      -8.991  -6.718  12.579  1.00 65.56           N
ATOM   2444  CA  LEU A 357      -8.696  -5.324  12.944  1.00 65.56           C
ATOM   2445  C   LEU A 357      -8.785  -4.356  11.755  1.00 65.56           C
ATOM   2446  CB  LEU A 357      -7.294  -5.220  13.567  1.00 65.56           C
ATOM   2447  O   LEU A 357      -9.061  -3.175  11.944  1.00 65.56           O
ATOM   2448  CG  LEU A 357      -7.128  -5.880  14.944  1.00 65.56           C
ATOM   2449  CD1 LEU A 357      -5.651  -5.835  15.341  1.00 65.56           C
ATOM   2450  CD2 LEU A 357      -7.936  -5.157  16.021  1.00 65.56           C
ATOM   2451  N   LEU A 358      -8.608  -4.817  10.519  1.00 65.12           N
ATOM   2452  CA  LEU A 358      -8.935  -4.013   9.337  1.00 65.12           C
ATOM   2453  C   LEU A 358     -10.452  -3.889   9.122  1.00 65.12           C
ATOM   2454  CB  LEU A 358      -8.201  -4.567   8.107  1.00 65.12           C
ATOM   2455  O   LEU A 358     -10.890  -3.137   8.256  1.00 65.12           O
ATOM   2456  CG  LEU A 358      -6.674  -4.390   8.161  1.00 65.12           C
ATOM   2457  CD1 LEU A 358      -6.049  -5.091   6.959  1.00 65.12           C
ATOM   2458  CD2 LEU A 358      -6.237  -2.924   8.134  1.00 65.12           C
ATOM   2459  N   GLY A 359     -11.262  -4.571   9.936  1.00 69.69           N
ATOM   2460  CA  GLY A 359     -12.716  -4.566   9.843  1.00 69.69           C
ATOM   2461  C   GLY A 359     -13.213  -5.234   8.568  1.00 69.69           C
ATOM   2462  O   GLY A 359     -14.273  -4.861   8.081  1.00 69.69           O
ATOM   2463  N   ILE A 360     -12.456  -6.182   8.011  1.00 75.75           N
ATOM   2464  CA  ILE A 360     -12.937  -7.027   6.917  1.00 75.75           C
ATOM   2465  C   ILE A 360     -13.791  -8.127   7.538  1.00 75.75           C
ATOM   2466  CB  ILE A 360     -11.770  -7.596   6.084  1.00 75.75           C
ATOM   2467  O   ILE A 360     -13.368  -8.762   8.510  1.00 75.75           O
ATOM   2468  CG1 ILE A 360     -10.937  -6.448   5.467  1.00 75.75           C
ATOM   2469  CG2 ILE A 360     -12.320  -8.519   4.975  1.00 75.75           C
ATOM   2470  CD1 ILE A 360      -9.610  -6.914   4.860  1.00 75.75           C
ATOM   2471  N   ASN A 361     -14.985  -8.365   6.991  1.00 84.56           N
ATOM   2472  CA  ASN A 361     -15.873  -9.368   7.575  1.00 84.56           C
ATOM   2473  C   ASN A 361     -15.238 -10.767   7.525  1.00 84.56           C
ATOM   2474  CB  ASN A 361     -17.251  -9.380   6.904  1.00 84.56           C
ATOM   2475  O   ASN A 361     -14.696 -11.188   6.499  1.00 84.56           O
ATOM   2476  CG  ASN A 361     -17.998  -8.067   6.929  1.00 84.56           C
ATOM   2477  ND2 ASN A 361     -18.943  -7.908   6.033  1.00 84.56           N
ATOM   2478  OD1 ASN A 361     -17.805  -7.194   7.759  1.00 84.56           O
ATOM   2479  N   THR A 362     -15.353 -11.502   8.629  1.00 85.94           N
ATOM   2480  CA  THR A 362     -14.853 -12.875   8.770  1.00 85.94           C
ATOM   2481  C   THR A 362     -15.710 -13.671   9.749  1.00 85.94           C
ATOM   2482  CB  THR A 362     -13.382 -12.853   9.204  1.00 85.94           C
ATOM   2483  O   THR A 362     -16.629 -13.131  10.358  1.00 85.94           O
ATOM   2484  CG2 THR A 362     -13.148 -12.367  10.634  1.00 85.94           C
ATOM   2485  OG1 THR A 362     -12.808 -14.132   9.086  1.00 85.94           O
ATOM   2486  N   SER A 363     -15.413 -14.952   9.917  1.00 83.69           N
ATOM   2487  CA  SER A 363     -15.811 -15.702  11.104  1.00 83.69           C
ATOM   2488  C   SER A 363     -14.532 -16.093  11.823  1.00 83.69           C
ATOM   2489  CB  SER A 363     -16.633 -16.930  10.727  1.00 83.69           C
ATOM   2490  O   SER A 363     -13.780 -16.923  11.313  1.00 83.69           O
ATOM   2491  OG  SER A 363     -16.922 -17.653  11.907  1.00 83.69           O
ATOM   2492  N   LEU A 364     -14.274 -15.474  12.977  1.00 73.31           N
ATOM   2493  CA  LEU A 364     -13.085 -15.784  13.775  1.00 73.31           C
ATOM   2494  C   LEU A 364     -13.103 -17.246  14.239  1.00 73.31           C
ATOM   2495  CB  LEU A 364     -12.987 -14.784  14.946  1.00 73.31           C
ATOM   2496  O   LEU A 364     -12.063 -17.881  14.321  1.00 73.31           O
ATOM   2497  CG  LEU A 364     -12.458 -13.400  14.515  1.00 73.31           C
ATOM   2498  CD1 LEU A 364     -12.543 -12.358  15.627  1.00 73.31           C
ATOM   2499  CD2 LEU A 364     -10.990 -13.498  14.089  1.00 73.31           C
ATOM   2500  N   ASP A 365     -14.289 -17.813  14.437  1.00 78.12           N
ATOM   2501  CA  ASP A 365     -14.454 -19.183  14.913  1.00 78.12           C
ATOM   2502  C   ASP A 365     -14.423 -20.245  13.793  1.00 78.12           C
ATOM   2503  CB  ASP A 365     -15.768 -19.212  15.707  1.00 78.12           C
ATOM   2504  O   ASP A 365     -14.275 -21.436  14.050  1.00 78.12           O
ATOM   2505  CG  ASP A 365     -15.931 -20.496  16.507  1.00 78.12           C
ATOM   2506  OD1 ASP A 365     -14.914 -21.175  16.722  1.00 78.12           O
ATOM   2507  OD2 ASP A 365     -17.065 -20.814  16.917  1.00 78.12           O
ATOM   2508  N   SER A 366     -14.558 -19.853  12.523  1.00 84.38           N
ATOM   2509  CA  SER A 366     -14.759 -20.823  11.439  1.00 84.38           C
ATOM   2510  C   SER A 366     -13.545 -20.978  10.530  1.00 84.38           C
ATOM   2511  CB  SER A 366     -15.995 -20.506  10.608  1.00 84.38           C
ATOM   2512  O   SER A 366     -13.063 -20.029   9.910  1.00 84.38           O
ATOM   2513  OG  SER A 366     -17.149 -20.344  11.415  1.00 84.38           O
ATOM   2514  N   ASN A 367     -13.131 -22.226  10.335  1.00 86.69           N
ATOM   2515  CA  ASN A 367     -12.139 -22.630   9.353  1.00 86.69           C
ATOM   2516  C   ASN A 367     -12.821 -23.250   8.120  1.00 86.69           C
ATOM   2517  CB  ASN A 367     -11.145 -23.565  10.050  1.00 86.69           C
ATOM   2518  O   ASN A 367     -13.619 -24.185   8.225  1.00 86.69           O
ATOM   2519  CG  ASN A 367      -9.987 -23.961   9.162  1.00 86.69           C
ATOM   2520  ND2 ASN A 367      -9.220 -24.923   9.609  1.00 86.69           N
ATOM   2521  OD1 ASN A 367      -9.789 -23.437   8.077  1.00 86.69           O
ATOM   2522  N   PHE A 368     -12.513 -22.723   6.937  1.00 92.19           N
ATOM   2523  CA  PHE A 368     -13.090 -23.127   5.661  1.00 92.19           C
ATOM   2524  C   PHE A 368     -12.140 -24.038   4.899  1.00 92.19           C
ATOM   2525  CB  PHE A 368     -13.393 -21.898   4.795  1.00 92.19           C
ATOM   2526  O   PHE A 368     -11.002 -23.669   4.630  1.00 92.19           O
ATOM   2527  CG  PHE A 368     -14.558 -21.064   5.271  1.00 92.19           C
ATOM   2528  CD1 PHE A 368     -15.798 -21.162   4.616  1.00 92.19           C
ATOM   2529  CD2 PHE A 368     -14.411 -20.200   6.372  1.00 92.19           C
ATOM   2530  CE1 PHE A 368     -16.890 -20.404   5.067  1.00 92.19           C
ATOM   2531  CE2 PHE A 368     -15.503 -19.437   6.817  1.00 92.19           C
ATOM   2532  CZ  PHE A 368     -16.743 -19.537   6.163  1.00 92.19           C
ATOM   2533  N   LYS A 369     -12.653 -25.168   4.410  1.00 93.50           N
ATOM   2534  CA  LYS A 369     -11.980 -26.000   3.413  1.00 93.50           C
ATOM   2535  C   LYS A 369     -12.571 -25.736   2.038  1.00 93.50           C
ATOM   2536  CB  LYS A 369     -12.092 -27.458   3.834  1.00 93.50           C
ATOM   2537  O   LYS A 369     -13.728 -26.068   1.767  1.00 93.50           O
ATOM   2538  CG  LYS A 369     -11.205 -28.370   2.985  1.00 93.50           C
ATOM   2539  CD  LYS A 369     -11.246 -29.760   3.615  1.00 93.50           C
ATOM   2540  CE  LYS A 369     -10.261 -30.707   2.939  1.00 93.50           C
ATOM   2541  NZ  LYS A 369     -10.025 -31.859   3.836  1.00 93.50           N
ATOM   2542  N   LEU A 370     -11.777 -25.155   1.150  1.00 94.94           N
ATOM   2543  CA  LEU A 370     -12.202 -24.710  -0.172  1.00 94.94           C
ATOM   2544  C   LEU A 370     -11.567 -25.552  -1.275  1.00 94.94           C
ATOM   2545  CB  LEU A 370     -11.874 -23.220  -0.353  1.00 94.94           C
ATOM   2546  O   LEU A 370     -10.406 -25.944  -1.197  1.00 94.94           O
ATOM   2547  CG  LEU A 370     -12.427 -22.283   0.739  1.00 94.94           C
ATOM   2548  CD1 LEU A 370     -12.151 -20.845   0.320  1.00 94.94           C
ATOM   2549  CD2 LEU A 370     -13.935 -22.440   0.952  1.00 94.94           C
ATOM   2550  N   LYS A 371     -12.320 -25.800  -2.346  1.00 95.50           N
ATOM   2551  CA  LYS A 371     -11.805 -26.309  -3.618  1.00 95.50           C
ATOM   2552  C   LYS A 371     -11.751 -25.170  -4.624  1.00 95.50           C
ATOM   2553  CB  LYS A 371     -12.691 -27.460  -4.114  1.00 95.50           C
ATOM   2554  O   LYS A 371     -12.801 -24.736  -5.094  1.00 95.50           O
ATOM   2555  CG  LYS A 371     -12.167 -28.129  -5.392  1.00 95.50           C
ATOM   2556  CD  LYS A 371     -10.912 -28.963  -5.123  1.00 95.50           C
ATOM   2557  CE  LYS A 371     -10.406 -29.534  -6.439  1.00 95.50           C
ATOM   2558  NZ  LYS A 371      -9.167 -30.318  -6.256  1.00 95.50           N
ATOM   2559  N   LEU A 372     -10.550 -24.733  -4.968  1.00 93.19           N
ATOM   2560  CA  LEU A 372     -10.297 -23.797  -6.055  1.00 93.19           C
ATOM   2561  C   LEU A 372     -10.489 -24.526  -7.394  1.00 93.19           C
ATOM   2562  CB  LEU A 372      -8.876 -23.248  -5.887  1.00 93.19           C
ATOM   2563  O   LEU A 372      -9.910 -25.598  -7.609  1.00 93.19           O
ATOM   2564  CG  LEU A 372      -8.574 -22.491  -4.578  1.00 93.19           C
ATOM   2565  CD1 LEU A 372      -7.177 -21.879  -4.647  1.00 93.19           C
ATOM   2566  CD2 LEU A 372      -9.581 -21.378  -4.289  1.00 93.19           C
ATOM   2567  N   LEU A 373     -11.389 -24.026  -8.242  1.00 92.44           N
ATOM   2568  CA  LEU A 373     -11.915 -24.789  -9.377  1.00 92.44           C
ATOM   2569  C   LEU A 373     -11.057 -24.690 -10.642  1.00 92.44           C
ATOM   2570  CB  LEU A 373     -13.370 -24.380  -9.675  1.00 92.44           C
ATOM   2571  O   LEU A 373     -11.036 -25.656 -11.402  1.00 92.44           O
ATOM   2572  CG  LEU A 373     -14.384 -24.638  -8.544  1.00 92.44           C
ATOM   2573  CD1 LEU A 373     -15.792 -24.281  -9.022  1.00 92.44           C
ATOM   2574  CD2 LEU A 373     -14.424 -26.102  -8.095  1.00 92.44           C
ATOM   2575  N   GLU A 374     -10.349 -23.583 -10.875  1.00 88.56           N
ATOM   2576  CA  GLU A 374      -9.477 -23.436 -12.049  1.00 88.56           C
ATOM   2577  C   GLU A 374      -8.120 -24.087 -11.788  1.00 88.56           C
ATOM   2578  CB  GLU A 374      -9.290 -21.962 -12.454  1.00 88.56           C
ATOM   2579  O   GLU A 374      -7.637 -24.877 -12.600  1.00 88.56           O
ATOM   2580  CG  GLU A 374     -10.613 -21.273 -12.805  1.00 88.56           C
ATOM   2581  CD  GLU A 374     -10.462 -19.781 -13.153  1.00 88.56           C
ATOM   2582  OE1 GLU A 374     -11.518 -19.172 -13.447  1.00 88.56           O
ATOM   2583  OE2 GLU A 374      -9.321 -19.270 -13.179  1.00 88.56           O
ATOM   2584  N   SER A 375      -7.533 -23.829 -10.619  1.00 85.38           N
ATOM   2585  CA  SER A 375      -6.260 -24.424 -10.205  1.00 85.38           C
ATOM   2586  C   SER A 375      -6.387 -25.870  -9.717  1.00 85.38           C
ATOM   2587  CB  SER A 375      -5.603 -23.542  -9.144  1.00 85.38           C
ATOM   2588  O   SER A 375      -5.380 -26.556  -9.533  1.00 85.38           O
ATOM   2589  OG  SER A 375      -6.359 -23.499  -7.953  1.00 85.38           O
ATOM   2590  N   ASN A 376      -7.617 -26.353  -9.502  1.00 88.94           N
ATOM   2591  CA  ASN A 376      -7.927 -27.675  -8.958  1.00 88.94           C
ATOM   2592  C   ASN A 376      -7.221 -27.959  -7.612  1.00 88.94           C
ATOM   2593  CB  ASN A 376      -7.696 -28.736 -10.052  1.00 88.94           C
ATOM   2594  O   ASN A 376      -6.961 -29.114  -7.260  1.00 88.94           O
ATOM   2595  CG  ASN A 376      -8.272 -30.103  -9.728  1.00 88.94           C
ATOM   2596  ND2 ASN A 376      -7.673 -31.154 -10.233  1.00 88.94           N
ATOM   2597  OD1 ASN A 376      -9.256 -30.270  -9.021  1.00 88.94           O
ATOM   2598  N   ARG A 377      -6.940 -26.920  -6.823  1.00 88.19           N
ATOM   2599  CA  ARG A 377      -6.308 -27.014  -5.498  1.00 88.19           C
ATOM   2600  C   ARG A 377      -7.338 -27.056  -4.381  1.00 88.19           C
ATOM   2601  CB  ARG A 377      -5.352 -25.833  -5.311  1.00 88.19           C
ATOM   2602  O   ARG A 377      -8.451 -26.561  -4.532  1.00 88.19           O
ATOM   2603  CG  ARG A 377      -4.030 -26.068  -6.053  1.00 88.19           C
ATOM   2604  CD  ARG A 377      -3.222 -24.778  -6.193  1.00 88.19           C
ATOM   2605  NE  ARG A 377      -3.167 -23.966  -4.959  1.00 88.19           N
ATOM   2606  NH1 ARG A 377      -2.276 -22.092  -5.927  1.00 88.19           N
ATOM   2607  NH2 ARG A 377      -2.926 -22.024  -3.808  1.00 88.19           N
ATOM   2608  CZ  ARG A 377      -2.791 -22.704  -4.900  1.00 88.19           C
ATOM   2609  N   THR A 378      -6.970 -27.670  -3.264  1.00 91.56           N
ATOM   2610  CA  THR A 378      -7.748 -27.599  -2.026  1.00 91.56           C
ATOM   2611  C   THR A 378      -6.950 -26.811  -1.009  1.00 91.56           C
ATOM   2612  CB  THR A 378      -8.140 -28.984  -1.504  1.00 91.56           C
ATOM   2613  O   THR A 378      -5.773 -27.093  -0.809  1.00 91.56           O
ATOM   2614  CG2 THR A 378      -8.889 -28.946  -0.169  1.00 91.56           C
ATOM   2615  OG1 THR A 378      -9.040 -29.571  -2.423  1.00 91.56           O
ATOM   2616  N   GLU A 379      -7.600 -25.833  -0.399  1.00 86.69           N
ATOM   2617  CA  GLU A 379      -7.006 -24.905   0.554  1.00 86.69           C
ATOM   2618  C   GLU A 379      -7.853 -24.892   1.822  1.00 86.69           C
ATOM   2619  CB  GLU A 379      -6.956 -23.497  -0.046  1.00 86.69           C
ATOM   2620  O   GLU A 379      -9.058 -25.149   1.770  1.00 86.69           O
ATOM   2621  CG  GLU A 379      -6.146 -23.362  -1.343  1.00 86.69           C
ATOM   2622  CD  GLU A 379      -4.629 -23.311  -1.151  1.00 86.69           C
ATOM   2623  OE1 GLU A 379      -3.926 -23.769  -2.084  1.00 86.69           O
ATOM   2624  OE2 GLU A 379      -4.149 -22.699  -0.172  1.00 86.69           O
ATOM   2625  N   GLU A 380      -7.226 -24.588   2.950  1.00 87.56           N
ATOM   2626  CA  GLU A 380      -7.890 -24.502   4.244  1.00 87.56           C
ATOM   2627  C   GLU A 380      -7.476 -23.209   4.949  1.00 87.56           C
ATOM   2628  CB  GLU A 380      -7.606 -25.779   5.044  1.00 87.56           C
ATOM   2629  O   GLU A 380      -6.317 -22.798   4.840  1.00 87.56           O
ATOM   2630  CG  GLU A 380      -8.470 -25.874   6.305  1.00 87.56           C
ATOM   2631  CD  GLU A 380      -8.428 -27.255   6.974  1.00 87.56           C
ATOM   2632  OE1 GLU A 380      -8.762 -27.306   8.177  1.00 87.56           O
ATOM   2633  OE2 GLU A 380      -8.131 -28.263   6.284  1.00 87.56           O
ATOM   2634  N   GLY A 381      -8.421 -22.538   5.603  1.00 84.00           N
ATOM   2635  CA  GLY A 381      -8.159 -21.311   6.347  1.00 84.00           C
ATOM   2636  C   GLY A 381      -9.406 -20.499   6.693  1.00 84.00           C
ATOM   2637  O   GLY A 381     -10.527 -20.825   6.310  1.00 84.00           O
ATOM   2638  N   MET A 382      -9.199 -19.386   7.390  1.00 85.62           N
ATOM   2639  CA  MET A 382     -10.249 -18.410   7.692  1.00 85.62           C
ATOM   2640  C   MET A 382     -10.582 -17.570   6.452  1.00 85.62           C
ATOM   2641  CB  MET A 382      -9.795 -17.500   8.833  1.00 85.62           C
ATOM   2642  O   MET A 382      -9.681 -17.095   5.755  1.00 85.62           O
ATOM   2643  CG  MET A 382      -9.696 -18.186  10.193  1.00 85.62           C
ATOM   2644  SD  MET A 382      -8.980 -17.090  11.451  1.00 85.62           S
ATOM   2645  CE  MET A 382      -7.207 -17.363  11.191  1.00 85.62           C
ATOM   2646  N   LEU A 383     -11.870 -17.369   6.175  1.00 88.69           N
ATOM   2647  CA  LEU A 383     -12.348 -16.631   5.005  1.00 88.69           C
ATOM   2648  C   LEU A 383     -12.656 -15.174   5.363  1.00 88.69           C
ATOM   2649  CB  LEU A 383     -13.589 -17.343   4.445  1.00 88.69           C
ATOM   2650  O   LEU A 383     -13.508 -14.913   6.205  1.00 88.69           O
ATOM   2651  CG  LEU A 383     -14.093 -16.765   3.111  1.00 88.69           C
ATOM   2652  CD1 LEU A 383     -13.128 -17.095   1.971  1.00 88.69           C
ATOM   2653  CD2 LEU A 383     -15.455 -17.369   2.772  1.00 88.69           C
ATOM   2654  N   PHE A 384     -12.025 -14.238   4.658  1.00 86.75           N
ATOM   2655  CA  PHE A 384     -12.225 -12.801   4.833  1.00 86.75           C
ATOM   2656  C   PHE A 384     -12.786 -12.190   3.557  1.00 86.75           C
ATOM   2657  CB  PHE A 384     -10.902 -12.131   5.206  1.00 86.75           C
ATOM   2658  O   PHE A 384     -12.165 -12.279   2.494  1.00 86.75           O
ATOM   2659  CG  PHE A 384     -10.406 -12.480   6.584  1.00 86.75           C
ATOM   2660  CD1 PHE A 384     -10.618 -11.587   7.645  1.00 86.75           C
ATOM   2661  CD2 PHE A 384      -9.759 -13.706   6.813  1.00 86.75           C
ATOM   2662  CE1 PHE A 384     -10.215 -11.936   8.941  1.00 86.75           C
ATOM   2663  CE2 PHE A 384      -9.356 -14.048   8.112  1.00 86.75           C
ATOM   2664  CZ  PHE A 384      -9.607 -13.177   9.181  1.00 86.75           C
ATOM   2665  N   THR A 385     -13.952 -11.559   3.643  1.00 87.94           N
ATOM   2666  CA  THR A 385     -14.521 -10.787   2.535  1.00 87.94           C
ATOM   2667  C   THR A 385     -15.698  -9.945   2.998  1.00 87.94           C
ATOM   2668  CB  THR A 385     -14.965 -11.702   1.378  1.00 87.94           C
ATOM   2669  O   THR A 385     -16.558 -10.426   3.728  1.00 87.94           O
ATOM   2670  CG2 THR A 385     -16.081 -12.696   1.692  1.00 87.94           C
ATOM   2671  OG1 THR A 385     -15.353 -10.924   0.269  1.00 87.94           O
ATOM   2672  N   ASP A 386     -15.800  -8.720   2.489  1.00 84.44           N
ATOM   2673  CA  ASP A 386     -17.000  -7.896   2.668  1.00 84.44           C
ATOM   2674  C   ASP A 386     -18.147  -8.309   1.736  1.00 84.44           C
ATOM   2675  CB  ASP A 386     -16.644  -6.421   2.477  1.00 84.44           C
ATOM   2676  O   ASP A 386     -19.257  -7.779   1.831  1.00 84.44           O
ATOM   2677  CG  ASP A 386     -15.710  -5.900   3.564  1.00 84.44           C
ATOM   2678  OD1 ASP A 386     -15.740  -6.451   4.690  1.00 84.44           O
ATOM   2679  OD2 ASP A 386     -14.981  -4.947   3.223  1.00 84.44           O
ATOM   2680  N   HIS A 387     -17.901  -9.262   0.831  1.00 89.12           N
ATOM   2681  CA  HIS A 387     -18.942  -9.792  -0.026  1.00 89.12           C
ATOM   2682  C   HIS A 387     -20.011 -10.499   0.808  1.00 89.12           C
ATOM   2683  CB  HIS A 387     -18.362 -10.754  -1.066  1.00 89.12           C
ATOM   2684  O   HIS A 387     -19.712 -11.409   1.579  1.00 89.12           O
ATOM   2685  CG  HIS A 387     -19.425 -11.166  -2.044  1.00 89.12           C
ATOM   2686  CD2 HIS A 387     -20.087 -12.363  -2.104  1.00 89.12           C
ATOM   2687  ND1 HIS A 387     -19.981 -10.334  -2.979  1.00 89.12           N
ATOM   2688  CE1 HIS A 387     -20.952 -11.021  -3.602  1.00 89.12           C
ATOM   2689  NE2 HIS A 387     -21.064 -12.272  -3.111  1.00 89.12           N
ATOM   2690  N   VAL A 388     -21.275 -10.136   0.589  1.00 88.44           N
ATOM   2691  CA  VAL A 388     -22.425 -10.768   1.243  1.00 88.44           C
ATOM   2692  C   VAL A 388     -23.042 -11.805   0.296  1.00 88.44           C
ATOM   2693  CB  VAL A 388     -23.447  -9.715   1.707  1.00 88.44           C
ATOM   2694  O   VAL A 388     -23.667 -11.432  -0.706  1.00 88.44           O
ATOM   2695  CG1 VAL A 388     -24.623 -10.370   2.441  1.00 88.44           C
ATOM   2696  CG2 VAL A 388     -22.808  -8.708   2.673  1.00 88.44           C
ATOM   2697  N   PRO A 389     -22.919 -13.116   0.584  1.00 88.06           N
ATOM   2698  CA  PRO A 389     -23.523 -14.162  -0.228  1.00 88.06           C
ATOM   2699  C   PRO A 389     -25.037 -14.018  -0.386  1.00 88.06           C
ATOM   2700  CB  PRO A 389     -23.216 -15.465   0.509  1.00 88.06           C
ATOM   2701  O   PRO A 389     -25.770 -13.758   0.565  1.00 88.06           O
ATOM   2702  CG  PRO A 389     -21.890 -15.173   1.191  1.00 88.06           C
ATOM   2703  CD  PRO A 389     -22.087 -13.723   1.618  1.00 88.06           C
ATOM   2704  N   ARG A 390     -25.553 -14.364  -1.572  1.00 84.88           N
ATOM   2705  CA  ARG A 390     -27.009 -14.426  -1.824  1.00 84.88           C
ATOM   2706  C   ARG A 390     -27.754 -15.488  -0.996  1.00 84.88           C
ATOM   2707  CB  ARG A 390     -27.287 -14.620  -3.323  1.00 84.88           C
ATOM   2708  O   ARG A 390     -28.976 -15.535  -1.036  1.00 84.88           O
ATOM   2709  CG  ARG A 390     -26.857 -13.414  -4.167  1.00 84.88           C
ATOM   2710  CD  ARG A 390     -27.305 -13.621  -5.618  1.00 84.88           C
ATOM   2711  NE  ARG A 390     -26.943 -12.473  -6.465  1.00 84.88           N
ATOM   2712  NH1 ARG A 390     -27.964 -13.187  -8.396  1.00 84.88           N
ATOM   2713  NH2 ARG A 390     -26.874 -11.239  -8.375  1.00 84.88           N
ATOM   2714  CZ  ARG A 390     -27.262 -12.306  -7.736  1.00 84.88           C
ATOM   2715  N   THR A 391     -27.044 -16.377  -0.304  1.00 76.06           N
ATOM   2716  CA  THR A 391     -27.601 -17.370   0.636  1.00 76.06           C
ATOM   2717  C   THR A 391     -27.854 -16.729   1.994  1.00 76.06           C
ATOM   2718  CB  THR A 391     -26.678 -18.606   0.783  1.00 76.06           C
ATOM   2719  O   THR A 391     -27.161 -17.036   2.951  1.00 76.06           O
ATOM   2720  CG2 THR A 391     -27.199 -19.760  -0.068  1.00 76.06           C
ATOM   2721  OG1 THR A 391     -25.343 -18.313   0.410  1.00 76.06           O
ATOM   2722  N   ASN A 392     -28.803 -15.791   2.072  1.00 77.25           N
ATOM   2723  CA  ASN A 392     -29.146 -15.092   3.320  1.00 77.25           C
ATOM   2724  C   ASN A 392     -27.938 -14.458   4.051  1.00 77.25           C
ATOM   2725  CB  ASN A 392     -29.966 -16.033   4.227  1.00 77.25           C
ATOM   2726  O   ASN A 392     -27.972 -14.300   5.264  1.00 77.25           O
ATOM   2727  CG  ASN A 392     -31.294 -16.464   3.641  1.00 77.25           C
ATOM   2728  ND2 ASN A 392     -31.897 -17.479   4.211  1.00 77.25           N
ATOM   2729  OD1 ASN A 392     -31.806 -15.911   2.678  1.00 77.25           O
ATOM   2730  N   GLY A 393     -26.872 -14.101   3.325  1.00 85.06           N
ATOM   2731  CA  GLY A 393     -25.641 -13.553   3.900  1.00 85.06           C
ATOM   2732  C   GLY A 393     -24.614 -14.577   4.393  1.00 85.06           C
ATOM   2733  O   GLY A 393     -23.568 -14.164   4.882  1.00 85.06           O
ATOM   2734  N   SER A 394     -24.852 -15.879   4.212  1.00 92.00           N
ATOM   2735  CA  SER A 394     -23.971 -16.948   4.703  1.00 92.00           C
ATOM   2736  C   SER A 394     -23.272 -17.725   3.588  1.00 92.00           C
ATOM   2737  CB  SER A 394     -24.745 -17.910   5.609  1.00 92.00           C
ATOM   2738  O   SER A 394     -23.814 -17.945   2.495  1.00 92.00           O
ATOM   2739  OG  SER A 394     -25.273 -17.206   6.713  1.00 92.00           O
ATOM   2740  N   PHE A 395     -22.060 -18.190   3.873  1.00 94.12           N
ATOM   2741  CA  PHE A 395     -21.357 -19.190   3.080  1.00 94.12           C
ATOM   2742  C   PHE A 395     -21.870 -20.584   3.440  1.00 94.12           C
ATOM   2743  CB  PHE A 395     -19.847 -19.058   3.280  1.00 94.12           C
ATOM   2744  O   PHE A 395     -21.973 -20.911   4.615  1.00 94.12           O
ATOM   2745  CG  PHE A 395     -19.288 -17.832   2.593  1.00 94.12           C
ATOM   2746  CD1 PHE A 395     -18.889 -17.906   1.245  1.00 94.12           C
ATOM   2747  CD2 PHE A 395     -19.232 -16.602   3.274  1.00 94.12           C
ATOM   2748  CE1 PHE A 395     -18.447 -16.753   0.576  1.00 94.12           C
ATOM   2749  CE2 PHE A 395     -18.795 -15.448   2.600  1.00 94.12           C
ATOM   2750  CZ  PHE A 395     -18.400 -15.523   1.255  1.00 94.12           C
ATOM   2751  N   VAL A 396     -22.205 -21.398   2.435  1.00 95.75           N
ATOM   2752  CA  VAL A 396     -22.863 -22.704   2.614  1.00 95.75           C
ATOM   2753  C   VAL A 396     -21.996 -23.813   2.029  1.00 95.75           C
ATOM   2754  CB  VAL A 396     -24.276 -22.718   1.991  1.00 95.75           C
ATOM   2755  O   VAL A 396     -21.475 -23.684   0.915  1.00 95.75           O
ATOM   2756  CG1 VAL A 396     -25.027 -24.025   2.277  1.00 95.75           C
ATOM   2757  CG2 VAL A 396     -25.147 -21.571   2.520  1.00 95.75           C
ATOM   2758  N   VAL A 397     -21.875 -24.921   2.760  1.00 95.62           N
ATOM   2759  CA  VAL A 397     -21.169 -26.127   2.310  1.00 95.62           C
ATOM   2760  C   VAL A 397     -21.763 -26.652   0.995  1.00 95.62           C
ATOM   2761  CB  VAL A 397     -21.170 -27.198   3.422  1.00 95.62           C
ATOM   2762  O   VAL A 397     -22.960 -26.564   0.733  1.00 95.62           O
ATOM   2763  CG1 VAL A 397     -20.551 -28.520   2.956  1.00 95.62           C
ATOM   2764  CG2 VAL A 397     -20.344 -26.723   4.622  1.00 95.62           C
ATOM   2765  N   ASN A 398     -20.909 -27.209   0.134  1.00 94.38           N
ATOM   2766  CA  ASN A 398     -21.221 -27.709  -1.207  1.00 94.38           C
ATOM   2767  C   ASN A 398     -21.674 -26.661  -2.233  1.00 94.38           C
ATOM   2768  CB  ASN A 398     -22.148 -28.938  -1.121  1.00 94.38           C
ATOM   2769  O   ASN A 398     -22.074 -27.035  -3.340  1.00 94.38           O
ATOM   2770  CG  ASN A 398     -21.402 -30.163  -0.656  1.00 94.38           C
ATOM   2771  ND2 ASN A 398     -21.973 -30.954   0.216  1.00 94.38           N
ATOM   2772  OD1 ASN A 398     -20.325 -30.455  -1.155  1.00 94.38           O
ATOM   2773  N   ARG A 399     -21.544 -25.367  -1.927  1.00 95.19           N
ATOM   2774  CA  ARG A 399     -21.858 -24.283  -2.861  1.00 95.19           C
ATOM   2775  C   ARG A 399     -20.609 -23.710  -3.526  1.00 95.19           C
ATOM   2776  CB  ARG A 399     -22.688 -23.228  -2.124  1.00 95.19           C
ATOM   2777  O   ARG A 399     -19.539 -23.656  -2.922  1.00 95.19           O
ATOM   2778  CG  ARG A 399     -23.468 -22.357  -3.110  1.00 95.19           C
ATOM   2779  CD  ARG A 399     -24.429 -21.440  -2.358  1.00 95.19           C
ATOM   2780  NE  ARG A 399     -25.460 -20.915  -3.270  1.00 95.19           N
ATOM   2781  NH1 ARG A 399     -25.647 -18.809  -2.374  1.00 95.19           N
ATOM   2782  NH2 ARG A 399     -27.007 -19.426  -4.015  1.00 95.19           N
ATOM   2783  CZ  ARG A 399     -26.021 -19.724  -3.216  1.00 95.19           C
ATOM   2784  N   THR A 400     -20.770 -23.278  -4.776  1.00 95.88           N
ATOM   2785  CA  THR A 400     -19.731 -22.600  -5.561  1.00 95.88           C
ATOM   2786  C   THR A 400     -19.938 -21.088  -5.563  1.00 95.88           C
ATOM   2787  CB  THR A 400     -19.656 -23.147  -6.993  1.00 95.88           C
ATOM   2788  O   THR A 400     -21.057 -20.603  -5.746  1.00 95.88           O
ATOM   2789  CG2 THR A 400     -18.549 -22.505  -7.829  1.00 95.88           C
ATOM   2790  OG1 THR A 400     -19.361 -24.525  -6.948  1.00 95.88           O
ATOM   2791  N   TYR A 401     -18.839 -20.365  -5.394  1.00 95.62           N
ATOM   2792  CA  TYR A 401     -18.730 -18.917  -5.312  1.00 95.62           C
ATOM   2793  C   TYR A 401     -17.772 -18.405  -6.393  1.00 95.62           C
ATOM   2794  CB  TYR A 401     -18.254 -18.570  -3.899  1.00 95.62           C
ATOM   2795  O   TYR A 401     -16.880 -19.132  -6.826  1.00 95.62           O
ATOM   2796  CG  TYR A 401     -19.297 -18.872  -2.839  1.00 95.62           C
ATOM   2797  CD1 TYR A 401     -20.329 -17.952  -2.575  1.00 95.62           C
ATOM   2798  CD2 TYR A 401     -19.267 -20.105  -2.160  1.00 95.62           C
ATOM   2799  CE1 TYR A 401     -21.329 -18.268  -1.639  1.00 95.62           C
ATOM   2800  CE2 TYR A 401     -20.270 -20.425  -1.225  1.00 95.62           C
ATOM   2801  OH  TYR A 401     -22.290 -19.816  -0.081  1.00 95.62           O
ATOM   2802  CZ  TYR A 401     -21.303 -19.503  -0.961  1.00 95.62           C
ATOM   2803  N   TYR A 402     -17.978 -17.165  -6.846  1.00 94.19           N
ATOM   2804  CA  TYR A 402     -17.275 -16.585  -7.998  1.00 94.19           C
ATOM   2805  C   TYR A 402     -16.684 -15.206  -7.655  1.00 94.19           C
ATOM   2806  CB  TYR A 402     -18.236 -16.511  -9.201  1.00 94.19           C
ATOM   2807  O   TYR A 402     -17.258 -14.195  -8.071  1.00 94.19           O
ATOM   2808  CG  TYR A 402     -18.724 -17.852  -9.712  1.00 94.19           C
ATOM   2809  CD1 TYR A 402     -18.033 -18.494 -10.755  1.00 94.19           C
ATOM   2810  CD2 TYR A 402     -19.866 -18.456  -9.152  1.00 94.19           C
ATOM   2811  CE1 TYR A 402     -18.449 -19.759 -11.213  1.00 94.19           C
ATOM   2812  CE2 TYR A 402     -20.299 -19.712  -9.617  1.00 94.19           C
ATOM   2813  OH  TYR A 402     -19.993 -21.591 -11.071  1.00 94.19           O
ATOM   2814  CZ  TYR A 402     -19.584 -20.370 -10.640  1.00 94.19           C
ATOM   2815  N   PRO A 403     -15.562 -15.151  -6.914  1.00 88.44           N
ATOM   2816  CA  PRO A 403     -14.920 -13.903  -6.493  1.00 88.44           C
ATOM   2817  C   PRO A 403     -14.578 -12.928  -7.611  1.00 88.44           C
ATOM   2818  CB  PRO A 403     -13.658 -14.312  -5.745  1.00 88.44           C
ATOM   2819  O   PRO A 403     -14.735 -11.727  -7.431  1.00 88.44           O
ATOM   2820  CG  PRO A 403     -14.075 -15.639  -5.145  1.00 88.44           C
ATOM   2821  CD  PRO A 403     -14.886 -16.269  -6.270  1.00 88.44           C
ATOM   2822  N   GLY A 404     -14.210 -13.414  -8.801  1.00 82.19           N
ATOM   2823  CA  GLY A 404     -13.959 -12.549  -9.959  1.00 82.19           C
ATOM   2824  C   GLY A 404     -15.154 -11.684 -10.399  1.00 82.19           C
ATOM   2825  O   GLY A 404     -14.973 -10.748 -11.174  1.00 82.19           O
ATOM   2826  N   ASN A 405     -16.365 -11.967  -9.904  1.00 87.00           N
ATOM   2827  CA  ASN A 405     -17.570 -11.167 -10.146  1.00 87.00           C
ATOM   2828  C   ASN A 405     -17.926 -10.230  -8.979  1.00 87.00           C
ATOM   2829  CB  ASN A 405     -18.739 -12.117 -10.455  1.00 87.00           C
ATOM   2830  O   ASN A 405     -18.980  -9.590  -9.020  1.00 87.00           O
ATOM   2831  CG  ASN A 405     -18.565 -12.907 -11.735  1.00 87.00           C
ATOM   2832  ND2 ASN A 405     -19.208 -14.047 -11.835  1.00 87.00           N
ATOM   2833  OD1 ASN A 405     -17.906 -12.523 -12.681  1.00 87.00           O
ATOM   2834  N   TRP A 406     -17.127 -10.200  -7.914  1.00 86.81           N
ATOM   2835  CA  TRP A 406     -17.385  -9.388  -6.727  1.00 86.81           C
ATOM   2836  C   TRP A 406     -16.703  -8.029  -6.852  1.00 86.81           C
ATOM   2837  CB  TRP A 406     -16.963 -10.150  -5.464  1.00 86.81           C
ATOM   2838  O   TRP A 406     -15.645  -7.896  -7.466  1.00 86.81           O
ATOM   2839  CG  TRP A 406     -17.607 -11.491  -5.256  1.00 86.81           C
ATOM   2840  CD1 TRP A 406     -18.664 -11.988  -5.942  1.00 86.81           C
ATOM   2841  CD2 TRP A 406     -17.251 -12.518  -4.284  1.00 86.81           C
ATOM   2842  CE2 TRP A 406     -18.118 -13.634  -4.477  1.00 86.81           C
ATOM   2843  CE3 TRP A 406     -16.283 -12.633  -3.266  1.00 86.81           C
ATOM   2844  NE1 TRP A 406     -18.969 -13.249  -5.485  1.00 86.81           N
ATOM   2845  CH2 TRP A 406     -17.059 -14.885  -2.707  1.00 86.81           C
ATOM   2846  CZ2 TRP A 406     -18.040 -14.795  -3.705  1.00 86.81           C
ATOM   2847  CZ3 TRP A 406     -16.199 -13.799  -2.480  1.00 86.81           C
ATOM   2848  N   SER A 407     -17.327  -7.000  -6.279  1.00 76.94           N
ATOM   2849  CA  SER A 407     -16.677  -5.700  -6.082  1.00 76.94           C
ATOM   2850  C   SER A 407     -15.686  -5.735  -4.920  1.00 76.94           C
ATOM   2851  CB  SER A 407     -17.721  -4.597  -5.855  1.00 76.94           C
ATOM   2852  O   SER A 407     -14.769  -4.916  -4.869  1.00 76.94           O
ATOM   2853  OG  SER A 407     -18.913  -5.051  -5.239  1.00 76.94           O
ATOM   2854  N   GLU A 408     -15.876  -6.673  -3.994  1.00 82.75           N
ATOM   2855  CA  GLU A 408     -15.069  -6.880  -2.800  1.00 82.75           C
ATOM   2856  C   GLU A 408     -14.019  -7.969  -3.036  1.00 82.75           C
ATOM   2857  CB  GLU A 408     -15.962  -7.258  -1.605  1.00 82.75           C
ATOM   2858  O   GLU A 408     -14.255  -8.948  -3.743  1.00 82.75           O
ATOM   2859  CG  GLU A 408     -17.116  -6.279  -1.322  1.00 82.75           C
ATOM   2860  CD  GLU A 408     -18.252  -6.319  -2.359  1.00 82.75           C
ATOM   2861  OE1 GLU A 408     -18.811  -5.236  -2.646  1.00 82.75           O
ATOM   2862  OE2 GLU A 408     -18.517  -7.386  -2.973  1.00 82.75           O
ATOM   2863  N   SER A 409     -12.855  -7.823  -2.402  1.00 80.69           N
ATOM   2864  CA  SER A 409     -11.841  -8.879  -2.419  1.00 80.69           C
ATOM   2865  C   SER A 409     -12.225 -10.034  -1.500  1.00 80.69           C
ATOM   2866  CB  SER A 409     -10.472  -8.326  -2.042  1.00 80.69           C
ATOM   2867  O   SER A 409     -12.928  -9.860  -0.502  1.00 80.69           O
ATOM   2868  OG  SER A 409     -10.037  -7.476  -3.080  1.00 80.69           O
ATOM   2869  N   CYS A 410     -11.731 -11.221  -1.838  1.00 84.69           N
ATOM   2870  CA  CYS A 410     -11.859 -12.422  -1.032  1.00 84.69           C
ATOM   2871  C   CYS A 410     -10.469 -12.929  -0.672  1.00 84.69           C
ATOM   2872  CB  CYS A 410     -12.669 -13.444  -1.829  1.00 84.69           C
ATOM   2873  O   CYS A 410      -9.632 -13.113  -1.556  1.00 84.69           O
ATOM   2874  SG  CYS A 410     -13.048 -14.878  -0.787  1.00 84.69           S
ATOM   2875  N   TYR A 411     -10.222 -13.144   0.613  1.00 82.88           N
ATOM   2876  CA  TYR A 411      -8.947 -13.622   1.126  1.00 82.88           C
ATOM   2877  C   TYR A 411      -9.164 -14.905   1.919  1.00 82.88           C
ATOM   2878  CB  TYR A 411      -8.268 -12.549   1.991  1.00 82.88           C
ATOM   2879  O   TYR A 411     -10.137 -15.020   2.664  1.00 82.88           O
ATOM   2880  CG  TYR A 411      -8.273 -11.139   1.429  1.00 82.88           C
ATOM   2881  CD1 TYR A 411      -7.192 -10.700   0.644  1.00 82.88           C
ATOM   2882  CD2 TYR A 411      -9.331 -10.254   1.725  1.00 82.88           C
ATOM   2883  CE1 TYR A 411      -7.166  -9.379   0.156  1.00 82.88           C
ATOM   2884  CE2 TYR A 411      -9.303  -8.929   1.248  1.00 82.88           C
ATOM   2885  OH  TYR A 411      -8.158  -7.205   0.021  1.00 82.88           O
ATOM   2886  CZ  TYR A 411      -8.215  -8.489   0.465  1.00 82.88           C
ATOM   2887  N   LEU A 412      -8.233 -15.849   1.796  1.00 83.50           N
ATOM   2888  CA  LEU A 412      -8.177 -17.021   2.665  1.00 83.50           C
ATOM   2889  C   LEU A 412      -6.898 -17.005   3.488  1.00 83.50           C
ATOM   2890  CB  LEU A 412      -8.287 -18.301   1.836  1.00 83.50           C
ATOM   2891  O   LEU A 412      -5.794 -17.009   2.940  1.00 83.50           O
ATOM   2892  CG  LEU A 412      -8.535 -19.554   2.698  1.00 83.50           C
ATOM   2893  CD1 LEU A 412      -9.986 -19.623   3.168  1.00 83.50           C
ATOM   2894  CD2 LEU A 412      -8.227 -20.815   1.900  1.00 83.50           C
ATOM   2895  N   VAL A 413      -7.050 -17.027   4.805  1.00 72.56           N
ATOM   2896  CA  VAL A 413      -5.957 -17.023   5.770  1.00 72.56           C
ATOM   2897  C   VAL A 413      -5.713 -18.437   6.278  1.00 72.56           C
ATOM   2898  CB  VAL A 413      -6.250 -16.069   6.924  1.00 72.56           C
ATOM   2899  O   VAL A 413      -6.373 -18.925   7.186  1.00 72.56           O
ATOM   2900  CG1 VAL A 413      -5.073 -16.065   7.894  1.00 72.56           C
ATOM   2901  CG2 VAL A 413      -6.471 -14.645   6.425  1.00 72.56           C
ATOM   2902  N   GLY A 414      -4.730 -19.073   5.660  1.00 69.06           N
ATOM   2903  CA  GLY A 414      -4.183 -20.385   6.010  1.00 69.06           C
ATOM   2904  C   GLY A 414      -2.975 -20.707   5.128  1.00 69.06           C
ATOM   2905  O   GLY A 414      -1.980 -21.225   5.603  1.00 69.06           O
ATOM   2906  N   SER A 415      -3.003 -20.259   3.868  1.00 59.59           N
ATOM   2907  CA  SER A 415      -1.830 -20.093   2.985  1.00 59.59           C
ATOM   2908  C   SER A 415      -1.633 -18.643   2.508  1.00 59.59           C
ATOM   2909  CB  SER A 415      -1.975 -21.036   1.789  1.00 59.59           C
ATOM   2910  O   SER A 415      -0.694 -18.341   1.778  1.00 59.59           O
ATOM   2911  OG  SER A 415      -3.136 -20.693   1.054  1.00 59.59           O
ATOM   2912  N   PHE A 416      -2.534 -17.751   2.925  1.00 59.88           N
ATOM   2913  CA  PHE A 416      -2.739 -16.389   2.439  1.00 59.88           C
ATOM   2914  C   PHE A 416      -2.733 -16.220   0.937  1.00 59.88           C
ATOM   2915  CB  PHE A 416      -1.817 -15.372   3.059  1.00 59.88           C
ATOM   2916  O   PHE A 416      -1.703 -16.029   0.285  1.00 59.88           O
ATOM   2917  CG  PHE A 416      -2.441 -13.979   2.997  1.00 59.88           C
ATOM   2918  CD1 PHE A 416      -1.872 -12.978   2.188  1.00 59.88           C
ATOM   2919  CD2 PHE A 416      -3.659 -13.722   3.658  1.00 59.88           C
ATOM   2920  CE1 PHE A 416      -2.534 -11.749   2.016  1.00 59.88           C
ATOM   2921  CE2 PHE A 416      -4.315 -12.497   3.494  1.00 59.88           C
ATOM   2922  CZ  PHE A 416      -3.767 -11.526   2.653  1.00 59.88           C
ATOM   2923  N   HIS A 417      -3.930 -16.178   0.390  1.00 66.19           N
ATOM   2924  CA  HIS A 417      -4.103 -15.812  -0.993  1.00 66.19           C
ATOM   2925  C   HIS A 417      -5.384 -15.015  -1.164  1.00 66.19           C
ATOM   2926  CB  HIS A 417      -4.032 -17.068  -1.866  1.00 66.19           C
ATOM   2927  O   HIS A 417      -6.413 -15.300  -0.552  1.00 66.19           O
ATOM   2928  CG  HIS A 417      -5.051 -18.115  -1.513  1.00 66.19           C
ATOM   2929  CD2 HIS A 417      -6.236 -18.330  -2.157  1.00 66.19           C
ATOM   2930  ND1 HIS A 417      -4.946 -19.069  -0.526  1.00 66.19           N
ATOM   2931  CE1 HIS A 417      -6.033 -19.847  -0.591  1.00 66.19           C
ATOM   2932  NE2 HIS A 417      -6.850 -19.438  -1.570  1.00 66.19           N
ATOM   2933  N   VAL A 418      -5.297 -14.009  -2.032  1.00 74.31           N
ATOM   2934  CA  VAL A 418      -6.482 -13.441  -2.667  1.00 74.31           C
ATOM   2935  C   VAL A 418      -7.065 -14.535  -3.551  1.00 74.31           C
ATOM   2936  CB  VAL A 418      -6.146 -12.199  -3.511  1.00 74.31           C
ATOM   2937  O   VAL A 418      -6.343 -15.061  -4.402  1.00 74.31           O
ATOM   2938  CG1 VAL A 418      -7.418 -11.567  -4.087  1.00 74.31           C
ATOM   2939  CG2 VAL A 418      -5.410 -11.132  -2.693  1.00 74.31           C
ATOM   2940  N   ILE A 419      -8.330 -14.877  -3.335  1.00 83.44           N
ATOM   2941  CA  ILE A 419      -9.079 -15.785  -4.194  1.00 83.44           C
ATOM   2942  C   ILE A 419      -9.771 -14.936  -5.259  1.00 83.44           C
ATOM   2943  CB  ILE A 419     -10.097 -16.635  -3.400  1.00 83.44           C
ATOM   2944  O   ILE A 419     -10.704 -14.196  -4.958  1.00 83.44           O
ATOM   2945  CG1 ILE A 419      -9.465 -17.421  -2.235  1.00 83.44           C
ATOM   2946  CG2 ILE A 419     -10.704 -17.649  -4.390  1.00 83.44           C
ATOM   2947  CD1 ILE A 419     -10.487 -17.998  -1.249  1.00 83.44           C
ATOM   2948  N   ASP A 420      -9.306 -15.036  -6.498  1.00 83.88           N
ATOM   2949  CA  ASP A 420      -9.910 -14.415  -7.682  1.00 83.88           C
ATOM   2950  C   ASP A 420     -10.584 -15.442  -8.613  1.00 83.88           C
ATOM   2951  CB  ASP A 420      -8.857 -13.551  -8.402  1.00 83.88           C
ATOM   2952  O   ASP A 420     -11.456 -15.080  -9.406  1.00 83.88           O
ATOM   2953  CG  ASP A 420      -7.540 -14.255  -8.771  1.00 83.88           C
ATOM   2954  OD1 ASP A 420      -7.379 -15.458  -8.459  1.00 83.88           O
ATOM   2955  OD2 ASP A 420      -6.656 -13.545  -9.310  1.00 83.88           O
ATOM   2956  N   GLU A 421     -10.257 -16.727  -8.460  1.00 88.62           N
ATOM   2957  CA  GLU A 421     -10.884 -17.841  -9.173  1.00 88.62           C
ATOM   2958  C   GLU A 421     -12.150 -18.383  -8.469  1.00 88.62           C
ATOM   2959  CB  GLU A 421      -9.856 -18.954  -9.446  1.00 88.62           C
ATOM   2960  O   GLU A 421     -12.320 -18.230  -7.254  1.00 88.62           O
ATOM   2961  CG  GLU A 421      -9.296 -19.640  -8.189  1.00 88.62           C
ATOM   2962  CD  GLU A 421      -8.420 -20.853  -8.542  1.00 88.62           C
ATOM   2963  OE1 GLU A 421      -7.314 -21.028  -7.981  1.00 88.62           O
ATOM   2964  OE2 GLU A 421      -8.892 -21.744  -9.279  1.00 88.62           O
ATOM   2965  N   PRO A 422     -13.062 -19.055  -9.197  1.00 95.50           N
ATOM   2966  CA  PRO A 422     -14.209 -19.724  -8.596  1.00 95.50           C
ATOM   2967  C   PRO A 422     -13.793 -20.795  -7.584  1.00 95.50           C
ATOM   2968  CB  PRO A 422     -14.998 -20.331  -9.760  1.00 95.50           C
ATOM   2969  O   PRO A 422     -12.916 -21.617  -7.855  1.00 95.50           O
ATOM   2970  CG  PRO A 422     -14.564 -19.495 -10.962  1.00 95.50           C
ATOM   2971  CD  PRO A 422     -13.112 -19.177 -10.644  1.00 95.50           C
ATOM   2972  N   PHE A 423     -14.486 -20.858  -6.448  1.00 95.75           N
ATOM   2973  CA  PHE A 423     -14.222 -21.854  -5.410  1.00 95.75           C
ATOM   2974  C   PHE A 423     -15.497 -22.538  -4.925  1.00 95.75           C
ATOM   2975  CB  PHE A 423     -13.434 -21.229  -4.254  1.00 95.75           C
ATOM   2976  O   PHE A 423     -16.579 -21.953  -4.936  1.00 95.75           O
ATOM   2977  CG  PHE A 423     -14.217 -20.272  -3.377  1.00 95.75           C
ATOM   2978  CD1 PHE A 423     -14.142 -18.887  -3.603  1.00 95.75           C
ATOM   2979  CD2 PHE A 423     -14.977 -20.760  -2.297  1.00 95.75           C
ATOM   2980  CE1 PHE A 423     -14.765 -17.997  -2.710  1.00 95.75           C
ATOM   2981  CE2 PHE A 423     -15.628 -19.869  -1.427  1.00 95.75           C
ATOM   2982  CZ  PHE A 423     -15.506 -18.485  -1.624  1.00 95.75           C
ATOM   2983  N   ARG A 424     -15.383 -23.787  -4.469  1.00 96.94           N
ATOM   2984  CA  ARG A 424     -16.457 -24.525  -3.792  1.00 96.94           C
ATOM   2985  C   ARG A 424     -16.119 -24.723  -2.321  1.00 96.94           C
ATOM   2986  CB  ARG A 424     -16.724 -25.845  -4.527  1.00 96.94           C
ATOM   2987  O   ARG A 424     -15.043 -25.226  -2.014  1.00 96.94           O
ATOM   2988  CG  ARG A 424     -17.816 -26.697  -3.862  1.00 96.94           C
ATOM   2989  CD  ARG A 424     -18.091 -27.933  -4.719  1.00 96.94           C
ATOM   2990  NE  ARG A 424     -19.024 -28.864  -4.059  1.00 96.94           N
ATOM   2991  NH1 ARG A 424     -19.794 -29.916  -5.951  1.00 96.94           N
ATOM   2992  NH2 ARG A 424     -20.523 -30.568  -3.950  1.00 96.94           N
ATOM   2993  CZ  ARG A 424     -19.780 -29.768  -4.655  1.00 96.94           C
ATOM   2994  N   VAL A 425     -17.050 -24.397  -1.429  1.00 96.62           N
ATOM   2995  CA  VAL A 425     -16.921 -24.723  -0.002  1.00 96.62           C
ATOM   2996  C   VAL A 425     -17.137 -26.225   0.159  1.00 96.62           C
ATOM   2997  CB  VAL A 425     -17.915 -23.921   0.858  1.00 96.62           C
ATOM   2998  O   VAL A 425     -18.211 -26.733  -0.164  1.00 96.62           O
ATOM   2999  CG1 VAL A 425     -17.703 -24.211   2.346  1.00 96.62           C
ATOM   3000  CG2 VAL A 425     -17.764 -22.409   0.649  1.00 96.62           C
ATOM   3001  N   LEU A 426     -16.115 -26.956   0.591  1.00 96.38           N
ATOM   3002  CA  LEU A 426     -16.205 -28.397   0.837  1.00 96.38           C
ATOM   3003  C   LEU A 426     -16.660 -28.691   2.261  1.00 96.38           C
ATOM   3004  CB  LEU A 426     -14.843 -29.065   0.595  1.00 96.38           C
ATOM   3005  O   LEU A 426     -17.424 -29.626   2.474  1.00 96.38           O
ATOM   3006  CG  LEU A 426     -14.296 -28.968  -0.836  1.00 96.38           C
ATOM   3007  CD1 LEU A 426     -12.986 -29.760  -0.892  1.00 96.38           C
ATOM   3008  CD2 LEU A 426     -15.274 -29.540  -1.869  1.00 96.38           C
ATOM   3009  N   GLU A 427     -16.172 -27.905   3.214  1.00 95.75           N
ATOM   3010  CA  GLU A 427     -16.400 -28.104   4.637  1.00 95.75           C
ATOM   3011  C   GLU A 427     -16.147 -26.795   5.390  1.00 95.75           C
ATOM   3012  CB  GLU A 427     -15.477 -29.239   5.108  1.00 95.75           C
ATOM   3013  O   GLU A 427     -15.325 -25.983   4.959  1.00 95.75           O
ATOM   3014  CG  GLU A 427     -15.584 -29.513   6.601  1.00 95.75           C
ATOM   3015  CD  GLU A 427     -14.920 -30.837   6.970  1.00 95.75           C
ATOM   3016  OE1 GLU A 427     -15.446 -31.495   7.880  1.00 95.75           O
ATOM   3017  OE2 GLU A 427     -13.879 -31.241   6.399  1.00 95.75           O
ATOM   3018  N   ILE A 428     -16.863 -26.600   6.497  1.00 94.12           N
ATOM   3019  CA  ILE A 428     -16.620 -25.526   7.458  1.00 94.12           C
ATOM   3020  C   ILE A 428     -16.565 -26.167   8.846  1.00 94.12           C
ATOM   3021  CB  ILE A 428     -17.702 -24.424   7.388  1.00 94.12           C
ATOM   3022  O   ILE A 428     -17.437 -26.980   9.166  1.00 94.12           O
ATOM   3023  CG1 ILE A 428     -17.999 -23.932   5.951  1.00 94.12           C
ATOM   3024  CG2 ILE A 428     -17.218 -23.255   8.259  1.00 94.12           C
ATOM   3025  CD1 ILE A 428     -19.251 -23.045   5.845  1.00 94.12           C
ATOM   3026  N   ARG A 429     -15.546 -25.845   9.644  1.00 90.25           N
ATOM   3027  CA  ARG A 429     -15.393 -26.334  11.023  1.00 90.25           C
ATOM   3028  C   ARG A 429     -15.272 -25.174  11.996  1.00 90.25           C
ATOM   3029  CB  ARG A 429     -14.177 -27.260  11.161  1.00 90.25           C
ATOM   3030  O   ARG A 429     -14.612 -24.198  11.658  1.00 90.25           O
ATOM   3031  CG  ARG A 429     -14.347 -28.570  10.387  1.00 90.25           C
ATOM   3032  CD  ARG A 429     -13.105 -29.444  10.577  1.00 90.25           C
ATOM   3033  NE  ARG A 429     -13.174 -30.656   9.745  1.00 90.25           N
ATOM   3034  NH1 ARG A 429     -14.091 -32.092  11.299  1.00 90.25           N
ATOM   3035  NH2 ARG A 429     -13.616 -32.809   9.234  1.00 90.25           N
ATOM   3036  CZ  ARG A 429     -13.620 -31.843  10.106  1.00 90.25           C
ATOM   3037  N   ASP A 430     -15.878 -25.301  13.171  1.00 83.88           N
ATOM   3038  CA  ASP A 430     -15.618 -24.386  14.288  1.00 83.88           C
ATOM   3039  C   ASP A 430     -14.291 -24.708  15.004  1.00 83.88           C
ATOM   3040  CB  ASP A 430     -16.823 -24.335  15.247  1.00 83.88           C
ATOM   3041  O   ASP A 430     -13.629 -25.708  14.689  1.00 83.88           O
ATOM   3042  CG  ASP A 430     -17.153 -25.638  15.976  1.00 83.88           C
ATOM   3043  OD1 ASP A 430     -16.284 -26.530  16.072  1.00 83.88           O
ATOM   3044  OD2 ASP A 430     -18.319 -25.798  16.401  1.00 83.88           O
ATOM   3045  N   HIS A 431     -13.901 -23.879  15.980  1.00 71.50           N
ATOM   3046  CA  HIS A 431     -12.693 -24.084  16.788  1.00 71.50           C
ATOM   3047  C   HIS A 431     -12.685 -25.388  17.609  1.00 71.50           C
ATOM   3048  CB  HIS A 431     -12.498 -22.888  17.729  1.00 71.50           C
ATOM   3049  O   HIS A 431     -11.614 -25.845  18.020  1.00 71.50           O
ATOM   3050  CG  HIS A 431     -13.444 -22.864  18.912  1.00 71.50           C
ATOM   3051  CD2 HIS A 431     -13.117 -23.122  20.207  1.00 71.50           C
ATOM   3052  ND1 HIS A 431     -14.774 -22.534  18.919  1.00 71.50           N
ATOM   3053  CE1 HIS A 431     -15.228 -22.564  20.176  1.00 71.50           C
ATOM   3054  NE2 HIS A 431     -14.234 -22.900  21.015  1.00 71.50           N
ATOM   3055  N   ASP A 432     -13.850 -25.995  17.839  1.00 74.75           N
ATOM   3056  CA  ASP A 432     -14.013 -27.273  18.539  1.00 74.75           C
ATOM   3057  C   ASP A 432     -13.996 -28.479  17.575  1.00 74.75           C
ATOM   3058  CB  ASP A 432     -15.293 -27.220  19.385  1.00 74.75           C
ATOM   3059  O   ASP A 432     -14.022 -29.637  17.999  1.00 74.75           O
ATOM   3060  CG  ASP A 432     -15.200 -26.287  20.600  1.00 74.75           C
ATOM   3061  OD1 ASP A 432     -14.100 -26.209  21.213  1.00 74.75           O
ATOM   3062  OD2 ASP A 432     -16.275 -25.772  20.984  1.00 74.75           O
ATOM   3063  N   GLY A 433     -13.903 -28.226  16.265  1.00 77.12           N
ATOM   3064  CA  GLY A 433     -13.836 -29.232  15.208  1.00 77.12           C
ATOM   3065  C   GLY A 433     -15.196 -29.730  14.710  1.00 77.12           C
ATOM   3066  O   GLY A 433     -15.229 -30.633  13.857  1.00 77.12           O
ATOM   3067  N   ASN A 434     -16.306 -29.157  15.187  1.00 88.44           N
ATOM   3068  CA  ASN A 434     -17.650 -29.505  14.736  1.00 88.44           C
ATOM   3069  C   ASN A 434     -17.900 -28.967  13.327  1.00 88.44           C
ATOM   3070  CB  ASN A 434     -18.745 -28.991  15.678  1.00 88.44           C
ATOM   3071  O   ASN A 434     -17.497 -27.862  12.971  1.00 88.44           O
ATOM   3072  CG  ASN A 434     -18.495 -29.294  17.137  1.00 88.44           C
ATOM   3073  ND2 ASN A 434     -18.340 -28.272  17.942  1.00 88.44           N
ATOM   3074  OD1 ASN A 434     -18.480 -30.450  17.538  1.00 88.44           O
ATOM   3075  N   ILE A 435     -18.610 -29.750  12.515  1.00 91.00           N
ATOM   3076  CA  ILE A 435     -18.932 -29.376  11.136  1.00 91.00           C
ATOM   3077  C   ILE A 435     -20.118 -28.410  11.127  1.00 91.00           C
ATOM   3078  CB  ILE A 435     -19.188 -30.620  10.259  1.00 91.00           C
ATOM   3079  O   ILE A 435     -21.212 -28.749  11.581  1.00 91.00           O
ATOM   3080  CG1 ILE A 435     -17.933 -31.524  10.251  1.00 91.00           C
ATOM   3081  CG2 ILE A 435     -19.573 -30.199   8.825  1.00 91.00           C
ATOM   3082  CD1 ILE A 435     -18.098 -32.833   9.471  1.00 91.00           C
ATOM   3083  N   GLN A 436     -19.921 -27.247  10.516  1.00 92.25           N
ATOM   3084  CA  GLN A 436     -20.946 -26.237  10.280  1.00 92.25           C
ATOM   3085  C   GLN A 436     -21.458 -26.346   8.833  1.00 92.25           C
ATOM   3086  CB  GLN A 436     -20.378 -24.846  10.612  1.00 92.25           C
ATOM   3087  O   GLN A 436     -20.682 -26.506   7.892  1.00 92.25           O
ATOM   3088  CG  GLN A 436     -19.957 -24.724  12.092  1.00 92.25           C
ATOM   3089  CD  GLN A 436     -19.371 -23.356  12.438  1.00 92.25           C
ATOM   3090  NE2 GLN A 436     -19.684 -22.808  13.591  1.00 92.25           N
ATOM   3091  OE1 GLN A 436     -18.612 -22.765  11.686  1.00 92.25           O
ATOM   3092  N   GLN A 437     -22.780 -26.289   8.634  1.00 92.81           N
ATOM   3093  CA  GLN A 437     -23.382 -26.352   7.288  1.00 92.81           C
ATOM   3094  C   GLN A 437     -23.405 -24.989   6.591  1.00 92.81           C
ATOM   3095  CB  GLN A 437     -24.806 -26.928   7.365  1.00 92.81           C
ATOM   3096  O   GLN A 437     -23.329 -24.912   5.361  1.00 92.81           O
ATOM   3097  CG  GLN A 437     -24.826 -28.406   7.776  1.00 92.81           C
ATOM   3098  CD  GLN A 437     -24.045 -29.301   6.816  1.00 92.81           C
ATOM   3099  NE2 GLN A 437     -23.259 -30.224   7.324  1.00 92.81           N
ATOM   3100  OE1 GLN A 437     -24.119 -29.197   5.601  1.00 92.81           O
ATOM   3101  N   GLU A 438     -23.491 -23.921   7.377  1.00 92.62           N
ATOM   3102  CA  GLU A 438     -23.436 -22.546   6.911  1.00 92.62           C
ATOM   3103  C   GLU A 438     -22.791 -21.644   7.961  1.00 92.62           C
ATOM   3104  CB  GLU A 438     -24.833 -22.042   6.520  1.00 92.62           C
ATOM   3105  O   GLU A 438     -22.900 -21.910   9.157  1.00 92.62           O
ATOM   3106  CG  GLU A 438     -25.832 -21.947   7.689  1.00 92.62           C
ATOM   3107  CD  GLU A 438     -27.221 -21.453   7.250  1.00 92.62           C
ATOM   3108  OE1 GLU A 438     -28.095 -21.326   8.135  1.00 92.62           O
ATOM   3109  OE2 GLU A 438     -27.418 -21.201   6.036  1.00 92.62           O
ATOM   3110  N   VAL A 439     -22.132 -20.582   7.500  1.00 91.44           N
ATOM   3111  CA  VAL A 439     -21.488 -19.574   8.348  1.00 91.44           C
ATOM   3112  C   VAL A 439     -21.698 -18.189   7.751  1.00 91.44           C
ATOM   3113  CB  VAL A 439     -19.991 -19.889   8.522  1.00 91.44           C
ATOM   3114  O   VAL A 439     -21.398 -17.957   6.578  1.00 91.44           O
ATOM   3115  CG1 VAL A 439     -19.199 -18.752   9.171  1.00 91.44           C
ATOM   3116  CG2 VAL A 439     -19.836 -21.130   9.400  1.00 91.44           C
ATOM   3117  N   GLY A 440     -22.220 -17.271   8.561  1.00 89.81           N
ATOM   3118  CA  GLY A 440     -22.225 -15.840   8.264  1.00 89.81           C
ATOM   3119  C   GLY A 440     -20.887 -15.207   8.637  1.00 89.81           C
ATOM   3120  O   GLY A 440     -20.206 -15.688   9.538  1.00 89.81           O
ATOM   3121  N   LEU A 441     -20.514 -14.130   7.947  1.00 89.44           N
ATOM   3122  CA  LEU A 441     -19.334 -13.344   8.303  1.00 89.44           C
ATOM   3123  C   LEU A 441     -19.761 -12.079   9.052  1.00 89.44           C
ATOM   3124  CB  LEU A 441     -18.480 -13.027   7.065  1.00 89.44           C
ATOM   3125  O   LEU A 441     -20.730 -11.418   8.672  1.00 89.44           O
ATOM   3126  CG  LEU A 441     -18.066 -14.231   6.199  1.00 89.44           C
ATOM   3127  CD1 LEU A 441     -17.094 -13.752   5.121  1.00 89.44           C
ATOM   3128  CD2 LEU A 441     -17.381 -15.368   6.958  1.00 89.44           C
ATOM   3129  N   SER A 442     -19.009 -11.735  10.089  1.00 81.38           N
ATOM   3130  CA  SER A 442     -19.230 -10.582  10.952  1.00 81.38           C
ATOM   3131  C   SER A 442     -18.072  -9.600  10.854  1.00 81.38           C
ATOM   3132  CB  SER A 442     -19.419 -11.033  12.401  1.00 81.38           C
ATOM   3133  O   SER A 442     -16.914  -9.978  10.672  1.00 81.38           O
ATOM   3134  OG  SER A 442     -20.663 -11.695  12.525  1.00 81.38           O
ATOM   3135  N   ASN A 443     -18.401  -8.318  10.998  1.00 76.88           N
ATOM   3136  CA  ASN A 443     -17.410  -7.271  11.181  1.00 76.88           C
ATOM   3137  C   ASN A 443     -17.089  -7.155  12.670  1.00 76.88           C
ATOM   3138  CB  ASN A 443     -17.951  -5.938  10.648  1.00 76.88           C
ATOM   3139  O   ASN A 443     -17.967  -6.759  13.437  1.00 76.88           O
ATOM   3140  CG  ASN A 443     -16.799  -5.001  10.377  1.00 76.88           C
ATOM   3141  ND2 ASN A 443     -16.716  -4.516   9.168  1.00 76.88           N
ATOM   3142  OD1 ASN A 443     -15.972  -4.744  11.234  1.00 76.88           O
ATOM   3143  N   TYR A 444     -15.860  -7.482  13.056  1.00 66.06           N
ATOM   3144  CA  TYR A 444     -15.416  -7.398  14.448  1.00 66.06           C
ATOM   3145  C   TYR A 444     -14.776  -6.047  14.795  1.00 66.06           C
ATOM   3146  CB  TYR A 444     -14.485  -8.575  14.755  1.00 66.06           C
ATOM   3147  O   TYR A 444     -14.447  -5.819  15.950  1.00 66.06           O
ATOM   3148  CG  TYR A 444     -15.170  -9.924  14.680  1.00 66.06           C
ATOM   3149  CD1 TYR A 444     -15.802 -10.451  15.824  1.00 66.06           C
ATOM   3150  CD2 TYR A 444     -15.174 -10.654  13.477  1.00 66.06           C
ATOM   3151  CE1 TYR A 444     -16.413 -11.718  15.777  1.00 66.06           C
ATOM   3152  CE2 TYR A 444     -15.792 -11.915  13.426  1.00 66.06           C
ATOM   3153  OH  TYR A 444     -16.953 -13.696  14.516  1.00 66.06           O
ATOM   3154  CZ  TYR A 444     -16.398 -12.457  14.576  1.00 66.06           C
ATOM   3155  N   ASN A 445     -14.604  -5.143  13.824  1.00 66.50           N
ATOM   3156  CA  ASN A 445     -14.049  -3.816  14.063  1.00 66.50           C
ATOM   3157  C   ASN A 445     -14.887  -2.727  13.377  1.00 66.50           C
ATOM   3158  CB  ASN A 445     -12.559  -3.788  13.665  1.00 66.50           C
ATOM   3159  O   ASN A 445     -14.492  -2.155  12.354  1.00 66.50           O
ATOM   3160  CG  ASN A 445     -11.914  -2.519  14.179  1.00 66.50           C
ATOM   3161  ND2 ASN A 445     -10.842  -2.029  13.619  1.00 66.50           N
ATOM   3162  OD1 ASN A 445     -12.371  -1.921  15.126  1.00 66.50           O
ATOM   3163  N   ARG A 446     -16.063  -2.428  13.944  1.00 65.31           N
ATOM   3164  CA  ARG A 446     -16.913  -1.334  13.461  1.00 65.31           C
ATOM   3165  C   ARG A 446     -16.470  -0.038  14.107  1.00 65.31           C
ATOM   3166  CB  ARG A 446     -18.386  -1.607  13.762  1.00 65.31           C
ATOM   3167  O   ARG A 446     -16.766   0.215  15.261  1.00 65.31           O
ATOM   3168  CG  ARG A 446     -18.913  -2.744  12.890  1.00 65.31           C
ATOM   3169  CD  ARG A 446     -20.412  -2.888  13.132  1.00 65.31           C
ATOM   3170  NE  ARG A 446     -20.978  -3.949  12.287  1.00 65.31           N
ATOM   3171  NH1 ARG A 446     -23.153  -3.660  12.936  1.00 65.31           N
ATOM   3172  NH2 ARG A 446     -22.632  -5.281  11.482  1.00 65.31           N
ATOM   3173  CZ  ARG A 446     -22.249  -4.288  12.236  1.00 65.31           C
ATOM   3174  N   GLN A 447     -15.769   0.790  13.346  1.00 67.75           N
ATOM   3175  CA  GLN A 447     -15.240   2.043  13.859  1.00 67.75           C
ATOM   3176  C   GLN A 447     -16.011   3.237  13.304  1.00 67.75           C
ATOM   3177  CB  GLN A 447     -13.748   2.115  13.553  1.00 67.75           C
ATOM   3178  O   GLN A 447     -16.038   3.491  12.097  1.00 67.75           O
ATOM   3179  CG  GLN A 447     -12.952   1.029  14.303  1.00 67.75           C
ATOM   3180  CD  GLN A 447     -12.922   1.234  15.814  1.00 67.75           C
ATOM   3181  NE2 GLN A 447     -12.956   0.214  16.632  1.00 67.75           N
ATOM   3182  OE1 GLN A 447     -12.870   2.355  16.280  1.00 67.75           O
ATOM   3183  N   THR A 448     -16.619   3.997  14.206  1.00 71.56           N
ATOM   3184  CA  THR A 448     -17.377   5.210  13.912  1.00 71.56           C
ATOM   3185  C   THR A 448     -16.664   6.450  14.447  1.00 71.56           C
ATOM   3186  CB  THR A 448     -18.807   5.121  14.466  1.00 71.56           C
ATOM   3187  O   THR A 448     -15.712   6.366  15.224  1.00 71.56           O
ATOM   3188  CG2 THR A 448     -19.519   3.808  14.140  1.00 71.56           C
ATOM   3189  OG1 THR A 448     -18.799   5.321  15.850  1.00 71.56           O
ATOM   3190  N   SER A 449     -17.122   7.619  14.002  1.00 75.25           N
ATOM   3191  CA  SER A 449     -16.731   8.903  14.581  1.00 75.25           C
ATOM   3192  C   SER A 449     -17.689   9.358  15.684  1.00 75.25           C
ATOM   3193  CB  SER A 449     -16.635   9.966  13.480  1.00 75.25           C
ATOM   3194  O   SER A 449     -17.677  10.542  15.995  1.00 75.25           O
ATOM   3195  OG  SER A 449     -17.914  10.259  12.945  1.00 75.25           O
ATOM   3196  N   ASP A 450     -18.579   8.495  16.184  1.00 79.69           N
ATOM   3197  CA  ASP A 450     -19.537   8.857  17.229  1.00 79.69           C
ATOM   3198  C   ASP A 450     -18.940   8.527  18.605  1.00 79.69           C
ATOM   3199  CB  ASP A 450     -20.884   8.149  17.017  1.00 79.69           C
ATOM   3200  O   ASP A 450     -18.735   7.354  18.918  1.00 79.69           O
ATOM   3201  CG  ASP A 450     -21.989   8.679  17.951  1.00 79.69           C
ATOM   3202  OD1 ASP A 450     -21.685   9.306  19.001  1.00 79.69           O
ATOM   3203  OD2 ASP A 450     -23.170   8.529  17.587  1.00 79.69           O
ATOM   3204  N   PRO A 451     -18.680   9.526  19.466  1.00 78.81           N
ATOM   3205  CA  PRO A 451     -18.169   9.283  20.815  1.00 78.81           C
ATOM   3206  C   PRO A 451     -19.071   8.402  21.689  1.00 78.81           C
ATOM   3207  CB  PRO A 451     -18.066  10.671  21.439  1.00 78.81           C
ATOM   3208  O   PRO A 451     -18.611   7.861  22.690  1.00 78.81           O
ATOM   3209  CG  PRO A 451     -17.887  11.607  20.253  1.00 78.81           C
ATOM   3210  CD  PRO A 451     -18.752  10.955  19.188  1.00 78.81           C
ATOM   3211  N   SER A 452     -20.361   8.298  21.357  1.00 80.31           N
ATOM   3212  CA  SER A 452     -21.341   7.520  22.126  1.00 80.31           C
ATOM   3213  C   SER A 452     -21.101   6.010  22.009  1.00 80.31           C
ATOM   3214  CB  SER A 452     -22.771   7.851  21.672  1.00 80.31           C
ATOM   3215  O   SER A 452     -21.433   5.271  22.931  1.00 80.31           O
ATOM   3216  OG  SER A 452     -22.906   9.233  21.361  1.00 80.31           O
ATOM   3217  N   GLU A 453     -20.475   5.574  20.914  1.00 80.00           N
ATOM   3218  CA  GLU A 453     -20.168   4.168  20.618  1.00 80.00           C
ATOM   3219  C   GLU A 453     -18.813   3.721  21.197  1.00 80.00           C
ATOM   3220  CB  GLU A 453     -20.211   3.958  19.093  1.00 80.00           C
ATOM   3221  O   GLU A 453     -18.505   2.532  21.215  1.00 80.00           O
ATOM   3222  CG  GLU A 453     -21.570   4.287  18.441  1.00 80.00           C
ATOM   3223  CD  GLU A 453     -22.732   3.400  18.917  1.00 80.00           C
ATOM   3224  OE1 GLU A 453     -23.899   3.789  18.668  1.00 80.00           O
ATOM   3225  OE2 GLU A 453     -22.453   2.341  19.513  1.00 80.00           O
ATOM   3226  N   LEU A 454     -18.011   4.647  21.743  1.00 76.50           N
ATOM   3227  CA  LEU A 454     -16.627   4.398  22.174  1.00 76.50           C
ATOM   3228  C   LEU A 454     -16.482   3.167  23.083  1.00 76.50           C
ATOM   3229  CB  LEU A 454     -16.118   5.670  22.883  1.00 76.50           C
ATOM   3230  O   LEU A 454     -15.553   2.376  22.930  1.00 76.50           O
ATOM   3231  CG  LEU A 454     -14.718   5.556  23.518  1.00 76.50           C
ATOM   3232  CD1 LEU A 454     -13.641   5.142  22.514  1.00 76.50           C
ATOM   3233  CD2 LEU A 454     -14.336   6.899  24.141  1.00 76.50           C
ATOM   3234  N   LYS A 455     -17.404   2.985  24.034  1.00 73.94           N
ATOM   3235  CA  LYS A 455     -17.367   1.842  24.953  1.00 73.94           C
ATOM   3236  C   LYS A 455     -17.651   0.516  24.245  1.00 73.94           C
ATOM   3237  CB  LYS A 455     -18.337   2.091  26.114  1.00 73.94           C
ATOM   3238  O   LYS A 455     -16.998  -0.477  24.557  1.00 73.94           O
ATOM   3239  CG  LYS A 455     -18.305   0.933  27.121  1.00 73.94           C
ATOM   3240  CD  LYS A 455     -19.148   1.254  28.352  1.00 73.94           C
ATOM   3241  CE  LYS A 455     -19.061   0.070  29.314  1.00 73.94           C
ATOM   3242  NZ  LYS A 455     -19.820   0.339  30.554  1.00 73.94           N
ATOM   3243  N   GLU A 456     -18.620   0.493  23.332  1.00 76.12           N
ATOM   3244  CA  GLU A 456     -18.942  -0.702  22.547  1.00 76.12           C
ATOM   3245  C   GLU A 456     -17.765  -1.073  21.640  1.00 76.12           C
ATOM   3246  CB  GLU A 456     -20.235  -0.467  21.741  1.00 76.12           C
ATOM   3247  O   GLU A 456     -17.332  -2.223  21.616  1.00 76.12           O
ATOM   3248  CG  GLU A 456     -20.619  -1.726  20.946  1.00 76.12           C
ATOM   3249  CD  GLU A 456     -21.967  -1.639  20.214  1.00 76.12           C
ATOM   3250  OE1 GLU A 456     -22.079  -2.324  19.166  1.00 76.12           O
ATOM   3251  OE2 GLU A 456     -22.905  -1.026  20.764  1.00 76.12           O
ATOM   3252  N   GLU A 457     -17.184  -0.087  20.964  1.00 73.25           N
ATOM   3253  CA  GLU A 457     -16.094  -0.285  20.008  1.00 73.25           C
ATOM   3254  C   GLU A 457     -14.790  -0.740  20.684  1.00 73.25           C
ATOM   3255  CB  GLU A 457     -15.878   1.028  19.254  1.00 73.25           C
ATOM   3256  O   GLU A 457     -14.070  -1.575  20.138  1.00 73.25           O
ATOM   3257  CG  GLU A 457     -17.111   1.448  18.427  1.00 73.25           C
ATOM   3258  CD  GLU A 457     -16.959   2.877  17.908  1.00 73.25           C
ATOM   3259  OE1 GLU A 457     -17.267   3.190  16.733  1.00 73.25           O
ATOM   3260  OE2 GLU A 457     -16.362   3.703  18.629  1.00 73.25           O
ATOM   3261  N   LEU A 458     -14.489  -0.257  21.895  1.00 72.12           N
ATOM   3262  CA  LEU A 458     -13.381  -0.790  22.700  1.00 72.12           C
ATOM   3263  C   LEU A 458     -13.665  -2.214  23.195  1.00 72.12           C
ATOM   3264  CB  LEU A 458     -13.095   0.146  23.883  1.00 72.12           C
ATOM   3265  O   LEU A 458     -12.753  -3.038  23.243  1.00 72.12           O
ATOM   3266  CG  LEU A 458     -12.429   1.468  23.471  1.00 72.12           C
ATOM   3267  CD1 LEU A 458     -12.396   2.404  24.672  1.00 72.12           C
ATOM   3268  CD2 LEU A 458     -10.991   1.293  22.982  1.00 72.12           C
ATOM   3269  N   GLY A 459     -14.926  -2.526  23.511  1.00 71.62           N
ATOM   3270  CA  GLY A 459     -15.355  -3.888  23.830  1.00 71.62           C
ATOM   3271  C   GLY A 459     -15.136  -4.861  22.667  1.00 71.62           C
ATOM   3272  O   GLY A 459     -14.645  -5.965  22.884  1.00 71.62           O
ATOM   3273  N   GLN A 460     -15.408  -4.433  21.430  1.00 73.88           N
ATOM   3274  CA  GLN A 460     -15.143  -5.228  20.223  1.00 73.88           C
ATOM   3275  C   GLN A 460     -13.643  -5.520  20.042  1.00 73.88           C
ATOM   3276  CB  GLN A 460     -15.683  -4.494  18.986  1.00 73.88           C
ATOM   3277  O   GLN A 460     -13.255  -6.661  19.794  1.00 73.88           O
ATOM   3278  CG  GLN A 460     -17.215  -4.443  18.909  1.00 73.88           C
ATOM   3279  CD  GLN A 460     -17.731  -3.606  17.737  1.00 73.88           C
ATOM   3280  NE2 GLN A 460     -19.017  -3.331  17.693  1.00 73.88           N
ATOM   3281  OE1 GLN A 460     -17.017  -3.175  16.838  1.00 73.88           O
ATOM   3282  N   LEU A 461     -12.776  -4.518  20.235  1.00 70.25           N
ATOM   3283  CA  LEU A 461     -11.320  -4.719  20.197  1.00 70.25           C
ATOM   3284  C   LEU A 461     -10.847  -5.690  21.291  1.00 70.25           C
ATOM   3285  CB  LEU A 461     -10.604  -3.363  20.333  1.00 70.25           C
ATOM   3286  O   LEU A 461      -9.945  -6.498  21.063  1.00 70.25           O
ATOM   3287  CG  LEU A 461     -10.793  -2.411  19.139  1.00 70.25           C
ATOM   3288  CD1 LEU A 461     -10.152  -1.061  19.459  1.00 70.25           C
ATOM   3289  CD2 LEU A 461     -10.148  -2.945  17.859  1.00 70.25           C
ATOM   3290  N   GLN A 462     -11.477  -5.643  22.466  1.00 70.38           N
ATOM   3291  CA  GLN A 462     -11.197  -6.569  23.558  1.00 70.38           C
ATOM   3292  C   GLN A 462     -11.631  -8.000  23.229  1.00 70.38           C
ATOM   3293  CB  GLN A 462     -11.853  -6.051  24.839  1.00 70.38           C
ATOM   3294  O   GLN A 462     -10.921  -8.947  23.562  1.00 70.38           O
ATOM   3295  CG  GLN A 462     -11.371  -6.851  26.050  1.00 70.38           C
ATOM   3296  CD  GLN A 462     -12.163  -6.536  27.303  1.00 70.38           C
ATOM   3297  NE2 GLN A 462     -12.120  -7.422  28.276  1.00 70.38           N
ATOM   3298  OE1 GLN A 462     -12.798  -5.507  27.467  1.00 70.38           O
ATOM   3299  N   GLU A 463     -12.768  -8.172  22.560  1.00 72.00           N
ATOM   3300  CA  GLU A 463     -13.225  -9.479  22.094  1.00 72.00           C
ATOM   3301  C   GLU A 463     -12.245 -10.084  21.081  1.00 72.00           C
ATOM   3302  CB  GLU A 463     -14.644  -9.348  21.529  1.00 72.00           C
ATOM   3303  O   GLU A 463     -11.845 -11.238  21.249  1.00 72.00           O
ATOM   3304  CG  GLU A 463     -15.235 -10.722  21.185  1.00 72.00           C
ATOM   3305  CD  GLU A 463     -16.702 -10.664  20.735  1.00 72.00           C
ATOM   3306  OE1 GLU A 463     -17.245 -11.760  20.466  1.00 72.00           O
ATOM   3307  OE2 GLU A 463     -17.278  -9.554  20.666  1.00 72.00           O
ATOM   3308  N   ILE A 464     -11.771  -9.290  20.109  1.00 69.19           N
ATOM   3309  CA  ILE A 464     -10.721  -9.711  19.166  1.00 69.19           C
ATOM   3310  C   ILE A 464      -9.472 -10.187  19.927  1.00 69.19           C
ATOM   3311  CB  ILE A 464     -10.376  -8.574  18.170  1.00 69.19           C
ATOM   3312  O   ILE A 464      -8.929 -11.251  19.625  1.00 69.19           O
ATOM   3313  CG1 ILE A 464     -11.558  -8.298  17.214  1.00 69.19           C
ATOM   3314  CG2 ILE A 464      -9.115  -8.924  17.349  1.00 69.19           C
ATOM   3315  CD1 ILE A 464     -11.356  -7.067  16.316  1.00 69.19           C
ATOM   3316  N   TYR A 465      -9.014  -9.432  20.929  1.00 65.62           N
ATOM   3317  CA  TYR A 465      -7.851  -9.808  21.741  1.00 65.62           C
ATOM   3318  C   TYR A 465      -8.070 -11.094  22.547  1.00 65.62           C
ATOM   3319  CB  TYR A 465      -7.512  -8.656  22.682  1.00 65.62           C
ATOM   3320  O   TYR A 465      -7.210 -11.974  22.554  1.00 65.62           O
ATOM   3321  CG  TYR A 465      -6.416  -8.975  23.678  1.00 65.62           C
ATOM   3322  CD1 TYR A 465      -6.743  -9.278  25.015  1.00 65.62           C
ATOM   3323  CD2 TYR A 465      -5.074  -9.005  23.257  1.00 65.62           C
ATOM   3324  CE1 TYR A 465      -5.724  -9.573  25.939  1.00 65.62           C
ATOM   3325  CE2 TYR A 465      -4.055  -9.320  24.172  1.00 65.62           C
ATOM   3326  OH  TYR A 465      -3.393  -9.886  26.404  1.00 65.62           O
ATOM   3327  CZ  TYR A 465      -4.376  -9.584  25.518  1.00 65.62           C
ATOM   3328  N   ASN A 466      -9.222 -11.240  23.201  1.00 67.31           N
ATOM   3329  CA  ASN A 466      -9.529 -12.439  23.979  1.00 67.31           C
ATOM   3330  C   ASN A 466      -9.550 -13.686  23.083  1.00 67.31           C
ATOM   3331  CB  ASN A 466     -10.865 -12.246  24.705  1.00 67.31           C
ATOM   3332  O   ASN A 466      -8.921 -14.686  23.420  1.00 67.31           O
ATOM   3333  CG  ASN A 466     -10.812 -11.236  25.838  1.00 67.31           C
ATOM   3334  ND2 ASN A 466     -11.963 -10.750  26.242  1.00 67.31           N
ATOM   3335  OD1 ASN A 466      -9.783 -10.896  26.404  1.00 67.31           O
ATOM   3336  N   GLN A 467     -10.172 -13.597  21.904  1.00 63.84           N
ATOM   3337  CA  GLN A 467     -10.166 -14.688  20.926  1.00 63.84           C
ATOM   3338  C   GLN A 467      -8.752 -14.969  20.385  1.00 63.84           C
ATOM   3339  CB  GLN A 467     -11.151 -14.362  19.794  1.00 63.84           C
ATOM   3340  O   GLN A 467      -8.398 -16.121  20.143  1.00 63.84           O
ATOM   3341  CG  GLN A 467     -12.610 -14.399  20.287  1.00 63.84           C
ATOM   3342  CD  GLN A 467     -13.632 -14.119  19.190  1.00 63.84           C
ATOM   3343  NE2 GLN A 467     -14.900 -14.028  19.521  1.00 63.84           N
ATOM   3344  OE1 GLN A 467     -13.326 -13.976  18.021  1.00 63.84           O
ATOM   3345  N   THR A 468      -7.897 -13.943  20.279  1.00 59.91           N
ATOM   3346  CA  THR A 468      -6.470 -14.101  19.931  1.00 59.91           C
ATOM   3347  C   THR A 468      -5.719 -14.962  20.947  1.00 59.91           C
ATOM   3348  CB  THR A 468      -5.761 -12.749  19.766  1.00 59.91           C
ATOM   3349  O   THR A 468      -4.941 -15.840  20.565  1.00 59.91           O
ATOM   3350  CG2 THR A 468      -4.329 -12.914  19.249  1.00 59.91           C
ATOM   3351  OG1 THR A 468      -6.444 -11.944  18.834  1.00 59.91           O
ATOM   3352  N   ASN A 469      -5.974 -14.753  22.239  1.00 56.56           N
ATOM   3353  CA  ASN A 469      -5.376 -15.562  23.301  1.00 56.56           C
ATOM   3354  C   ASN A 469      -5.888 -17.007  23.299  1.00 56.56           C
ATOM   3355  CB  ASN A 469      -5.610 -14.869  24.650  1.00 56.56           C
ATOM   3356  O   ASN A 469      -5.130 -17.931  23.586  1.00 56.56           O
ATOM   3357  CG  ASN A 469      -4.710 -13.663  24.820  1.00 56.56           C
ATOM   3358  ND2 ASN A 469      -5.119 -12.686  25.587  1.00 56.56           N
ATOM   3359  OD1 ASN A 469      -3.618 -13.589  24.289  1.00 56.56           O
ATOM   3360  N   ASP A 470      -7.135 -17.237  22.901  1.00 57.47           N
ATOM   3361  CA  ASP A 470      -7.649 -18.599  22.760  1.00 57.47           C
ATOM   3362  C   ASP A 470      -6.986 -19.349  21.586  1.00 57.47           C
ATOM   3363  CB  ASP A 470      -9.181 -18.567  22.668  1.00 57.47           C
ATOM   3364  O   ASP A 470      -6.692 -20.546  21.708  1.00 57.47           O
ATOM   3365  CG  ASP A 470      -9.862 -18.206  23.999  1.00 57.47           C
ATOM   3366  OD1 ASP A 470      -9.241 -18.416  25.068  1.00 57.47           O
ATOM   3367  OD2 ASP A 470     -11.041 -17.794  23.944  1.00 57.47           O
ATOM   3368  N   PHE A 471      -6.639 -18.657  20.487  1.00 52.94           N
ATOM   3369  CA  PHE A 471      -5.826 -19.243  19.407  1.00 52.94           C
ATOM   3370  C   PHE A 471      -4.401 -19.590  19.865  1.00 52.94           C
ATOM   3371  CB  PHE A 471      -5.748 -18.314  18.181  1.00 52.94           C
ATOM   3372  O   PHE A 471      -3.860 -20.627  19.462  1.00 52.94           O
ATOM   3373  CG  PHE A 471      -7.059 -18.069  17.462  1.00 52.94           C
ATOM   3374  CD1 PHE A 471      -7.814 -19.148  16.964  1.00 52.94           C
ATOM   3375  CD2 PHE A 471      -7.523 -16.755  17.286  1.00 52.94           C
ATOM   3376  CE1 PHE A 471      -9.066 -18.908  16.371  1.00 52.94           C
ATOM   3377  CE2 PHE A 471      -8.781 -16.513  16.723  1.00 52.94           C
ATOM   3378  CZ  PHE A 471      -9.555 -17.594  16.291  1.00 52.94           C
ATOM   3379  N   SER A 472      -3.783 -18.753  20.708  1.00 43.75           N
ATOM   3380  CA  SER A 472      -2.406 -18.956  21.182  1.00 43.75           C
ATOM   3381  C   SER A 472      -2.286 -20.116  22.177  1.00 43.75           C
ATOM   3382  CB  SER A 472      -1.842 -17.651  21.756  1.00 43.75           C
ATOM   3383  O   SER A 472      -1.335 -20.897  22.102  1.00 43.75           O
ATOM   3384  OG  SER A 472      -2.388 -17.320  23.009  1.00 43.75           O
ATOM   3385  N   VAL A 473      -3.287 -20.305  23.041  1.00 38.31           N
ATOM   3386  CA  VAL A 473      -3.315 -21.375  24.053  1.00 38.31           C
ATOM   3387  C   VAL A 473      -3.531 -22.761  23.431  1.00 38.31           C
ATOM   3388  CB  VAL A 473      -4.370 -21.038  25.128  1.00 38.31           C
ATOM   3389  O   VAL A 473      -2.947 -23.742  23.897  1.00 38.31           O
ATOM   3390  CG1 VAL A 473      -4.604 -22.180  26.128  1.00 38.31           C
ATOM   3391  CG2 VAL A 473      -3.923 -19.821  25.953  1.00 38.31           C
ATOM   3392  N   LYS A 474      -4.313 -22.881  22.350  1.00 40.53           N
ATOM   3393  CA  LYS A 474      -4.619 -24.189  21.731  1.00 40.53           C
ATOM   3394  C   LYS A 474      -3.641 -24.618  20.629  1.00 40.53           C
ATOM   3395  CB  LYS A 474      -6.089 -24.230  21.286  1.00 40.53           C
ATOM   3396  O   LYS A 474      -3.542 -25.813  20.358  1.00 40.53           O
ATOM   3397  CG  LYS A 474      -7.063 -24.327  22.480  1.00 40.53           C
ATOM   3398  CD  LYS A 474      -8.521 -24.406  21.989  1.00 40.53           C
ATOM   3399  CE  LYS A 474      -9.540 -24.588  23.129  1.00 40.53           C
ATOM   3400  NZ  LYS A 474     -10.949 -24.613  22.626  1.00 40.53           N
CONECT 3392 3393 3387
CONECT 3393 3392 3395 3394
CONECT 3394 3393 3396
CONECT 3395 3393 3397
CONECT 3396 3394
CONECT 3397 3395 3398
CONECT 3398 3397 3399
CONECT 3399 3398 3400
CONECT 3400 3399
END
