# Supplementary material for: Pleomorphic viruses establish stable relationship with marine hyperthermophilic archaea
Source: ISME J. 2024 Jan 23;18(1):wrae008. doi: 10.1093/ismejo/wrae008 (PMC10919331; doi:10.1093/ismejo/wrae008)
Supplement: SI_Data_3_wrae008 [file si_data_3_wrae008.zip › vir211.pdb]

HEADER                                            01-JUN-22                     
TITLE     ALPHAFOLD MONOMER V2.0 PREDICTION FOR UNCHARACTERIZED PROTEIN         
TITLE    2 (A0A520KJA9)                                                         
COMPND    MOL_ID: 1;                                                            
COMPND   2 MOLECULE: UNCHARACTERIZED PROTEIN;                                   
COMPND   3 CHAIN: A                                                             
SOURCE    MOL_ID: 1;                                                            
SOURCE   2 ORGANISM_SCIENTIFIC: METHANONATRONARCHAEIA ARCHAEON;                 
SOURCE   3 ORGANISM_TAXID: 2099682                                              
REMARK   1                                                                      
REMARK   1 REFERENCE 1                                                          
REMARK   1  AUTH   JOHN JUMPER, RICHARD EVANS, ALEXANDER PRITZEL, TIM GREEN,    
REMARK   1  AUTH 2 MICHAEL FIGURNOV, OLAF RONNEBERGER, KATHRYN TUNYASUVUNAKOOL, 
REMARK   1  AUTH 3 RUSS BATES, AUGUSTIN ZIDEK, ANNA POTAPENKO, ALEX BRIDGLAND,  
REMARK   1  AUTH 4 CLEMENS MEYER, SIMON A A KOHL, ANDREW J BALLARD,             
REMARK   1  AUTH 5 ANDREW COWIE, BERNARDINO ROMERA-PAREDES, STANISLAV NIKOLOV,  
REMARK   1  AUTH 6 RISHUB JAIN, JONAS ADLER, TREVOR BACK, STIG PETERSEN,        
REMARK   1  AUTH 7 DAVID REIMAN, ELLEN CLANCY, MICHAL ZIELINSKI,                
REMARK   1  AUTH 8 MARTIN STEINEGGER, MICHALINA PACHOLSKA, TAMAS BERGHAMMER,    
REMARK   1  AUTH 9 DAVID SILVER, ORIOL VINYALS, ANDREW W SENIOR,                
REMARK   1  AUTH10 KORAY KAVUKCUOGLU, PUSHMEET KOHLI, DEMIS HASSABIS            
REMARK   1  TITL   HIGHLY ACCURATE PROTEIN STRUCTURE PREDICTION WITH ALPHAFOLD  
REMARK   1  REF    NATURE                        V. 596   583 2021              
REMARK   1  REFN                   ISSN 0028-0836                               
REMARK   1  PMID   34265844                                                     
REMARK   1  DOI    10.1038/s41586-021-03819-2                                   
REMARK   1                                                                      
REMARK   1 DISCLAIMERS                                                          
REMARK   1 ALPHAFOLD DATA, COPYRIGHT (2021) DEEPMIND TECHNOLOGIES LIMITED. THE  
REMARK   1 INFORMATION PROVIDED IS THEORETICAL MODELLING ONLY AND CAUTION SHOULD
REMARK   1 BE EXERCISED IN ITS USE. IT IS PROVIDED "AS-IS" WITHOUT ANY WARRANTY 
REMARK   1 OF ANY KIND, WHETHER EXPRESSED OR IMPLIED. NO WARRANTY IS GIVEN THAT 
REMARK   1 USE OF THE INFORMATION SHALL NOT INFRINGE THE RIGHTS OF ANY THIRD    
REMARK   1 PARTY. THE INFORMATION IS NOT INTENDED TO BE A SUBSTITUTE FOR        
REMARK   1 PROFESSIONAL MEDICAL ADVICE, DIAGNOSIS, OR TREATMENT, AND DOES NOT   
REMARK   1 CONSTITUTE MEDICAL OR OTHER PROFESSIONAL ADVICE. IT IS AVAILABLE FOR 
REMARK   1 ACADEMIC AND COMMERCIAL PURPOSES, UNDER CC-BY 4.0 LICENCE.           
DBREF  XXXX A    1   417  UNP    A0A520KJA9 A0A520KJA9_9EURY     1    417       
SEQRES   1 A  417  MET ASN ARG ASP GLU THR THR PHE GLN THR ILE ILE SER
SEQRES   2 A  417  ASN HIS LEU LYS ASP THR GLU ASN ILE VAL TRP THR LYS
SEQRES   3 A  417  ILE LYS ILE GLN VAL ALA LYS ASP LEU GLN GLN GLY THR
SEQRES   4 A  417  PRO GLU THR ALA SER LYS ILE ASN ALA THR LYS VAL VAL
SEQRES   5 A  417  SER ASP HIS TYR SER ALA ILE GLN LYS ASN MET ASP MET
SEQRES   6 A  417  GLN LEU HIS SER GLN VAL HIS THR LEU LYS HIS LEU ASN
SEQRES   7 A  417  GLU LEU SER GLN LYS THR GLU THR VAL HIS GLU ASN PRO
SEQRES   8 A  417  PHE GLN GLY THR PHE HIS TYR LYS TYR ASN SER TRP VAL
SEQRES   9 A  417  ASP GLY SER SER ARG THR ASP THR ARG THR ASN SER GLN
SEQRES  10 A  417  LEU THR PRO GLN ASN THR THR ILE THR LEU LEU ASN GLY
SEQRES  11 A  417  THR GLU ILE LYS ALA LEU ASP LEU LYS PRO LEU GLU VAL
SEQRES  12 A  417  PRO SER SER PRO ASN SER HIS GLY SER LYS THR PHE GLN
SEQRES  13 A  417  MET VAL SER TYR SER ASN GLN GLU VAL MET GLY GLY ALA
SEQRES  14 A  417  ALA GLU CYS ILE THR SER LYS ILE THR VAL LYS THR PRO
SEQRES  15 A  417  ASP GLY GLU THR LYS THR VAL ILE ASN ASN CYS ASN TRP
SEQRES  16 A  417  GLN ASN LEU GLN THR GLN LEU ILE GLU SER HIS ASN THR
SEQRES  17 A  417  MET LYS ASP ASN ALA LEU GLU TYR VAL LYS GLY VAL HIS
SEQRES  18 A  417  THR LEU TYR THR SER ASN ASP ILE ASN THR THR ASP ILE
SEQRES  19 A  417  ILE ASP PRO TYR ILE LEU ALA SER GLN LEU ASN THR LEU
SEQRES  20 A  417  HIS ASN GLN THR GLY TYR TYR GLY TYR ALA ALA SER GLU
SEQRES  21 A  417  LEU ALA LEU LEU GLY ILE GLU THR THR LEU HIS ASP ARG
SEQRES  22 A  417  PHE GLN ILE LYS ILE HIS THR SER PRO ASN HIS GLN GLU
SEQRES  23 A  417  ASN GLN THR ILE THR GLY MET LEU PHE THR ASN HIS ASP
SEQRES  24 A  417  PHE ASN GLN THR LYS THR ILE HIS THR ASN THR THR TYR
SEQRES  25 A  417  ASN THR THR GLU TRP PRO SER THR SER MET LEU TYR ILE
SEQRES  26 A  417  VAL ASN SER GLU GLY ILE GLN HIS LEU LYS ASP THR GLU
SEQRES  27 A  417  PHE THR VAL THR LYS ILE THR ASP SER ASN GLY GLU GLU
SEQRES  28 A  417  ILE THR GLU ALA THR PHE LYS SER TYR SER GLN GLN GLU
SEQRES  29 A  417  ILE ASN PRO GLU ASN LEU ILE GLU ASP LEU GLN GLU ILE
SEQRES  30 A  417  GLN ALA LEU TYR SER GLU LEU ILE ASP VAL LYS GLN SER
SEQRES  31 A  417  SER VAL LEU ILE PRO THR SER GLY THR ASN ILE TRP ILE
SEQRES  32 A  417  ALA ILE ALA ILE ALA LEU LEU ILE ILE LEU ILE ILE ARG
SEQRES  33 A  417  ARG
HELIX    1   1 ARG A    3  SER A   13  1                                  11
HELIX    2   2 ASN A   14  LEU A   16  1                                   3
HELIX    3   3 LYS A   17  GLN A   36  1                                  20
HELIX    4   4 GLU A   41  LYS A   83  1                                  43
HELIX    5   5 ASN A  192  LEU A  223  1                                  32
HELIX    6   6 THR A  231  ASP A  233  1                                   3
HELIX    7   7 PRO A  237  ASN A  245  1                                   9
HELIX    8   8 THR A  246  ASN A  249  1                                   4
HELIX    9   9 TYR A  254  LEU A  263  1                                  10
HELIX   10  10 THR A  314  GLU A  316  1                                   3
HELIX   11  11 PRO A  367  ASN A  369  1                                   3
HELIX   12  12 LEU A  370  SER A  390  1                                  21
SHEET    1   1 1 PHE A  92  ASN A 101  0
SHEET    2   2 1 SER A 108  ASN A 115  0
SHEET    3   3 1 PRO A 120  THR A 126  0
SHEET    4   4 1 GLU A 132  LEU A 138  0
SHEET    5   5 1 LEU A 141  VAL A 143  0
SHEET    6   6 1 LYS A 153  PHE A 155  0
SHEET    7   7 1 MET A 166  GLY A 168  0
SHEET    8   8 1 GLU A 171  LYS A 180  0
SHEET    9   9 1 THR A 186  ASN A 191  0
SHEET   10  10 1 ARG A 273  ILE A 278  0
SHEET   11  11 1 THR A 289  GLY A 292  0
SHEET   12  12 1 MET A 293  THR A 296  0
SHEET   13  13 1 THR A 305  HIS A 307  0
SHEET   14  14 1 THR A 311  ASN A 313  0
SHEET   15  15 1 LEU A 323  ASN A 327  0
SHEET   16  16 1 GLY A 330  HIS A 333  0
SHEET   17  17 1 GLU A 338  THR A 345  0
SHEET   18  18 1 GLU A 354  THR A 356  0
CRYST1    1.000    1.000    1.000  90.00  90.00  90.00 P 1           1          
ORIGX1      1.000000  0.000000  0.000000        0.00000                         
ORIGX2      0.000000  1.000000  0.000000        0.00000                         
ORIGX3      0.000000  0.000000  1.000000        0.00000                         
SCALE1      1.000000  0.000000  0.000000        0.00000                         
SCALE2      0.000000  1.000000  0.000000        0.00000                         
SCALE3      0.000000  0.000000  1.000000        0.00000                         
ATOM      1  N   MET A   1       7.977   8.178 -16.739  1.00 39.91           N
ATOM      2  CA  MET A   1       7.216   7.592 -15.627  1.00 39.91           C
ATOM      3  C   MET A   1       5.781   7.550 -16.094  1.00 39.91           C
ATOM      4  CB  MET A   1       7.403   8.410 -14.338  1.00 39.91           C
ATOM      5  O   MET A   1       5.302   8.588 -16.544  1.00 39.91           O
ATOM      6  CG  MET A   1       7.760   7.488 -13.171  1.00 39.91           C
ATOM      7  SD  MET A   1       8.462   8.369 -11.749  1.00 39.91           S
ATOM      8  CE  MET A   1       8.158   7.133 -10.451  1.00 39.91           C
ATOM      9  N   ASN A   2       5.150   6.376 -16.125  1.00 42.59           N
ATOM     10  CA  ASN A   2       3.716   6.338 -16.388  1.00 42.59           C
ATOM     11  C   ASN A   2       3.032   7.028 -15.199  1.00 42.59           C
ATOM     12  CB  ASN A   2       3.255   4.883 -16.610  1.00 42.59           C
ATOM     13  O   ASN A   2       3.376   6.723 -14.058  1.00 42.59           O
ATOM     14  CG  ASN A   2       1.854   4.823 -17.195  1.00 42.59           C
ATOM     15  ND2 ASN A   2       1.275   3.655 -17.327  1.00 42.59           N
ATOM     16  OD1 ASN A   2       1.280   5.837 -17.552  1.00 42.59           O
ATOM     17  N   ARG A   3       2.150   7.999 -15.456  1.00 46.84           N
ATOM     18  CA  ARG A   3       1.538   8.848 -14.415  1.00 46.84           C
ATOM     19  C   ARG A   3       0.880   7.994 -13.323  1.00 46.84           C
ATOM     20  CB  ARG A   3       0.554   9.812 -15.103  1.00 46.84           C
ATOM     21  O   ARG A   3       1.021   8.292 -12.144  1.00 46.84           O
ATOM     22  CG  ARG A   3       0.023  10.912 -14.169  1.00 46.84           C
ATOM     23  CD  ARG A   3      -0.817  11.960 -14.918  1.00 46.84           C
ATOM     24  NE  ARG A   3      -2.078  11.400 -15.443  1.00 46.84           N
ATOM     25  NH1 ARG A   3      -2.967  13.365 -16.250  1.00 46.84           N
ATOM     26  NH2 ARG A   3      -4.111  11.459 -16.456  1.00 46.84           N
ATOM     27  CZ  ARG A   3      -3.038  12.077 -16.050  1.00 46.84           C
ATOM     28  N   ASP A   4       0.308   6.864 -13.729  1.00 56.22           N
ATOM     29  CA  ASP A   4      -0.354   5.897 -12.857  1.00 56.22           C
ATOM     30  C   ASP A   4       0.609   5.184 -11.890  1.00 56.22           C
ATOM     31  CB  ASP A   4      -1.083   4.861 -13.731  1.00 56.22           C
ATOM     32  O   ASP A   4       0.215   4.862 -10.775  1.00 56.22           O
ATOM     33  CG  ASP A   4      -2.035   5.466 -14.774  1.00 56.22           C
ATOM     34  OD1 ASP A   4      -2.440   6.642 -14.615  1.00 56.22           O
ATOM     35  OD2 ASP A   4      -2.273   4.762 -15.778  1.00 56.22           O
ATOM     36  N   GLU A   5       1.878   4.960 -12.267  1.00 58.38           N
ATOM     37  CA  GLU A   5       2.874   4.327 -11.385  1.00 58.38           C
ATOM     38  C   GLU A   5       3.300   5.290 -10.276  1.00 58.38           C
ATOM     39  CB  GLU A   5       4.099   3.833 -12.187  1.00 58.38           C
ATOM     40  O   GLU A   5       3.261   4.921  -9.109  1.00 58.38           O
ATOM     41  CG  GLU A   5       5.090   3.004 -11.336  1.00 58.38           C
ATOM     42  CD  GLU A   5       6.429   2.683 -12.038  1.00 58.38           C
ATOM     43  OE1 GLU A   5       7.260   1.953 -11.438  1.00 58.38           O
ATOM     44  OE2 GLU A   5       6.670   3.222 -13.144  1.00 58.38           O
ATOM     45  N   THR A   6       3.665   6.533 -10.611  1.00 56.91           N
ATOM     46  CA  THR A   6       4.067   7.528  -9.604  1.00 56.91           C
ATOM     47  C   THR A   6       2.916   7.839  -8.659  1.00 56.91           C
ATOM     48  CB  THR A   6       4.521   8.844 -10.247  1.00 56.91           C
ATOM     49  O   THR A   6       3.110   7.834  -7.449  1.00 56.91           O
ATOM     50  CG2 THR A   6       5.248   9.751  -9.255  1.00 56.91           C
ATOM     51  OG1 THR A   6       5.416   8.603 -11.305  1.00 56.91           O
ATOM     52  N   THR A   7       1.712   8.060  -9.196  1.00 57.72           N
ATOM     53  CA  THR A   7       0.524   8.319  -8.382  1.00 57.72           C
ATOM     54  C   THR A   7       0.227   7.139  -7.463  1.00 57.72           C
ATOM     55  CB  THR A   7      -0.670   8.669  -9.281  1.00 57.72           C
ATOM     56  O   THR A   7       0.081   7.356  -6.267  1.00 57.72           O
ATOM     57  CG2 THR A   7      -1.963   8.914  -8.514  1.00 57.72           C
ATOM     58  OG1 THR A   7      -0.393   9.872  -9.961  1.00 57.72           O
ATOM     59  N   PHE A   8       0.237   5.899  -7.963  1.00 61.53           N
ATOM     60  CA  PHE A   8       0.037   4.713  -7.126  1.00 61.53           C
ATOM     61  C   PHE A   8       1.120   4.567  -6.047  1.00 61.53           C
ATOM     62  CB  PHE A   8      -0.018   3.472  -8.023  1.00 61.53           C
ATOM     63  O   PHE A   8       0.796   4.390  -4.879  1.00 61.53           O
ATOM     64  CG  PHE A   8      -0.245   2.178  -7.272  1.00 61.53           C
ATOM     65  CD1 PHE A   8       0.846   1.368  -6.902  1.00 61.53           C
ATOM     66  CD2 PHE A   8      -1.553   1.788  -6.929  1.00 61.53           C
ATOM     67  CE1 PHE A   8       0.627   0.172  -6.197  1.00 61.53           C
ATOM     68  CE2 PHE A   8      -1.771   0.590  -6.228  1.00 61.53           C
ATOM     69  CZ  PHE A   8      -0.681  -0.220  -5.865  1.00 61.53           C
ATOM     70  N   GLN A   9       2.401   4.683  -6.405  1.00 60.44           N
ATOM     71  CA  GLN A   9       3.523   4.539  -5.472  1.00 60.44           C
ATOM     72  C   GLN A   9       3.507   5.612  -4.373  1.00 60.44           C
ATOM     73  CB  GLN A   9       4.845   4.592  -6.259  1.00 60.44           C
ATOM     74  O   GLN A   9       3.717   5.293  -3.206  1.00 60.44           O
ATOM     75  CG  GLN A   9       5.101   3.304  -7.067  1.00 60.44           C
ATOM     76  CD  GLN A   9       6.437   3.289  -7.812  1.00 60.44           C
ATOM     77  NE2 GLN A   9       6.737   2.189  -8.467  1.00 60.44           N
ATOM     78  OE1 GLN A   9       7.212   4.242  -7.854  1.00 60.44           O
ATOM     79  N   THR A  10       3.226   6.870  -4.726  1.00 61.38           N
ATOM     80  CA  THR A  10       3.095   7.971  -3.761  1.00 61.38           C
ATOM     81  C   THR A  10       1.878   7.787  -2.857  1.00 61.38           C
ATOM     82  CB  THR A  10       3.026   9.319  -4.496  1.00 61.38           C
ATOM     83  O   THR A  10       2.001   7.969  -1.649  1.00 61.38           O
ATOM     84  CG2 THR A  10       2.857  10.515  -3.561  1.00 61.38           C
ATOM     85  OG1 THR A  10       4.234   9.543  -5.190  1.00 61.38           O
ATOM     86  N   ILE A  11       0.733   7.379  -3.416  1.00 60.41           N
ATOM     87  CA  ILE A  11      -0.485   7.057  -2.660  1.00 60.41           C
ATOM     88  C   ILE A  11      -0.182   5.946  -1.649  1.00 60.41           C
ATOM     89  CB  ILE A  11      -1.623   6.718  -3.658  1.00 60.41           C
ATOM     90  O   ILE A  11      -0.349   6.154  -0.454  1.00 60.41           O
ATOM     91  CG1 ILE A  11      -2.168   8.033  -4.263  1.00 60.41           C
ATOM     92  CG2 ILE A  11      -2.797   5.910  -3.089  1.00 60.41           C
ATOM     93  CD1 ILE A  11      -3.171   7.816  -5.402  1.00 60.41           C
ATOM     94  N   ILE A  12       0.357   4.806  -2.091  1.00 63.16           N
ATOM     95  CA  ILE A  12       0.671   3.685  -1.196  1.00 63.16           C
ATOM     96  C   ILE A  12       1.691   4.085  -0.126  1.00 63.16           C
ATOM     97  CB  ILE A  12       1.125   2.444  -1.996  1.00 63.16           C
ATOM     98  O   ILE A  12       1.427   3.845   1.045  1.00 63.16           O
ATOM     99  CG1 ILE A  12       0.007   1.874  -2.903  1.00 63.16           C
ATOM    100  CG2 ILE A  12       1.651   1.332  -1.068  1.00 63.16           C
ATOM    101  CD1 ILE A  12      -1.246   1.348  -2.189  1.00 63.16           C
ATOM    102  N   SER A  13       2.813   4.724  -0.490  1.00 60.97           N
ATOM    103  CA  SER A  13       3.851   5.122   0.480  1.00 60.97           C
ATOM    104  C   SER A  13       3.287   6.016   1.577  1.00 60.97           C
ATOM    105  CB  SER A  13       4.984   5.887  -0.213  1.00 60.97           C
ATOM    106  O   SER A  13       3.553   5.795   2.757  1.00 60.97           O
ATOM    107  OG  SER A  13       6.119   6.026   0.625  1.00 60.97           O
ATOM    108  N   ASN A  14       2.465   6.996   1.200  1.00 58.19           N
ATOM    109  CA  ASN A  14       1.889   7.903   2.176  1.00 58.19           C
ATOM    110  C   ASN A  14       0.789   7.234   3.020  1.00 58.19           C
ATOM    111  CB  ASN A  14       1.363   9.146   1.468  1.00 58.19           C
ATOM    112  O   ASN A  14       0.676   7.535   4.206  1.00 58.19           O
ATOM    113  CG  ASN A  14       2.395  10.019   0.781  1.00 58.19           C
ATOM    114  ND2 ASN A  14       1.973  10.788  -0.196  1.00 58.19           N
ATOM    115  OD1 ASN A  14       3.554  10.105   1.150  1.00 58.19           O
ATOM    116  N   HIS A  15       0.029   6.296   2.448  1.00 65.50           N
ATOM    117  CA  HIS A  15      -1.016   5.557   3.159  1.00 65.50           C
ATOM    118  C   HIS A  15      -0.499   4.415   4.035  1.00 65.50           C
ATOM    119  CB  HIS A  15      -2.061   5.030   2.174  1.00 65.50           C
ATOM    120  O   HIS A  15      -1.291   3.815   4.759  1.00 65.50           O
ATOM    121  CG  HIS A  15      -2.858   6.127   1.531  1.00 65.50           C
ATOM    122  CD2 HIS A  15      -3.155   6.221   0.208  1.00 65.50           C
ATOM    123  ND1 HIS A  15      -3.443   7.203   2.155  1.00 65.50           N
ATOM    124  CE1 HIS A  15      -4.056   7.933   1.210  1.00 65.50           C
ATOM    125  NE2 HIS A  15      -3.900   7.385  -0.005  1.00 65.50           N
ATOM    126  N   LEU A  16       0.800   4.098   4.032  1.00 64.12           N
ATOM    127  CA  LEU A  16       1.342   3.107   4.969  1.00 64.12           C
ATOM    128  C   LEU A  16       1.148   3.538   6.428  1.00 64.12           C
ATOM    129  CB  LEU A  16       2.825   2.832   4.675  1.00 64.12           C
ATOM    130  O   LEU A  16       0.825   2.702   7.261  1.00 64.12           O
ATOM    131  CG  LEU A  16       3.074   1.960   3.434  1.00 64.12           C
ATOM    132  CD1 LEU A  16       4.574   1.811   3.204  1.00 64.12           C
ATOM    133  CD2 LEU A  16       2.488   0.556   3.568  1.00 64.12           C
ATOM    134  N   LYS A  17       1.250   4.838   6.730  1.00 61.91           N
ATOM    135  CA  LYS A  17       0.958   5.355   8.076  1.00 61.91           C
ATOM    136  C   LYS A  17      -0.536   5.264   8.410  1.00 61.91           C
ATOM    137  CB  LYS A  17       1.486   6.789   8.182  1.00 61.91           C
ATOM    138  O   LYS A  17      -0.909   4.875   9.509  1.00 61.91           O
ATOM    139  CG  LYS A  17       1.416   7.275   9.632  1.00 61.91           C
ATOM    140  CD  LYS A  17       1.974   8.691   9.765  1.00 61.91           C
ATOM    141  CE  LYS A  17       1.850   9.092  11.235  1.00 61.91           C
ATOM    142  NZ  LYS A  17       2.272  10.492  11.458  1.00 61.91           N
ATOM    143  N   ASP A  18      -1.384   5.571   7.438  1.00 62.97           N
ATOM    144  CA  ASP A  18      -2.846   5.503   7.563  1.00 62.97           C
ATOM    145  C   ASP A  18      -3.337   4.049   7.744  1.00 62.97           C
ATOM    146  CB  ASP A  18      -3.440   6.133   6.294  1.00 62.97           C
ATOM    147  O   ASP A  18      -4.291   3.763   8.469  1.00 62.97           O
ATOM    148  CG  ASP A  18      -3.078   7.609   6.068  1.00 62.97           C
ATOM    149  OD1 ASP A  18      -2.668   8.302   7.029  1.00 62.97           O
ATOM    150  OD2 ASP A  18      -3.156   8.017   4.882  1.00 62.97           O
ATOM    151  N   THR A  19      -2.622   3.099   7.135  1.00 69.44           N
ATOM    152  CA  THR A  19      -2.857   1.652   7.245  1.00 69.44           C
ATOM    153  C   THR A  19      -2.736   1.165   8.690  1.00 69.44           C
ATOM    154  CB  THR A  19      -1.855   0.900   6.353  1.00 69.44           C
ATOM    155  O   THR A  19      -3.527   0.324   9.122  1.00 69.44           O
ATOM    156  CG2 THR A  19      -1.935  -0.617   6.456  1.00 69.44           C
ATOM    157  OG1 THR A  19      -2.076   1.228   4.997  1.00 69.44           O
ATOM    158  N   GLU A  20      -1.793   1.707   9.464  1.00 75.81           N
ATOM    159  CA  GLU A  20      -1.567   1.302  10.858  1.00 75.81           C
ATOM    160  C   GLU A  20      -2.808   1.541  11.729  1.00 75.81           C
ATOM    161  CB  GLU A  20      -0.339   2.027  11.436  1.00 75.81           C
ATOM    162  O   GLU A  20      -3.154   0.684  12.544  1.00 75.81           O
ATOM    163  CG  GLU A  20       0.951   1.557  10.742  1.00 75.81           C
ATOM    164  CD  GLU A  20       2.235   2.277  11.180  1.00 75.81           C
ATOM    165  OE1 GLU A  20       3.301   1.872  10.648  1.00 75.81           O
ATOM    166  OE2 GLU A  20       2.171   3.208  12.017  1.00 75.81           O
ATOM    167  N   ASN A  21      -3.547   2.632  11.495  1.00 73.31           N
ATOM    168  CA  ASN A  21      -4.786   2.932  12.221  1.00 73.31           C
ATOM    169  C   ASN A  21      -5.867   1.867  11.977  1.00 73.31           C
ATOM    170  CB  ASN A  21      -5.295   4.325  11.818  1.00 73.31           C
ATOM    171  O   ASN A  21      -6.476   1.373  12.928  1.00 73.31           O
ATOM    172  CG  ASN A  21      -4.422   5.455  12.326  1.00 73.31           C
ATOM    173  ND2 ASN A  21      -4.332   6.531  11.582  1.00 73.31           N
ATOM    174  OD1 ASN A  21      -3.833   5.396  13.395  1.00 73.31           O
ATOM    175  N   ILE A  22      -6.067   1.443  10.721  1.00 72.62           N
ATOM    176  CA  ILE A  22      -7.015   0.360  10.398  1.00 72.62           C
ATOM    177  C   ILE A  22      -6.599  -0.939  11.072  1.00 72.62           C
ATOM    178  CB  ILE A  22      -7.128   0.125   8.874  1.00 72.62           C
ATOM    179  O   ILE A  22      -7.439  -1.687  11.585  1.00 72.62           O
ATOM    180  CG1 ILE A  22      -7.859   1.321   8.262  1.00 72.62           C
ATOM    181  CG2 ILE A  22      -7.881  -1.188   8.555  1.00 72.62           C
ATOM    182  CD1 ILE A  22      -8.222   1.164   6.787  1.00 72.62           C
ATOM    183  N   VAL A  23      -5.306  -1.245  11.024  1.00 79.94           N
ATOM    184  CA  VAL A  23      -4.777  -2.472  11.608  1.00 79.94           C
ATOM    185  C   VAL A  23      -4.998  -2.460  13.117  1.00 79.94           C
ATOM    186  CB  VAL A  23      -3.307  -2.662  11.217  1.00 79.94           C
ATOM    187  O   VAL A  23      -5.477  -3.463  13.644  1.00 79.94           O
ATOM    188  CG1 VAL A  23      -2.704  -3.896  11.891  1.00 79.94           C
ATOM    189  CG2 VAL A  23      -3.187  -2.893   9.711  1.00 79.94           C
ATOM    190  N   TRP A  24      -4.777  -1.330  13.794  1.00 82.31           N
ATOM    191  CA  TRP A  24      -5.113  -1.165  15.208  1.00 82.31           C
ATOM    192  C   TRP A  24      -6.589  -1.399  15.495  1.00 82.31           C
ATOM    193  CB  TRP A  24      -4.699   0.219  15.708  1.00 82.31           C
ATOM    194  O   TRP A  24      -6.904  -2.214  16.358  1.00 82.31           O
ATOM    195  CG  TRP A  24      -3.288   0.294  16.166  1.00 82.31           C
ATOM    196  CD1 TRP A  24      -2.344   1.146  15.712  1.00 82.31           C
ATOM    197  CD2 TRP A  24      -2.645  -0.522  17.185  1.00 82.31           C
ATOM    198  CE2 TRP A  24      -1.282  -0.117  17.286  1.00 82.31           C
ATOM    199  CE3 TRP A  24      -3.080  -1.576  18.020  1.00 82.31           C
ATOM    200  NE1 TRP A  24      -1.157   0.911  16.375  1.00 82.31           N
ATOM    201  CH2 TRP A  24      -0.842  -1.819  18.946  1.00 82.31           C
ATOM    202  CZ2 TRP A  24      -0.387  -0.744  18.160  1.00 82.31           C
ATOM    203  CZ3 TRP A  24      -2.184  -2.225  18.884  1.00 82.31           C
ATOM    204  N   THR A  25      -7.497  -0.773  14.746  1.00 77.94           N
ATOM    205  CA  THR A  25      -8.941  -1.011  14.888  1.00 77.94           C
ATOM    206  C   THR A  25      -9.270  -2.502  14.783  1.00 77.94           C
ATOM    207  CB  THR A  25      -9.703  -0.223  13.812  1.00 77.94           C
ATOM    208  O   THR A  25      -9.972  -3.055  15.632  1.00 77.94           O
ATOM    209  CG2 THR A  25     -11.205  -0.495  13.776  1.00 77.94           C
ATOM    210  OG1 THR A  25      -9.532   1.157  14.011  1.00 77.94           O
ATOM    211  N   LYS A  26      -8.720  -3.198  13.779  1.00 82.25           N
ATOM    212  CA  LYS A  26      -8.953  -4.638  13.604  1.00 82.25           C
ATOM    213  C   LYS A  26      -8.349  -5.468  14.742  1.00 82.25           C
ATOM    214  CB  LYS A  26      -8.403  -5.109  12.257  1.00 82.25           C
ATOM    215  O   LYS A  26      -8.990  -6.427  15.169  1.00 82.25           O
ATOM    216  CG  LYS A  26      -9.108  -4.540  11.023  1.00 82.25           C
ATOM    217  CD  LYS A  26      -8.259  -4.857   9.784  1.00 82.25           C
ATOM    218  CE  LYS A  26      -8.959  -4.399   8.503  1.00 82.25           C
ATOM    219  NZ  LYS A  26      -9.797  -5.469   7.911  1.00 82.25           N
ATOM    220  N   ILE A  27      -7.159  -5.112  15.239  1.00 87.75           N
ATOM    221  CA  ILE A  27      -6.541  -5.750  16.411  1.00 87.75           C
ATOM    222  C   ILE A  27      -7.465  -5.590  17.619  1.00 87.75           C
ATOM    223  CB  ILE A  27      -5.128  -5.185  16.708  1.00 87.75           C
ATOM    224  O   ILE A  27      -7.866  -6.597  18.190  1.00 87.75           O
ATOM    225  CG1 ILE A  27      -4.098  -5.621  15.641  1.00 87.75           C
ATOM    226  CG2 ILE A  27      -4.627  -5.638  18.098  1.00 87.75           C
ATOM    227  CD1 ILE A  27      -2.869  -4.698  15.636  1.00 87.75           C
ATOM    228  N   LYS A  28      -7.856  -4.361  17.978  1.00 86.56           N
ATOM    229  CA  LYS A  28      -8.675  -4.072  19.169  1.00 86.56           C
ATOM    230  C   LYS A  28      -9.985  -4.853  19.157  1.00 86.56           C
ATOM    231  CB  LYS A  28      -8.929  -2.556  19.281  1.00 86.56           C
ATOM    232  O   LYS A  28     -10.324  -5.510  20.138  1.00 86.56           O
ATOM    233  CG  LYS A  28      -7.625  -1.802  19.583  1.00 86.56           C
ATOM    234  CD  LYS A  28      -7.818  -0.299  19.817  1.00 86.56           C
ATOM    235  CE  LYS A  28      -6.434   0.346  19.998  1.00 86.56           C
ATOM    236  NZ  LYS A  28      -6.493   1.773  20.386  1.00 86.56           N
ATOM    237  N   ILE A  29     -10.666  -4.883  18.012  1.00 83.62           N
ATOM    238  CA  ILE A  29     -11.896  -5.664  17.835  1.00 83.62           C
ATOM    239  C   ILE A  29     -11.637  -7.167  17.982  1.00 83.62           C
ATOM    240  CB  ILE A  29     -12.530  -5.339  16.472  1.00 83.62           C
ATOM    241  O   ILE A  29     -12.422  -7.861  18.627  1.00 83.62           O
ATOM    242  CG1 ILE A  29     -13.000  -3.868  16.467  1.00 83.62           C
ATOM    243  CG2 ILE A  29     -13.704  -6.290  16.165  1.00 83.62           C
ATOM    244  CD1 ILE A  29     -13.395  -3.392  15.074  1.00 83.62           C
ATOM    245  N   GLN A  30     -10.558  -7.690  17.392  1.00 88.50           N
ATOM    246  CA  GLN A  30     -10.231  -9.110  17.506  1.00 88.50           C
ATOM    247  C   GLN A  30      -9.899  -9.497  18.951  1.00 88.50           C
ATOM    248  CB  GLN A  30      -9.091  -9.469  16.541  1.00 88.50           C
ATOM    249  O   GLN A  30     -10.421 -10.496  19.437  1.00 88.50           O
ATOM    250  CG  GLN A  30      -8.788 -10.977  16.528  1.00 88.50           C
ATOM    251  CD  GLN A  30      -9.997 -11.817  16.123  1.00 88.50           C
ATOM    252  NE2 GLN A  30     -10.388 -12.795  16.910  1.00 88.50           N
ATOM    253  OE1 GLN A  30     -10.624 -11.598  15.094  1.00 88.50           O
ATOM    254  N   VAL A  31      -9.106  -8.691  19.660  1.00 90.69           N
ATOM    255  CA  VAL A  31      -8.760  -8.941  21.067  1.00 90.69           C
ATOM    256  C   VAL A  31      -9.997  -8.863  21.960  1.00 90.69           C
ATOM    257  CB  VAL A  31      -7.668  -7.972  21.557  1.00 90.69           C
ATOM    258  O   VAL A  31     -10.168  -9.706  22.836  1.00 90.69           O
ATOM    259  CG1 VAL A  31      -7.283  -8.260  23.012  1.00 90.69           C
ATOM    260  CG2 VAL A  31      -6.387  -8.147  20.737  1.00 90.69           C
ATOM    261  N   ALA A  32     -10.898  -7.910  21.713  1.00 88.19           N
ATOM    262  CA  ALA A  32     -12.168  -7.803  22.425  1.00 88.19           C
ATOM    263  C   ALA A  32     -13.039  -9.060  22.248  1.00 88.19           C
ATOM    264  CB  ALA A  32     -12.879  -6.549  21.912  1.00 88.19           C
ATOM    265  O   ALA A  32     -13.561  -9.597  23.227  1.00 88.19           O
ATOM    266  N   LYS A  33     -13.148  -9.567  21.010  1.00 87.12           N
ATOM    267  CA  LYS A  33     -13.838 -10.832  20.701  1.00 87.12           C
ATOM    268  C   LYS A  33     -13.185 -12.016  21.413  1.00 87.12           C
ATOM    269  CB  LYS A  33     -13.835 -11.078  19.184  1.00 87.12           C
ATOM    270  O   LYS A  33     -13.884 -12.830  22.014  1.00 87.12           O
ATOM    271  CG  LYS A  33     -14.814 -10.183  18.411  1.00 87.12           C
ATOM    272  CD  LYS A  33     -14.613 -10.390  16.902  1.00 87.12           C
ATOM    273  CE  LYS A  33     -15.698  -9.676  16.086  1.00 87.12           C
ATOM    274  NZ  LYS A  33     -15.569  -9.991  14.640  1.00 87.12           N
ATOM    275  N   ASP A  34     -11.858 -12.098  21.364  1.00 92.19           N
ATOM    276  CA  ASP A  34     -11.093 -13.176  21.986  1.00 92.19           C
ATOM    277  C   ASP A  34     -11.287 -13.179  23.510  1.00 92.19           C
ATOM    278  CB  ASP A  34      -9.610 -13.056  21.587  1.00 92.19           C
ATOM    279  O   ASP A  34     -11.592 -14.229  24.081  1.00 92.19           O
ATOM    280  CG  ASP A  34      -9.325 -13.463  20.133  1.00 92.19           C
ATOM    281  OD1 ASP A  34     -10.167 -14.103  19.468  1.00 92.19           O
ATOM    282  OD2 ASP A  34      -8.217 -13.202  19.631  1.00 92.19           O
ATOM    283  N   LEU A  35     -11.208 -12.012  24.160  1.00 90.25           N
ATOM    284  CA  LEU A  35     -11.472 -11.849  25.592  1.00 90.25           C
ATOM    285  C   LEU A  35     -12.884 -12.282  25.979  1.00 90.25           C
ATOM    286  CB  LEU A  35     -11.304 -10.378  26.003  1.00 90.25           C
ATOM    287  O   LEU A  35     -13.045 -13.050  26.927  1.00 90.25           O
ATOM    288  CG  LEU A  35      -9.892  -9.933  26.401  1.00 90.25           C
ATOM    289  CD1 LEU A  35     -10.013  -8.460  26.785  1.00 90.25           C
ATOM    290  CD2 LEU A  35      -9.351 -10.692  27.617  1.00 90.25           C
ATOM    291  N   GLN A  36     -13.902 -11.814  25.254  1.00 87.56           N
ATOM    292  CA  GLN A  36     -15.296 -12.148  25.549  1.00 87.56           C
ATOM    293  C   GLN A  36     -15.540 -13.663  25.473  1.00 87.56           C
ATOM    294  CB  GLN A  36     -16.199 -11.422  24.548  1.00 87.56           C
ATOM    295  O   GLN A  36     -16.268 -14.231  26.285  1.00 87.56           O
ATOM    296  CG  GLN A  36     -17.665 -11.486  25.004  1.00 87.56           C
ATOM    297  CD  GLN A  36     -18.651 -11.254  23.876  1.00 87.56           C
ATOM    298  NE2 GLN A  36     -19.775 -10.631  24.161  1.00 87.56           N
ATOM    299  OE1 GLN A  36     -18.472 -11.703  22.755  1.00 87.56           O
ATOM    300  N   GLN A  37     -14.892 -14.334  24.519  1.00 89.50           N
ATOM    301  CA  GLN A  37     -14.977 -15.785  24.342  1.00 89.50           C
ATOM    302  C   GLN A  37     -14.132 -16.573  25.355  1.00 89.50           C
ATOM    303  CB  GLN A  37     -14.593 -16.124  22.895  1.00 89.50           C
ATOM    304  O   GLN A  37     -14.146 -17.804  25.336  1.00 89.50           O
ATOM    305  CG  GLN A  37     -15.641 -15.594  21.905  1.00 89.50           C
ATOM    306  CD  GLN A  37     -15.237 -15.775  20.448  1.00 89.50           C
ATOM    307  NE2 GLN A  37     -15.976 -15.192  19.531  1.00 89.50           N
ATOM    308  OE1 GLN A  37     -14.298 -16.461  20.085  1.00 89.50           O
ATOM    309  N   GLY A  38     -13.388 -15.896  26.237  1.00 91.38           N
ATOM    310  CA  GLY A  38     -12.457 -16.536  27.165  1.00 91.38           C
ATOM    311  C   GLY A  38     -11.271 -17.199  26.456  1.00 91.38           C
ATOM    312  O   GLY A  38     -10.694 -18.155  26.978  1.00 91.38           O
ATOM    313  N   THR A  39     -10.919 -16.725  25.258  1.00 94.94           N
ATOM    314  CA  THR A  39      -9.792 -17.239  24.474  1.00 94.94           C
ATOM    315  C   THR A  39      -8.490 -17.019  25.248  1.00 94.94           C
ATOM    316  CB  THR A  39      -9.712 -16.556  23.104  1.00 94.94           C
ATOM    317  O   THR A  39      -8.238 -15.903  25.700  1.00 94.94           O
ATOM    318  CG2 THR A  39      -8.560 -17.051  22.233  1.00 94.94           C
ATOM    319  OG1 THR A  39     -10.890 -16.834  22.389  1.00 94.94           O
ATOM    320  N   PRO A  40      -7.630 -18.043  25.416  1.00 96.31           N
ATOM    321  CA  PRO A  40      -6.355 -17.877  26.109  1.00 96.31           C
ATOM    322  C   PRO A  40      -5.441 -16.850  25.425  1.00 96.31           C
ATOM    323  CB  PRO A  40      -5.713 -19.269  26.123  1.00 96.31           C
ATOM    324  O   PRO A  40      -5.404 -16.784  24.197  1.00 96.31           O
ATOM    325  CG  PRO A  40      -6.904 -20.218  25.995  1.00 96.31           C
ATOM    326  CD  PRO A  40      -7.868 -19.443  25.104  1.00 96.31           C
ATOM    327  N   GLU A  41      -4.622 -16.132  26.204  1.00 96.38           N
ATOM    328  CA  GLU A  41      -3.696 -15.092  25.707  1.00 96.38           C
ATOM    329  C   GLU A  41      -2.838 -15.575  24.525  1.00 96.38           C
ATOM    330  CB  GLU A  41      -2.768 -14.663  26.860  1.00 96.38           C
ATOM    331  O   GLU A  41      -2.646 -14.861  23.545  1.00 96.38           O
ATOM    332  CG  GLU A  41      -1.844 -13.480  26.505  1.00 96.38           C
ATOM    333  CD  GLU A  41      -0.675 -13.329  27.489  1.00 96.38           C
ATOM    334  OE1 GLU A  41       0.443 -13.014  27.005  1.00 96.38           O
ATOM    335  OE2 GLU A  41      -0.858 -13.598  28.691  1.00 96.38           O
ATOM    336  N   THR A  42      -2.339 -16.812  24.580  1.00 97.25           N
ATOM    337  CA  THR A  42      -1.512 -17.391  23.511  1.00 97.25           C
ATOM    338  C   THR A  42      -2.267 -17.538  22.191  1.00 97.25           C
ATOM    339  CB  THR A  42      -0.965 -18.763  23.923  1.00 97.25           C
ATOM    340  O   THR A  42      -1.695 -17.276  21.135  1.00 97.25           O
ATOM    341  CG2 THR A  42       0.069 -18.650  25.042  1.00 97.25           C
ATOM    342  OG1 THR A  42      -2.002 -19.591  24.403  1.00 97.25           O
ATOM    343  N   ALA A  43      -3.543 -17.923  22.234  1.00 97.56           N
ATOM    344  CA  ALA A  43      -4.397 -18.006  21.053  1.00 97.56           C
ATOM    345  C   ALA A  43      -4.826 -16.609  20.573  1.00 97.56           C
ATOM    346  CB  ALA A  43      -5.584 -18.919  21.378  1.00 97.56           C
ATOM    347  O   ALA A  43      -4.793 -16.349  19.373  1.00 97.56           O
ATOM    348  N   SER A  44      -5.111 -15.689  21.500  1.00 96.88           N
ATOM    349  CA  SER A  44      -5.422 -14.284  21.197  1.00 96.88           C
ATOM    350  C   SER A  44      -4.264 -13.583  20.470  1.00 96.88           C
ATOM    351  CB  SER A  44      -5.795 -13.577  22.504  1.00 96.88           C
ATOM    352  O   SER A  44      -4.451 -12.930  19.445  1.00 96.88           O
ATOM    353  OG  SER A  44      -6.164 -12.236  22.290  1.00 96.88           O
ATOM    354  N   LYS A  45      -3.016 -13.836  20.892  1.00 97.81           N
ATOM    355  CA  LYS A  45      -1.802 -13.382  20.188  1.00 97.81           C
ATOM    356  C   LYS A  45      -1.733 -13.891  18.747  1.00 97.81           C
ATOM    357  CB  LYS A  45      -0.560 -13.824  20.978  1.00 97.81           C
ATOM    358  O   LYS A  45      -1.380 -13.138  17.838  1.00 97.81           O
ATOM    359  CG  LYS A  45      -0.300 -12.881  22.156  1.00 97.81           C
ATOM    360  CD  LYS A  45       0.865 -13.340  23.034  1.00 97.81           C
ATOM    361  CE  LYS A  45       1.197 -12.184  23.978  1.00 97.81           C
ATOM    362  NZ  LYS A  45       2.153 -12.568  25.035  1.00 97.81           N
ATOM    363  N   ILE A  46      -2.076 -15.158  18.513  1.00 97.50           N
ATOM    364  CA  ILE A  46      -2.103 -15.736  17.161  1.00 97.50           C
ATOM    365  C   ILE A  46      -3.189 -15.059  16.316  1.00 97.50           C
ATOM    366  CB  ILE A  46      -2.274 -17.272  17.223  1.00 97.50           C
ATOM    367  O   ILE A  46      -2.915 -14.659  15.187  1.00 97.50           O
ATOM    368  CG1 ILE A  46      -1.018 -17.919  17.852  1.00 97.50           C
ATOM    369  CG2 ILE A  46      -2.523 -17.859  15.820  1.00 97.50           C
ATOM    370  CD1 ILE A  46      -1.216 -19.383  18.265  1.00 97.50           C
ATOM    371  N   ASN A  47      -4.390 -14.872  16.861  1.00 95.69           N
ATOM    372  CA  ASN A  47      -5.499 -14.233  16.153  1.00 95.69           C
ATOM    373  C   ASN A  47      -5.193 -12.769  15.803  1.00 95.69           C
ATOM    374  CB  ASN A  47      -6.756 -14.335  17.024  1.00 95.69           C
ATOM    375  O   ASN A  47      -5.365 -12.363  14.653  1.00 95.69           O
ATOM    376  CG  ASN A  47      -7.324 -15.734  17.155  1.00 95.69           C
ATOM    377  ND2 ASN A  47      -8.275 -15.900  18.042  1.00 95.69           N
ATOM    378  OD1 ASN A  47      -6.960 -16.666  16.446  1.00 95.69           O
ATOM    379  N   ALA A  48      -4.673 -11.992  16.757  1.00 94.62           N
ATOM    380  CA  ALA A  48      -4.300 -10.596  16.546  1.00 94.62           C
ATOM    381  C   ALA A  48      -3.189 -10.453  15.493  1.00 94.62           C
ATOM    382  CB  ALA A  48      -3.881  -9.998  17.892  1.00 94.62           C
ATOM    383  O   ALA A  48      -3.307  -9.657  14.564  1.00 94.62           O
ATOM    384  N   THR A  49      -2.132 -11.268  15.571  1.00 97.12           N
ATOM    385  CA  THR A  49      -1.057 -11.229  14.563  1.00 97.12           C
ATOM    386  C   THR A  49      -1.521 -11.710  13.190  1.00 97.12           C
ATOM    387  CB  THR A  49       0.185 -12.013  14.996  1.00 97.12           C
ATOM    388  O   THR A  49      -1.074 -11.174  12.177  1.00 97.12           O
ATOM    389  CG2 THR A  49       0.868 -11.373  16.201  1.00 97.12           C
ATOM    390  OG1 THR A  49      -0.115 -13.343  15.338  1.00 97.12           O
ATOM    391  N   LYS A  50      -2.471 -12.653  13.124  1.00 94.44           N
ATOM    392  CA  LYS A  50      -3.100 -13.064  11.864  1.00 94.44           C
ATOM    393  C   LYS A  50      -3.860 -11.909  11.209  1.00 94.44           C
ATOM    394  CB  LYS A  50      -4.014 -14.272  12.114  1.00 94.44           C
ATOM    395  O   LYS A  50      -3.749 -11.732  10.000  1.00 94.44           O
ATOM    396  CG  LYS A  50      -4.525 -14.839  10.788  1.00 94.44           C
ATOM    397  CD  LYS A  50      -5.548 -15.958  11.001  1.00 94.44           C
ATOM    398  CE  LYS A  50      -5.922 -16.601   9.659  1.00 94.44           C
ATOM    399  NZ  LYS A  50      -6.431 -15.608   8.679  1.00 94.44           N
ATOM    400  N   VAL A  51      -4.588 -11.110  11.991  1.00 89.69           N
ATOM    401  CA  VAL A  51      -5.287  -9.911  11.499  1.00 89.69           C
ATOM    402  C   VAL A  51      -4.314  -8.915  10.864  1.00 89.69           C
ATOM    403  CB  VAL A  51      -6.089  -9.267  12.645  1.00 89.69           C
ATOM    404  O   VAL A  51      -4.600  -8.401   9.779  1.00 89.69           O
ATOM    405  CG1 VAL A  51      -6.521  -7.835  12.349  1.00 89.69           C
ATOM    406  CG2 VAL A  51      -7.352 -10.085  12.932  1.00 89.69           C
ATOM    407  N   VAL A  52      -3.155  -8.689  11.495  1.00 91.75           N
ATOM    408  CA  VAL A  52      -2.077  -7.861  10.929  1.00 91.75           C
ATOM    409  C   VAL A  52      -1.616  -8.441   9.593  1.00 91.75           C
ATOM    410  CB  VAL A  52      -0.883  -7.729  11.901  1.00 91.75           C
ATOM    411  O   VAL A  52      -1.684  -7.764   8.566  1.00 91.75           O
ATOM    412  CG1 VAL A  52       0.235  -6.866  11.309  1.00 91.75           C
ATOM    413  CG2 VAL A  52      -1.299  -7.087  13.224  1.00 91.75           C
ATOM    414  N   SER A  53      -1.203  -9.711   9.576  1.00 94.81           N
ATOM    415  CA  SER A  53      -0.671 -10.344   8.368  1.00 94.81           C
ATOM    416  C   SER A  53      -1.685 -10.382   7.226  1.00 94.81           C
ATOM    417  CB  SER A  53      -0.158 -11.752   8.673  1.00 94.81           C
ATOM    418  O   SER A  53      -1.310 -10.125   6.085  1.00 94.81           O
ATOM    419  OG  SER A  53       0.910 -11.697   9.601  1.00 94.81           O
ATOM    420  N   ASP A  54      -2.965 -10.643   7.496  1.00 84.38           N
ATOM    421  CA  ASP A  54      -4.015 -10.647   6.472  1.00 84.38           C
ATOM    422  C   ASP A  54      -4.229  -9.259   5.856  1.00 84.38           C
ATOM    423  CB  ASP A  54      -5.340 -11.148   7.067  1.00 84.38           C
ATOM    424  O   ASP A  54      -4.390  -9.149   4.639  1.00 84.38           O
ATOM    425  CG  ASP A  54      -5.404 -12.661   7.285  1.00 84.38           C
ATOM    426  OD1 ASP A  54      -4.650 -13.432   6.644  1.00 84.38           O
ATOM    427  OD2 ASP A  54      -6.302 -13.098   8.040  1.00 84.38           O
ATOM    428  N   HIS A  55      -4.210  -8.198   6.669  1.00 83.50           N
ATOM    429  CA  HIS A  55      -4.405  -6.839   6.169  1.00 83.50           C
ATOM    430  C   HIS A  55      -3.244  -6.388   5.277  1.00 83.50           C
ATOM    431  CB  HIS A  55      -4.626  -5.877   7.338  1.00 83.50           C
ATOM    432  O   HIS A  55      -3.467  -6.002   4.128  1.00 83.50           O
ATOM    433  CG  HIS A  55      -5.028  -4.509   6.856  1.00 83.50           C
ATOM    434  CD2 HIS A  55      -4.227  -3.404   6.762  1.00 83.50           C
ATOM    435  ND1 HIS A  55      -6.253  -4.166   6.327  1.00 83.50           N
ATOM    436  CE1 HIS A  55      -6.206  -2.872   5.969  1.00 83.50           C
ATOM    437  NE2 HIS A  55      -4.999  -2.374   6.228  1.00 83.50           N
ATOM    438  N   TYR A  56      -2.004  -6.519   5.755  1.00 86.56           N
ATOM    439  CA  TYR A  56      -0.826  -6.160   4.962  1.00 86.56           C
ATOM    440  C   TYR A  56      -0.664  -7.053   3.723  1.00 86.56           C
ATOM    441  CB  TYR A  56       0.429  -6.188   5.839  1.00 86.56           C
ATOM    442  O   TYR A  56      -0.244  -6.567   2.676  1.00 86.56           O
ATOM    443  CG  TYR A  56       0.600  -4.956   6.706  1.00 86.56           C
ATOM    444  CD1 TYR A  56       1.300  -3.843   6.204  1.00 86.56           C
ATOM    445  CD2 TYR A  56       0.090  -4.917   8.015  1.00 86.56           C
ATOM    446  CE1 TYR A  56       1.460  -2.680   6.981  1.00 86.56           C
ATOM    447  CE2 TYR A  56       0.259  -3.765   8.800  1.00 86.56           C
ATOM    448  OH  TYR A  56       1.036  -1.547   9.074  1.00 86.56           O
ATOM    449  CZ  TYR A  56       0.923  -2.639   8.283  1.00 86.56           C
ATOM    450  N   SER A  57      -1.075  -8.327   3.780  1.00 89.25           N
ATOM    451  CA  SER A  57      -1.073  -9.212   2.601  1.00 89.25           C
ATOM    452  C   SER A  57      -2.033  -8.752   1.508  1.00 89.25           C
ATOM    453  CB  SER A  57      -1.473 -10.639   2.961  1.00 89.25           C
ATOM    454  O   SER A  57      -1.750  -8.954   0.329  1.00 89.25           O
ATOM    455  OG  SER A  57      -0.519 -11.181   3.829  1.00 89.25           O
ATOM    456  N   ALA A  58      -3.167  -8.140   1.860  1.00 79.25           N
ATOM    457  CA  ALA A  58      -4.088  -7.591   0.867  1.00 79.25           C
ATOM    458  C   ALA A  58      -3.459  -6.406   0.115  1.00 79.25           C
ATOM    459  CB  ALA A  58      -5.400  -7.207   1.560  1.00 79.25           C
ATOM    460  O   ALA A  58      -3.559  -6.332  -1.110  1.00 79.25           O
ATOM    461  N   ILE A  59      -2.753  -5.527   0.834  1.00 81.31           N
ATOM    462  CA  ILE A  59      -2.011  -4.402   0.245  1.00 81.31           C
ATOM    463  C   ILE A  59      -0.877  -4.928  -0.637  1.00 81.31           C
ATOM    464  CB  ILE A  59      -1.482  -3.458   1.348  1.00 81.31           C
ATOM    465  O   ILE A  59      -0.783  -4.555  -1.806  1.00 81.31           O
ATOM    466  CG1 ILE A  59      -2.658  -2.885   2.170  1.00 81.31           C
ATOM    467  CG2 ILE A  59      -0.651  -2.321   0.722  1.00 81.31           C
ATOM    468  CD1 ILE A  59      -2.219  -2.139   3.431  1.00 81.31           C
ATOM    469  N   GLN A  60      -0.082  -5.862  -0.110  1.00 87.62           N
ATOM    470  CA  GLN A  60       1.006  -6.517  -0.832  1.00 87.62           C
ATOM    471  C   GLN A  60       0.517  -7.153  -2.137  1.00 87.62           C
ATOM    472  CB  GLN A  60       1.607  -7.594   0.076  1.00 87.62           C
ATOM    473  O   GLN A  60       1.079  -6.920  -3.205  1.00 87.62           O
ATOM    474  CG  GLN A  60       2.908  -8.126  -0.513  1.00 87.62           C
ATOM    475  CD  GLN A  60       3.569  -9.116   0.427  1.00 87.62           C
ATOM    476  NE2 GLN A  60       4.865  -9.025   0.603  1.00 87.62           N
ATOM    477  OE1 GLN A  60       2.924  -9.960   1.034  1.00 87.62           O
ATOM    478  N   LYS A  61      -0.596  -7.892  -2.071  1.00 85.50           N
ATOM    479  CA  LYS A  61      -1.236  -8.486  -3.243  1.00 85.50           C
ATOM    480  C   LYS A  61      -1.628  -7.430  -4.269  1.00 85.50           C
ATOM    481  CB  LYS A  61      -2.450  -9.296  -2.786  1.00 85.50           C
ATOM    482  O   LYS A  61      -1.397  -7.643  -5.453  1.00 85.50           O
ATOM    483  CG  LYS A  61      -3.190  -9.928  -3.968  1.00 85.50           C
ATOM    484  CD  LYS A  61      -4.336 -10.795  -3.455  1.00 85.50           C
ATOM    485  CE  LYS A  61      -5.107 -11.352  -4.650  1.00 85.50           C
ATOM    486  NZ  LYS A  61      -6.275 -12.137  -4.191  1.00 85.50           N
ATOM    487  N   ASN A  62      -2.224  -6.313  -3.856  1.00 78.62           N
ATOM    488  CA  ASN A  62      -2.611  -5.249  -4.785  1.00 78.62           C
ATOM    489  C   ASN A  62      -1.387  -4.619  -5.467  1.00 78.62           C
ATOM    490  CB  ASN A  62      -3.449  -4.201  -4.039  1.00 78.62           C
ATOM    491  O   ASN A  62      -1.417  -4.389  -6.675  1.00 78.62           O
ATOM    492  CG  ASN A  62      -4.832  -4.698  -3.654  1.00 78.62           C
ATOM    493  ND2 ASN A  62      -5.499  -3.991  -2.772  1.00 78.62           N
ATOM    494  OD1 ASN A  62      -5.348  -5.686  -4.159  1.00 78.62           O
ATOM    495  N   MET A  63      -0.300  -4.403  -4.720  1.00 84.38           N
ATOM    496  CA  MET A  63       0.979  -3.931  -5.260  1.00 84.38           C
ATOM    497  C   MET A  63       1.545  -4.903  -6.303  1.00 84.38           C
ATOM    498  CB  MET A  63       1.984  -3.743  -4.114  1.00 84.38           C
ATOM    499  O   MET A  63       1.842  -4.499  -7.428  1.00 84.38           O
ATOM    500  CG  MET A  63       1.640  -2.553  -3.214  1.00 84.38           C
ATOM    501  SD  MET A  63       2.681  -2.438  -1.738  1.00 84.38           S
ATOM    502  CE  MET A  63       4.292  -2.049  -2.471  1.00 84.38           C
ATOM    503  N   ASP A  64       1.622  -6.190  -5.966  1.00 88.75           N
ATOM    504  CA  ASP A  64       2.133  -7.220  -6.873  1.00 88.75           C
ATOM    505  C   ASP A  64       1.223  -7.401  -8.098  1.00 88.75           C
ATOM    506  CB  ASP A  64       2.298  -8.543  -6.112  1.00 88.75           C
ATOM    507  O   ASP A  64       1.709  -7.558  -9.215  1.00 88.75           O
ATOM    508  CG  ASP A  64       3.448  -8.531  -5.097  1.00 88.75           C
ATOM    509  OD1 ASP A  64       4.484  -7.875  -5.345  1.00 88.75           O
ATOM    510  OD2 ASP A  64       3.337  -9.231  -4.069  1.00 88.75           O
ATOM    511  N   MET A  65      -0.100  -7.310  -7.942  1.00 84.44           N
ATOM    512  CA  MET A  65      -1.045  -7.384  -9.063  1.00 84.44           C
ATOM    513  C   MET A  65      -0.961  -6.162  -9.990  1.00 84.44           C
ATOM    514  CB  MET A  65      -2.478  -7.571  -8.550  1.00 84.44           C
ATOM    515  O   MET A  65      -1.140  -6.299 -11.204  1.00 84.44           O
ATOM    516  CG  MET A  65      -2.730  -8.982  -7.995  1.00 84.44           C
ATOM    517  SD  MET A  65      -2.451 -10.384  -9.117  1.00 84.44           S
ATOM    518  CE  MET A  65      -3.583  -9.984 -10.472  1.00 84.44           C
ATOM    519  N   GLN A  66      -0.654  -4.979  -9.452  1.00 83.06           N
ATOM    520  CA  GLN A  66      -0.410  -3.788 -10.262  1.00 83.06           C
ATOM    521  C   GLN A  66       0.862  -3.951 -11.098  1.00 83.06           C
ATOM    522  CB  GLN A  66      -0.349  -2.551  -9.347  1.00 83.06           C
ATOM    523  O   GLN A  66       0.841  -3.721 -12.310  1.00 83.06           O
ATOM    524  CG  GLN A  66      -0.080  -1.234 -10.095  1.00 83.06           C
ATOM    525  CD  GLN A  66      -1.160  -0.852 -11.106  1.00 83.06           C
ATOM    526  NE2 GLN A  66      -0.951   0.196 -11.871  1.00 83.06           N
ATOM    527  OE1 GLN A  66      -2.209  -1.459 -11.236  1.00 83.06           O
ATOM    528  N   LEU A  67       1.949  -4.415 -10.479  1.00 87.94           N
ATOM    529  CA  LEU A  67       3.194  -4.710 -11.183  1.00 87.94           C
ATOM    530  C   LEU A  67       2.989  -5.807 -12.240  1.00 87.94           C
ATOM    531  CB  LEU A  67       4.248  -5.077 -10.129  1.00 87.94           C
ATOM    532  O   LEU A  67       3.390  -5.652 -13.391  1.00 87.94           O
ATOM    533  CG  LEU A  67       5.668  -5.276 -10.679  1.00 87.94           C
ATOM    534  CD1 LEU A  67       6.140  -4.055 -11.477  1.00 87.94           C
ATOM    535  CD2 LEU A  67       6.600  -5.499  -9.487  1.00 87.94           C
ATOM    536  N   HIS A  68       2.246  -6.858 -11.899  1.00 90.31           N
ATOM    537  CA  HIS A  68       1.836  -7.917 -12.817  1.00 90.31           C
ATOM    538  C   HIS A  68       1.101  -7.386 -14.058  1.00 90.31           C
ATOM    539  CB  HIS A  68       0.963  -8.893 -12.026  1.00 90.31           C
ATOM    540  O   HIS A  68       1.416  -7.783 -15.184  1.00 90.31           O
ATOM    541  CG  HIS A  68       0.325  -9.949 -12.867  1.00 90.31           C
ATOM    542  CD2 HIS A  68      -1.010 -10.147 -13.078  1.00 90.31           C
ATOM    543  ND1 HIS A  68       1.003 -10.888 -13.585  1.00 90.31           N
ATOM    544  CE1 HIS A  68       0.093 -11.689 -14.169  1.00 90.31           C
ATOM    545  NE2 HIS A  68      -1.149 -11.266 -13.902  1.00 90.31           N
ATOM    546  N   SER A  69       0.163  -6.451 -13.880  1.00 84.25           N
ATOM    547  CA  SER A  69      -0.548  -5.790 -14.982  1.00 84.25           C
ATOM    548  C   SER A  69       0.399  -4.983 -15.886  1.00 84.25           C
ATOM    549  CB  SER A  69      -1.631  -4.881 -14.394  1.00 84.25           C
ATOM    550  O   SER A  69       0.313  -5.044 -17.121  1.00 84.25           O
ATOM    551  OG  SER A  69      -2.417  -4.333 -15.431  1.00 84.25           O
ATOM    552  N   GLN A  70       1.375  -4.286 -15.294  1.00 88.75           N
ATOM    553  CA  GLN A  70       2.408  -3.565 -16.045  1.00 88.75           C
ATOM    554  C   GLN A  70       3.282  -4.523 -16.864  1.00 88.75           C
ATOM    555  CB  GLN A  70       3.281  -2.728 -15.100  1.00 88.75           C
ATOM    556  O   GLN A  70       3.532  -4.267 -18.043  1.00 88.75           O
ATOM    557  CG  GLN A  70       2.516  -1.566 -14.452  1.00 88.75           C
ATOM    558  CD  GLN A  70       3.375  -0.776 -13.469  1.00 88.75           C
ATOM    559  NE2 GLN A  70       2.919   0.377 -13.032  1.00 88.75           N
ATOM    560  OE1 GLN A  70       4.465  -1.155 -13.079  1.00 88.75           O
ATOM    561  N   VAL A  71       3.686  -5.661 -16.292  1.00 92.06           N
ATOM    562  CA  VAL A  71       4.452  -6.691 -17.012  1.00 92.06           C
ATOM    563  C   VAL A  71       3.645  -7.293 -18.160  1.00 92.06           C
ATOM    564  CB  VAL A  71       4.954  -7.792 -16.060  1.00 92.06           C
ATOM    565  O   VAL A  71       4.184  -7.485 -19.252  1.00 92.06           O
ATOM    566  CG1 VAL A  71       5.725  -8.881 -16.821  1.00 92.06           C
ATOM    567  CG2 VAL A  71       5.924  -7.185 -15.049  1.00 92.06           C
ATOM    568  N   HIS A  72       2.346  -7.531 -17.969  1.00 90.56           N
ATOM    569  CA  HIS A  72       1.453  -7.955 -19.051  1.00 90.56           C
ATOM    570  C   HIS A  72       1.412  -6.946 -20.199  1.00 90.56           C
ATOM    571  CB  HIS A  72       0.041  -8.190 -18.501  1.00 90.56           C
ATOM    572  O   HIS A  72       1.496  -7.335 -21.367  1.00 90.56           O
ATOM    573  CG  HIS A  72      -0.189  -9.638 -18.200  1.00 90.56           C
ATOM    574  CD2 HIS A  72      -0.123 -10.246 -16.980  1.00 90.56           C
ATOM    575  ND1 HIS A  72      -0.478 -10.606 -19.131  1.00 90.56           N
ATOM    576  CE1 HIS A  72      -0.595 -11.776 -18.486  1.00 90.56           C
ATOM    577  NE2 HIS A  72      -0.358 -11.614 -17.182  1.00 90.56           N
ATOM    578  N   THR A  73       1.332  -5.659 -19.869  1.00 90.50           N
ATOM    579  CA  THR A  73       1.347  -4.578 -20.858  1.00 90.50           C
ATOM    580  C   THR A  73       2.678  -4.545 -21.610  1.00 90.50           C
ATOM    581  CB  THR A  73       1.059  -3.230 -20.185  1.00 90.50           C
ATOM    582  O   THR A  73       2.684  -4.524 -22.840  1.00 90.50           O
ATOM    583  CG2 THR A  73       0.972  -2.094 -21.203  1.00 90.50           C
ATOM    584  OG1 THR A  73      -0.185  -3.291 -19.526  1.00 90.50           O
ATOM    585  N   LEU A  74       3.810  -4.628 -20.902  1.00 90.94           N
ATOM    586  CA  LEU A  74       5.139  -4.679 -21.519  1.00 90.94           C
ATOM    587  C   LEU A  74       5.302  -5.884 -22.442  1.00 90.94           C
ATOM    588  CB  LEU A  74       6.224  -4.725 -20.432  1.00 90.94           C
ATOM    589  O   LEU A  74       5.791  -5.735 -23.559  1.00 90.94           O
ATOM    590  CG  LEU A  74       6.434  -3.402 -19.687  1.00 90.94           C
ATOM    591  CD1 LEU A  74       7.443  -3.629 -18.565  1.00 90.94           C
ATOM    592  CD2 LEU A  74       6.984  -2.307 -20.601  1.00 90.94           C
ATOM    593  N   LYS A  75       4.852  -7.065 -22.007  1.00 90.94           N
ATOM    594  CA  LYS A  75       4.856  -8.274 -22.832  1.00 90.94           C
ATOM    595  C   LYS A  75       4.054  -8.059 -24.113  1.00 90.94           C
ATOM    596  CB  LYS A  75       4.321  -9.453 -22.008  1.00 90.94           C
ATOM    597  O   LYS A  75       4.569  -8.328 -25.194  1.00 90.94           O
ATOM    598  CG  LYS A  75       4.226 -10.727 -22.858  1.00 90.94           C
ATOM    599  CD  LYS A  75       3.597 -11.876 -22.072  1.00 90.94           C
ATOM    600  CE  LYS A  75       3.323 -13.005 -23.062  1.00 90.94           C
ATOM    601  NZ  LYS A  75       2.652 -14.156 -22.425  1.00 90.94           N
ATOM    602  N   HIS A  76       2.823  -7.560 -24.001  1.00 90.50           N
ATOM    603  CA  HIS A  76       1.961  -7.322 -25.157  1.00 90.50           C
ATOM    604  C   HIS A  76       2.595  -6.343 -26.153  1.00 90.50           C
ATOM    605  CB  HIS A  76       0.600  -6.802 -24.679  1.00 90.50           C
ATOM    606  O   HIS A  76       2.640  -6.623 -27.350  1.00 90.50           O
ATOM    607  CG  HIS A  76      -0.314  -6.468 -25.830  1.00 90.50           C
ATOM    608  CD2 HIS A  76      -0.752  -5.223 -26.197  1.00 90.50           C
ATOM    609  ND1 HIS A  76      -0.786  -7.358 -26.766  1.00 90.50           N
ATOM    610  CE1 HIS A  76      -1.501  -6.668 -27.670  1.00 90.50           C
ATOM    611  NE2 HIS A  76      -1.511  -5.363 -27.363  1.00 90.50           N
ATOM    612  N   LEU A  77       3.132  -5.223 -25.662  1.00 89.94           N
ATOM    613  CA  LEU A  77       3.769  -4.224 -26.515  1.00 89.94           C
ATOM    614  C   LEU A  77       5.061  -4.744 -27.161  1.00 89.94           C
ATOM    615  CB  LEU A  77       4.051  -2.955 -25.704  1.00 89.94           C
ATOM    616  O   LEU A  77       5.315  -4.448 -28.326  1.00 89.94           O
ATOM    617  CG  LEU A  77       2.821  -2.190 -25.189  1.00 89.94           C
ATOM    618  CD1 LEU A  77       3.288  -1.060 -24.269  1.00 89.94           C
ATOM    619  CD2 LEU A  77       2.013  -1.582 -26.337  1.00 89.94           C
ATOM    620  N   ASN A  78       5.850  -5.546 -26.443  1.00 87.69           N
ATOM    621  CA  ASN A  78       7.050  -6.183 -26.984  1.00 87.69           C
ATOM    622  C   ASN A  78       6.714  -7.233 -28.059  1.00 87.69           C
ATOM    623  CB  ASN A  78       7.837  -6.778 -25.808  1.00 87.69           C
ATOM    624  O   ASN A  78       7.390  -7.327 -29.079  1.00 87.69           O
ATOM    625  CG  ASN A  78       9.147  -7.383 -26.267  1.00 87.69           C
ATOM    626  ND2 ASN A  78       9.227  -8.688 -26.376  1.00 87.69           N
ATOM    627  OD1 ASN A  78      10.111  -6.692 -26.540  1.00 87.69           O
ATOM    628  N   GLU A  79       5.646  -8.011 -27.871  1.00 88.38           N
ATOM    629  CA  GLU A  79       5.152  -8.939 -28.897  1.00 88.38           C
ATOM    630  C   GLU A  79       4.615  -8.202 -30.129  1.00 88.38           C
ATOM    631  CB  GLU A  79       4.029  -9.813 -28.322  1.00 88.38           C
ATOM    632  O   GLU A  79       4.787  -8.679 -31.252  1.00 88.38           O
ATOM    633  CG  GLU A  79       4.524 -10.898 -27.355  1.00 88.38           C
ATOM    634  CD  GLU A  79       3.369 -11.695 -26.723  1.00 88.38           C
ATOM    635  OE1 GLU A  79       3.658 -12.575 -25.876  1.00 88.38           O
ATOM    636  OE2 GLU A  79       2.193 -11.474 -27.098  1.00 88.38           O
ATOM    637  N   LEU A  80       3.965  -7.050 -29.936  1.00 88.31           N
ATOM    638  CA  LEU A  80       3.490  -6.215 -31.035  1.00 88.31           C
ATOM    639  C   LEU A  80       4.667  -5.644 -31.831  1.00 88.31           C
ATOM    640  CB  LEU A  80       2.559  -5.120 -30.485  1.00 88.31           C
ATOM    641  O   LEU A  80       4.680  -5.783 -33.051  1.00 88.31           O
ATOM    642  CG  LEU A  80       1.903  -4.250 -31.575  1.00 88.31           C
ATOM    643  CD1 LEU A  80       0.985  -5.063 -32.492  1.00 88.31           C
ATOM    644  CD2 LEU A  80       1.064  -3.158 -30.911  1.00 88.31           C
ATOM    645  N   SER A  81       5.694  -5.106 -31.160  1.00 87.06           N
ATOM    646  CA  SER A  81       6.872  -4.545 -31.837  1.00 87.06           C
ATOM    647  C   SER A  81       7.658  -5.572 -32.650  1.00 87.06           C
ATOM    648  CB  SER A  81       7.806  -3.830 -30.852  1.00 87.06           C
ATOM    649  O   SER A  81       8.321  -5.209 -33.609  1.00 87.06           O
ATOM    650  OG  SER A  81       8.377  -4.696 -29.891  1.00 87.06           O
ATOM    651  N   GLN A  82       7.570  -6.859 -32.307  1.00 84.75           N
ATOM    652  CA  GLN A  82       8.176  -7.937 -33.098  1.00 84.75           C
ATOM    653  C   GLN A  82       7.357  -8.323 -34.341  1.00 84.75           C
ATOM    654  CB  GLN A  82       8.365  -9.163 -32.197  1.00 84.75           C
ATOM    655  O   GLN A  82       7.883  -8.967 -35.246  1.00 84.75           O
ATOM    656  CG  GLN A  82       9.472  -8.944 -31.158  1.00 84.75           C
ATOM    657  CD  GLN A  82       9.629 -10.121 -30.202  1.00 84.75           C
ATOM    658  NE2 GLN A  82      10.597 -10.063 -29.313  1.00 84.75           N
ATOM    659  OE1 GLN A  82       8.923 -11.118 -30.234  1.00 84.75           O
ATOM    660  N   LYS A  83       6.064  -7.978 -34.383  1.00 87.00           N
ATOM    661  CA  LYS A  83       5.127  -8.352 -35.460  1.00 87.00           C
ATOM    662  C   LYS A  83       4.820  -7.210 -36.425  1.00 87.00           C
ATOM    663  CB  LYS A  83       3.824  -8.869 -34.840  1.00 87.00           C
ATOM    664  O   LYS A  83       4.238  -7.455 -37.479  1.00 87.00           O
ATOM    665  CG  LYS A  83       4.009 -10.220 -34.140  1.00 87.00           C
ATOM    666  CD  LYS A  83       2.719 -10.601 -33.411  1.00 87.00           C
ATOM    667  CE  LYS A  83       2.949 -11.878 -32.601  1.00 87.00           C
ATOM    668  NZ  LYS A  83       1.805 -12.156 -31.699  1.00 87.00           N
ATOM    669  N   THR A  84       5.161  -5.980 -36.063  1.00 84.81           N
ATOM    670  CA  THR A  84       4.880  -4.772 -36.845  1.00 84.81           C
ATOM    671  C   THR A  84       6.156  -3.980 -37.067  1.00 84.81           C
ATOM    672  CB  THR A  84       3.846  -3.876 -36.146  1.00 84.81           C
ATOM    673  O   THR A  84       7.010  -3.956 -36.188  1.00 84.81           O
ATOM    674  CG2 THR A  84       2.503  -4.584 -35.963  1.00 84.81           C
ATOM    675  OG1 THR A  84       4.291  -3.473 -34.871  1.00 84.81           O
ATOM    676  N   GLU A  85       6.264  -3.270 -38.190  1.00 84.94           N
ATOM    677  CA  GLU A  85       7.335  -2.286 -38.360  1.00 84.94           C
ATOM    678  C   GLU A  85       7.195  -1.178 -37.307  1.00 84.94           C
ATOM    679  CB  GLU A  85       7.327  -1.691 -39.776  1.00 84.94           C
ATOM    680  O   GLU A  85       6.172  -0.497 -37.218  1.00 84.94           O
ATOM    681  CG  GLU A  85       7.791  -2.705 -40.835  1.00 84.94           C
ATOM    682  CD  GLU A  85       7.867  -2.115 -42.255  1.00 84.94           C
ATOM    683  OE1 GLU A  85       8.277  -2.873 -43.163  1.00 84.94           O
ATOM    684  OE2 GLU A  85       7.502  -0.931 -42.438  1.00 84.94           O
ATOM    685  N   THR A  86       8.229  -1.010 -36.488  1.00 83.56           N
ATOM    686  CA  THR A  86       8.329   0.037 -35.470  1.00 83.56           C
ATOM    687  C   THR A  86       9.511   0.951 -35.769  1.00 83.56           C
ATOM    688  CB  THR A  86       8.454  -0.560 -34.057  1.00 83.56           C
ATOM    689  O   THR A  86      10.478   0.558 -36.414  1.00 83.56           O
ATOM    690  CG2 THR A  86       7.178  -1.287 -33.640  1.00 83.56           C
ATOM    691  OG1 THR A  86       9.495  -1.503 -34.001  1.00 83.56           O
ATOM    692  N   VAL A  87       9.466   2.185 -35.254  1.00 85.50           N
ATOM    693  CA  VAL A  87      10.574   3.154 -35.391  1.00 85.50           C
ATOM    694  C   VAL A  87      11.873   2.632 -34.755  1.00 85.50           C
ATOM    695  CB  VAL A  87      10.181   4.515 -34.776  1.00 85.50           C
ATOM    696  O   VAL A  87      12.964   2.954 -35.218  1.00 85.50           O
ATOM    697  CG1 VAL A  87      11.280   5.573 -34.927  1.00 85.50           C
ATOM    698  CG2 VAL A  87       8.913   5.081 -35.434  1.00 85.50           C
ATOM    699  N   HIS A  88      11.763   1.805 -33.710  1.00 84.00           N
ATOM    700  CA  HIS A  88      12.897   1.170 -33.033  1.00 84.00           C
ATOM    701  C   HIS A  88      12.696  -0.345 -32.990  1.00 84.00           C
ATOM    702  CB  HIS A  88      13.063   1.742 -31.612  1.00 84.00           C
ATOM    703  O   HIS A  88      11.633  -0.797 -32.573  1.00 84.00           O
ATOM    704  CG  HIS A  88      13.118   3.251 -31.557  1.00 84.00           C
ATOM    705  CD2 HIS A  88      12.133   4.049 -31.057  1.00 84.00           C
ATOM    706  ND1 HIS A  88      14.141   4.063 -32.071  1.00 84.00           N
ATOM    707  CE1 HIS A  88      13.686   5.323 -31.952  1.00 84.00           C
ATOM    708  NE2 HIS A  88      12.513   5.346 -31.303  1.00 84.00           N
ATOM    709  N   GLU A  89      13.725  -1.111 -33.359  1.00 80.75           N
ATOM    710  CA  GLU A  89      13.708  -2.587 -33.382  1.00 80.75           C
ATOM    711  C   GLU A  89      13.572  -3.201 -31.976  1.00 80.75           C
ATOM    712  CB  GLU A  89      15.016  -3.041 -34.054  1.00 80.75           C
ATOM    713  O   GLU A  89      12.897  -4.205 -31.786  1.00 80.75           O
ATOM    714  CG  GLU A  89      15.091  -4.546 -34.360  1.00 80.75           C
ATOM    715  CD  GLU A  89      16.430  -4.960 -34.999  1.00 80.75           C
ATOM    716  OE1 GLU A  89      16.583  -6.167 -35.286  1.00 80.75           O
ATOM    717  OE2 GLU A  89      17.320  -4.087 -35.137  1.00 80.75           O
ATOM    718  N   ASN A  90      14.175  -2.561 -30.968  1.00 83.25           N
ATOM    719  CA  ASN A  90      14.114  -2.978 -29.566  1.00 83.25           C
ATOM    720  C   ASN A  90      13.708  -1.782 -28.696  1.00 83.25           C
ATOM    721  CB  ASN A  90      15.464  -3.580 -29.154  1.00 83.25           C
ATOM    722  O   ASN A  90      14.572  -1.130 -28.102  1.00 83.25           O
ATOM    723  CG  ASN A  90      15.741  -4.882 -29.878  1.00 83.25           C
ATOM    724  ND2 ASN A  90      16.696  -4.914 -30.776  1.00 83.25           N
ATOM    725  OD1 ASN A  90      15.123  -5.896 -29.620  1.00 83.25           O
ATOM    726  N   PRO A  91      12.412  -1.430 -28.654  1.00 88.56           N
ATOM    727  CA  PRO A  91      11.964  -0.240 -27.946  1.00 88.56           C
ATOM    728  C   PRO A  91      12.045  -0.396 -26.425  1.00 88.56           C
ATOM    729  CB  PRO A  91      10.540   0.019 -28.444  1.00 88.56           C
ATOM    730  O   PRO A  91      12.057   0.617 -25.738  1.00 88.56           O
ATOM    731  CG  PRO A  91      10.041  -1.362 -28.867  1.00 88.56           C
ATOM    732  CD  PRO A  91      11.300  -2.091 -29.328  1.00 88.56           C
ATOM    733  N   PHE A  92      12.134  -1.616 -25.886  1.00 92.12           N
ATOM    734  CA  PHE A  92      12.206  -1.872 -24.447  1.00 92.12           C
ATOM    735  C   PHE A  92      13.601  -2.323 -24.008  1.00 92.12           C
ATOM    736  CB  PHE A  92      11.149  -2.900 -24.036  1.00 92.12           C
ATOM    737  O   PHE A  92      14.244  -3.138 -24.669  1.00 92.12           O
ATOM    738  CG  PHE A  92       9.745  -2.537 -24.469  1.00 92.12           C
ATOM    739  CD1 PHE A  92       9.015  -1.586 -23.734  1.00 92.12           C
ATOM    740  CD2 PHE A  92       9.196  -3.098 -25.638  1.00 92.12           C
ATOM    741  CE1 PHE A  92       7.758  -1.161 -24.191  1.00 92.12           C
ATOM    742  CE2 PHE A  92       7.944  -2.659 -26.104  1.00 92.12           C
ATOM    743  CZ  PHE A  92       7.244  -1.670 -25.393  1.00 92.12           C
ATOM    744  N   GLN A  93      14.058  -1.821 -22.860  1.00 93.12           N
ATOM    745  CA  GLN A  93      15.361  -2.170 -22.297  1.00 93.12           C
ATOM    746  C   GLN A  93      15.333  -2.129 -20.766  1.00 93.12           C
ATOM    747  CB  GLN A  93      16.415  -1.211 -22.880  1.00 93.12           C
ATOM    748  O   GLN A  93      14.994  -1.108 -20.169  1.00 93.12           O
ATOM    749  CG  GLN A  93      17.849  -1.571 -22.470  1.00 93.12           C
ATOM    750  CD  GLN A  93      18.873  -0.680 -23.165  1.00 93.12           C
ATOM    751  NE2 GLN A  93      19.842  -1.234 -23.861  1.00 93.12           N
ATOM    752  OE1 GLN A  93      18.836   0.535 -23.096  1.00 93.12           O
ATOM    753  N   GLY A  94      15.735  -3.226 -20.126  1.00 94.19           N
ATOM    754  CA  GLY A  94      16.132  -3.246 -18.721  1.00 94.19           C
ATOM    755  C   GLY A  94      17.540  -2.672 -18.563  1.00 94.19           C
ATOM    756  O   GLY A  94      18.425  -3.002 -19.351  1.00 94.19           O
ATOM    757  N   THR A  95      17.752  -1.812 -17.570  1.00 94.25           N
ATOM    758  CA  THR A  95      19.050  -1.215 -17.226  1.00 94.25           C
ATOM    759  C   THR A  95      19.327  -1.409 -15.742  1.00 94.25           C
ATOM    760  CB  THR A  95      19.095   0.283 -17.553  1.00 94.25           C
ATOM    761  O   THR A  95      18.511  -1.030 -14.902  1.00 94.25           O
ATOM    762  CG2 THR A  95      20.464   0.911 -17.273  1.00 94.25           C
ATOM    763  OG1 THR A  95      18.837   0.501 -18.917  1.00 94.25           O
ATOM    764  N   PHE A  96      20.506  -1.941 -15.436  1.00 93.19           N
ATOM    765  CA  PHE A  96      20.946  -2.310 -14.097  1.00 93.19           C
ATOM    766  C   PHE A  96      22.275  -1.632 -13.798  1.00 93.19           C
ATOM    767  CB  PHE A  96      21.100  -3.833 -14.038  1.00 93.19           C
ATOM    768  O   PHE A  96      23.306  -2.037 -14.334  1.00 93.19           O
ATOM    769  CG  PHE A  96      19.863  -4.580 -14.465  1.00 93.19           C
ATOM    770  CD1 PHE A  96      18.749  -4.622 -13.612  1.00 93.19           C
ATOM    771  CD2 PHE A  96      19.815  -5.200 -15.729  1.00 93.19           C
ATOM    772  CE1 PHE A  96      17.604  -5.326 -14.001  1.00 93.19           C
ATOM    773  CE2 PHE A  96      18.668  -5.909 -16.115  1.00 93.19           C
ATOM    774  CZ  PHE A  96      17.577  -5.987 -15.234  1.00 93.19           C
ATOM    775  N   HIS A  97      22.255  -0.601 -12.960  1.00 92.94           N
ATOM    776  CA  HIS A  97      23.462   0.019 -12.431  1.00 92.94           C
ATOM    777  C   HIS A  97      23.724  -0.527 -11.033  1.00 92.94           C
ATOM    778  CB  HIS A  97      23.319   1.539 -12.403  1.00 92.94           C
ATOM    779  O   HIS A  97      22.847  -0.467 -10.168  1.00 92.94           O
ATOM    780  CG  HIS A  97      24.615   2.227 -12.090  1.00 92.94           C
ATOM    781  CD2 HIS A  97      24.851   3.124 -11.084  1.00 92.94           C
ATOM    782  ND1 HIS A  97      25.798   2.048 -12.762  1.00 92.94           N
ATOM    783  CE1 HIS A  97      26.729   2.811 -12.170  1.00 92.94           C
ATOM    784  NE2 HIS A  97      26.200   3.486 -11.138  1.00 92.94           N
ATOM    785  N   TYR A  98      24.913  -1.070 -10.815  1.00 90.44           N
ATOM    786  CA  TYR A  98      25.200  -1.825  -9.605  1.00 90.44           C
ATOM    787  C   TYR A  98      26.635  -1.625  -9.147  1.00 90.44           C
ATOM    788  CB  TYR A  98      24.875  -3.304  -9.842  1.00 90.44           C
ATOM    789  O   TYR A  98      27.524  -1.287  -9.934  1.00 90.44           O
ATOM    790  CG  TYR A  98      25.807  -4.022 -10.791  1.00 90.44           C
ATOM    791  CD1 TYR A  98      25.642  -3.886 -12.182  1.00 90.44           C
ATOM    792  CD2 TYR A  98      26.863  -4.795 -10.280  1.00 90.44           C
ATOM    793  CE1 TYR A  98      26.536  -4.520 -13.062  1.00 90.44           C
ATOM    794  CE2 TYR A  98      27.741  -5.447 -11.160  1.00 90.44           C
ATOM    795  OH  TYR A  98      28.439  -5.976 -13.385  1.00 90.44           O
ATOM    796  CZ  TYR A  98      27.565  -5.340 -12.554  1.00 90.44           C
ATOM    797  N   LYS A  99      26.842  -1.857  -7.856  1.00 91.00           N
ATOM    798  CA  LYS A  99      28.140  -1.881  -7.201  1.00 91.00           C
ATOM    799  C   LYS A  99      28.553  -3.321  -6.916  1.00 91.00           C
ATOM    800  CB  LYS A  99      28.063  -0.998  -5.954  1.00 91.00           C
ATOM    801  O   LYS A  99      27.716  -4.186  -6.685  1.00 91.00           O
ATOM    802  CG  LYS A  99      29.292  -1.081  -5.048  1.00 91.00           C
ATOM    803  CD  LYS A  99      29.156  -0.033  -3.943  1.00 91.00           C
ATOM    804  CE  LYS A  99      29.927  -0.490  -2.712  1.00 91.00           C
ATOM    805  NZ  LYS A  99      29.746   0.471  -1.609  1.00 91.00           N
ATOM    806  N   TYR A 100      29.851  -3.582  -6.962  1.00 88.81           N
ATOM    807  CA  TYR A 100      30.443  -4.857  -6.575  1.00 88.81           C
ATOM    808  C   TYR A 100      31.865  -4.624  -6.058  1.00 88.81           C
ATOM    809  CB  TYR A 100      30.413  -5.837  -7.762  1.00 88.81           C
ATOM    810  O   TYR A 100      32.526  -3.664  -6.452  1.00 88.81           O
ATOM    811  CG  TYR A 100      31.356  -5.511  -8.910  1.00 88.81           C
ATOM    812  CD1 TYR A 100      31.059  -4.479  -9.823  1.00 88.81           C
ATOM    813  CD2 TYR A 100      32.544  -6.249  -9.057  1.00 88.81           C
ATOM    814  CE1 TYR A 100      31.965  -4.170 -10.857  1.00 88.81           C
ATOM    815  CE2 TYR A 100      33.459  -5.941 -10.078  1.00 88.81           C
ATOM    816  OH  TYR A 100      34.058  -4.604 -11.965  1.00 88.81           O
ATOM    817  CZ  TYR A 100      33.169  -4.896 -10.980  1.00 88.81           C
ATOM    818  N   ASN A 101      32.364  -5.500  -5.191  1.00 87.56           N
ATOM    819  CA  ASN A 101      33.761  -5.439  -4.759  1.00 87.56           C
ATOM    820  C   ASN A 101      34.658  -6.164  -5.771  1.00 87.56           C
ATOM    821  CB  ASN A 101      33.865  -5.942  -3.312  1.00 87.56           C
ATOM    822  O   ASN A 101      34.193  -7.025  -6.512  1.00 87.56           O
ATOM    823  CG  ASN A 101      33.110  -5.022  -2.360  1.00 87.56           C
ATOM    824  ND2 ASN A 101      32.424  -5.569  -1.384  1.00 87.56           N
ATOM    825  OD1 ASN A 101      33.107  -3.808  -2.495  1.00 87.56           O
ATOM    826  N   SER A 102      35.938  -5.814  -5.848  1.00 81.69           N
ATOM    827  CA  SER A 102      36.942  -6.462  -6.700  1.00 81.69           C
ATOM    828  C   SER A 102      37.763  -7.465  -5.885  1.00 81.69           C
ATOM    829  CB  SER A 102      37.802  -5.377  -7.346  1.00 81.69           C
ATOM    830  O   SER A 102      38.139  -7.191  -4.748  1.00 81.69           O
ATOM    831  OG  SER A 102      39.078  -5.836  -7.749  1.00 81.69           O
ATOM    832  N   TRP A 103      38.044  -8.649  -6.445  1.00 77.56           N
ATOM    833  CA  TRP A 103      38.884  -9.663  -5.776  1.00 77.56           C
ATOM    834  C   TRP A 103      40.373  -9.315  -5.805  1.00 77.56           C
ATOM    835  CB  TRP A 103      38.671 -11.048  -6.403  1.00 77.56           C
ATOM    836  O   TRP A 103      41.140  -9.855  -5.017  1.00 77.56           O
ATOM    837  CG  TRP A 103      37.557 -11.842  -5.806  1.00 77.56           C
ATOM    838  CD1 TRP A 103      36.324 -11.980  -6.330  1.00 77.56           C
ATOM    839  CD2 TRP A 103      37.553 -12.641  -4.580  1.00 77.56           C
ATOM    840  CE2 TRP A 103      36.253 -13.197  -4.405  1.00 77.56           C
ATOM    841  CE3 TRP A 103      38.512 -12.962  -3.597  1.00 77.56           C
ATOM    842  NE1 TRP A 103      35.556 -12.774  -5.499  1.00 77.56           N
ATOM    843  CH2 TRP A 103      36.875 -14.304  -2.360  1.00 77.56           C
ATOM    844  CZ2 TRP A 103      35.897 -14.002  -3.318  1.00 77.56           C
ATOM    845  CZ3 TRP A 103      38.178 -13.790  -2.506  1.00 77.56           C
ATOM    846  N   VAL A 104      40.785  -8.438  -6.721  1.00 82.81           N
ATOM    847  CA  VAL A 104      42.202  -8.121  -6.941  1.00 82.81           C
ATOM    848  C   VAL A 104      42.744  -7.217  -5.840  1.00 82.81           C
ATOM    849  CB  VAL A 104      42.387  -7.459  -8.319  1.00 82.81           C
ATOM    850  O   VAL A 104      43.880  -7.367  -5.409  1.00 82.81           O
ATOM    851  CG1 VAL A 104      43.848  -7.104  -8.616  1.00 82.81           C
ATOM    852  CG2 VAL A 104      41.904  -8.392  -9.435  1.00 82.81           C
ATOM    853  N   ASP A 105      41.929  -6.263  -5.405  1.00 86.75           N
ATOM    854  CA  ASP A 105      42.354  -5.134  -4.578  1.00 86.75           C
ATOM    855  C   ASP A 105      41.349  -4.795  -3.464  1.00 86.75           C
ATOM    856  CB  ASP A 105      42.627  -3.930  -5.509  1.00 86.75           C
ATOM    857  O   ASP A 105      41.566  -3.847  -2.715  1.00 86.75           O
ATOM    858  CG  ASP A 105      41.442  -3.550  -6.413  1.00 86.75           C
ATOM    859  OD1 ASP A 105      40.310  -4.041  -6.190  1.00 86.75           O
ATOM    860  OD2 ASP A 105      41.607  -2.820  -7.414  1.00 86.75           O
ATOM    861  N   GLY A 106      40.235  -5.532  -3.354  1.00 85.31           N
ATOM    862  CA  GLY A 106      39.158  -5.234  -2.406  1.00 85.31           C
ATOM    863  C   GLY A 106      38.396  -3.940  -2.713  1.00 85.31           C
ATOM    864  O   GLY A 106      37.543  -3.539  -1.925  1.00 85.31           O
ATOM    865  N   SER A 107      38.683  -3.274  -3.838  1.00 88.19           N
ATOM    866  CA  SER A 107      38.062  -1.995  -4.180  1.00 88.19           C
ATOM    867  C   SER A 107      36.587  -2.162  -4.539  1.00 88.19           C
ATOM    868  CB  SER A 107      38.816  -1.272  -5.306  1.00 88.19           C
ATOM    869  O   SER A 107      36.193  -3.132  -5.187  1.00 88.19           O
ATOM    870  OG  SER A 107      38.752  -1.975  -6.536  1.00 88.19           O
ATOM    871  N   SER A 108      35.772  -1.180  -4.161  1.00 90.38           N
ATOM    872  CA  SER A 108      34.396  -1.053  -4.638  1.00 90.38           C
ATOM    873  C   SER A 108      34.392  -0.512  -6.069  1.00 90.38           C
ATOM    874  CB  SER A 108      33.623  -0.129  -3.697  1.00 90.38           C
ATOM    875  O   SER A 108      34.974   0.539  -6.337  1.00 90.38           O
ATOM    876  OG  SER A 108      32.401   0.282  -4.271  1.00 90.38           O
ATOM    877  N   ARG A 109      33.688  -1.188  -6.976  1.00 89.38           N
ATOM    878  CA  ARG A 109      33.522  -0.817  -8.388  1.00 89.38           C
ATOM    879  C   ARG A 109      32.048  -0.713  -8.749  1.00 89.38           C
ATOM    880  CB  ARG A 109      34.224  -1.851  -9.279  1.00 89.38           C
ATOM    881  O   ARG A 109      31.206  -1.310  -8.086  1.00 89.38           O
ATOM    882  CG  ARG A 109      35.731  -1.894  -9.003  1.00 89.38           C
ATOM    883  CD  ARG A 109      36.452  -2.753 -10.039  1.00 89.38           C
ATOM    884  NE  ARG A 109      37.900  -2.776  -9.760  1.00 89.38           N
ATOM    885  NH1 ARG A 109      38.603  -3.500 -11.815  1.00 89.38           N
ATOM    886  NH2 ARG A 109      40.105  -3.131 -10.183  1.00 89.38           N
ATOM    887  CZ  ARG A 109      38.862  -3.136 -10.585  1.00 89.38           C
ATOM    888  N   THR A 110      31.745   0.022  -9.813  1.00 91.56           N
ATOM    889  CA  THR A 110      30.399   0.102 -10.389  1.00 91.56           C
ATOM    890  C   THR A 110      30.414  -0.331 -11.848  1.00 91.56           C
ATOM    891  CB  THR A 110      29.769   1.493 -10.230  1.00 91.56           C
ATOM    892  O   THR A 110      31.424  -0.197 -12.539  1.00 91.56           O
ATOM    893  CG2 THR A 110      29.640   1.900  -8.763  1.00 91.56           C
ATOM    894  OG1 THR A 110      30.553   2.482 -10.856  1.00 91.56           O
ATOM    895  N   ASP A 111      29.303  -0.892 -12.313  1.00 90.56           N
ATOM    896  CA  ASP A 111      29.117  -1.321 -13.700  1.00 90.56           C
ATOM    897  C   ASP A 111      27.639  -1.157 -14.095  1.00 90.56           C
ATOM    898  CB  ASP A 111      29.664  -2.758 -13.860  1.00 90.56           C
ATOM    899  O   ASP A 111      26.766  -0.928 -13.250  1.00 90.56           O
ATOM    900  CG  ASP A 111      29.605  -3.346 -15.281  1.00 90.56           C
ATOM    901  OD1 ASP A 111      29.605  -2.556 -16.247  1.00 90.56           O
ATOM    902  OD2 ASP A 111      29.527  -4.600 -15.414  1.00 90.56           O
ATOM    903  N   THR A 112      27.360  -1.219 -15.395  1.00 92.31           N
ATOM    904  CA  THR A 112      26.007  -1.134 -15.944  1.00 92.31           C
ATOM    905  C   THR A 112      25.748  -2.289 -16.897  1.00 92.31           C
ATOM    906  CB  THR A 112      25.748   0.210 -16.633  1.00 92.31           C
ATOM    907  O   THR A 112      26.494  -2.509 -17.851  1.00 92.31           O
ATOM    908  CG2 THR A 112      24.291   0.367 -17.073  1.00 92.31           C
ATOM    909  OG1 THR A 112      26.024   1.256 -15.728  1.00 92.31           O
ATOM    910  N   ARG A 113      24.650  -3.013 -16.675  1.00 91.81           N
ATOM    911  CA  ARG A 113      24.146  -4.031 -17.604  1.00 91.81           C
ATOM    912  C   ARG A 113      22.850  -3.576 -18.234  1.00 91.81           C
ATOM    913  CB  ARG A 113      23.991  -5.398 -16.915  1.00 91.81           C
ATOM    914  O   ARG A 113      22.049  -2.890 -17.605  1.00 91.81           O
ATOM    915  CG  ARG A 113      25.329  -5.982 -16.452  1.00 91.81           C
ATOM    916  CD  ARG A 113      26.244  -6.399 -17.607  1.00 91.81           C
ATOM    917  NE  ARG A 113      27.630  -6.508 -17.138  1.00 91.81           N
ATOM    918  NH1 ARG A 113      28.594  -7.215 -19.099  1.00 91.81           N
ATOM    919  NH2 ARG A 113      29.856  -6.701 -17.317  1.00 91.81           N
ATOM    920  CZ  ARG A 113      28.683  -6.822 -17.858  1.00 91.81           C
ATOM    921  N   THR A 114      22.651  -3.986 -19.478  1.00 92.44           N
ATOM    922  CA  THR A 114      21.392  -3.786 -20.185  1.00 92.44           C
ATOM    923  C   THR A 114      20.876  -5.111 -20.724  1.00 92.44           C
ATOM    924  CB  THR A 114      21.491  -2.735 -21.296  1.00 92.44           C
ATOM    925  O   THR A 114      21.660  -6.008 -21.036  1.00 92.44           O
ATOM    926  CG2 THR A 114      21.887  -1.355 -20.775  1.00 92.44           C
ATOM    927  OG1 THR A 114      22.439  -3.102 -22.268  1.00 92.44           O
ATOM    928  N   ASN A 115      19.556  -5.240 -20.808  1.00 91.25           N
ATOM    929  CA  ASN A 115      18.891  -6.395 -21.393  1.00 91.25           C
ATOM    930  C   ASN A 115      17.662  -5.937 -22.184  1.00 91.25           C
ATOM    931  CB  ASN A 115      18.515  -7.383 -20.274  1.00 91.25           C
ATOM    932  O   ASN A 115      16.730  -5.382 -21.608  1.00 91.25           O
ATOM    933  CG  ASN A 115      17.890  -8.651 -20.827  1.00 91.25           C
ATOM    934  ND2 ASN A 115      17.249  -9.443 -20.003  1.00 91.25           N
ATOM    935  OD1 ASN A 115      17.965  -8.929 -22.014  1.00 91.25           O
ATOM    936  N   SER A 116      17.653  -6.162 -23.496  1.00 88.81           N
ATOM    937  CA  SER A 116      16.489  -5.902 -24.355  1.00 88.81           C
ATOM    938  C   SER A 116      15.550  -7.108 -24.475  1.00 88.81           C
ATOM    939  CB  SER A 116      16.950  -5.451 -25.741  1.00 88.81           C
ATOM    940  O   SER A 116      14.451  -6.982 -25.005  1.00 88.81           O
ATOM    941  OG  SER A 116      17.882  -6.374 -26.281  1.00 88.81           O
ATOM    942  N   GLN A 117      15.947  -8.283 -23.979  1.00 86.19           N
ATOM    943  CA  GLN A 117      15.140  -9.497 -24.062  1.00 86.19           C
ATOM    944  C   GLN A 117      14.187  -9.600 -22.867  1.00 86.19           C
ATOM    945  CB  GLN A 117      16.037 -10.737 -24.191  1.00 86.19           C
ATOM    946  O   GLN A 117      14.543 -10.111 -21.804  1.00 86.19           O
ATOM    947  CG  GLN A 117      16.883 -10.709 -25.473  1.00 86.19           C
ATOM    948  CD  GLN A 117      17.644 -12.009 -25.709  1.00 86.19           C
ATOM    949  NE2 GLN A 117      18.223 -12.182 -26.877  1.00 86.19           N
ATOM    950  OE1 GLN A 117      17.736 -12.896 -24.876  1.00 86.19           O
ATOM    951  N   LEU A 118      12.944  -9.156 -23.063  1.00 87.75           N
ATOM    952  CA  LEU A 118      11.859  -9.314 -22.092  1.00 87.75           C
ATOM    953  C   LEU A 118      11.236 -10.715 -22.206  1.00 87.75           C
ATOM    954  CB  LEU A 118      10.809  -8.200 -22.273  1.00 87.75           C
ATOM    955  O   LEU A 118      10.152 -10.881 -22.760  1.00 87.75           O
ATOM    956  CG  LEU A 118      11.310  -6.745 -22.282  1.00 87.75           C
ATOM    957  CD1 LEU A 118      10.093  -5.829 -22.159  1.00 87.75           C
ATOM    958  CD2 LEU A 118      12.275  -6.396 -21.153  1.00 87.75           C
ATOM    959  N   THR A 119      11.938 -11.746 -21.730  1.00 91.56           N
ATOM    960  CA  THR A 119      11.431 -13.130 -21.792  1.00 91.56           C
ATOM    961  C   THR A 119      10.443 -13.377 -20.650  1.00 91.56           C
ATOM    962  CB  THR A 119      12.563 -14.161 -21.728  1.00 91.56           C
ATOM    963  O   THR A 119      10.881 -13.390 -19.502  1.00 91.56           O
ATOM    964  CG2 THR A 119      12.054 -15.596 -21.888  1.00 91.56           C
ATOM    965  OG1 THR A 119      13.472 -13.939 -22.780  1.00 91.56           O
ATOM    966  N   PRO A 120       9.142 -13.593 -20.908  1.00 91.88           N
ATOM    967  CA  PRO A 120       8.174 -13.820 -19.844  1.00 91.88           C
ATOM    968  C   PRO A 120       8.379 -15.170 -19.151  1.00 91.88           C
ATOM    969  CB  PRO A 120       6.804 -13.732 -20.513  1.00 91.88           C
ATOM    970  O   PRO A 120       8.698 -16.170 -19.795  1.00 91.88           O
ATOM    971  CG  PRO A 120       7.081 -14.147 -21.956  1.00 91.88           C
ATOM    972  CD  PRO A 120       8.489 -13.622 -22.208  1.00 91.88           C
ATOM    973  N   GLN A 121       8.111 -15.212 -17.851  1.00 94.12           N
ATOM    974  CA  GLN A 121       8.056 -16.427 -17.043  1.00 94.12           C
ATOM    975  C   GLN A 121       6.913 -16.335 -16.028  1.00 94.12           C
ATOM    976  CB  GLN A 121       9.418 -16.682 -16.375  1.00 94.12           C
ATOM    977  O   GLN A 121       6.467 -15.244 -15.698  1.00 94.12           O
ATOM    978  CG  GLN A 121       9.799 -15.645 -15.302  1.00 94.12           C
ATOM    979  CD  GLN A 121      11.168 -15.900 -14.680  1.00 94.12           C
ATOM    980  NE2 GLN A 121      11.562 -15.114 -13.702  1.00 94.12           N
ATOM    981  OE1 GLN A 121      11.911 -16.789 -15.081  1.00 94.12           O
ATOM    982  N   ASN A 122       6.426 -17.467 -15.527  1.00 93.31           N
ATOM    983  CA  ASN A 122       5.498 -17.458 -14.396  1.00 93.31           C
ATOM    984  C   ASN A 122       6.298 -17.546 -13.097  1.00 93.31           C
ATOM    985  CB  ASN A 122       4.495 -18.612 -14.517  1.00 93.31           C
ATOM    986  O   ASN A 122       7.228 -18.346 -13.010  1.00 93.31           O
ATOM    987  CG  ASN A 122       3.525 -18.445 -15.672  1.00 93.31           C
ATOM    988  ND2 ASN A 122       3.082 -19.535 -16.255  1.00 93.31           N
ATOM    989  OD1 ASN A 122       3.132 -17.364 -16.070  1.00 93.31           O
ATOM    990  N   THR A 123       5.891 -16.779 -12.094  1.00 93.00           N
ATOM    991  CA  THR A 123       6.434 -16.835 -10.738  1.00 93.00           C
ATOM    992  C   THR A 123       5.316 -17.044  -9.716  1.00 93.00           C
ATOM    993  CB  THR A 123       7.294 -15.597 -10.436  1.00 93.00           C
ATOM    994  O   THR A 123       4.151 -16.713  -9.969  1.00 93.00           O
ATOM    995  CG2 THR A 123       6.498 -14.311 -10.230  1.00 93.00           C
ATOM    996  OG1 THR A 123       8.024 -15.841  -9.261  1.00 93.00           O
ATOM    997  N   THR A 124       5.677 -17.614  -8.570  1.00 94.50           N
ATOM    998  CA  THR A 124       4.811 -17.736  -7.394  1.00 94.50           C
ATOM    999  C   THR A 124       5.350 -16.806  -6.320  1.00 94.50           C
ATOM   1000  CB  THR A 124       4.751 -19.174  -6.860  1.00 94.50           C
ATOM   1001  O   THR A 124       6.536 -16.853  -6.002  1.00 94.50           O
ATOM   1002  CG2 THR A 124       3.824 -19.304  -5.654  1.00 94.50           C
ATOM   1003  OG1 THR A 124       4.232 -20.065  -7.826  1.00 94.50           O
ATOM   1004  N   ILE A 125       4.476 -15.975  -5.766  1.00 93.50           N
ATOM   1005  CA  ILE A 125       4.805 -14.997  -4.733  1.00 93.50           C
ATOM   1006  C   ILE A 125       4.079 -15.415  -3.460  1.00 93.50           C
ATOM   1007  CB  ILE A 125       4.390 -13.580  -5.176  1.00 93.50           C
ATOM   1008  O   ILE A 125       2.852 -15.527  -3.459  1.00 93.50           O
ATOM   1009  CG1 ILE A 125       5.008 -13.171  -6.533  1.00 93.50           C
ATOM   1010  CG2 ILE A 125       4.760 -12.556  -4.092  1.00 93.50           C
ATOM   1011  CD1 ILE A 125       4.232 -12.036  -7.207  1.00 93.50           C
ATOM   1012  N   THR A 126       4.827 -15.647  -2.385  1.00 95.12           N
ATOM   1013  CA  THR A 126       4.269 -15.896  -1.051  1.00 95.12           C
ATOM   1014  C   THR A 126       3.993 -14.561  -0.364  1.00 95.12           C
ATOM   1015  CB  THR A 126       5.221 -16.753  -0.205  1.00 95.12           C
ATOM   1016  O   THR A 126       4.882 -13.731  -0.234  1.00 95.12           O
ATOM   1017  CG2 THR A 126       4.583 -17.221   1.100  1.00 95.12           C
ATOM   1018  OG1 THR A 126       5.629 -17.901  -0.920  1.00 95.12           O
ATOM   1019  N   LEU A 127       2.768 -14.327   0.081  1.00 94.38           N
ATOM   1020  CA  LEU A 127       2.382 -13.107   0.781  1.00 94.38           C
ATOM   1021  C   LEU A 127       2.733 -13.183   2.274  1.00 94.38           C
ATOM   1022  CB  LEU A 127       0.886 -12.838   0.543  1.00 94.38           C
ATOM   1023  O   LEU A 127       3.034 -14.254   2.804  1.00 94.38           O
ATOM   1024  CG  LEU A 127       0.476 -12.720  -0.939  1.00 94.38           C
ATOM   1025  CD1 LEU A 127      -1.026 -12.446  -1.021  1.00 94.38           C
ATOM   1026  CD2 LEU A 127       1.196 -11.585  -1.668  1.00 94.38           C
ATOM   1027  N   LEU A 128       2.648 -12.052   2.975  1.00 94.62           N
ATOM   1028  CA  LEU A 128       2.964 -11.922   4.406  1.00 94.62           C
ATOM   1029  C   LEU A 128       2.170 -12.872   5.322  1.00 94.62           C
ATOM   1030  CB  LEU A 128       2.732 -10.456   4.823  1.00 94.62           C
ATOM   1031  O   LEU A 128       2.662 -13.268   6.376  1.00 94.62           O
ATOM   1032  CG  LEU A 128       3.801  -9.485   4.298  1.00 94.62           C
ATOM   1033  CD1 LEU A 128       3.323  -8.044   4.458  1.00 94.62           C
ATOM   1034  CD2 LEU A 128       5.119  -9.660   5.047  1.00 94.62           C
ATOM   1035  N   ASN A 129       0.963 -13.281   4.927  1.00 93.38           N
ATOM   1036  CA  ASN A 129       0.135 -14.256   5.643  1.00 93.38           C
ATOM   1037  C   ASN A 129       0.392 -15.716   5.227  1.00 93.38           C
ATOM   1038  CB  ASN A 129      -1.346 -13.862   5.522  1.00 93.38           C
ATOM   1039  O   ASN A 129      -0.330 -16.614   5.658  1.00 93.38           O
ATOM   1040  CG  ASN A 129      -1.942 -14.055   4.141  1.00 93.38           C
ATOM   1041  ND2 ASN A 129      -3.233 -13.846   4.033  1.00 93.38           N
ATOM   1042  OD1 ASN A 129      -1.292 -14.413   3.166  1.00 93.38           O
ATOM   1043  N   GLY A 130       1.386 -15.959   4.372  1.00 95.00           N
ATOM   1044  CA  GLY A 130       1.759 -17.280   3.871  1.00 95.00           C
ATOM   1045  C   GLY A 130       0.908 -17.798   2.710  1.00 95.00           C
ATOM   1046  O   GLY A 130       1.192 -18.879   2.199  1.00 95.00           O
ATOM   1047  N   THR A 131      -0.123 -17.065   2.270  1.00 94.75           N
ATOM   1048  CA  THR A 131      -0.849 -17.419   1.038  1.00 94.75           C
ATOM   1049  C   THR A 131      -0.001 -17.134  -0.197  1.00 94.75           C
ATOM   1050  CB  THR A 131      -2.219 -16.737   0.916  1.00 94.75           C
ATOM   1051  O   THR A 131       0.955 -16.372  -0.134  1.00 94.75           O
ATOM   1052  CG2 THR A 131      -3.147 -17.079   2.079  1.00 94.75           C
ATOM   1053  OG1 THR A 131      -2.137 -15.338   0.828  1.00 94.75           O
ATOM   1054  N   GLU A 132      -0.334 -17.738  -1.335  1.00 95.56           N
ATOM   1055  CA  GLU A 132       0.438 -17.575  -2.567  1.00 95.56           C
ATOM   1056  C   GLU A 132      -0.403 -16.965  -3.688  1.00 95.56           C
ATOM   1057  CB  GLU A 132       1.037 -18.914  -3.011  1.00 95.56           C
ATOM   1058  O   GLU A 132      -1.582 -17.295  -3.858  1.00 95.56           O
ATOM   1059  CG  GLU A 132       2.070 -19.471  -2.019  1.00 95.56           C
ATOM   1060  CD  GLU A 132       2.731 -20.761  -2.529  1.00 95.56           C
ATOM   1061  OE1 GLU A 132       3.852 -21.051  -2.057  1.00 95.56           O
ATOM   1062  OE2 GLU A 132       2.133 -21.444  -3.397  1.00 95.56           O
ATOM   1063  N   ILE A 133       0.225 -16.113  -4.498  1.00 93.00           N
ATOM   1064  CA  ILE A 133      -0.327 -15.619  -5.762  1.00 93.00           C
ATOM   1065  C   ILE A 133       0.590 -15.996  -6.924  1.00 93.00           C
ATOM   1066  CB  ILE A 133      -0.645 -14.108  -5.721  1.00 93.00           C
ATOM   1067  O   ILE A 133       1.799 -16.156  -6.767  1.00 93.00           O
ATOM   1068  CG1 ILE A 133       0.621 -13.247  -5.552  1.00 93.00           C
ATOM   1069  CG2 ILE A 133      -1.686 -13.832  -4.623  1.00 93.00           C
ATOM   1070  CD1 ILE A 133       0.389 -11.741  -5.702  1.00 93.00           C
ATOM   1071  N   LYS A 134       0.003 -16.139  -8.112  1.00 94.38           N
ATOM   1072  CA  LYS A 134       0.749 -16.357  -9.354  1.00 94.38           C
ATOM   1073  C   LYS A 134       0.839 -15.049 -10.117  1.00 94.38           C
ATOM   1074  CB  LYS A 134       0.095 -17.446 -10.208  1.00 94.38           C
ATOM   1075  O   LYS A 134      -0.184 -14.394 -10.303  1.00 94.38           O
ATOM   1076  CG  LYS A 134       0.175 -18.811  -9.518  1.00 94.38           C
ATOM   1077  CD  LYS A 134      -0.413 -19.902 -10.414  1.00 94.38           C
ATOM   1078  CE  LYS A 134      -0.304 -21.235  -9.674  1.00 94.38           C
ATOM   1079  NZ  LYS A 134      -0.856 -22.352 -10.475  1.00 94.38           N
ATOM   1080  N   ALA A 135       2.029 -14.728 -10.604  1.00 93.25           N
ATOM   1081  CA  ALA A 135       2.262 -13.555 -11.428  1.00 93.25           C
ATOM   1082  C   ALA A 135       3.091 -13.906 -12.669  1.00 93.25           C
ATOM   1083  CB  ALA A 135       2.914 -12.459 -10.579  1.00 93.25           C
ATOM   1084  O   ALA A 135       3.916 -14.819 -12.677  1.00 93.25           O
ATOM   1085  N   LEU A 136       2.844 -13.157 -13.736  1.00 93.50           N
ATOM   1086  CA  LEU A 136       3.721 -13.039 -14.891  1.00 93.50           C
ATOM   1087  C   LEU A 136       4.916 -12.160 -14.527  1.00 93.50           C
ATOM   1088  CB  LEU A 136       2.945 -12.423 -16.067  1.00 93.50           C
ATOM   1089  O   LEU A 136       4.748 -11.007 -14.151  1.00 93.50           O
ATOM   1090  CG  LEU A 136       3.781 -12.335 -17.354  1.00 93.50           C
ATOM   1091  CD1 LEU A 136       3.982 -13.720 -17.971  1.00 93.50           C
ATOM   1092  CD2 LEU A 136       3.077 -11.457 -18.386  1.00 93.50           C
ATOM   1093  N   ASP A 137       6.106 -12.690 -14.710  1.00 93.12           N
ATOM   1094  CA  ASP A 137       7.385 -12.051 -14.451  1.00 93.12           C
ATOM   1095  C   ASP A 137       8.243 -12.062 -15.728  1.00 93.12           C
ATOM   1096  CB  ASP A 137       8.004 -12.803 -13.263  1.00 93.12           C
ATOM   1097  O   ASP A 137       7.846 -12.603 -16.766  1.00 93.12           O
ATOM   1098  CG  ASP A 137       9.315 -12.213 -12.759  1.00 93.12           C
ATOM   1099  OD1 ASP A 137       9.518 -11.001 -12.990  1.00 93.12           O
ATOM   1100  OD2 ASP A 137      10.105 -13.027 -12.235  1.00 93.12           O
ATOM   1101  N   LEU A 138       9.420 -11.452 -15.672  1.00 93.00           N
ATOM   1102  CA  LEU A 138      10.420 -11.457 -16.724  1.00 93.00           C
ATOM   1103  C   LEU A 138      11.669 -12.188 -16.235  1.00 93.00           C
ATOM   1104  CB  LEU A 138      10.728 -10.011 -17.126  1.00 93.00           C
ATOM   1105  O   LEU A 138      12.175 -11.926 -15.149  1.00 93.00           O
ATOM   1106  CG  LEU A 138       9.553  -9.241 -17.747  1.00 93.00           C
ATOM   1107  CD1 LEU A 138      10.030  -7.833 -18.095  1.00 93.00           C
ATOM   1108  CD2 LEU A 138       9.028  -9.894 -19.027  1.00 93.00           C
ATOM   1109  N   LYS A 139      12.190 -13.089 -17.070  1.00 92.81           N
ATOM   1110  CA  LYS A 139      13.355 -13.912 -16.755  1.00 92.81           C
ATOM   1111  C   LYS A 139      14.524 -13.034 -16.281  1.00 92.81           C
ATOM   1112  CB  LYS A 139      13.735 -14.756 -17.976  1.00 92.81           C
ATOM   1113  O   LYS A 139      14.878 -12.089 -16.998  1.00 92.81           O
ATOM   1114  CG  LYS A 139      14.809 -15.787 -17.617  1.00 92.81           C
ATOM   1115  CD  LYS A 139      15.190 -16.626 -18.836  1.00 92.81           C
ATOM   1116  CE  LYS A 139      16.295 -17.597 -18.418  1.00 92.81           C
ATOM   1117  NZ  LYS A 139      16.729 -18.437 -19.557  1.00 92.81           N
ATOM   1118  N   PRO A 140      15.151 -13.353 -15.134  1.00 92.06           N
ATOM   1119  CA  PRO A 140      16.287 -12.593 -14.646  1.00 92.06           C
ATOM   1120  C   PRO A 140      17.459 -12.660 -15.622  1.00 92.06           C
ATOM   1121  CB  PRO A 140      16.653 -13.189 -13.286  1.00 92.06           C
ATOM   1122  O   PRO A 140      17.668 -13.652 -16.331  1.00 92.06           O
ATOM   1123  CG  PRO A 140      16.090 -14.607 -13.343  1.00 92.06           C
ATOM   1124  CD  PRO A 140      14.847 -14.436 -14.209  1.00 92.06           C
ATOM   1125  N   LEU A 141      18.252 -11.591 -15.634  1.00 92.06           N
ATOM   1126  CA  LEU A 141      19.538 -11.586 -16.312  1.00 92.06           C
ATOM   1127  C   LEU A 141      20.579 -12.219 -15.387  1.00 92.06           C
ATOM   1128  CB  LEU A 141      19.895 -10.154 -16.738  1.00 92.06           C
ATOM   1129  O   LEU A 141      20.921 -11.660 -14.349  1.00 92.06           O
ATOM   1130  CG  LEU A 141      21.295 -10.021 -17.362  1.00 92.06           C
ATOM   1131  CD1 LEU A 141      21.361 -10.691 -18.734  1.00 92.06           C
ATOM   1132  CD2 LEU A 141      21.669  -8.545 -17.509  1.00 92.06           C
ATOM   1133  N   GLU A 142      21.115 -13.360 -15.801  1.00 91.81           N
ATOM   1134  CA  GLU A 142      22.221 -14.025 -15.116  1.00 91.81           C
ATOM   1135  C   GLU A 142      23.550 -13.613 -15.751  1.00 91.81           C
ATOM   1136  CB  GLU A 142      22.049 -15.550 -15.175  1.00 91.81           C
ATOM   1137  O   GLU A 142      23.760 -13.777 -16.956  1.00 91.81           O
ATOM   1138  CG  GLU A 142      20.779 -16.071 -14.486  1.00 91.81           C
ATOM   1139  CD  GLU A 142      20.734 -15.811 -12.975  1.00 91.81           C
ATOM   1140  OE1 GLU A 142      19.635 -15.966 -12.411  1.00 91.81           O
ATOM   1141  OE2 GLU A 142      21.784 -15.462 -12.388  1.00 91.81           O
ATOM   1142  N   VAL A 143      24.473 -13.103 -14.939  1.00 87.69           N
ATOM   1143  CA  VAL A 143      25.845 -12.796 -15.348  1.00 87.69           C
ATOM   1144  C   VAL A 143      26.789 -13.735 -14.599  1.00 87.69           C
ATOM   1145  CB  VAL A 143      26.193 -11.313 -15.143  1.00 87.69           C
ATOM   1146  O   VAL A 143      26.958 -13.592 -13.383  1.00 87.69           O
ATOM   1147  CG1 VAL A 143      27.646 -11.011 -15.540  1.00 87.69           C
ATOM   1148  CG2 VAL A 143      25.290 -10.430 -16.015  1.00 87.69           C
ATOM   1149  N   PRO A 144      27.421 -14.703 -15.290  1.00 85.56           N
ATOM   1150  CA  PRO A 144      28.339 -15.630 -14.649  1.00 85.56           C
ATOM   1151  C   PRO A 144      29.566 -14.897 -14.100  1.00 85.56           C
ATOM   1152  CB  PRO A 144      28.703 -16.664 -15.719  1.00 85.56           C
ATOM   1153  O   PRO A 144      29.907 -13.788 -14.522  1.00 85.56           O
ATOM   1154  CG  PRO A 144      28.540 -15.891 -17.026  1.00 85.56           C
ATOM   1155  CD  PRO A 144      27.379 -14.945 -16.727  1.00 85.56           C
ATOM   1156  N   SER A 145      30.255 -15.542 -13.160  1.00 81.50           N
ATOM   1157  CA  SER A 145      31.528 -15.028 -12.663  1.00 81.50           C
ATOM   1158  C   SER A 145      32.549 -14.927 -13.799  1.00 81.50           C
ATOM   1159  CB  SER A 145      32.081 -15.925 -11.559  1.00 81.50           C
ATOM   1160  O   SER A 145      32.686 -15.845 -14.607  1.00 81.50           O
ATOM   1161  OG  SER A 145      33.140 -15.242 -10.919  1.00 81.50           O
ATOM   1162  N   SER A 146      33.295 -13.826 -13.834  1.00 75.25           N
ATOM   1163  CA  SER A 146      34.457 -13.636 -14.703  1.00 75.25           C
ATOM   1164  C   SER A 146      35.723 -13.480 -13.853  1.00 75.25           C
ATOM   1165  CB  SER A 146      34.237 -12.427 -15.622  1.00 75.25           C
ATOM   1166  O   SER A 146      35.624 -13.124 -12.674  1.00 75.25           O
ATOM   1167  OG  SER A 146      34.246 -11.208 -14.897  1.00 75.25           O
ATOM   1168  N   PRO A 147      36.929 -13.675 -14.420  1.00 68.25           N
ATOM   1169  CA  PRO A 147      38.166 -13.324 -13.728  1.00 68.25           C
ATOM   1170  C   PRO A 147      38.084 -11.892 -13.176  1.00 68.25           C
ATOM   1171  CB  PRO A 147      39.282 -13.504 -14.764  1.00 68.25           C
ATOM   1172  O   PRO A 147      37.673 -10.976 -13.891  1.00 68.25           O
ATOM   1173  CG  PRO A 147      38.702 -14.547 -15.723  1.00 68.25           C
ATOM   1174  CD  PRO A 147      37.214 -14.203 -15.745  1.00 68.25           C
ATOM   1175  N   ASN A 148      38.435 -11.718 -11.898  1.00 68.25           N
ATOM   1176  CA  ASN A 148      38.379 -10.455 -11.140  1.00 68.25           C
ATOM   1177  C   ASN A 148      36.973  -9.933 -10.761  1.00 68.25           C
ATOM   1178  CB  ASN A 148      39.257  -9.391 -11.831  1.00 68.25           C
ATOM   1179  O   ASN A 148      36.859  -8.821 -10.244  1.00 68.25           O
ATOM   1180  CG  ASN A 148      40.629  -9.922 -12.206  1.00 68.25           C
ATOM   1181  ND2 ASN A 148      41.128  -9.595 -13.374  1.00 68.25           N
ATOM   1182  OD1 ASN A 148      41.259 -10.661 -11.473  1.00 68.25           O
ATOM   1183  N   SER A 149      35.908 -10.718 -10.960  1.00 66.81           N
ATOM   1184  CA  SER A 149      34.542 -10.414 -10.503  1.00 66.81           C
ATOM   1185  C   SER A 149      34.181 -11.209  -9.243  1.00 66.81           C
ATOM   1186  CB  SER A 149      33.558 -10.714 -11.636  1.00 66.81           C
ATOM   1187  O   SER A 149      34.568 -12.368  -9.122  1.00 66.81           O
ATOM   1188  OG  SER A 149      32.234 -10.759 -11.154  1.00 66.81           O
ATOM   1189  N   HIS A 150      33.396 -10.626  -8.325  1.00 71.50           N
ATOM   1190  CA  HIS A 150      32.948 -11.264  -7.071  1.00 71.50           C
ATOM   1191  C   HIS A 150      31.904 -12.389  -7.227  1.00 71.50           C
ATOM   1192  CB  HIS A 150      32.644 -10.213  -5.978  1.00 71.50           C
ATOM   1193  O   HIS A 150      30.995 -12.528  -6.432  1.00 71.50           O
ATOM   1194  CG  HIS A 150      33.792  -9.932  -5.037  1.00 71.50           C
ATOM   1195  CD2 HIS A 150      34.974  -9.335  -5.343  1.00 71.50           C
ATOM   1196  ND1 HIS A 150      33.825 -10.272  -3.689  1.00 71.50           N
ATOM   1197  CE1 HIS A 150      34.991  -9.820  -3.207  1.00 71.50           C
ATOM   1198  NE2 HIS A 150      35.688  -9.209  -4.174  1.00 71.50           N
ATOM   1199  N   GLY A 151      32.046 -13.266  -8.219  1.00 81.81           N
ATOM   1200  CA  GLY A 151      31.090 -14.353  -8.440  1.00 81.81           C
ATOM   1201  C   GLY A 151      29.976 -13.987  -9.421  1.00 81.81           C
ATOM   1202  O   GLY A 151      30.059 -12.983 -10.145  1.00 81.81           O
ATOM   1203  N   SER A 152      28.971 -14.862  -9.487  1.00 88.94           N
ATOM   1204  CA  SER A 152      27.779 -14.672 -10.313  1.00 88.94           C
ATOM   1205  C   SER A 152      26.923 -13.520  -9.792  1.00 88.94           C
ATOM   1206  CB  SER A 152      26.955 -15.965 -10.390  1.00 88.94           C
ATOM   1207  O   SER A 152      26.931 -13.200  -8.601  1.00 88.94           O
ATOM   1208  OG  SER A 152      26.720 -16.492  -9.100  1.00 88.94           O
ATOM   1209  N   LYS A 153      26.193 -12.887 -10.705  1.00 90.69           N
ATOM   1210  CA  LYS A 153      25.236 -11.823 -10.405  1.00 90.69           C
ATOM   1211  C   LYS A 153      23.929 -12.151 -11.091  1.00 90.69           C
ATOM   1212  CB  LYS A 153      25.732 -10.457 -10.890  1.00 90.69           C
ATOM   1213  O   LYS A 153      23.943 -12.575 -12.246  1.00 90.69           O
ATOM   1214  CG  LYS A 153      27.104 -10.087 -10.326  1.00 90.69           C
ATOM   1215  CD  LYS A 153      27.615  -8.801 -10.989  1.00 90.69           C
ATOM   1216  CE  LYS A 153      29.127  -8.672 -10.826  1.00 90.69           C
ATOM   1217  NZ  LYS A 153      29.795  -9.736 -11.599  1.00 90.69           N
ATOM   1218  N   THR A 154      22.839 -11.874 -10.405  1.00 92.31           N
ATOM   1219  CA  THR A 154      21.491 -12.059 -10.929  1.00 92.31           C
ATOM   1220  C   THR A 154      20.785 -10.718 -10.871  1.00 92.31           C
ATOM   1221  CB  THR A 154      20.747 -13.116 -10.109  1.00 92.31           C
ATOM   1222  O   THR A 154      20.847 -10.045  -9.845  1.00 92.31           O
ATOM   1223  CG2 THR A 154      19.374 -13.411 -10.700  1.00 92.31           C
ATOM   1224  OG1 THR A 154      21.511 -14.301 -10.039  1.00 92.31           O
ATOM   1225  N   PHE A 155      20.137 -10.311 -11.957  1.00 92.00           N
ATOM   1226  CA  PHE A 155      19.390  -9.058 -12.020  1.00 92.00           C
ATOM   1227  C   PHE A 155      17.930  -9.363 -12.323  1.00 92.00           C
ATOM   1228  CB  PHE A 155      19.995  -8.116 -13.066  1.00 92.00           C
ATOM   1229  O   PHE A 155      17.607  -9.838 -13.418  1.00 92.00           O
ATOM   1230  CG  PHE A 155      21.482  -7.863 -12.927  1.00 92.00           C
ATOM   1231  CD1 PHE A 155      21.930  -6.811 -12.115  1.00 92.00           C
ATOM   1232  CD2 PHE A 155      22.420  -8.684 -13.580  1.00 92.00           C
ATOM   1233  CE1 PHE A 155      23.303  -6.576 -11.949  1.00 92.00           C
ATOM   1234  CE2 PHE A 155      23.796  -8.458 -13.401  1.00 92.00           C
ATOM   1235  CZ  PHE A 155      24.239  -7.399 -12.593  1.00 92.00           C
ATOM   1236  N   GLN A 156      17.053  -9.085 -11.362  1.00 92.50           N
ATOM   1237  CA  GLN A 156      15.620  -9.217 -11.568  1.00 92.50           C
ATOM   1238  C   GLN A 156      15.146  -8.080 -12.468  1.00 92.50           C
ATOM   1239  CB  GLN A 156      14.863  -9.239 -10.234  1.00 92.50           C
ATOM   1240  O   GLN A 156      15.313  -6.899 -12.157  1.00 92.50           O
ATOM   1241  CG  GLN A 156      15.242 -10.417  -9.327  1.00 92.50           C
ATOM   1242  CD  GLN A 156      15.026 -11.794  -9.946  1.00 92.50           C
ATOM   1243  NE2 GLN A 156      15.702 -12.805  -9.447  1.00 92.50           N
ATOM   1244  OE1 GLN A 156      14.296 -12.002 -10.898  1.00 92.50           O
ATOM   1245  N   MET A 157      14.575  -8.447 -13.615  1.00 90.00           N
ATOM   1246  CA  MET A 157      13.991  -7.486 -14.553  1.00 90.00           C
ATOM   1247  C   MET A 157      12.816  -6.752 -13.909  1.00 90.00           C
ATOM   1248  CB  MET A 157      13.526  -8.234 -15.805  1.00 90.00           C
ATOM   1249  O   MET A 157      12.637  -5.559 -14.149  1.00 90.00           O
ATOM   1250  CG  MET A 157      14.665  -8.732 -16.705  1.00 90.00           C
ATOM   1251  SD  MET A 157      15.612  -7.483 -17.630  1.00 90.00           S
ATOM   1252  CE  MET A 157      14.322  -6.768 -18.666  1.00 90.00           C
ATOM   1253  N   VAL A 158      12.058  -7.470 -13.083  1.00 90.56           N
ATOM   1254  CA  VAL A 158      10.956  -6.984 -12.263  1.00 90.56           C
ATOM   1255  C   VAL A 158      11.094  -7.636 -10.893  1.00 90.56           C
ATOM   1256  CB  VAL A 158       9.612  -7.319 -12.920  1.00 90.56           C
ATOM   1257  O   VAL A 158      11.428  -8.812 -10.824  1.00 90.56           O
ATOM   1258  CG1 VAL A 158       8.449  -6.851 -12.056  1.00 90.56           C
ATOM   1259  CG2 VAL A 158       9.503  -6.609 -14.276  1.00 90.56           C
ATOM   1260  N   SER A 159      10.895  -6.882  -9.814  1.00 88.44           N
ATOM   1261  CA  SER A 159      11.043  -7.409  -8.453  1.00 88.44           C
ATOM   1262  C   SER A 159       9.706  -7.381  -7.732  1.00 88.44           C
ATOM   1263  CB  SER A 159      12.103  -6.612  -7.698  1.00 88.44           C
ATOM   1264  O   SER A 159       9.210  -6.308  -7.389  1.00 88.44           O
ATOM   1265  OG  SER A 159      12.616  -7.337  -6.603  1.00 88.44           O
ATOM   1266  N   TYR A 160       9.136  -8.562  -7.509  1.00 89.25           N
ATOM   1267  CA  TYR A 160       7.953  -8.737  -6.673  1.00 89.25           C
ATOM   1268  C   TYR A 160       8.321  -8.803  -5.190  1.00 89.25           C
ATOM   1269  CB  TYR A 160       7.211 -10.000  -7.120  1.00 89.25           C
ATOM   1270  O   TYR A 160       9.499  -8.842  -4.815  1.00 89.25           O
ATOM   1271  CG  TYR A 160       6.571  -9.846  -8.480  1.00 89.25           C
ATOM   1272  CD1 TYR A 160       5.352  -9.153  -8.581  1.00 89.25           C
ATOM   1273  CD2 TYR A 160       7.198 -10.352  -9.635  1.00 89.25           C
ATOM   1274  CE1 TYR A 160       4.747  -8.982  -9.834  1.00 89.25           C
ATOM   1275  CE2 TYR A 160       6.592 -10.176 -10.894  1.00 89.25           C
ATOM   1276  OH  TYR A 160       4.747  -9.302 -12.178  1.00 89.25           O
ATOM   1277  CZ  TYR A 160       5.363  -9.492 -10.988  1.00 89.25           C
ATOM   1278  N   SER A 161       7.298  -8.855  -4.339  1.00 78.69           N
ATOM   1279  CA  SER A 161       7.452  -9.179  -2.924  1.00 78.69           C
ATOM   1280  C   SER A 161       8.358 -10.399  -2.696  1.00 78.69           C
ATOM   1281  CB  SER A 161       6.085  -9.472  -2.328  1.00 78.69           C
ATOM   1282  O   SER A 161       8.204 -11.436  -3.342  1.00 78.69           O
ATOM   1283  OG  SER A 161       5.261  -8.336  -2.446  1.00 78.69           O
ATOM   1284  N   ASN A 162       9.292 -10.276  -1.748  1.00 72.44           N
ATOM   1285  CA  ASN A 162      10.279 -11.294  -1.344  1.00 72.44           C
ATOM   1286  C   ASN A 162      11.379 -11.609  -2.368  1.00 72.44           C
ATOM   1287  CB  ASN A 162       9.598 -12.590  -0.884  1.00 72.44           C
ATOM   1288  O   ASN A 162      12.129 -12.570  -2.184  1.00 72.44           O
ATOM   1289  CG  ASN A 162       8.352 -12.404  -0.055  1.00 72.44           C
ATOM   1290  ND2 ASN A 162       7.512 -13.398  -0.106  1.00 72.44           N
ATOM   1291  OD1 ASN A 162       8.123 -11.413   0.621  1.00 72.44           O
ATOM   1292  N   GLN A 163      11.490 -10.824  -3.436  1.00 82.62           N
ATOM   1293  CA  GLN A 163      12.598 -10.926  -4.377  1.00 82.62           C
ATOM   1294  C   GLN A 163      13.565  -9.764  -4.163  1.00 82.62           C
ATOM   1295  CB  GLN A 163      12.070 -10.993  -5.813  1.00 82.62           C
ATOM   1296  O   GLN A 163      13.160  -8.610  -4.019  1.00 82.62           O
ATOM   1297  CG  GLN A 163      11.202 -12.242  -6.056  1.00 82.62           C
ATOM   1298  CD  GLN A 163      10.691 -12.293  -7.490  1.00 82.62           C
ATOM   1299  NE2 GLN A 163      10.591 -13.454  -8.103  1.00 82.62           N
ATOM   1300  OE1 GLN A 163      10.379 -11.287  -8.101  1.00 82.62           O
ATOM   1301  N   GLU A 164      14.860 -10.066  -4.151  1.00 85.81           N
ATOM   1302  CA  GLU A 164      15.892  -9.038  -4.226  1.00 85.81           C
ATOM   1303  C   GLU A 164      16.029  -8.564  -5.674  1.00 85.81           C
ATOM   1304  CB  GLU A 164      17.239  -9.565  -3.714  1.00 85.81           C
ATOM   1305  O   GLU A 164      16.137  -9.379  -6.592  1.00 85.81           O
ATOM   1306  CG  GLU A 164      17.213  -9.912  -2.218  1.00 85.81           C
ATOM   1307  CD  GLU A 164      18.582 -10.372  -1.686  1.00 85.81           C
ATOM   1308  OE1 GLU A 164      18.745 -10.351  -0.446  1.00 85.81           O
ATOM   1309  OE2 GLU A 164      19.444 -10.774  -2.502  1.00 85.81           O
ATOM   1310  N   VAL A 165      16.089  -7.246  -5.887  1.00 87.19           N
ATOM   1311  CA  VAL A 165      16.253  -6.654  -7.228  1.00 87.19           C
ATOM   1312  C   VAL A 165      17.542  -7.134  -7.904  1.00 87.19           C
ATOM   1313  CB  VAL A 165      16.249  -5.117  -7.123  1.00 87.19           C
ATOM   1314  O   VAL A 165      17.596  -7.300  -9.125  1.00 87.19           O
ATOM   1315  CG1 VAL A 165      16.522  -4.417  -8.459  1.00 87.19           C
ATOM   1316  CG2 VAL A 165      14.886  -4.603  -6.655  1.00 87.19           C
ATOM   1317  N   MET A 166      18.594  -7.354  -7.114  1.00 89.00           N
ATOM   1318  CA  MET A 166      19.865  -7.913  -7.561  1.00 89.00           C
ATOM   1319  C   MET A 166      20.381  -8.898  -6.520  1.00 89.00           C
ATOM   1320  CB  MET A 166      20.909  -6.816  -7.792  1.00 89.00           C
ATOM   1321  O   MET A 166      20.267  -8.631  -5.331  1.00 89.00           O
ATOM   1322  CG  MET A 166      20.435  -5.764  -8.793  1.00 89.00           C
ATOM   1323  SD  MET A 166      21.728  -4.593  -9.250  1.00 89.00           S
ATOM   1324  CE  MET A 166      20.783  -3.465 -10.299  1.00 89.00           C
ATOM   1325  N   GLY A 167      20.959 -10.004  -6.982  1.00 87.31           N
ATOM   1326  CA  GLY A 167      21.505 -11.056  -6.130  1.00 87.31           C
ATOM   1327  C   GLY A 167      22.972 -11.366  -6.421  1.00 87.31           C
ATOM   1328  O   GLY A 167      23.552 -10.948  -7.433  1.00 87.31           O
ATOM   1329  N   GLY A 168      23.575 -12.151  -5.530  1.00 87.69           N
ATOM   1330  CA  GLY A 168      24.986 -12.522  -5.599  1.00 87.69           C
ATOM   1331  C   GLY A 168      25.882 -11.374  -5.142  1.00 87.69           C
ATOM   1332  O   GLY A 168      25.699 -10.833  -4.060  1.00 87.69           O
ATOM   1333  N   ALA A 169      26.866 -10.998  -5.958  1.00 86.00           N
ATOM   1334  CA  ALA A 169      27.796  -9.914  -5.616  1.00 86.00           C
ATOM   1335  C   ALA A 169      27.408  -8.527  -6.138  1.00 86.00           C
ATOM   1336  CB  ALA A 169      29.184 -10.322  -6.062  1.00 86.00           C
ATOM   1337  O   ALA A 169      28.238  -7.614  -6.121  1.00 86.00           O
ATOM   1338  N   ALA A 170      26.193  -8.379  -6.659  1.00 86.00           N
ATOM   1339  CA  ALA A 170      25.674  -7.098  -7.106  1.00 86.00           C
ATOM   1340  C   ALA A 170      24.893  -6.419  -5.976  1.00 86.00           C
ATOM   1341  CB  ALA A 170      24.808  -7.323  -8.349  1.00 86.00           C
ATOM   1342  O   ALA A 170      23.890  -6.945  -5.511  1.00 86.00           O
ATOM   1343  N   GLU A 171      25.327  -5.224  -5.590  1.00 86.56           N
ATOM   1344  CA  GLU A 171      24.560  -4.296  -4.764  1.00 86.56           C
ATOM   1345  C   GLU A 171      23.842  -3.308  -5.693  1.00 86.56           C
ATOM   1346  CB  GLU A 171      25.507  -3.605  -3.773  1.00 86.56           C
ATOM   1347  O   GLU A 171      24.467  -2.639  -6.524  1.00 86.56           O
ATOM   1348  CG  GLU A 171      24.785  -2.686  -2.774  1.00 86.56           C
ATOM   1349  CD  GLU A 171      25.755  -1.920  -1.848  1.00 86.56           C
ATOM   1350  OE1 GLU A 171      25.262  -1.167  -0.983  1.00 86.56           O
ATOM   1351  OE2 GLU A 171      26.999  -2.001  -2.031  1.00 86.56           O
ATOM   1352  N   CYS A 172      22.517  -3.241  -5.593  1.00 84.00           N
ATOM   1353  CA  CYS A 172      21.701  -2.426  -6.484  1.00 84.00           C
ATOM   1354  C   CYS A 172      21.911  -0.927  -6.233  1.00 84.00           C
ATOM   1355  CB  CYS A 172      20.237  -2.851  -6.317  1.00 84.00           C
ATOM   1356  O   CYS A 172      21.669  -0.447  -5.132  1.00 84.00           O
ATOM   1357  SG  CYS A 172      19.193  -1.907  -7.455  1.00 84.00           S
ATOM   1358  N   ILE A 173      22.288  -0.172  -7.273  1.00 88.38           N
ATOM   1359  CA  ILE A 173      22.248   1.300  -7.245  1.00 88.38           C
ATOM   1360  C   ILE A 173      20.979   1.785  -7.946  1.00 88.38           C
ATOM   1361  CB  ILE A 173      23.513   1.938  -7.862  1.00 88.38           C
ATOM   1362  O   ILE A 173      20.206   2.547  -7.378  1.00 88.38           O
ATOM   1363  CG1 ILE A 173      24.811   1.444  -7.186  1.00 88.38           C
ATOM   1364  CG2 ILE A 173      23.413   3.474  -7.739  1.00 88.38           C
ATOM   1365  CD1 ILE A 173      26.075   1.878  -7.940  1.00 88.38           C
ATOM   1366  N   THR A 174      20.748   1.342  -9.187  1.00 90.94           N
ATOM   1367  CA  THR A 174      19.482   1.577  -9.898  1.00 90.94           C
ATOM   1368  C   THR A 174      19.101   0.371 -10.748  1.00 90.94           C
ATOM   1369  CB  THR A 174      19.476   2.845 -10.776  1.00 90.94           C
ATOM   1370  O   THR A 174      19.957  -0.278 -11.352  1.00 90.94           O
ATOM   1371  CG2 THR A 174      19.840   4.134 -10.046  1.00 90.94           C
ATOM   1372  OG1 THR A 174      20.364   2.746 -11.861  1.00 90.94           O
ATOM   1373  N   SER A 175      17.805   0.095 -10.843  1.00 92.75           N
ATOM   1374  CA  SER A 175      17.245  -0.939 -11.708  1.00 92.75           C
ATOM   1375  C   SER A 175      15.940  -0.430 -12.302  1.00 92.75           C
ATOM   1376  CB  SER A 175      17.035  -2.219 -10.908  1.00 92.75           C
ATOM   1377  O   SER A 175      15.016  -0.054 -11.579  1.00 92.75           O
ATOM   1378  OG  SER A 175      16.405  -3.204 -11.706  1.00 92.75           O
ATOM   1379  N   LYS A 176      15.883  -0.355 -13.630  1.00 94.06           N
ATOM   1380  CA  LYS A 176      14.747   0.224 -14.349  1.00 94.06           C
ATOM   1381  C   LYS A 176      14.481  -0.499 -15.656  1.00 94.06           C
ATOM   1382  CB  LYS A 176      14.958   1.735 -14.564  1.00 94.06           C
ATOM   1383  O   LYS A 176      15.417  -0.907 -16.339  1.00 94.06           O
ATOM   1384  CG  LYS A 176      16.217   2.084 -15.378  1.00 94.06           C
ATOM   1385  CD  LYS A 176      16.387   3.600 -15.525  1.00 94.06           C
ATOM   1386  CE  LYS A 176      17.651   3.890 -16.341  1.00 94.06           C
ATOM   1387  NZ  LYS A 176      17.910   5.346 -16.454  1.00 94.06           N
ATOM   1388  N   ILE A 177      13.216  -0.555 -16.046  1.00 93.62           N
ATOM   1389  CA  ILE A 177      12.816  -0.824 -17.424  1.00 93.62           C
ATOM   1390  C   ILE A 177      12.471   0.512 -18.067  1.00 93.62           C
ATOM   1391  CB  ILE A 177      11.684  -1.866 -17.516  1.00 93.62           C
ATOM   1392  O   ILE A 177      11.728   1.329 -17.513  1.00 93.62           O
ATOM   1393  CG1 ILE A 177      12.157  -3.205 -16.900  1.00 93.62           C
ATOM   1394  CG2 ILE A 177      11.281  -2.076 -18.991  1.00 93.62           C
ATOM   1395  CD1 ILE A 177      11.051  -4.248 -16.718  1.00 93.62           C
ATOM   1396  N   THR A 178      13.033   0.741 -19.245  1.00 93.56           N
ATOM   1397  CA  THR A 178      12.799   1.933 -20.051  1.00 93.56           C
ATOM   1398  C   THR A 178      12.223   1.571 -21.409  1.00 93.56           C
ATOM   1399  CB  THR A 178      14.072   2.767 -20.228  1.00 93.56           C
ATOM   1400  O   THR A 178      12.521   0.504 -21.947  1.00 93.56           O
ATOM   1401  CG2 THR A 178      14.633   3.298 -18.909  1.00 93.56           C
ATOM   1402  OG1 THR A 178      15.110   2.023 -20.817  1.00 93.56           O
ATOM   1403  N   VAL A 179      11.442   2.489 -21.970  1.00 92.12           N
ATOM   1404  CA  VAL A 179      10.952   2.442 -23.346  1.00 92.12           C
ATOM   1405  C   VAL A 179      11.520   3.611 -24.145  1.00 92.12           C
ATOM   1406  CB  VAL A 179       9.415   2.382 -23.395  1.00 92.12           C
ATOM   1407  O   VAL A 179      11.597   4.730 -23.631  1.00 92.12           O
ATOM   1408  CG1 VAL A 179       8.743   3.672 -22.908  1.00 92.12           C
ATOM   1409  CG2 VAL A 179       8.910   2.074 -24.808  1.00 92.12           C
ATOM   1410  N   LYS A 180      11.902   3.362 -25.396  1.00 91.19           N
ATOM   1411  CA  LYS A 180      12.260   4.393 -26.366  1.00 91.19           C
ATOM   1412  C   LYS A 180      11.017   4.817 -27.147  1.00 91.19           C
ATOM   1413  CB  LYS A 180      13.398   3.894 -27.260  1.00 91.19           C
ATOM   1414  O   LYS A 180      10.391   3.996 -27.815  1.00 91.19           O
ATOM   1415  CG  LYS A 180      14.067   5.066 -27.989  1.00 91.19           C
ATOM   1416  CD  LYS A 180      15.245   4.545 -28.812  1.00 91.19           C
ATOM   1417  CE  LYS A 180      15.883   5.684 -29.607  1.00 91.19           C
ATOM   1418  NZ  LYS A 180      16.683   5.143 -30.730  1.00 91.19           N
ATOM   1419  N   THR A 181      10.643   6.083 -27.039  1.00 88.50           N
ATOM   1420  CA  THR A 181       9.463   6.659 -27.691  1.00 88.50           C
ATOM   1421  C   THR A 181       9.730   6.950 -29.177  1.00 88.50           C
ATOM   1422  CB  THR A 181       8.998   7.913 -26.929  1.00 88.50           C
ATOM   1423  O   THR A 181      10.888   6.954 -29.610  1.00 88.50           O
ATOM   1424  CG2 THR A 181       8.406   7.559 -25.566  1.00 88.50           C
ATOM   1425  OG1 THR A 181      10.088   8.717 -26.623  1.00 88.50           O
ATOM   1426  N   PRO A 182       8.687   7.160 -30.007  1.00 85.94           N
ATOM   1427  CA  PRO A 182       8.856   7.375 -31.450  1.00 85.94           C
ATOM   1428  C   PRO A 182       9.741   8.574 -31.821  1.00 85.94           C
ATOM   1429  CB  PRO A 182       7.437   7.560 -31.999  1.00 85.94           C
ATOM   1430  O   PRO A 182      10.451   8.524 -32.819  1.00 85.94           O
ATOM   1431  CG  PRO A 182       6.576   6.769 -31.018  1.00 85.94           C
ATOM   1432  CD  PRO A 182       7.270   7.026 -29.684  1.00 85.94           C
ATOM   1433  N   ASP A 183       9.745   9.618 -30.996  1.00 89.06           N
ATOM   1434  CA  ASP A 183      10.611  10.802 -31.107  1.00 89.06           C
ATOM   1435  C   ASP A 183      12.077  10.544 -30.698  1.00 89.06           C
ATOM   1436  CB  ASP A 183       9.993  11.938 -30.269  1.00 89.06           C
ATOM   1437  O   ASP A 183      12.939  11.401 -30.873  1.00 89.06           O
ATOM   1438  CG  ASP A 183       9.819  11.590 -28.786  1.00 89.06           C
ATOM   1439  OD1 ASP A 183      10.197  10.459 -28.396  1.00 89.06           O
ATOM   1440  OD2 ASP A 183       9.227  12.401 -28.054  1.00 89.06           O
ATOM   1441  N   GLY A 184      12.381   9.348 -30.189  1.00 87.12           N
ATOM   1442  CA  GLY A 184      13.714   8.930 -29.777  1.00 87.12           C
ATOM   1443  C   GLY A 184      14.036   9.181 -28.305  1.00 87.12           C
ATOM   1444  O   GLY A 184      15.119   8.778 -27.871  1.00 87.12           O
ATOM   1445  N   GLU A 185      13.126   9.776 -27.526  1.00 91.12           N
ATOM   1446  CA  GLU A 185      13.318   9.921 -26.081  1.00 91.12           C
ATOM   1447  C   GLU A 185      13.278   8.563 -25.364  1.00 91.12           C
ATOM   1448  CB  GLU A 185      12.318  10.894 -25.435  1.00 91.12           C
ATOM   1449  O   GLU A 185      12.735   7.577 -25.854  1.00 91.12           O
ATOM   1450  CG  GLU A 185      12.348  12.320 -26.001  1.00 91.12           C
ATOM   1451  CD  GLU A 185      11.536  13.296 -25.128  1.00 91.12           C
ATOM   1452  OE1 GLU A 185      11.796  14.513 -25.221  1.00 91.12           O
ATOM   1453  OE2 GLU A 185      10.782  12.841 -24.226  1.00 91.12           O
ATOM   1454  N   THR A 186      13.878   8.486 -24.176  1.00 90.94           N
ATOM   1455  CA  THR A 186      13.825   7.289 -23.324  1.00 90.94           C
ATOM   1456  C   THR A 186      13.061   7.606 -22.048  1.00 90.94           C
ATOM   1457  CB  THR A 186      15.231   6.760 -23.028  1.00 90.94           C
ATOM   1458  O   THR A 186      13.409   8.535 -21.319  1.00 90.94           O
ATOM   1459  CG2 THR A 186      15.221   5.503 -22.163  1.00 90.94           C
ATOM   1460  OG1 THR A 186      15.847   6.409 -24.243  1.00 90.94           O
ATOM   1461  N   LYS A 187      12.021   6.822 -21.753  1.00 90.69           N
ATOM   1462  CA  LYS A 187      11.172   6.990 -20.569  1.00 90.69           C
ATOM   1463  C   LYS A 187      11.239   5.750 -19.685  1.00 90.69           C
ATOM   1464  CB  LYS A 187       9.721   7.281 -20.995  1.00 90.69           C
ATOM   1465  O   LYS A 187      11.110   4.633 -20.170  1.00 90.69           O
ATOM   1466  CG  LYS A 187       9.523   8.535 -21.866  1.00 90.69           C
ATOM   1467  CD  LYS A 187       9.854   9.873 -21.181  1.00 90.69           C
ATOM   1468  CE  LYS A 187       9.525  10.987 -22.185  1.00 90.69           C
ATOM   1469  NZ  LYS A 187       9.953  12.345 -21.773  1.00 90.69           N
ATOM   1470  N   THR A 188      11.386   5.942 -18.377  1.00 90.81           N
ATOM   1471  CA  THR A 188      11.223   4.859 -17.392  1.00 90.81           C
ATOM   1472  C   THR A 188       9.752   4.467 -17.276  1.00 90.81           C
ATOM   1473  CB  THR A 188      11.765   5.265 -16.016  1.00 90.81           C
ATOM   1474  O   THR A 188       8.899   5.352 -17.118  1.00 90.81           O
ATOM   1475  CG2 THR A 188      11.718   4.124 -15.003  1.00 90.81           C
ATOM   1476  OG1 THR A 188      13.111   5.673 -16.128  1.00 90.81           O
ATOM   1477  N   VAL A 189       9.490   3.160 -17.347  1.00 90.12           N
ATOM   1478  CA  VAL A 189       8.156   2.538 -17.254  1.00 90.12           C
ATOM   1479  C   VAL A 189       8.000   1.612 -16.051  1.00 90.12           C
ATOM   1480  CB  VAL A 189       7.795   1.760 -18.535  1.00 90.12           C
ATOM   1481  O   VAL A 189       6.873   1.399 -15.633  1.00 90.12           O
ATOM   1482  CG1 VAL A 189       7.596   2.726 -19.703  1.00 90.12           C
ATOM   1483  CG2 VAL A 189       8.857   0.731 -18.945  1.00 90.12           C
ATOM   1484  N   ILE A 190       9.104   1.074 -15.522  1.00 91.12           N
ATOM   1485  CA  ILE A 190       9.156   0.383 -14.227  1.00 91.12           C
ATOM   1486  C   ILE A 190      10.453   0.802 -13.541  1.00 91.12           C
ATOM   1487  CB  ILE A 190       9.067  -1.161 -14.378  1.00 91.12           C
ATOM   1488  O   ILE A 190      11.524   0.747 -14.157  1.00 91.12           O
ATOM   1489  CG1 ILE A 190       7.711  -1.563 -15.008  1.00 91.12           C
ATOM   1490  CG2 ILE A 190       9.278  -1.867 -13.025  1.00 91.12           C
ATOM   1491  CD1 ILE A 190       7.455  -3.067 -15.169  1.00 91.12           C
ATOM   1492  N   ASN A 191      10.374   1.209 -12.275  1.00 90.25           N
ATOM   1493  CA  ASN A 191      11.544   1.417 -11.421  1.00 90.25           C
ATOM   1494  C   ASN A 191      11.557   0.379 -10.291  1.00 90.25           C
ATOM   1495  CB  ASN A 191      11.547   2.870 -10.925  1.00 90.25           C
ATOM   1496  O   ASN A 191      10.827   0.506  -9.311  1.00 90.25           O
ATOM   1497  CG  ASN A 191      12.772   3.208 -10.091  1.00 90.25           C
ATOM   1498  ND2 ASN A 191      13.084   4.473  -9.962  1.00 90.25           N
ATOM   1499  OD1 ASN A 191      13.462   2.368  -9.539  1.00 90.25           O
ATOM   1500  N   ASN A 192      12.407  -0.639 -10.420  1.00 89.19           N
ATOM   1501  CA  ASN A 192      12.460  -1.755  -9.476  1.00 89.19           C
ATOM   1502  C   ASN A 192      12.930  -1.329  -8.086  1.00 89.19           C
ATOM   1503  CB  ASN A 192      13.389  -2.835 -10.035  1.00 89.19           C
ATOM   1504  O   ASN A 192      12.464  -1.884  -7.099  1.00 89.19           O
ATOM   1505  CG  ASN A 192      12.803  -3.508 -11.250  1.00 89.19           C
ATOM   1506  ND2 ASN A 192      13.551  -3.632 -12.318  1.00 89.19           N
ATOM   1507  OD1 ASN A 192      11.655  -3.905 -11.248  1.00 89.19           O
ATOM   1508  N   CYS A 193      13.811  -0.330  -7.989  1.00 83.94           N
ATOM   1509  CA  CYS A 193      14.247   0.188  -6.692  1.00 83.94           C
ATOM   1510  C   CYS A 193      13.097   0.879  -5.955  1.00 83.94           C
ATOM   1511  CB  CYS A 193      15.406   1.169  -6.888  1.00 83.94           C
ATOM   1512  O   CYS A 193      12.965   0.718  -4.748  1.00 83.94           O
ATOM   1513  SG  CYS A 193      16.785   0.341  -7.715  1.00 83.94           S
ATOM   1514  N   ASN A 194      12.238   1.611  -6.672  1.00 85.00           N
ATOM   1515  CA  ASN A 194      11.063   2.231  -6.059  1.00 85.00           C
ATOM   1516  C   ASN A 194      10.079   1.175  -5.549  1.00 85.00           C
ATOM   1517  CB  ASN A 194      10.352   3.155  -7.052  1.00 85.00           C
ATOM   1518  O   ASN A 194       9.627   1.270  -4.411  1.00 85.00           O
ATOM   1519  CG  ASN A 194      11.073   4.446  -7.363  1.00 85.00           C
ATOM   1520  ND2 ASN A 194      10.395   5.322  -8.066  1.00 85.00           N
ATOM   1521  OD1 ASN A 194      12.216   4.698  -7.017  1.00 85.00           O
ATOM   1522  N   TRP A 195       9.782   0.157  -6.363  1.00 86.75           N
ATOM   1523  CA  TRP A 195       8.942  -0.964  -5.940  1.00 86.75           C
ATOM   1524  C   TRP A 195       9.532  -1.685  -4.728  1.00 86.75           C
ATOM   1525  CB  TRP A 195       8.726  -1.929  -7.110  1.00 86.75           C
ATOM   1526  O   TRP A 195       8.821  -1.895  -3.750  1.00 86.75           O
ATOM   1527  CG  TRP A 195       7.667  -1.480  -8.065  1.00 86.75           C
ATOM   1528  CD1 TRP A 195       7.857  -0.979  -9.305  1.00 86.75           C
ATOM   1529  CD2 TRP A 195       6.226  -1.477  -7.850  1.00 86.75           C
ATOM   1530  CE2 TRP A 195       5.596  -0.971  -9.026  1.00 86.75           C
ATOM   1531  CE3 TRP A 195       5.392  -1.848  -6.773  1.00 86.75           C
ATOM   1532  NE1 TRP A 195       6.640  -0.650  -9.869  1.00 86.75           N
ATOM   1533  CH2 TRP A 195       3.399  -1.257  -8.058  1.00 86.75           C
ATOM   1534  CZ2 TRP A 195       4.204  -0.862  -9.141  1.00 86.75           C
ATOM   1535  CZ3 TRP A 195       3.994  -1.733  -6.877  1.00 86.75           C
ATOM   1536  N   GLN A 196      10.833  -1.984  -4.745  1.00 86.88           N
ATOM   1537  CA  GLN A 196      11.514  -2.609  -3.614  1.00 86.88           C
ATOM   1538  C   GLN A 196      11.425  -1.749  -2.351  1.00 86.88           C
ATOM   1539  CB  GLN A 196      12.974  -2.895  -3.985  1.00 86.88           C
ATOM   1540  O   GLN A 196      11.089  -2.272  -1.297  1.00 86.88           O
ATOM   1541  CG  GLN A 196      13.680  -3.706  -2.887  1.00 86.88           C
ATOM   1542  CD  GLN A 196      15.129  -4.050  -3.215  1.00 86.88           C
ATOM   1543  NE2 GLN A 196      15.668  -5.086  -2.609  1.00 86.88           N
ATOM   1544  OE1 GLN A 196      15.809  -3.413  -4.006  1.00 86.88           O
ATOM   1545  N   ASN A 197      11.659  -0.438  -2.449  1.00 84.75           N
ATOM   1546  CA  ASN A 197      11.560   0.464  -1.303  1.00 84.75           C
ATOM   1547  C   ASN A 197      10.159   0.447  -0.681  1.00 84.75           C
ATOM   1548  CB  ASN A 197      11.943   1.888  -1.735  1.00 84.75           C
ATOM   1549  O   ASN A 197      10.040   0.381   0.539  1.00 84.75           O
ATOM   1550  CG  ASN A 197      13.427   2.072  -1.991  1.00 84.75           C
ATOM   1551  ND2 ASN A 197      13.804   3.171  -2.602  1.00 84.75           N
ATOM   1552  OD1 ASN A 197      14.276   1.278  -1.628  1.00 84.75           O
ATOM   1553  N   LEU A 198       9.103   0.461  -1.500  1.00 83.62           N
ATOM   1554  CA  LEU A 198       7.727   0.364  -1.002  1.00 83.62           C
ATOM   1555  C   LEU A 198       7.455  -0.974  -0.320  1.00 83.62           C
ATOM   1556  CB  LEU A 198       6.740   0.530  -2.158  1.00 83.62           C
ATOM   1557  O   LEU A 198       6.824  -1.006   0.731  1.00 83.62           O
ATOM   1558  CG  LEU A 198       6.731   1.934  -2.753  1.00 83.62           C
ATOM   1559  CD1 LEU A 198       5.926   1.902  -4.039  1.00 83.62           C
ATOM   1560  CD2 LEU A 198       6.087   2.958  -1.829  1.00 83.62           C
ATOM   1561  N   GLN A 199       7.942  -2.073  -0.900  1.00 87.31           N
ATOM   1562  CA  GLN A 199       7.800  -3.398  -0.301  1.00 87.31           C
ATOM   1563  C   GLN A 199       8.551  -3.488   1.033  1.00 87.31           C
ATOM   1564  CB  GLN A 199       8.286  -4.479  -1.282  1.00 87.31           C
ATOM   1565  O   GLN A 199       8.008  -4.010   2.002  1.00 87.31           O
ATOM   1566  CG  GLN A 199       7.413  -4.621  -2.543  1.00 87.31           C
ATOM   1567  CD  GLN A 199       6.008  -5.154  -2.286  1.00 87.31           C
ATOM   1568  NE2 GLN A 199       5.215  -5.330  -3.318  1.00 87.31           N
ATOM   1569  OE1 GLN A 199       5.596  -5.430  -1.172  1.00 87.31           O
ATOM   1570  N   THR A 200       9.759  -2.926   1.124  1.00 88.81           N
ATOM   1571  CA  THR A 200      10.515  -2.844   2.380  1.00 88.81           C
ATOM   1572  C   THR A 200       9.739  -2.063   3.438  1.00 88.81           C
ATOM   1573  CB  THR A 200      11.896  -2.214   2.156  1.00 88.81           C
ATOM   1574  O   THR A 200       9.553  -2.577   4.536  1.00 88.81           O
ATOM   1575  CG2 THR A 200      12.728  -2.125   3.432  1.00 88.81           C
ATOM   1576  OG1 THR A 200      12.650  -3.001   1.262  1.00 88.81           O
ATOM   1577  N   GLN A 201       9.206  -0.883   3.101  1.00 86.94           N
ATOM   1578  CA  GLN A 201       8.393  -0.085   4.028  1.00 86.94           C
ATOM   1579  C   GLN A 201       7.135  -0.839   4.495  1.00 86.94           C
ATOM   1580  CB  GLN A 201       7.975   1.231   3.352  1.00 86.94           C
ATOM   1581  O   GLN A 201       6.794  -0.806   5.676  1.00 86.94           O
ATOM   1582  CG  GLN A 201       9.122   2.226   3.147  1.00 86.94           C
ATOM   1583  CD  GLN A 201       8.707   3.471   2.359  1.00 86.94           C
ATOM   1584  NE2 GLN A 201       9.591   4.436   2.235  1.00 86.94           N
ATOM   1585  OE1 GLN A 201       7.612   3.631   1.834  1.00 86.94           O
ATOM   1586  N   LEU A 202       6.461  -1.556   3.587  1.00 87.88           N
ATOM   1587  CA  LEU A 202       5.300  -2.390   3.908  1.00 87.88           C
ATOM   1588  C   LEU A 202       5.667  -3.516   4.890  1.00 87.88           C
ATOM   1589  CB  LEU A 202       4.734  -2.963   2.595  1.00 87.88           C
ATOM   1590  O   LEU A 202       4.944  -3.745   5.858  1.00 87.88           O
ATOM   1591  CG  LEU A 202       3.428  -3.758   2.767  1.00 87.88           C
ATOM   1592  CD1 LEU A 202       2.221  -2.833   2.905  1.00 87.88           C
ATOM   1593  CD2 LEU A 202       3.181  -4.644   1.553  1.00 87.88           C
ATOM   1594  N   ILE A 203       6.784  -4.212   4.651  1.00 91.69           N
ATOM   1595  CA  ILE A 203       7.276  -5.310   5.500  1.00 91.69           C
ATOM   1596  C   ILE A 203       7.698  -4.789   6.879  1.00 91.69           C
ATOM   1597  CB  ILE A 203       8.440  -6.054   4.799  1.00 91.69           C
ATOM   1598  O   ILE A 203       7.382  -5.414   7.892  1.00 91.69           O
ATOM   1599  CG1 ILE A 203       7.928  -6.830   3.563  1.00 91.69           C
ATOM   1600  CG2 ILE A 203       9.145  -7.032   5.763  1.00 91.69           C
ATOM   1601  CD1 ILE A 203       9.037  -7.275   2.601  1.00 91.69           C
ATOM   1602  N   GLU A 204       8.397  -3.655   6.929  1.00 91.06           N
ATOM   1603  CA  GLU A 204       8.799  -3.004   8.178  1.00 91.06           C
ATOM   1604  C   GLU A 204       7.571  -2.621   9.012  1.00 91.06           C
ATOM   1605  CB  GLU A 204       9.683  -1.783   7.875  1.00 91.06           C
ATOM   1606  O   GLU A 204       7.470  -3.047  10.162  1.00 91.06           O
ATOM   1607  CG  GLU A 204      11.102  -2.194   7.440  1.00 91.06           C
ATOM   1608  CD  GLU A 204      11.983  -1.016   6.982  1.00 91.06           C
ATOM   1609  OE1 GLU A 204      13.186  -1.271   6.736  1.00 91.06           O
ATOM   1610  OE2 GLU A 204      11.475   0.122   6.858  1.00 91.06           O
ATOM   1611  N   SER A 205       6.592  -1.933   8.413  1.00 86.19           N
ATOM   1612  CA  SER A 205       5.340  -1.554   9.087  1.00 86.19           C
ATOM   1613  C   SER A 205       4.540  -2.786   9.542  1.00 86.19           C
ATOM   1614  CB  SER A 205       4.527  -0.641   8.162  1.00 86.19           C
ATOM   1615  O   SER A 205       4.094  -2.844  10.688  1.00 86.19           O
ATOM   1616  OG  SER A 205       3.333  -0.182   8.767  1.00 86.19           O
ATOM   1617  N   HIS A 206       4.452  -3.839   8.717  1.00 93.31           N
ATOM   1618  CA  HIS A 206       3.857  -5.121   9.115  1.00 93.31           C
ATOM   1619  C   HIS A 206       4.527  -5.715  10.362  1.00 93.31           C
ATOM   1620  CB  HIS A 206       3.943  -6.121   7.950  1.00 93.31           C
ATOM   1621  O   HIS A 206       3.837  -6.137  11.291  1.00 93.31           O
ATOM   1622  CG  HIS A 206       3.716  -7.560   8.360  1.00 93.31           C
ATOM   1623  CD2 HIS A 206       2.515  -8.204   8.490  1.00 93.31           C
ATOM   1624  ND1 HIS A 206       4.694  -8.455   8.733  1.00 93.31           N
ATOM   1625  CE1 HIS A 206       4.095  -9.610   9.055  1.00 93.31           C
ATOM   1626  NE2 HIS A 206       2.760  -9.517   8.925  1.00 93.31           N
ATOM   1627  N   ASN A 207       5.862  -5.777  10.388  1.00 94.81           N
ATOM   1628  CA  ASN A 207       6.599  -6.374  11.501  1.00 94.81           C
ATOM   1629  C   ASN A 207       6.423  -5.554  12.780  1.00 94.81           C
ATOM   1630  CB  ASN A 207       8.075  -6.529  11.115  1.00 94.81           C
ATOM   1631  O   ASN A 207       6.110  -6.124  13.823  1.00 94.81           O
ATOM   1632  CG  ASN A 207       8.306  -7.591  10.055  1.00 94.81           C
ATOM   1633  ND2 ASN A 207       9.428  -7.528   9.380  1.00 94.81           N
ATOM   1634  OD1 ASN A 207       7.510  -8.498   9.828  1.00 94.81           O
ATOM   1635  N   THR A 208       6.515  -4.226  12.683  1.00 91.88           N
ATOM   1636  CA  THR A 208       6.237  -3.322  13.803  1.00 91.88           C
ATOM   1637  C   THR A 208       4.818  -3.512  14.336  1.00 91.88           C
ATOM   1638  CB  THR A 208       6.468  -1.867  13.373  1.00 91.88           C
ATOM   1639  O   THR A 208       4.636  -3.689  15.538  1.00 91.88           O
ATOM   1640  CG2 THR A 208       6.145  -0.859  14.474  1.00 91.88           C
ATOM   1641  OG1 THR A 208       7.830  -1.693  13.055  1.00 91.88           O
ATOM   1642  N   MET A 209       3.807  -3.561  13.466  1.00 89.31           N
ATOM   1643  CA  MET A 209       2.419  -3.775  13.886  1.00 89.31           C
ATOM   1644  C   MET A 209       2.188  -5.150  14.508  1.00 89.31           C
ATOM   1645  CB  MET A 209       1.471  -3.557  12.699  1.00 89.31           C
ATOM   1646  O   MET A 209       1.402  -5.282  15.446  1.00 89.31           O
ATOM   1647  CG  MET A 209       1.266  -2.065  12.413  1.00 89.31           C
ATOM   1648  SD  MET A 209       0.701  -1.077  13.830  1.00 89.31           S
ATOM   1649  CE  MET A 209      -0.905  -1.849  14.140  1.00 89.31           C
ATOM   1650  N   LYS A 210       2.883  -6.180  14.023  1.00 95.50           N
ATOM   1651  CA  LYS A 210       2.818  -7.525  14.592  1.00 95.50           C
ATOM   1652  C   LYS A 210       3.400  -7.560  16.005  1.00 95.50           C
ATOM   1653  CB  LYS A 210       3.536  -8.482  13.638  1.00 95.50           C
ATOM   1654  O   LYS A 210       2.759  -8.114  16.896  1.00 95.50           O
ATOM   1655  CG  LYS A 210       3.364  -9.935  14.074  1.00 95.50           C
ATOM   1656  CD  LYS A 210       4.101 -10.850  13.103  1.00 95.50           C
ATOM   1657  CE  LYS A 210       4.078 -12.277  13.641  1.00 95.50           C
ATOM   1658  NZ  LYS A 210       4.718 -13.193  12.672  1.00 95.50           N
ATOM   1659  N   ASP A 211       4.565  -6.953  16.214  1.00 94.62           N
ATOM   1660  CA  ASP A 211       5.204  -6.867  17.532  1.00 94.62           C
ATOM   1661  C   ASP A 211       4.346  -6.051  18.508  1.00 94.62           C
ATOM   1662  CB  ASP A 211       6.613  -6.266  17.383  1.00 94.62           C
ATOM   1663  O   ASP A 211       4.081  -6.480  19.633  1.00 94.62           O
ATOM   1664  CG  ASP A 211       7.611  -7.197  16.678  1.00 94.62           C
ATOM   1665  OD1 ASP A 211       7.338  -8.422  16.595  1.00 94.62           O
ATOM   1666  OD2 ASP A 211       8.676  -6.688  16.263  1.00 94.62           O
ATOM   1667  N   ASN A 212       3.803  -4.929  18.037  1.00 90.88           N
ATOM   1668  CA  ASN A 212       2.880  -4.092  18.792  1.00 90.88           C
ATOM   1669  C   ASN A 212       1.605  -4.847  19.204  1.00 90.88           C
ATOM   1670  CB  ASN A 212       2.532  -2.878  17.923  1.00 90.88           C
ATOM   1671  O   ASN A 212       1.176  -4.752  20.354  1.00 90.88           O
ATOM   1672  CG  ASN A 212       3.636  -1.844  17.816  1.00 90.88           C
ATOM   1673  ND2 ASN A 212       3.464  -0.875  16.946  1.00 90.88           N
ATOM   1674  OD1 ASN A 212       4.624  -1.851  18.531  1.00 90.88           O
ATOM   1675  N   ALA A 213       1.012  -5.633  18.300  1.00 93.38           N
ATOM   1676  CA  ALA A 213      -0.168  -6.443  18.598  1.00 93.38           C
ATOM   1677  C   ALA A 213       0.106  -7.473  19.707  1.00 93.38           C
ATOM   1678  CB  ALA A 213      -0.629  -7.141  17.312  1.00 93.38           C
ATOM   1679  O   ALA A 213      -0.754  -7.712  20.555  1.00 93.38           O
ATOM   1680  N   LEU A 214       1.302  -8.072  19.731  1.00 95.88           N
ATOM   1681  CA  LEU A 214       1.686  -9.043  20.758  1.00 95.88           C
ATOM   1682  C   LEU A 214       1.752  -8.414  22.155  1.00 95.88           C
ATOM   1683  CB  LEU A 214       3.043  -9.676  20.401  1.00 95.88           C
ATOM   1684  O   LEU A 214       1.254  -9.016  23.113  1.00 95.88           O
ATOM   1685  CG  LEU A 214       3.026 -10.603  19.176  1.00 95.88           C
ATOM   1686  CD1 LEU A 214       4.454 -11.009  18.814  1.00 95.88           C
ATOM   1687  CD2 LEU A 214       2.222 -11.876  19.451  1.00 95.88           C
ATOM   1688  N   GLU A 215       2.347  -7.225  22.274  1.00 94.12           N
ATOM   1689  CA  GLU A 215       2.396  -6.489  23.544  1.00 94.12           C
ATOM   1690  C   GLU A 215       1.017  -5.951  23.940  1.00 94.12           C
ATOM   1691  CB  GLU A 215       3.432  -5.355  23.484  1.00 94.12           C
ATOM   1692  O   GLU A 215       0.635  -6.050  25.107  1.00 94.12           O
ATOM   1693  CG  GLU A 215       4.887  -5.858  23.445  1.00 94.12           C
ATOM   1694  CD  GLU A 215       5.284  -6.774  24.628  1.00 94.12           C
ATOM   1695  OE1 GLU A 215       6.075  -7.720  24.416  1.00 94.12           O
ATOM   1696  OE2 GLU A 215       4.799  -6.599  25.777  1.00 94.12           O
ATOM   1697  N   TYR A 216       0.224  -5.483  22.973  1.00 92.50           N
ATOM   1698  CA  TYR A 216      -1.142  -5.022  23.216  1.00 92.50           C
ATOM   1699  C   TYR A 216      -2.021  -6.123  23.819  1.00 92.50           C
ATOM   1700  CB  TYR A 216      -1.753  -4.510  21.910  1.00 92.50           C
ATOM   1701  O   TYR A 216      -2.626  -5.925  24.871  1.00 92.50           O
ATOM   1702  CG  TYR A 216      -3.124  -3.911  22.122  1.00 92.50           C
ATOM   1703  CD1 TYR A 216      -4.295  -4.639  21.829  1.00 92.50           C
ATOM   1704  CD2 TYR A 216      -3.215  -2.618  22.659  1.00 92.50           C
ATOM   1705  CE1 TYR A 216      -5.555  -4.067  22.096  1.00 92.50           C
ATOM   1706  CE2 TYR A 216      -4.466  -2.038  22.910  1.00 92.50           C
ATOM   1707  OH  TYR A 216      -6.838  -2.215  22.944  1.00 92.50           O
ATOM   1708  CZ  TYR A 216      -5.637  -2.771  22.655  1.00 92.50           C
ATOM   1709  N   VAL A 217      -2.037  -7.316  23.209  1.00 96.00           N
ATOM   1710  CA  VAL A 217      -2.801  -8.473  23.711  1.00 96.00           C
ATOM   1711  C   VAL A 217      -2.407  -8.807  25.147  1.00 96.00           C
ATOM   1712  CB  VAL A 217      -2.574  -9.707  22.817  1.00 96.00           C
ATOM   1713  O   VAL A 217      -3.269  -9.045  25.990  1.00 96.00           O
ATOM   1714  CG1 VAL A 217      -3.196 -10.979  23.409  1.00 96.00           C
ATOM   1715  CG2 VAL A 217      -3.213  -9.535  21.440  1.00 96.00           C
ATOM   1716  N   LYS A 218      -1.105  -8.804  25.446  1.00 95.00           N
ATOM   1717  CA  LYS A 218      -0.592  -9.068  26.795  1.00 95.00           C
ATOM   1718  C   LYS A 218      -1.079  -8.019  27.800  1.00 95.00           C
ATOM   1719  CB  LYS A 218       0.931  -9.105  26.700  1.00 95.00           C
ATOM   1720  O   LYS A 218      -1.507  -8.381  28.895  1.00 95.00           O
ATOM   1721  CG  LYS A 218       1.635  -9.339  28.041  1.00 95.00           C
ATOM   1722  CD  LYS A 218       3.127  -9.154  27.776  1.00 95.00           C
ATOM   1723  CE  LYS A 218       3.956  -9.092  29.050  1.00 95.00           C
ATOM   1724  NZ  LYS A 218       5.278  -8.530  28.684  1.00 95.00           N
ATOM   1725  N   GLY A 219      -1.032  -6.739  27.431  1.00 92.94           N
ATOM   1726  CA  GLY A 219      -1.553  -5.648  28.254  1.00 92.94           C
ATOM   1727  C   GLY A 219      -3.048  -5.807  28.523  1.00 92.94           C
ATOM   1728  O   GLY A 219      -3.479  -5.792  29.673  1.00 92.94           O
ATOM   1729  N   VAL A 220      -3.826  -6.079  27.479  1.00 92.69           N
ATOM   1730  CA  VAL A 220      -5.273  -6.278  27.581  1.00 92.69           C
ATOM   1731  C   VAL A 220      -5.632  -7.480  28.466  1.00 92.69           C
ATOM   1732  CB  VAL A 220      -5.873  -6.379  26.170  1.00 92.69           C
ATOM   1733  O   VAL A 220      -6.452  -7.340  29.366  1.00 92.69           O
ATOM   1734  CG1 VAL A 220      -7.305  -6.881  26.212  1.00 92.69           C
ATOM   1735  CG2 VAL A 220      -5.878  -5.013  25.479  1.00 92.69           C
ATOM   1736  N   HIS A 221      -4.978  -8.633  28.302  1.00 93.00           N
ATOM   1737  CA  HIS A 221      -5.200  -9.801  29.171  1.00 93.00           C
ATOM   1738  C   HIS A 221      -4.768  -9.586  30.630  1.00 93.00           C
ATOM   1739  CB  HIS A 221      -4.469 -11.021  28.590  1.00 93.00           C
ATOM   1740  O   HIS A 221      -5.197 -10.330  31.510  1.00 93.00           O
ATOM   1741  CG  HIS A 221      -5.307 -11.797  27.613  1.00 93.00           C
ATOM   1742  CD2 HIS A 221      -5.400 -11.600  26.265  1.00 93.00           C
ATOM   1743  ND1 HIS A 221      -6.169 -12.817  27.934  1.00 93.00           N
ATOM   1744  CE1 HIS A 221      -6.764 -13.226  26.802  1.00 93.00           C
ATOM   1745  NE2 HIS A 221      -6.307 -12.530  25.748  1.00 93.00           N
ATOM   1746  N   THR A 222      -3.910  -8.597  30.893  1.00 94.44           N
ATOM   1747  CA  THR A 222      -3.518  -8.215  32.257  1.00 94.44           C
ATOM   1748  C   THR A 222      -4.570  -7.319  32.910  1.00 94.44           C
ATOM   1749  CB  THR A 222      -2.158  -7.498  32.241  1.00 94.44           C
ATOM   1750  O   THR A 222      -4.786  -7.410  34.117  1.00 94.44           O
ATOM   1751  CG2 THR A 222      -1.650  -7.135  33.635  1.00 94.44           C
ATOM   1752  OG1 THR A 222      -1.173  -8.326  31.657  1.00 94.44           O
ATOM   1753  N   LEU A 223      -5.200  -6.445  32.123  1.00 92.50           N
ATOM   1754  CA  LEU A 223      -6.088  -5.389  32.611  1.00 92.50           C
ATOM   1755  C   LEU A 223      -7.570  -5.776  32.604  1.00 92.50           C
ATOM   1756  CB  LEU A 223      -5.858  -4.138  31.749  1.00 92.50           C
ATOM   1757  O   LEU A 223      -8.319  -5.279  33.439  1.00 92.50           O
ATOM   1758  CG  LEU A 223      -4.474  -3.487  31.920  1.00 92.50           C
ATOM   1759  CD1 LEU A 223      -4.319  -2.396  30.868  1.00 92.50           C
ATOM   1760  CD2 LEU A 223      -4.286  -2.869  33.306  1.00 92.50           C
ATOM   1761  N   TYR A 224      -7.984  -6.656  31.692  1.00 90.81           N
ATOM   1762  CA  TYR A 224      -9.386  -7.002  31.475  1.00 90.81           C
ATOM   1763  C   TYR A 224      -9.626  -8.507  31.561  1.00 90.81           C
ATOM   1764  CB  TYR A 224      -9.871  -6.479  30.117  1.00 90.81           C
ATOM   1765  O   TYR A 224      -8.784  -9.343  31.231  1.00 90.81           O
ATOM   1766  CG  TYR A 224      -9.673  -4.996  29.905  1.00 90.81           C
ATOM   1767  CD1 TYR A 224     -10.651  -4.067  30.311  1.00 90.81           C
ATOM   1768  CD2 TYR A 224      -8.479  -4.550  29.321  1.00 90.81           C
ATOM   1769  CE1 TYR A 224     -10.433  -2.687  30.124  1.00 90.81           C
ATOM   1770  CE2 TYR A 224      -8.251  -3.182  29.148  1.00 90.81           C
ATOM   1771  OH  TYR A 224      -8.973  -0.937  29.340  1.00 90.81           O
ATOM   1772  CZ  TYR A 224      -9.227  -2.248  29.538  1.00 90.81           C
ATOM   1773  N   THR A 225     -10.844  -8.844  31.954  1.00 88.44           N
ATOM   1774  CA  THR A 225     -11.420 -10.182  31.967  1.00 88.44           C
ATOM   1775  C   THR A 225     -12.575 -10.267  30.969  1.00 88.44           C
ATOM   1776  CB  THR A 225     -11.889 -10.564  33.380  1.00 88.44           C
ATOM   1777  O   THR A 225     -13.062  -9.260  30.455  1.00 88.44           O
ATOM   1778  CG2 THR A 225     -10.809 -10.382  34.448  1.00 88.44           C
ATOM   1779  OG1 THR A 225     -13.033  -9.837  33.765  1.00 88.44           O
ATOM   1780  N   SER A 226     -13.068 -11.480  30.707  1.00 83.69           N
ATOM   1781  CA  SER A 226     -14.187 -11.705  29.779  1.00 83.69           C
ATOM   1782  C   SER A 226     -15.464 -10.939  30.145  1.00 83.69           C
ATOM   1783  CB  SER A 226     -14.506 -13.202  29.723  1.00 83.69           C
ATOM   1784  O   SER A 226     -16.290 -10.686  29.275  1.00 83.69           O
ATOM   1785  OG  SER A 226     -14.872 -13.686  31.009  1.00 83.69           O
ATOM   1786  N   ASN A 227     -15.642 -10.583  31.421  1.00 83.25           N
ATOM   1787  CA  ASN A 227     -16.830  -9.881  31.908  1.00 83.25           C
ATOM   1788  C   ASN A 227     -16.744  -8.359  31.736  1.00 83.25           C
ATOM   1789  CB  ASN A 227     -17.045 -10.246  33.383  1.00 83.25           C
ATOM   1790  O   ASN A 227     -17.764  -7.687  31.869  1.00 83.25           O
ATOM   1791  CG  ASN A 227     -17.352 -11.714  33.606  1.00 83.25           C
ATOM   1792  ND2 ASN A 227     -17.034 -12.221  34.773  1.00 83.25           N
ATOM   1793  OD1 ASN A 227     -17.868 -12.435  32.767  1.00 83.25           O
ATOM   1794  N   ASP A 228     -15.556  -7.824  31.447  1.00 82.81           N
ATOM   1795  CA  ASP A 228     -15.335  -6.379  31.329  1.00 82.81           C
ATOM   1796  C   ASP A 228     -15.698  -5.848  29.934  1.00 82.81           C
ATOM   1797  CB  ASP A 228     -13.881  -6.055  31.701  1.00 82.81           C
ATOM   1798  O   ASP A 228     -15.896  -4.648  29.756  1.00 82.81           O
ATOM   1799  CG  ASP A 228     -13.547  -6.500  33.129  1.00 82.81           C
ATOM   1800  OD1 ASP A 228     -14.321  -6.182  34.055  1.00 82.81           O
ATOM   1801  OD2 ASP A 228     -12.549  -7.238  33.296  1.00 82.81           O
ATOM   1802  N   ILE A 229     -15.824  -6.737  28.942  1.00 74.69           N
ATOM   1803  CA  ILE A 229     -16.096  -6.379  27.549  1.00 74.69           C
ATOM   1804  C   ILE A 229     -17.493  -6.861  27.139  1.00 74.69           C
ATOM   1805  CB  ILE A 229     -14.996  -6.932  26.617  1.00 74.69           C
ATOM   1806  O   ILE A 229     -17.737  -8.055  26.961  1.00 74.69           O
ATOM   1807  CG1 ILE A 229     -13.547  -6.616  27.058  1.00 74.69           C
ATOM   1808  CG2 ILE A 229     -15.222  -6.403  25.195  1.00 74.69           C
ATOM   1809  CD1 ILE A 229     -13.181  -5.127  27.146  1.00 74.69           C
ATOM   1810  N   ASN A 230     -18.411  -5.923  26.896  1.00 69.69           N
ATOM   1811  CA  ASN A 230     -19.688  -6.222  26.250  1.00 69.69           C
ATOM   1812  C   ASN A 230     -19.571  -6.016  24.732  1.00 69.69           C
ATOM   1813  CB  ASN A 230     -20.809  -5.381  26.886  1.00 69.69           C
ATOM   1814  O   ASN A 230     -19.798  -4.918  24.234  1.00 69.69           O
ATOM   1815  CG  ASN A 230     -22.172  -5.717  26.298  1.00 69.69           C
ATOM   1816  ND2 ASN A 230     -23.156  -4.882  26.523  1.00 69.69           N
ATOM   1817  OD1 ASN A 230     -22.368  -6.725  25.628  1.00 69.69           O
ATOM   1818  N   THR A 231     -19.221  -7.063  23.977  1.00 62.34           N
ATOM   1819  CA  THR A 231     -19.099  -6.950  22.511  1.00 62.34           C
ATOM   1820  C   THR A 231     -20.417  -7.150  21.762  1.00 62.34           C
ATOM   1821  CB  THR A 231     -18.050  -7.885  21.895  1.00 62.34           C
ATOM   1822  O   THR A 231     -20.400  -7.181  20.533  1.00 62.34           O
ATOM   1823  CG2 THR A 231     -16.729  -8.009  22.637  1.00 62.34           C
ATOM   1824  OG1 THR A 231     -18.588  -9.161  21.804  1.00 62.34           O
ATOM   1825  N   THR A 232     -21.548  -7.341  22.454  1.00 60.97           N
ATOM   1826  CA  THR A 232     -22.844  -7.617  21.799  1.00 60.97           C
ATOM   1827  C   THR A 232     -23.267  -6.475  20.868  1.00 60.97           C
ATOM   1828  CB  THR A 232     -23.959  -7.904  22.824  1.00 60.97           C
ATOM   1829  O   THR A 232     -23.985  -6.711  19.899  1.00 60.97           O
ATOM   1830  CG2 THR A 232     -25.019  -8.845  22.248  1.00 60.97           C
ATOM   1831  OG1 THR A 232     -23.454  -8.558  23.972  1.00 60.97           O
ATOM   1832  N   ASP A 233     -22.739  -5.272  21.115  1.00 56.12           N
ATOM   1833  CA  ASP A 233     -22.998  -4.064  20.333  1.00 56.12           C
ATOM   1834  C   ASP A 233     -21.841  -3.687  19.382  1.00 56.12           C
ATOM   1835  CB  ASP A 233     -23.350  -2.930  21.308  1.00 56.12           C
ATOM   1836  O   ASP A 233     -21.987  -2.787  18.555  1.00 56.12           O
ATOM   1837  CG  ASP A 233     -24.518  -3.287  22.235  1.00 56.12           C
ATOM   1838  OD1 ASP A 233     -25.536  -3.803  21.721  1.00 56.12           O
ATOM   1839  OD2 ASP A 233     -24.388  -3.065  23.461  1.00 56.12           O
ATOM   1840  N   ILE A 234     -20.699  -4.390  19.433  1.00 63.06           N
ATOM   1841  CA  ILE A 234     -19.573  -4.115  18.532  1.00 63.06           C
ATOM   1842  C   ILE A 234     -19.924  -4.671  17.155  1.00 63.06           C
ATOM   1843  CB  ILE A 234     -18.228  -4.654  19.063  1.00 63.06           C
ATOM   1844  O   ILE A 234     -19.908  -5.883  16.923  1.00 63.06           O
ATOM   1845  CG1 ILE A 234     -17.901  -3.994  20.419  1.00 63.06           C
ATOM   1846  CG2 ILE A 234     -17.088  -4.380  18.056  1.00 63.06           C
ATOM   1847  CD1 ILE A 234     -16.658  -4.586  21.085  1.00 63.06           C
ATOM   1848  N   ILE A 235     -20.233  -3.764  16.229  1.00 60.88           N
ATOM   1849  CA  ILE A 235     -20.488  -4.101  14.831  1.00 60.88           C
ATOM   1850  C   ILE A 235     -19.256  -4.827  14.287  1.00 60.88           C
ATOM   1851  CB  ILE A 235     -20.831  -2.843  14.001  1.00 60.88           C
ATOM   1852  O   ILE A 235     -18.148  -4.292  14.284  1.00 60.88           O
ATOM   1853  CG1 ILE A 235     -22.101  -2.155  14.558  1.00 60.88           C
ATOM   1854  CG2 ILE A 235     -21.018  -3.213  12.514  1.00 60.88           C
ATOM   1855  CD1 ILE A 235     -22.391  -0.783  13.939  1.00 60.88           C
ATOM   1856  N   ASP A 236     -19.451  -6.060  13.818  1.00 56.97           N
ATOM   1857  CA  ASP A 236     -18.375  -6.828  13.208  1.00 56.97           C
ATOM   1858  C   ASP A 236     -17.847  -6.071  11.971  1.00 56.97           C
ATOM   1859  CB  ASP A 236     -18.876  -8.234  12.840  1.00 56.97           C
ATOM   1860  O   ASP A 236     -18.632  -5.805  11.056  1.00 56.97           O
ATOM   1861  CG  ASP A 236     -17.737  -9.174  12.444  1.00 56.97           C
ATOM   1862  OD1 ASP A 236     -16.800  -8.745  11.741  1.00 56.97           O
ATOM   1863  OD2 ASP A 236     -17.698 -10.306  12.965  1.00 56.97           O
ATOM   1864  N   PRO A 237     -16.540  -5.765  11.877  1.00 49.97           N
ATOM   1865  CA  PRO A 237     -15.942  -5.132  10.703  1.00 49.97           C
ATOM   1866  C   PRO A 237     -16.222  -5.872   9.403  1.00 49.97           C
ATOM   1867  CB  PRO A 237     -14.434  -5.135  10.951  1.00 49.97           C
ATOM   1868  O   PRO A 237     -16.223  -5.254   8.347  1.00 49.97           O
ATOM   1869  CG  PRO A 237     -14.364  -5.067  12.462  1.00 49.97           C
ATOM   1870  CD  PRO A 237     -15.546  -5.913  12.920  1.00 49.97           C
ATOM   1871  N   TYR A 238     -16.450  -7.185   9.450  1.00 46.91           N
ATOM   1872  CA  TYR A 238     -16.850  -7.975   8.294  1.00 46.91           C
ATOM   1873  C   TYR A 238     -18.332  -7.796   7.954  1.00 46.91           C
ATOM   1874  CB  TYR A 238     -16.523  -9.446   8.552  1.00 46.91           C
ATOM   1875  O   TYR A 238     -18.679  -7.784   6.777  1.00 46.91           O
ATOM   1876  CG  TYR A 238     -16.585 -10.283   7.292  1.00 46.91           C
ATOM   1877  CD1 TYR A 238     -17.757 -10.988   6.960  1.00 46.91           C
ATOM   1878  CD2 TYR A 238     -15.468 -10.327   6.437  1.00 46.91           C
ATOM   1879  CE1 TYR A 238     -17.808 -11.748   5.776  1.00 46.91           C
ATOM   1880  CE2 TYR A 238     -15.513 -11.086   5.254  1.00 46.91           C
ATOM   1881  OH  TYR A 238     -16.731 -12.540   3.786  1.00 46.91           O
ATOM   1882  CZ  TYR A 238     -16.685 -11.800   4.925  1.00 46.91           C
ATOM   1883  N   ILE A 239     -19.209  -7.607   8.947  1.00 55.59           N
ATOM   1884  CA  ILE A 239     -20.606  -7.211   8.709  1.00 55.59           C
ATOM   1885  C   ILE A 239     -20.636  -5.806   8.127  1.00 55.59           C
ATOM   1886  CB  ILE A 239     -21.476  -7.319   9.983  1.00 55.59           C
ATOM   1887  O   ILE A 239     -21.319  -5.602   7.131  1.00 55.59           O
ATOM   1888  CG1 ILE A 239     -21.665  -8.812  10.330  1.00 55.59           C
ATOM   1889  CG2 ILE A 239     -22.846  -6.635   9.798  1.00 55.59           C
ATOM   1890  CD1 ILE A 239     -22.432  -9.064  11.634  1.00 55.59           C
ATOM   1891  N   LEU A 240     -19.854  -4.871   8.668  1.00 55.19           N
ATOM   1892  CA  LEU A 240     -19.733  -3.539   8.098  1.00 55.19           C
ATOM   1893  C   LEU A 240     -19.132  -3.596   6.695  1.00 55.19           C
ATOM   1894  CB  LEU A 240     -18.897  -2.649   9.015  1.00 55.19           C
ATOM   1895  O   LEU A 240     -19.728  -3.055   5.781  1.00 55.19           O
ATOM   1896  CG  LEU A 240     -18.817  -1.206   8.484  1.00 55.19           C
ATOM   1897  CD1 LEU A 240     -20.143  -0.453   8.610  1.00 55.19           C
ATOM   1898  CD2 LEU A 240     -17.767  -0.485   9.292  1.00 55.19           C
ATOM   1899  N   ALA A 241     -18.015  -4.291   6.479  1.00 48.69           N
ATOM   1900  CA  ALA A 241     -17.407  -4.425   5.157  1.00 48.69           C
ATOM   1901  C   ALA A 241     -18.348  -5.118   4.167  1.00 48.69           C
ATOM   1902  CB  ALA A 241     -16.078  -5.178   5.265  1.00 48.69           C
ATOM   1903  O   ALA A 241     -18.417  -4.704   3.022  1.00 48.69           O
ATOM   1904  N   SER A 242     -19.116  -6.126   4.587  1.00 48.41           N
ATOM   1905  CA  SER A 242     -20.153  -6.770   3.771  1.00 48.41           C
ATOM   1906  C   SER A 242     -21.310  -5.813   3.471  1.00 48.41           C
ATOM   1907  CB  SER A 242     -20.659  -8.022   4.490  1.00 48.41           C
ATOM   1908  O   SER A 242     -21.755  -5.728   2.330  1.00 48.41           O
ATOM   1909  OG  SER A 242     -21.623  -8.704   3.713  1.00 48.41           O
ATOM   1910  N   GLN A 243     -21.745  -5.020   4.454  1.00 53.75           N
ATOM   1911  CA  GLN A 243     -22.760  -3.982   4.281  1.00 53.75           C
ATOM   1912  C   GLN A 243     -22.266  -2.870   3.344  1.00 53.75           C
ATOM   1913  CB  GLN A 243     -23.191  -3.423   5.645  1.00 53.75           C
ATOM   1914  O   GLN A 243     -23.001  -2.485   2.437  1.00 53.75           O
ATOM   1915  CG  GLN A 243     -24.126  -4.385   6.401  1.00 53.75           C
ATOM   1916  CD  GLN A 243     -24.477  -3.891   7.802  1.00 53.75           C
ATOM   1917  NE2 GLN A 243     -25.316  -4.594   8.529  1.00 53.75           N
ATOM   1918  OE1 GLN A 243     -24.054  -2.848   8.262  1.00 53.75           O
ATOM   1919  N   LEU A 244     -21.011  -2.436   3.481  1.00 48.78           N
ATOM   1920  CA  LEU A 244     -20.316  -1.506   2.594  1.00 48.78           C
ATOM   1921  C   LEU A 244     -20.120  -2.114   1.193  1.00 48.78           C
ATOM   1922  CB  LEU A 244     -18.963  -1.091   3.217  1.00 48.78           C
ATOM   1923  O   LEU A 244     -20.290  -1.426   0.197  1.00 48.78           O
ATOM   1924  CG  LEU A 244     -19.003  -0.209   4.484  1.00 48.78           C
ATOM   1925  CD1 LEU A 244     -17.576   0.011   4.992  1.00 48.78           C
ATOM   1926  CD2 LEU A 244     -19.638   1.153   4.227  1.00 48.78           C
ATOM   1927  N   ASN A 245     -19.852  -3.415   1.081  1.00 41.09           N
ATOM   1928  CA  ASN A 245     -19.713  -4.118  -0.198  1.00 41.09           C
ATOM   1929  C   ASN A 245     -21.077  -4.284  -0.899  1.00 41.09           C
ATOM   1930  CB  ASN A 245     -18.987  -5.451   0.064  1.00 41.09           C
ATOM   1931  O   ASN A 245     -21.172  -4.160  -2.116  1.00 41.09           O
ATOM   1932  CG  ASN A 245     -18.368  -6.087  -1.162  1.00 41.09           C
ATOM   1933  ND2 ASN A 245     -17.930  -7.318  -1.046  1.00 41.09           N
ATOM   1934  OD1 ASN A 245     -18.218  -5.502  -2.216  1.00 41.09           O
ATOM   1935  N   THR A 246     -22.179  -4.450  -0.153  1.00 42.88           N
ATOM   1936  CA  THR A 246     -23.538  -4.382  -0.724  1.00 42.88           C
ATOM   1937  C   THR A 246     -23.923  -2.980  -1.226  1.00 42.88           C
ATOM   1938  CB  THR A 246     -24.622  -4.948   0.211  1.00 42.88           C
ATOM   1939  O   THR A 246     -24.800  -2.880  -2.088  1.00 42.88           O
ATOM   1940  CG2 THR A 246     -24.548  -6.470   0.331  1.00 42.88           C
ATOM   1941  OG1 THR A 246     -24.588  -4.440   1.523  1.00 42.88           O
ATOM   1942  N   LEU A 247     -23.237  -1.909  -0.785  1.00 44.75           N
ATOM   1943  CA  LEU A 247     -23.405  -0.542  -1.315  1.00 44.75           C
ATOM   1944  C   LEU A 247     -22.901  -0.382  -2.755  1.00 44.75           C
ATOM   1945  CB  LEU A 247     -22.684   0.510  -0.450  1.00 44.75           C
ATOM   1946  O   LEU A 247     -23.393   0.505  -3.456  1.00 44.75           O
ATOM   1947  CG  LEU A 247     -23.134   0.648   1.008  1.00 44.75           C
ATOM   1948  CD1 LEU A 247     -22.227   1.629   1.744  1.00 44.75           C
ATOM   1949  CD2 LEU A 247     -24.565   1.171   1.120  1.00 44.75           C
ATOM   1950  N   HIS A 248     -22.006  -1.266  -3.224  1.00 41.75           N
ATOM   1951  CA  HIS A 248     -21.543  -1.316  -4.619  1.00 41.75           C
ATOM   1952  C   HIS A 248     -22.717  -1.280  -5.611  1.00 41.75           C
ATOM   1953  CB  HIS A 248     -20.722  -2.604  -4.818  1.00 41.75           C
ATOM   1954  O   HIS A 248     -22.632  -0.656  -6.666  1.00 41.75           O
ATOM   1955  CG  HIS A 248     -20.202  -2.800  -6.221  1.00 41.75           C
ATOM   1956  CD2 HIS A 248     -18.958  -2.470  -6.688  1.00 41.75           C
ATOM   1957  ND1 HIS A 248     -20.898  -3.349  -7.277  1.00 41.75           N
ATOM   1958  CE1 HIS A 248     -20.097  -3.333  -8.353  1.00 41.75           C
ATOM   1959  NE2 HIS A 248     -18.900  -2.812  -8.045  1.00 41.75           N
ATOM   1960  N   ASN A 249     -23.843  -1.905  -5.248  1.00 36.56           N
ATOM   1961  CA  ASN A 249     -25.002  -2.048  -6.123  1.00 36.56           C
ATOM   1962  C   ASN A 249     -26.121  -1.012  -5.889  1.00 36.56           C
ATOM   1963  CB  ASN A 249     -25.511  -3.497  -5.999  1.00 36.56           C
ATOM   1964  O   ASN A 249     -27.062  -0.998  -6.678  1.00 36.56           O
ATOM   1965  CG  ASN A 249     -24.576  -4.525  -6.617  1.00 36.56           C
ATOM   1966  ND2 ASN A 249     -24.777  -5.788  -6.323  1.00 36.56           N
ATOM   1967  OD1 ASN A 249     -23.662  -4.235  -7.373  1.00 36.56           O
ATOM   1968  N   GLN A 250     -26.074  -0.179  -4.835  1.00 39.44           N
ATOM   1969  CA  GLN A 250     -27.223   0.663  -4.432  1.00 39.44           C
ATOM   1970  C   GLN A 250     -26.932   2.167  -4.298  1.00 39.44           C
ATOM   1971  CB  GLN A 250     -27.852   0.118  -3.136  1.00 39.44           C
ATOM   1972  O   GLN A 250     -27.798   2.959  -4.654  1.00 39.44           O
ATOM   1973  CG  GLN A 250     -28.562  -1.229  -3.355  1.00 39.44           C
ATOM   1974  CD  GLN A 250     -29.272  -1.762  -2.111  1.00 39.44           C
ATOM   1975  NE2 GLN A 250     -29.919  -2.903  -2.211  1.00 39.44           N
ATOM   1976  OE1 GLN A 250     -29.271  -1.192  -1.033  1.00 39.44           O
ATOM   1977  N   THR A 251     -25.749   2.586  -3.832  1.00 42.88           N
ATOM   1978  CA  THR A 251     -25.430   4.018  -3.598  1.00 42.88           C
ATOM   1979  C   THR A 251     -24.379   4.581  -4.558  1.00 42.88           C
ATOM   1980  CB  THR A 251     -24.993   4.261  -2.146  1.00 42.88           C
ATOM   1981  O   THR A 251     -24.022   5.754  -4.475  1.00 42.88           O
ATOM   1982  CG2 THR A 251     -26.093   3.900  -1.145  1.00 42.88           C
ATOM   1983  OG1 THR A 251     -23.865   3.470  -1.860  1.00 42.88           O
ATOM   1984  N   GLY A 252     -23.857   3.752  -5.468  1.00 45.06           N
ATOM   1985  CA  GLY A 252     -22.683   4.079  -6.275  1.00 45.06           C
ATOM   1986  C   GLY A 252     -21.381   3.998  -5.466  1.00 45.06           C
ATOM   1987  O   GLY A 252     -21.379   4.044  -4.237  1.00 45.06           O
ATOM   1988  N   TYR A 253     -20.269   3.870  -6.188  1.00 41.84           N
ATOM   1989  CA  TYR A 253     -18.887   3.608  -5.743  1.00 41.84           C
ATOM   1990  C   TYR A 253     -18.341   4.510  -4.596  1.00 41.84           C
ATOM   1991  CB  TYR A 253     -18.078   3.688  -7.059  1.00 41.84           C
ATOM   1992  O   TYR A 253     -17.317   4.200  -3.995  1.00 41.84           O
ATOM   1993  CG  TYR A 253     -16.567   3.593  -7.029  1.00 41.84           C
ATOM   1994  CD1 TYR A 253     -15.790   4.721  -6.703  1.00 41.84           C
ATOM   1995  CD2 TYR A 253     -15.930   2.399  -7.415  1.00 41.84           C
ATOM   1996  CE1 TYR A 253     -14.390   4.667  -6.771  1.00 41.84           C
ATOM   1997  CE2 TYR A 253     -14.524   2.339  -7.481  1.00 41.84           C
ATOM   1998  OH  TYR A 253     -12.399   3.448  -7.233  1.00 41.84           O
ATOM   1999  CZ  TYR A 253     -13.754   3.481  -7.173  1.00 41.84           C
ATOM   2000  N   TYR A 254     -19.031   5.592  -4.217  1.00 55.41           N
ATOM   2001  CA  TYR A 254     -18.480   6.710  -3.423  1.00 55.41           C
ATOM   2002  C   TYR A 254     -18.674   6.581  -1.922  1.00 55.41           C
ATOM   2003  CB  TYR A 254     -19.076   8.033  -3.942  1.00 55.41           C
ATOM   2004  O   TYR A 254     -17.807   7.010  -1.170  1.00 55.41           O
ATOM   2005  CG  TYR A 254     -19.102   7.984  -5.444  1.00 55.41           C
ATOM   2006  CD1 TYR A 254     -17.889   7.704  -6.085  1.00 55.41           C
ATOM   2007  CD2 TYR A 254     -20.327   7.811  -6.115  1.00 55.41           C
ATOM   2008  CE1 TYR A 254     -17.894   7.220  -7.400  1.00 55.41           C
ATOM   2009  CE2 TYR A 254     -20.332   7.298  -7.423  1.00 55.41           C
ATOM   2010  OH  TYR A 254     -19.058   6.568  -9.335  1.00 55.41           O
ATOM   2011  CZ  TYR A 254     -19.104   7.006  -8.060  1.00 55.41           C
ATOM   2012  N   GLY A 255     -19.769   5.958  -1.476  1.00 50.78           N
ATOM   2013  CA  GLY A 255     -19.974   5.674  -0.052  1.00 50.78           C
ATOM   2014  C   GLY A 255     -18.946   4.673   0.485  1.00 50.78           C
ATOM   2015  O   GLY A 255     -18.465   4.821   1.605  1.00 50.78           O
ATOM   2016  N   TYR A 256     -18.551   3.702  -0.347  1.00 53.56           N
ATOM   2017  CA  TYR A 256     -17.525   2.708  -0.027  1.00 53.56           C
ATOM   2018  C   TYR A 256     -16.138   3.346   0.108  1.00 53.56           C
ATOM   2019  CB  TYR A 256     -17.536   1.615  -1.105  1.00 53.56           C
ATOM   2020  O   TYR A 256     -15.528   3.253   1.169  1.00 53.56           O
ATOM   2021  CG  TYR A 256     -16.528   0.516  -0.853  1.00 53.56           C
ATOM   2022  CD1 TYR A 256     -15.241   0.579  -1.418  1.00 53.56           C
ATOM   2023  CD2 TYR A 256     -16.874  -0.560  -0.018  1.00 53.56           C
ATOM   2024  CE1 TYR A 256     -14.298  -0.423  -1.123  1.00 53.56           C
ATOM   2025  CE2 TYR A 256     -15.934  -1.564   0.281  1.00 53.56           C
ATOM   2026  OH  TYR A 256     -13.706  -2.402   0.107  1.00 53.56           O
ATOM   2027  CZ  TYR A 256     -14.636  -1.486  -0.260  1.00 53.56           C
ATOM   2028  N   ALA A 257     -15.686   4.066  -0.927  1.00 52.91           N
ATOM   2029  CA  ALA A 257     -14.390   4.745  -0.918  1.00 52.91           C
ATOM   2030  C   ALA A 257     -14.285   5.776   0.220  1.00 52.91           C
ATOM   2031  CB  ALA A 257     -14.192   5.398  -2.292  1.00 52.91           C
ATOM   2032  O   ALA A 257     -13.259   5.859   0.883  1.00 52.91           O
ATOM   2033  N   ALA A 258     -15.360   6.518   0.500  1.00 57.66           N
ATOM   2034  CA  ALA A 258     -15.395   7.459   1.614  1.00 57.66           C
ATOM   2035  C   ALA A 258     -15.305   6.780   2.987  1.00 57.66           C
ATOM   2036  CB  ALA A 258     -16.682   8.271   1.492  1.00 57.66           C
ATOM   2037  O   ALA A 258     -14.594   7.262   3.864  1.00 57.66           O
ATOM   2038  N   SER A 259     -15.989   5.645   3.158  1.00 59.25           N
ATOM   2039  CA  SER A 259     -15.920   4.857   4.392  1.00 59.25           C
ATOM   2040  C   SER A 259     -14.531   4.254   4.588  1.00 59.25           C
ATOM   2041  CB  SER A 259     -16.957   3.733   4.381  1.00 59.25           C
ATOM   2042  O   SER A 259     -14.000   4.299   5.690  1.00 59.25           O
ATOM   2043  OG  SER A 259     -18.266   4.244   4.224  1.00 59.25           O
ATOM   2044  N   GLU A 260     -13.906   3.733   3.529  1.00 58.47           N
ATOM   2045  CA  GLU A 260     -12.528   3.237   3.597  1.00 58.47           C
ATOM   2046  C   GLU A 260     -11.531   4.345   3.943  1.00 58.47           C
ATOM   2047  CB  GLU A 260     -12.113   2.572   2.279  1.00 58.47           C
ATOM   2048  O   GLU A 260     -10.702   4.143   4.821  1.00 58.47           O
ATOM   2049  CG  GLU A 260     -12.685   1.158   2.118  1.00 58.47           C
ATOM   2050  CD  GLU A 260     -12.056   0.432   0.918  1.00 58.47           C
ATOM   2051  OE1 GLU A 260     -11.893  -0.811   1.000  1.00 58.47           O
ATOM   2052  OE2 GLU A 260     -11.770   1.090  -0.106  1.00 58.47           O
ATOM   2053  N   LEU A 261     -11.625   5.523   3.317  1.00 62.91           N
ATOM   2054  CA  LEU A 261     -10.725   6.648   3.599  1.00 62.91           C
ATOM   2055  C   LEU A 261     -10.913   7.205   5.020  1.00 62.91           C
ATOM   2056  CB  LEU A 261     -10.931   7.746   2.548  1.00 62.91           C
ATOM   2057  O   LEU A 261      -9.930   7.539   5.678  1.00 62.91           O
ATOM   2058  CG  LEU A 261     -10.482   7.387   1.120  1.00 62.91           C
ATOM   2059  CD1 LEU A 261     -11.059   8.427   0.162  1.00 62.91           C
ATOM   2060  CD2 LEU A 261      -8.969   7.378   0.923  1.00 62.91           C
ATOM   2061  N   ALA A 262     -12.149   7.248   5.523  1.00 63.22           N
ATOM   2062  CA  ALA A 262     -12.416   7.614   6.912  1.00 63.22           C
ATOM   2063  C   ALA A 262     -11.851   6.576   7.895  1.00 63.22           C
ATOM   2064  CB  ALA A 262     -13.925   7.781   7.083  1.00 63.22           C
ATOM   2065  O   ALA A 262     -11.277   6.940   8.919  1.00 63.22           O
ATOM   2066  N   LEU A 263     -11.949   5.282   7.563  1.00 62.47           N
ATOM   2067  CA  LEU A 263     -11.340   4.207   8.351  1.00 62.47           C
ATOM   2068  C   LEU A 263      -9.815   4.213   8.288  1.00 62.47           C
ATOM   2069  CB  LEU A 263     -11.898   2.844   7.909  1.00 62.47           C
ATOM   2070  O   LEU A 263      -9.177   3.884   9.284  1.00 62.47           O
ATOM   2071  CG  LEU A 263     -13.365   2.633   8.307  1.00 62.47           C
ATOM   2072  CD1 LEU A 263     -13.904   1.351   7.662  1.00 62.47           C
ATOM   2073  CD2 LEU A 263     -13.529   2.528   9.820  1.00 62.47           C
ATOM   2074  N   LEU A 264      -9.233   4.651   7.169  1.00 61.25           N
ATOM   2075  CA  LEU A 264      -7.803   4.946   7.036  1.00 61.25           C
ATOM   2076  C   LEU A 264      -7.364   6.115   7.944  1.00 61.25           C
ATOM   2077  CB  LEU A 264      -7.469   5.180   5.542  1.00 61.25           C
ATOM   2078  O   LEU A 264      -6.183   6.427   8.020  1.00 61.25           O
ATOM   2079  CG  LEU A 264      -7.436   3.919   4.655  1.00 61.25           C
ATOM   2080  CD1 LEU A 264      -7.370   4.278   3.171  1.00 61.25           C
ATOM   2081  CD2 LEU A 264      -6.215   3.048   4.957  1.00 61.25           C
ATOM   2082  N   GLY A 265      -8.287   6.765   8.662  1.00 63.91           N
ATOM   2083  CA  GLY A 265      -7.988   7.892   9.543  1.00 63.91           C
ATOM   2084  C   GLY A 265      -7.712   9.190   8.784  1.00 63.91           C
ATOM   2085  O   GLY A 265      -7.317  10.180   9.404  1.00 63.91           O
ATOM   2086  N   ILE A 266      -7.940   9.205   7.463  1.00 70.38           N
ATOM   2087  CA  ILE A 266      -7.836  10.415   6.653  1.00 70.38           C
ATOM   2088  C   ILE A 266      -8.998  11.320   7.029  1.00 70.38           C
ATOM   2089  CB  ILE A 266      -7.809  10.128   5.139  1.00 70.38           C
ATOM   2090  O   ILE A 266     -10.161  10.911   7.040  1.00 70.38           O
ATOM   2091  CG1 ILE A 266      -6.665   9.149   4.797  1.00 70.38           C
ATOM   2092  CG2 ILE A 266      -7.639  11.452   4.364  1.00 70.38           C
ATOM   2093  CD1 ILE A 266      -6.717   8.657   3.353  1.00 70.38           C
ATOM   2094  N   GLU A 267      -8.667  12.564   7.348  1.00 81.56           N
ATOM   2095  CA  GLU A 267      -9.631  13.490   7.912  1.00 81.56           C
ATOM   2096  C   GLU A 267     -10.666  13.862   6.856  1.00 81.56           C
ATOM   2097  CB  GLU A 267      -8.967  14.716   8.562  1.00 81.56           C
ATOM   2098  O   GLU A 267     -10.354  14.142   5.693  1.00 81.56           O
ATOM   2099  CG  GLU A 267      -7.669  14.330   9.284  1.00 81.56           C
ATOM   2100  CD  GLU A 267      -7.021  15.469  10.059  1.00 81.56           C
ATOM   2101  OE1 GLU A 267      -6.415  15.168  11.112  1.00 81.56           O
ATOM   2102  OE2 GLU A 267      -7.110  16.652   9.675  1.00 81.56           O
ATOM   2103  N   THR A 268     -11.929  13.826   7.260  1.00 80.81           N
ATOM   2104  CA  THR A 268     -13.062  14.050   6.367  1.00 80.81           C
ATOM   2105  C   THR A 268     -14.213  14.709   7.112  1.00 80.81           C
ATOM   2106  CB  THR A 268     -13.474  12.757   5.661  1.00 80.81           C
ATOM   2107  O   THR A 268     -14.200  14.863   8.334  1.00 80.81           O
ATOM   2108  CG2 THR A 268     -14.166  11.750   6.574  1.00 80.81           C
ATOM   2109  OG1 THR A 268     -14.340  13.061   4.584  1.00 80.81           O
ATOM   2110  N   THR A 269     -15.219  15.095   6.348  1.00 76.50           N
ATOM   2111  CA  THR A 269     -16.518  15.568   6.806  1.00 76.50           C
ATOM   2112  C   THR A 269     -17.554  14.594   6.245  1.00 76.50           C
ATOM   2113  CB  THR A 269     -16.750  17.000   6.311  1.00 76.50           C
ATOM   2114  O   THR A 269     -18.068  14.789   5.141  1.00 76.50           O
ATOM   2115  CG2 THR A 269     -15.751  18.005   6.871  1.00 76.50           C
ATOM   2116  OG1 THR A 269     -16.609  17.012   4.916  1.00 76.50           O
ATOM   2117  N   LEU A 270     -17.820  13.494   6.959  1.00 68.62           N
ATOM   2118  CA  LEU A 270     -18.634  12.371   6.454  1.00 68.62           C
ATOM   2119  C   LEU A 270     -20.015  12.807   5.924  1.00 68.62           C
ATOM   2120  CB  LEU A 270     -18.795  11.346   7.599  1.00 68.62           C
ATOM   2121  O   LEU A 270     -20.541  12.261   4.944  1.00 68.62           O
ATOM   2122  CG  LEU A 270     -17.535  10.523   7.917  1.00 68.62           C
ATOM   2123  CD1 LEU A 270     -17.784   9.603   9.110  1.00 68.62           C
ATOM   2124  CD2 LEU A 270     -17.135   9.661   6.717  1.00 68.62           C
ATOM   2125  N   HIS A 271     -20.572  13.841   6.547  1.00 71.38           N
ATOM   2126  CA  HIS A 271     -21.896  14.379   6.266  1.00 71.38           C
ATOM   2127  C   HIS A 271     -21.925  15.483   5.210  1.00 71.38           C
ATOM   2128  CB  HIS A 271     -22.467  14.860   7.597  1.00 71.38           C
ATOM   2129  O   HIS A 271     -22.973  15.689   4.601  1.00 71.38           O
ATOM   2130  CG  HIS A 271     -22.710  13.701   8.527  1.00 71.38           C
ATOM   2131  CD2 HIS A 271     -22.065  13.455   9.707  1.00 71.38           C
ATOM   2132  ND1 HIS A 271     -23.564  12.642   8.302  1.00 71.38           N
ATOM   2133  CE1 HIS A 271     -23.447  11.787   9.330  1.00 71.38           C
ATOM   2134  NE2 HIS A 271     -22.567  12.260  10.213  1.00 71.38           N
ATOM   2135  N   ASP A 272     -20.794  16.130   4.933  1.00 82.31           N
ATOM   2136  CA  ASP A 272     -20.781  17.311   4.078  1.00 82.31           C
ATOM   2137  C   ASP A 272     -20.466  16.945   2.625  1.00 82.31           C
ATOM   2138  CB  ASP A 272     -19.867  18.417   4.629  1.00 82.31           C
ATOM   2139  O   ASP A 272     -19.785  15.960   2.304  1.00 82.31           O
ATOM   2140  CG  ASP A 272     -20.181  18.804   6.082  1.00 82.31           C
ATOM   2141  OD1 ASP A 272     -21.359  18.684   6.481  1.00 82.31           O
ATOM   2142  OD2 ASP A 272     -19.225  19.183   6.793  1.00 82.31           O
ATOM   2143  N   ARG A 273     -21.002  17.737   1.702  1.00 84.25           N
ATOM   2144  CA  ARG A 273     -20.769  17.632   0.262  1.00 84.25           C
ATOM   2145  C   ARG A 273     -20.251  18.954  -0.254  1.00 84.25           C
ATOM   2146  CB  ARG A 273     -22.054  17.209  -0.466  1.00 84.25           C
ATOM   2147  O   ARG A 273     -20.878  19.993  -0.076  1.00 84.25           O
ATOM   2148  CG  ARG A 273     -22.566  15.821  -0.055  1.00 84.25           C
ATOM   2149  CD  ARG A 273     -21.577  14.709  -0.427  1.00 84.25           C
ATOM   2150  NE  ARG A 273     -22.060  13.390   0.017  1.00 84.25           N
ATOM   2151  NH1 ARG A 273     -21.194  13.430   2.172  1.00 84.25           N
ATOM   2152  NH2 ARG A 273     -22.301  11.650   1.460  1.00 84.25           N
ATOM   2153  CZ  ARG A 273     -21.849  12.844   1.207  1.00 84.25           C
ATOM   2154  N   PHE A 274     -19.129  18.893  -0.949  1.00 91.50           N
ATOM   2155  CA  PHE A 274     -18.476  20.048  -1.535  1.00 91.50           C
ATOM   2156  C   PHE A 274     -18.785  20.105  -3.013  1.00 91.50           C
ATOM   2157  CB  PHE A 274     -16.967  19.980  -1.307  1.00 91.50           C
ATOM   2158  O   PHE A 274     -18.702  19.098  -3.712  1.00 91.50           O
ATOM   2159  CG  PHE A 274     -16.633  19.962   0.159  1.00 91.50           C
ATOM   2160  CD1 PHE A 274     -16.396  21.163   0.846  1.00 91.50           C
ATOM   2161  CD2 PHE A 274     -16.639  18.743   0.853  1.00 91.50           C
ATOM   2162  CE1 PHE A 274     -16.206  21.141   2.236  1.00 91.50           C
ATOM   2163  CE2 PHE A 274     -16.395  18.725   2.227  1.00 91.50           C
ATOM   2164  CZ  PHE A 274     -16.185  19.921   2.929  1.00 91.50           C
ATOM   2165  N   GLN A 275     -19.074  21.300  -3.498  1.00 93.31           N
ATOM   2166  CA  GLN A 275     -18.910  21.653  -4.891  1.00 93.31           C
ATOM   2167  C   GLN A 275     -17.683  22.550  -4.997  1.00 93.31           C
ATOM   2168  CB  GLN A 275     -20.179  22.331  -5.393  1.00 93.31           C
ATOM   2169  O   GLN A 275     -17.596  23.579  -4.324  1.00 93.31           O
ATOM   2170  CG  GLN A 275     -20.148  22.537  -6.905  1.00 93.31           C
ATOM   2171  CD  GLN A 275     -21.452  23.153  -7.380  1.00 93.31           C
ATOM   2172  NE2 GLN A 275     -22.292  22.398  -8.055  1.00 93.31           N
ATOM   2173  OE1 GLN A 275     -21.751  24.309  -7.124  1.00 93.31           O
ATOM   2174  N   ILE A 276     -16.734  22.146  -5.832  1.00 95.94           N
ATOM   2175  CA  ILE A 276     -15.521  22.902  -6.109  1.00 95.94           C
ATOM   2176  C   ILE A 276     -15.461  23.261  -7.585  1.00 95.94           C
ATOM   2177  CB  ILE A 276     -14.251  22.173  -5.624  1.00 95.94           C
ATOM   2178  O   ILE A 276     -15.866  22.475  -8.441  1.00 95.94           O
ATOM   2179  CG1 ILE A 276     -13.968  20.874  -6.407  1.00 95.94           C
ATOM   2180  CG2 ILE A 276     -14.344  21.903  -4.110  1.00 95.94           C
ATOM   2181  CD1 ILE A 276     -12.626  20.229  -6.058  1.00 95.94           C
ATOM   2182  N   LYS A 277     -14.926  24.439  -7.888  1.00 96.69           N
ATOM   2183  CA  LYS A 277     -14.611  24.875  -9.244  1.00 96.69           C
ATOM   2184  C   LYS A 277     -13.099  24.927  -9.412  1.00 96.69           C
ATOM   2185  CB  LYS A 277     -15.290  26.222  -9.513  1.00 96.69           C
ATOM   2186  O   LYS A 277     -12.436  25.660  -8.684  1.00 96.69           O
ATOM   2187  CG  LYS A 277     -15.066  26.627 -10.970  1.00 96.69           C
ATOM   2188  CD  LYS A 277     -15.704  27.977 -11.298  1.00 96.69           C
ATOM   2189  CE  LYS A 277     -15.335  28.240 -12.757  1.00 96.69           C
ATOM   2190  NZ  LYS A 277     -15.610  29.622 -13.198  1.00 96.69           N
ATOM   2191  N   ILE A 278     -12.575  24.167 -10.365  1.00 95.88           N
ATOM   2192  CA  ILE A 278     -11.153  24.133 -10.703  1.00 95.88           C
ATOM   2193  C   ILE A 278     -10.795  25.363 -11.541  1.00 95.88           C
ATOM   2194  CB  ILE A 278     -10.814  22.824 -11.452  1.00 95.88           C
ATOM   2195  O   ILE A 278     -11.458  25.641 -12.541  1.00 95.88           O
ATOM   2196  CG1 ILE A 278     -11.244  21.545 -10.691  1.00 95.88           C
ATOM   2197  CG2 ILE A 278      -9.313  22.777 -11.781  1.00 95.88           C
ATOM   2198  CD1 ILE A 278     -10.768  21.451  -9.237  1.00 95.88           C
ATOM   2199  N   HIS A 279      -9.735  26.073 -11.159  1.00 94.00           N
ATOM   2200  CA  HIS A 279      -9.140  27.150 -11.959  1.00 94.00           C
ATOM   2201  C   HIS A 279      -7.917  26.641 -12.704  1.00 94.00           C
ATOM   2202  CB  HIS A 279      -8.784  28.346 -11.072  1.00 94.00           C
ATOM   2203  O   HIS A 279      -7.878  26.688 -13.926  1.00 94.00           O
ATOM   2204  CG  HIS A 279      -9.981  28.925 -10.377  1.00 94.00           C
ATOM   2205  CD2 HIS A 279     -10.114  29.034  -9.029  1.00 94.00           C
ATOM   2206  ND1 HIS A 279     -11.142  29.406 -10.997  1.00 94.00           N
ATOM   2207  CE1 HIS A 279     -11.934  29.811  -9.999  1.00 94.00           C
ATOM   2208  NE2 HIS A 279     -11.345  29.597  -8.816  1.00 94.00           N
ATOM   2209  N   THR A 280      -6.968  26.053 -11.978  1.00 91.62           N
ATOM   2210  CA  THR A 280      -5.714  25.560 -12.555  1.00 91.62           C
ATOM   2211  C   THR A 280      -5.451  24.148 -12.055  1.00 91.62           C
ATOM   2212  CB  THR A 280      -4.536  26.483 -12.191  1.00 91.62           C
ATOM   2213  O   THR A 280      -5.496  23.916 -10.852  1.00 91.62           O
ATOM   2214  CG2 THR A 280      -3.338  26.210 -13.102  1.00 91.62           C
ATOM   2215  OG1 THR A 280      -4.858  27.844 -12.375  1.00 91.62           O
ATOM   2216  N   SER A 281      -5.176  23.190 -12.941  1.00 89.38           N
ATOM   2217  CA  SER A 281      -4.786  21.833 -12.540  1.00 89.38           C
ATOM   2218  C   SER A 281      -3.999  21.125 -13.643  1.00 89.38           C
ATOM   2219  CB  SER A 281      -6.027  20.990 -12.244  1.00 89.38           C
ATOM   2220  O   SER A 281      -4.325  21.289 -14.818  1.00 89.38           O
ATOM   2221  OG  SER A 281      -5.652  19.740 -11.689  1.00 89.38           O
ATOM   2222  N   PRO A 282      -3.014  20.275 -13.303  1.00 82.88           N
ATOM   2223  CA  PRO A 282      -2.385  19.376 -14.266  1.00 82.88           C
ATOM   2224  C   PRO A 282      -3.285  18.195 -14.669  1.00 82.88           C
ATOM   2225  CB  PRO A 282      -1.114  18.890 -13.561  1.00 82.88           C
ATOM   2226  O   PRO A 282      -3.007  17.532 -15.669  1.00 82.88           O
ATOM   2227  CG  PRO A 282      -1.480  18.931 -12.077  1.00 82.88           C
ATOM   2228  CD  PRO A 282      -2.390  20.148 -11.993  1.00 82.88           C
ATOM   2229  N   ASN A 283      -4.329  17.892 -13.887  1.00 78.62           N
ATOM   2230  CA  ASN A 283      -5.108  16.656 -14.023  1.00 78.62           C
ATOM   2231  C   ASN A 283      -6.588  16.877 -14.346  1.00 78.62           C
ATOM   2232  CB  ASN A 283      -4.939  15.830 -12.741  1.00 78.62           C
ATOM   2233  O   ASN A 283      -7.258  15.926 -14.742  1.00 78.62           O
ATOM   2234  CG  ASN A 283      -3.505  15.384 -12.526  1.00 78.62           C
ATOM   2235  ND2 ASN A 283      -3.003  15.522 -11.321  1.00 78.62           N
ATOM   2236  OD1 ASN A 283      -2.822  14.903 -13.425  1.00 78.62           O
ATOM   2237  N   HIS A 284      -7.073  18.109 -14.212  1.00 84.94           N
ATOM   2238  CA  HIS A 284      -8.479  18.471 -14.381  1.00 84.94           C
ATOM   2239  C   HIS A 284      -8.631  19.563 -15.431  1.00 84.94           C
ATOM   2240  CB  HIS A 284      -9.055  18.891 -13.026  1.00 84.94           C
ATOM   2241  O   HIS A 284      -7.698  20.326 -15.687  1.00 84.94           O
ATOM   2242  CG  HIS A 284      -9.009  17.765 -12.035  1.00 84.94           C
ATOM   2243  CD2 HIS A 284      -8.173  17.658 -10.961  1.00 84.94           C
ATOM   2244  ND1 HIS A 284      -9.747  16.596 -12.151  1.00 84.94           N
ATOM   2245  CE1 HIS A 284      -9.352  15.813 -11.140  1.00 84.94           C
ATOM   2246  NE2 HIS A 284      -8.403  16.420 -10.406  1.00 84.94           N
ATOM   2247  N   GLN A 285      -9.808  19.641 -16.049  1.00 86.56           N
ATOM   2248  CA  GLN A 285     -10.079  20.703 -17.012  1.00 86.56           C
ATOM   2249  C   GLN A 285     -10.257  22.043 -16.288  1.00 86.56           C
ATOM   2250  CB  GLN A 285     -11.288  20.356 -17.894  1.00 86.56           C
ATOM   2251  O   GLN A 285     -10.887  22.128 -15.233  1.00 86.56           O
ATOM   2252  CG  GLN A 285     -10.990  19.178 -18.833  1.00 86.56           C
ATOM   2253  CD  GLN A 285     -12.103  18.932 -19.848  1.00 86.56           C
ATOM   2254  NE2 GLN A 285     -11.782  18.415 -21.015  1.00 86.56           N
ATOM   2255  OE1 GLN A 285     -13.275  19.192 -19.639  1.00 86.56           O
ATOM   2256  N   GLU A 286      -9.726  23.111 -16.877  1.00 90.06           N
ATOM   2257  CA  GLU A 286      -9.954  24.471 -16.391  1.00 90.06           C
ATOM   2258  C   GLU A 286     -11.461  24.791 -16.394  1.00 90.06           C
ATOM   2259  CB  GLU A 286      -9.122  25.441 -17.243  1.00 90.06           C
ATOM   2260  O   GLU A 286     -12.189  24.446 -17.326  1.00 90.06           O
ATOM   2261  CG  GLU A 286      -9.390  26.914 -16.916  1.00 90.06           C
ATOM   2262  CD  GLU A 286      -8.414  27.880 -17.604  1.00 90.06           C
ATOM   2263  OE1 GLU A 286      -8.323  29.034 -17.132  1.00 90.06           O
ATOM   2264  OE2 GLU A 286      -7.873  27.508 -18.672  1.00 90.06           O
ATOM   2265  N   ASN A 287     -11.938  25.450 -15.335  1.00 89.50           N
ATOM   2266  CA  ASN A 287     -13.349  25.730 -15.047  1.00 89.50           C
ATOM   2267  C   ASN A 287     -14.248  24.503 -14.795  1.00 89.50           C
ATOM   2268  CB  ASN A 287     -13.937  26.705 -16.085  1.00 89.50           C
ATOM   2269  O   ASN A 287     -15.465  24.673 -14.654  1.00 89.50           O
ATOM   2270  CG  ASN A 287     -13.298  28.073 -16.023  1.00 89.50           C
ATOM   2271  ND2 ASN A 287     -12.563  28.468 -17.030  1.00 89.50           N
ATOM   2272  OD1 ASN A 287     -13.524  28.825 -15.084  1.00 89.50           O
ATOM   2273  N   GLN A 288     -13.697  23.291 -14.681  1.00 92.69           N
ATOM   2274  CA  GLN A 288     -14.470  22.108 -14.304  1.00 92.69           C
ATOM   2275  C   GLN A 288     -15.076  22.282 -12.907  1.00 92.69           C
ATOM   2276  CB  GLN A 288     -13.577  20.865 -14.379  1.00 92.69           C
ATOM   2277  O   GLN A 288     -14.409  22.723 -11.973  1.00 92.69           O
ATOM   2278  CG  GLN A 288     -14.319  19.538 -14.151  1.00 92.69           C
ATOM   2279  CD  GLN A 288     -13.398  18.329 -14.315  1.00 92.69           C
ATOM   2280  NE2 GLN A 288     -13.922  17.125 -14.254  1.00 92.69           N
ATOM   2281  OE1 GLN A 288     -12.199  18.442 -14.521  1.00 92.69           O
ATOM   2282  N   THR A 289     -16.354  21.931 -12.755  1.00 93.50           N
ATOM   2283  CA  THR A 289     -17.009  21.851 -11.444  1.00 93.50           C
ATOM   2284  C   THR A 289     -17.105  20.398 -11.014  1.00 93.50           C
ATOM   2285  CB  THR A 289     -18.379  22.529 -11.452  1.00 93.50           C
ATOM   2286  O   THR A 289     -17.602  19.563 -11.766  1.00 93.50           O
ATOM   2287  CG2 THR A 289     -19.079  22.476 -10.096  1.00 93.50           C
ATOM   2288  OG1 THR A 289     -18.179  23.887 -11.770  1.00 93.50           O
ATOM   2289  N   ILE A 290     -16.635  20.108  -9.806  1.00 90.88           N
ATOM   2290  CA  ILE A 290     -16.594  18.767  -9.232  1.00 90.88           C
ATOM   2291  C   ILE A 290     -17.410  18.785  -7.941  1.00 90.88           C
ATOM   2292  CB  ILE A 290     -15.134  18.305  -9.007  1.00 90.88           C
ATOM   2293  O   ILE A 290     -17.251  19.685  -7.119  1.00 90.88           O
ATOM   2294  CG1 ILE A 290     -14.256  18.519 -10.266  1.00 90.88           C
ATOM   2295  CG2 ILE A 290     -15.140  16.820  -8.627  1.00 90.88           C
ATOM   2296  CD1 ILE A 290     -12.796  18.075 -10.112  1.00 90.88           C
ATOM   2297  N   THR A 291     -18.293  17.805  -7.758  1.00 87.75           N
ATOM   2298  CA  THR A 291     -19.088  17.661  -6.531  1.00 87.75           C
ATOM   2299  C   THR A 291     -18.779  16.339  -5.853  1.00 87.75           C
ATOM   2300  CB  THR A 291     -20.592  17.808  -6.799  1.00 87.75           C
ATOM   2301  O   THR A 291     -18.832  15.306  -6.511  1.00 87.75           O
ATOM   2302  CG2 THR A 291     -21.438  17.686  -5.530  1.00 87.75           C
ATOM   2303  OG1 THR A 291     -20.848  19.096  -7.312  1.00 87.75           O
ATOM   2304  N   GLY A 292     -18.479  16.350  -4.556  1.00 82.81           N
ATOM   2305  CA  GLY A 292     -18.104  15.141  -3.828  1.00 82.81           C
ATOM   2306  C   GLY A 292     -17.789  15.373  -2.354  1.00 82.81           C
ATOM   2307  O   GLY A 292     -18.024  16.450  -1.812  1.00 82.81           O
ATOM   2308  N   MET A 293     -17.264  14.338  -1.706  1.00 83.12           N
ATOM   2309  CA  MET A 293     -16.729  14.409  -0.343  1.00 83.12           C
ATOM   2310  C   MET A 293     -15.242  14.735  -0.390  1.00 83.12           C
ATOM   2311  CB  MET A 293     -16.936  13.070   0.370  1.00 83.12           C
ATOM   2312  O   MET A 293     -14.527  14.152  -1.205  1.00 83.12           O
ATOM   2313  CG  MET A 293     -18.403  12.860   0.727  1.00 83.12           C
ATOM   2314  SD  MET A 293     -18.770  11.232   1.428  1.00 83.12           S
ATOM   2315  CE  MET A 293     -18.783  10.236  -0.083  1.00 83.12           C
ATOM   2316  N   LEU A 294     -14.779  15.633   0.478  1.00 87.56           N
ATOM   2317  CA  LEU A 294     -13.359  15.955   0.588  1.00 87.56           C
ATOM   2318  C   LEU A 294     -12.684  15.121   1.678  1.00 87.56           C
ATOM   2319  CB  LEU A 294     -13.144  17.465   0.795  1.00 87.56           C
ATOM   2320  O   LEU A 294     -13.259  14.855   2.734  1.00 87.56           O
ATOM   2321  CG  LEU A 294     -13.433  18.337  -0.442  1.00 87.56           C
ATOM   2322  CD1 LEU A 294     -13.237  19.812  -0.091  1.00 87.56           C
ATOM   2323  CD2 LEU A 294     -12.503  18.027  -1.616  1.00 87.56           C
ATOM   2324  N   PHE A 295     -11.443  14.740   1.406  1.00 86.06           N
ATOM   2325  CA  PHE A 295     -10.553  14.040   2.325  1.00 86.06           C
ATOM   2326  C   PHE A 295      -9.200  14.723   2.297  1.00 86.06           C
ATOM   2327  CB  PHE A 295     -10.401  12.576   1.911  1.00 86.06           C
ATOM   2328  O   PHE A 295      -8.668  14.992   1.218  1.00 86.06           O
ATOM   2329  CG  PHE A 295     -11.652  11.764   2.100  1.00 86.06           C
ATOM   2330  CD1 PHE A 295     -11.800  10.977   3.253  1.00 86.06           C
ATOM   2331  CD2 PHE A 295     -12.686  11.835   1.149  1.00 86.06           C
ATOM   2332  CE1 PHE A 295     -13.006  10.302   3.481  1.00 86.06           C
ATOM   2333  CE2 PHE A 295     -13.895  11.164   1.382  1.00 86.06           C
ATOM   2334  CZ  PHE A 295     -14.061  10.431   2.568  1.00 86.06           C
ATOM   2335  N   THR A 296      -8.639  15.013   3.462  1.00 86.62           N
ATOM   2336  CA  THR A 296      -7.386  15.755   3.558  1.00 86.62           C
ATOM   2337  C   THR A 296      -6.679  15.469   4.869  1.00 86.62           C
ATOM   2338  CB  THR A 296      -7.655  17.257   3.379  1.00 86.62           C
ATOM   2339  O   THR A 296      -7.311  15.185   5.875  1.00 86.62           O
ATOM   2340  CG2 THR A 296      -8.523  17.878   4.464  1.00 86.62           C
ATOM   2341  OG1 THR A 296      -6.473  18.012   3.349  1.00 86.62           O
ATOM   2342  N   ASN A 297      -5.355  15.554   4.860  1.00 80.06           N
ATOM   2343  CA  ASN A 297      -4.539  15.650   6.074  1.00 80.06           C
ATOM   2344  C   ASN A 297      -3.880  17.039   6.189  1.00 80.06           C
ATOM   2345  CB  ASN A 297      -3.516  14.499   6.082  1.00 80.06           C
ATOM   2346  O   ASN A 297      -2.969  17.241   6.993  1.00 80.06           O
ATOM   2347  CG  ASN A 297      -2.442  14.664   5.022  1.00 80.06           C
ATOM   2348  ND2 ASN A 297      -1.385  13.892   5.069  1.00 80.06           N
ATOM   2349  OD1 ASN A 297      -2.528  15.490   4.129  1.00 80.06           O
ATOM   2350  N   HIS A 298      -4.271  17.975   5.316  1.00 86.69           N
ATOM   2351  CA  HIS A 298      -3.772  19.338   5.330  1.00 86.69           C
ATOM   2352  C   HIS A 298      -4.388  20.114   6.487  1.00 86.69           C
ATOM   2353  CB  HIS A 298      -4.055  20.041   4.001  1.00 86.69           C
ATOM   2354  O   HIS A 298      -5.609  20.179   6.637  1.00 86.69           O
ATOM   2355  CG  HIS A 298      -3.447  21.417   3.950  1.00 86.69           C
ATOM   2356  CD2 HIS A 298      -4.126  22.605   4.006  1.00 86.69           C
ATOM   2357  ND1 HIS A 298      -2.104  21.712   3.899  1.00 86.69           N
ATOM   2358  CE1 HIS A 298      -1.982  23.051   3.916  1.00 86.69           C
ATOM   2359  NE2 HIS A 298      -3.185  23.639   3.967  1.00 86.69           N
ATOM   2360  N   ASP A 299      -3.523  20.758   7.260  1.00 81.50           N
ATOM   2361  CA  ASP A 299      -3.944  21.649   8.320  1.00 81.50           C
ATOM   2362  C   ASP A 299      -4.180  23.063   7.769  1.00 81.50           C
ATOM   2363  CB  ASP A 299      -2.910  21.609   9.450  1.00 81.50           C
ATOM   2364  O   ASP A 299      -3.239  23.792   7.449  1.00 81.50           O
ATOM   2365  CG  ASP A 299      -3.372  22.448  10.636  1.00 81.50           C
ATOM   2366  OD1 ASP A 299      -4.587  22.748  10.700  1.00 81.50           O
ATOM   2367  OD2 ASP A 299      -2.509  22.824  11.459  1.00 81.50           O
ATOM   2368  N   PHE A 300      -5.450  23.454   7.659  1.00 82.50           N
ATOM   2369  CA  PHE A 300      -5.865  24.786   7.220  1.00 82.50           C
ATOM   2370  C   PHE A 300      -5.627  25.826   8.328  1.00 82.50           C
ATOM   2371  CB  PHE A 300      -7.336  24.759   6.771  1.00 82.50           C
ATOM   2372  O   PHE A 300      -6.566  26.301   8.956  1.00 82.50           O
ATOM   2373  CG  PHE A 300      -7.630  23.859   5.589  1.00 82.50           C
ATOM   2374  CD1 PHE A 300      -7.478  24.336   4.273  1.00 82.50           C
ATOM   2375  CD2 PHE A 300      -8.084  22.548   5.803  1.00 82.50           C
ATOM   2376  CE1 PHE A 300      -7.797  23.509   3.180  1.00 82.50           C
ATOM   2377  CE2 PHE A 300      -8.390  21.720   4.715  1.00 82.50           C
ATOM   2378  CZ  PHE A 300      -8.252  22.197   3.401  1.00 82.50           C
ATOM   2379  N   ASN A 301      -4.371  26.193   8.590  1.00 74.69           N
ATOM   2380  CA  ASN A 301      -4.001  27.156   9.639  1.00 74.69           C
ATOM   2381  C   ASN A 301      -4.523  26.777  11.042  1.00 74.69           C
ATOM   2382  CB  ASN A 301      -4.424  28.586   9.238  1.00 74.69           C
ATOM   2383  O   ASN A 301      -5.037  27.633  11.761  1.00 74.69           O
ATOM   2384  CG  ASN A 301      -3.805  29.075   7.951  1.00 74.69           C
ATOM   2385  ND2 ASN A 301      -4.567  29.750   7.123  1.00 74.69           N
ATOM   2386  OD1 ASN A 301      -2.630  28.897   7.685  1.00 74.69           O
ATOM   2387  N   GLN A 302      -4.382  25.510  11.439  1.00 73.56           N
ATOM   2388  CA  GLN A 302      -4.780  24.960  12.746  1.00 73.56           C
ATOM   2389  C   GLN A 302      -6.290  24.866  12.987  1.00 73.56           C
ATOM   2390  CB  GLN A 302      -4.050  25.659  13.903  1.00 73.56           C
ATOM   2391  O   GLN A 302      -6.702  24.440  14.066  1.00 73.56           O
ATOM   2392  CG  GLN A 302      -2.528  25.658  13.724  1.00 73.56           C
ATOM   2393  CD  GLN A 302      -1.807  26.472  14.788  1.00 73.56           C
ATOM   2394  NE2 GLN A 302      -0.511  26.635  14.648  1.00 73.56           N
ATOM   2395  OE1 GLN A 302      -2.353  26.988  15.750  1.00 73.56           O
ATOM   2396  N   THR A 303      -7.132  25.240  12.020  1.00 76.94           N
ATOM   2397  CA  THR A 303      -8.591  25.127  12.173  1.00 76.94           C
ATOM   2398  C   THR A 303      -9.133  23.821  11.617  1.00 76.94           C
ATOM   2399  CB  THR A 303      -9.332  26.303  11.529  1.00 76.94           C
ATOM   2400  O   THR A 303     -10.197  23.380  12.042  1.00 76.94           O
ATOM   2401  CG2 THR A 303      -8.817  27.654  12.029  1.00 76.94           C
ATOM   2402  OG1 THR A 303      -9.187  26.268  10.129  1.00 76.94           O
ATOM   2403  N   LYS A 304      -8.419  23.197  10.666  1.00 84.94           N
ATOM   2404  CA  LYS A 304      -8.942  22.092   9.843  1.00 84.94           C
ATOM   2405  C   LYS A 304     -10.302  22.424   9.218  1.00 84.94           C
ATOM   2406  CB  LYS A 304      -8.982  20.785  10.647  1.00 84.94           C
ATOM   2407  O   LYS A 304     -11.114  21.535   8.982  1.00 84.94           O
ATOM   2408  CG  LYS A 304      -7.591  20.376  11.122  1.00 84.94           C
ATOM   2409  CD  LYS A 304      -7.696  19.041  11.848  1.00 84.94           C
ATOM   2410  CE  LYS A 304      -6.282  18.585  12.180  1.00 84.94           C
ATOM   2411  NZ  LYS A 304      -6.303  17.215  12.713  1.00 84.94           N
ATOM   2412  N   THR A 305     -10.554  23.700   8.945  1.00 89.94           N
ATOM   2413  CA  THR A 305     -11.828  24.181   8.412  1.00 89.94           C
ATOM   2414  C   THR A 305     -11.630  24.716   7.005  1.00 89.94           C
ATOM   2415  CB  THR A 305     -12.463  25.236   9.327  1.00 89.94           C
ATOM   2416  O   THR A 305     -10.705  25.482   6.730  1.00 89.94           O
ATOM   2417  CG2 THR A 305     -13.863  25.648   8.884  1.00 89.94           C
ATOM   2418  OG1 THR A 305     -12.593  24.738  10.636  1.00 89.94           O
ATOM   2419  N   ILE A 306     -12.525  24.322   6.106  1.00 92.06           N
ATOM   2420  CA  ILE A 306     -12.605  24.844   4.746  1.00 92.06           C
ATOM   2421  C   ILE A 306     -13.875  25.683   4.601  1.00 92.06           C
ATOM   2422  CB  ILE A 306     -12.477  23.688   3.740  1.00 92.06           C
ATOM   2423  O   ILE A 306     -14.920  25.344   5.155  1.00 92.06           O
ATOM   2424  CG1 ILE A 306     -12.065  24.185   2.348  1.00 92.06           C
ATOM   2425  CG2 ILE A 306     -13.746  22.830   3.703  1.00 92.06           C
ATOM   2426  CD1 ILE A 306     -11.845  23.073   1.314  1.00 92.06           C
ATOM   2427  N   HIS A 307     -13.791  26.783   3.856  1.00 94.25           N
ATOM   2428  CA  HIS A 307     -14.866  27.763   3.733  1.00 94.25           C
ATOM   2429  C   HIS A 307     -15.370  27.861   2.292  1.00 94.25           C
ATOM   2430  CB  HIS A 307     -14.394  29.129   4.250  1.00 94.25           C
ATOM   2431  O   HIS A 307     -14.598  27.819   1.331  1.00 94.25           O
ATOM   2432  CG  HIS A 307     -13.959  29.130   5.695  1.00 94.25           C
ATOM   2433  CD2 HIS A 307     -12.680  28.949   6.151  1.00 94.25           C
ATOM   2434  ND1 HIS A 307     -14.751  29.324   6.807  1.00 94.25           N
ATOM   2435  CE1 HIS A 307     -13.971  29.250   7.897  1.00 94.25           C
ATOM   2436  NE2 HIS A 307     -12.693  29.035   7.544  1.00 94.25           N
ATOM   2437  N   THR A 308     -16.678  28.061   2.144  1.00 95.06           N
ATOM   2438  CA  THR A 308     -17.295  28.470   0.874  1.00 95.06           C
ATOM   2439  C   THR A 308     -16.725  29.796   0.371  1.00 95.06           C
ATOM   2440  CB  THR A 308     -18.819  28.619   0.979  1.00 95.06           C
ATOM   2441  O   THR A 308     -16.235  30.626   1.136  1.00 95.06           O
ATOM   2442  CG2 THR A 308     -19.528  27.290   1.168  1.00 95.06           C
ATOM   2443  OG1 THR A 308     -19.171  29.466   2.045  1.00 95.06           O
ATOM   2444  N   ASN A 309     -16.784  29.996  -0.945  1.00 94.31           N
ATOM   2445  CA  ASN A 309     -16.277  31.160  -1.671  1.00 94.31           C
ATOM   2446  C   ASN A 309     -14.782  31.454  -1.455  1.00 94.31           C
ATOM   2447  CB  ASN A 309     -17.200  32.362  -1.417  1.00 94.31           C
ATOM   2448  O   ASN A 309     -14.316  32.544  -1.781  1.00 94.31           O
ATOM   2449  CG  ASN A 309     -18.626  32.057  -1.823  1.00 94.31           C
ATOM   2450  ND2 ASN A 309     -19.577  32.226  -0.935  1.00 94.31           N
ATOM   2451  OD1 ASN A 309     -18.898  31.645  -2.937  1.00 94.31           O
ATOM   2452  N   THR A 310     -14.025  30.478  -0.949  1.00 95.06           N
ATOM   2453  CA  THR A 310     -12.580  30.592  -0.735  1.00 95.06           C
ATOM   2454  C   THR A 310     -11.827  29.799  -1.796  1.00 95.06           C
ATOM   2455  CB  THR A 310     -12.195  30.165   0.687  1.00 95.06           C
ATOM   2456  O   THR A 310     -12.199  28.667  -2.120  1.00 95.06           O
ATOM   2457  CG2 THR A 310     -10.713  30.405   0.982  1.00 95.06           C
ATOM   2458  OG1 THR A 310     -12.938  30.936   1.602  1.00 95.06           O
ATOM   2459  N   THR A 311     -10.780  30.409  -2.354  1.00 95.12           N
ATOM   2460  CA  THR A 311      -9.862  29.763  -3.300  1.00 95.12           C
ATOM   2461  C   THR A 311      -8.666  29.191  -2.554  1.00 95.12           C
ATOM   2462  CB  THR A 311      -9.395  30.721  -4.403  1.00 95.12           C
ATOM   2463  O   THR A 311      -8.019  29.895  -1.782  1.00 95.12           O
ATOM   2464  CG2 THR A 311      -8.536  30.039  -5.467  1.00 95.12           C
ATOM   2465  OG1 THR A 311     -10.520  31.239  -5.077  1.00 95.12           O
ATOM   2466  N   TYR A 312      -8.360  27.927  -2.820  1.00 93.50           N
ATOM   2467  CA  TYR A 312      -7.237  27.194  -2.254  1.00 93.50           C
ATOM   2468  C   TYR A 312      -6.279  26.795  -3.371  1.00 93.50           C
ATOM   2469  CB  TYR A 312      -7.760  25.961  -1.510  1.00 93.50           C
ATOM   2470  O   TYR A 312      -6.713  26.311  -4.415  1.00 93.50           O
ATOM   2471  CG  TYR A 312      -8.645  26.301  -0.329  1.00 93.50           C
ATOM   2472  CD1 TYR A 312      -8.069  26.539   0.934  1.00 93.50           C
ATOM   2473  CD2 TYR A 312     -10.038  26.424  -0.504  1.00 93.50           C
ATOM   2474  CE1 TYR A 312      -8.883  26.901   2.023  1.00 93.50           C
ATOM   2475  CE2 TYR A 312     -10.855  26.792   0.582  1.00 93.50           C
ATOM   2476  OH  TYR A 312     -11.054  27.381   2.903  1.00 93.50           O
ATOM   2477  CZ  TYR A 312     -10.275  27.037   1.845  1.00 93.50           C
ATOM   2478  N   ASN A 313      -4.980  26.974  -3.136  1.00 93.19           N
ATOM   2479  CA  ASN A 313      -3.923  26.552  -4.049  1.00 93.19           C
ATOM   2480  C   ASN A 313      -3.052  25.488  -3.374  1.00 93.19           C
ATOM   2481  CB  ASN A 313      -3.139  27.789  -4.511  1.00 93.19           C
ATOM   2482  O   ASN A 313      -2.282  25.785  -2.462  1.00 93.19           O
ATOM   2483  CG  ASN A 313      -2.115  27.462  -5.584  1.00 93.19           C
ATOM   2484  ND2 ASN A 313      -1.680  28.452  -6.321  1.00 93.19           N
ATOM   2485  OD1 ASN A 313      -1.710  26.322  -5.792  1.00 93.19           O
ATOM   2486  N   THR A 314      -3.175  24.238  -3.823  1.00 91.19           N
ATOM   2487  CA  THR A 314      -2.488  23.095  -3.200  1.00 91.19           C
ATOM   2488  C   THR A 314      -1.025  22.943  -3.627  1.00 91.19           C
ATOM   2489  CB  THR A 314      -3.250  21.784  -3.427  1.00 91.19           C
ATOM   2490  O   THR A 314      -0.298  22.115  -3.061  1.00 91.19           O
ATOM   2491  CG2 THR A 314      -4.709  21.860  -2.992  1.00 91.19           C
ATOM   2492  OG1 THR A 314      -3.256  21.444  -4.783  1.00 91.19           O
ATOM   2493  N   THR A 315      -0.568  23.753  -4.588  1.00 87.38           N
ATOM   2494  CA  THR A 315       0.834  23.799  -5.047  1.00 87.38           C
ATOM   2495  C   THR A 315       1.764  24.278  -3.934  1.00 87.38           C
ATOM   2496  CB  THR A 315       0.991  24.757  -6.240  1.00 87.38           C
ATOM   2497  O   THR A 315       2.898  23.824  -3.819  1.00 87.38           O
ATOM   2498  CG2 THR A 315       2.313  24.559  -6.978  1.00 87.38           C
ATOM   2499  OG1 THR A 315      -0.047  24.572  -7.175  1.00 87.38           O
ATOM   2500  N   GLU A 316       1.269  25.172  -3.077  1.00 85.12           N
ATOM   2501  CA  GLU A 316       2.028  25.744  -1.960  1.00 85.12           C
ATOM   2502  C   GLU A 316       1.997  24.857  -0.708  1.00 85.12           C
ATOM   2503  CB  GLU A 316       1.485  27.145  -1.649  1.00 85.12           C
ATOM   2504  O   GLU A 316       2.704  25.111   0.266  1.00 85.12           O
ATOM   2505  CG  GLU A 316       1.603  28.087  -2.860  1.00 85.12           C
ATOM   2506  CD  GLU A 316       1.154  29.525  -2.564  1.00 85.12           C
ATOM   2507  OE1 GLU A 316       1.335  30.367  -3.472  1.00 85.12           O
ATOM   2508  OE2 GLU A 316       0.646  29.783  -1.450  1.00 85.12           O
ATOM   2509  N   TRP A 317       1.180  23.800  -0.715  1.00 87.88           N
ATOM   2510  CA  TRP A 317       1.047  22.915   0.435  1.00 87.88           C
ATOM   2511  C   TRP A 317       2.260  21.986   0.549  1.00 87.88           C
ATOM   2512  CB  TRP A 317      -0.258  22.119   0.362  1.00 87.88           C
ATOM   2513  O   TRP A 317       2.809  21.574  -0.484  1.00 87.88           O
ATOM   2514  CG  TRP A 317      -1.529  22.909   0.388  1.00 87.88           C
ATOM   2515  CD1 TRP A 317      -1.650  24.258   0.403  1.00 87.88           C
ATOM   2516  CD2 TRP A 317      -2.892  22.394   0.453  1.00 87.88           C
ATOM   2517  CE2 TRP A 317      -3.793  23.499   0.491  1.00 87.88           C
ATOM   2518  CE3 TRP A 317      -3.454  21.101   0.516  1.00 87.88           C
ATOM   2519  NE1 TRP A 317      -2.981  24.606   0.445  1.00 87.88           N
ATOM   2520  CH2 TRP A 317      -5.708  22.041   0.663  1.00 87.88           C
ATOM   2521  CZ2 TRP A 317      -5.181  23.338   0.573  1.00 87.88           C
ATOM   2522  CZ3 TRP A 317      -4.844  20.932   0.652  1.00 87.88           C
ATOM   2523  N   PRO A 318       2.639  21.569   1.777  1.00 83.75           N
ATOM   2524  CA  PRO A 318       3.666  20.555   1.986  1.00 83.75           C
ATOM   2525  C   PRO A 318       3.475  19.341   1.069  1.00 83.75           C
ATOM   2526  CB  PRO A 318       3.567  20.164   3.464  1.00 83.75           C
ATOM   2527  O   PRO A 318       2.350  18.953   0.744  1.00 83.75           O
ATOM   2528  CG  PRO A 318       3.016  21.427   4.124  1.00 83.75           C
ATOM   2529  CD  PRO A 318       2.086  22.000   3.057  1.00 83.75           C
ATOM   2530  N   SER A 319       4.572  18.709   0.650  1.00 69.44           N
ATOM   2531  CA  SER A 319       4.519  17.515  -0.208  1.00 69.44           C
ATOM   2532  C   SER A 319       3.810  16.328   0.453  1.00 69.44           C
ATOM   2533  CB  SER A 319       5.934  17.097  -0.612  1.00 69.44           C
ATOM   2534  O   SER A 319       3.339  15.435  -0.242  1.00 69.44           O
ATOM   2535  OG  SER A 319       6.744  16.932   0.538  1.00 69.44           O
ATOM   2536  N   THR A 320       3.712  16.336   1.782  1.00 71.62           N
ATOM   2537  CA  THR A 320       2.988  15.353   2.595  1.00 71.62           C
ATOM   2538  C   THR A 320       1.497  15.667   2.748  1.00 71.62           C
ATOM   2539  CB  THR A 320       3.619  15.280   3.991  1.00 71.62           C
ATOM   2540  O   THR A 320       0.743  14.802   3.194  1.00 71.62           O
ATOM   2541  CG2 THR A 320       5.054  14.755   3.948  1.00 71.62           C
ATOM   2542  OG1 THR A 320       3.673  16.574   4.560  1.00 71.62           O
ATOM   2543  N   SER A 321       1.061  16.884   2.396  1.00 81.94           N
ATOM   2544  CA  SER A 321      -0.352  17.260   2.406  1.00 81.94           C
ATOM   2545  C   SER A 321      -1.062  16.686   1.186  1.00 81.94           C
ATOM   2546  CB  SER A 321      -0.559  18.773   2.452  1.00 81.94           C
ATOM   2547  O   SER A 321      -0.654  16.908   0.044  1.00 81.94           O
ATOM   2548  OG  SER A 321      -0.125  19.312   3.689  1.00 81.94           O
ATOM   2549  N   MET A 322      -2.155  15.985   1.444  1.00 79.44           N
ATOM   2550  CA  MET A 322      -3.004  15.339   0.460  1.00 79.44           C
ATOM   2551  C   MET A 322      -4.386  15.964   0.483  1.00 79.44           C
ATOM   2552  CB  MET A 322      -3.102  13.845   0.761  1.00 79.44           C
ATOM   2553  O   MET A 322      -4.893  16.318   1.542  1.00 79.44           O
ATOM   2554  CG  MET A 322      -1.770  13.142   0.516  1.00 79.44           C
ATOM   2555  SD  MET A 322      -1.809  11.381   0.918  1.00 79.44           S
ATOM   2556  CE  MET A 322      -0.820  11.454   2.412  1.00 79.44           C
ATOM   2557  N   LEU A 323      -4.994  16.052  -0.695  1.00 87.19           N
ATOM   2558  CA  LEU A 323      -6.385  16.438  -0.856  1.00 87.19           C
ATOM   2559  C   LEU A 323      -7.014  15.557  -1.925  1.00 87.19           C
ATOM   2560  CB  LEU A 323      -6.471  17.923  -1.226  1.00 87.19           C
ATOM   2561  O   LEU A 323      -6.539  15.514  -3.064  1.00 87.19           O
ATOM   2562  CG  LEU A 323      -7.912  18.452  -1.323  1.00 87.19           C
ATOM   2563  CD1 LEU A 323      -8.652  18.455   0.012  1.00 87.19           C
ATOM   2564  CD2 LEU A 323      -7.896  19.881  -1.845  1.00 87.19           C
ATOM   2565  N   TYR A 324      -8.096  14.890  -1.556  1.00 86.12           N
ATOM   2566  CA  TYR A 324      -8.886  14.063  -2.450  1.00 86.12           C
ATOM   2567  C   TYR A 324     -10.326  14.543  -2.463  1.00 86.12           C
ATOM   2568  CB  TYR A 324      -8.810  12.589  -2.041  1.00 86.12           C
ATOM   2569  O   TYR A 324     -10.861  14.959  -1.435  1.00 86.12           O
ATOM   2570  CG  TYR A 324      -7.402  12.062  -1.877  1.00 86.12           C
ATOM   2571  CD1 TYR A 324      -6.684  11.653  -3.015  1.00 86.12           C
ATOM   2572  CD2 TYR A 324      -6.814  11.983  -0.598  1.00 86.12           C
ATOM   2573  CE1 TYR A 324      -5.372  11.167  -2.876  1.00 86.12           C
ATOM   2574  CE2 TYR A 324      -5.507  11.478  -0.456  1.00 86.12           C
ATOM   2575  OH  TYR A 324      -3.509  10.620  -1.509  1.00 86.12           O
ATOM   2576  CZ  TYR A 324      -4.780  11.082  -1.601  1.00 86.12           C
ATOM   2577  N   ILE A 325     -10.961  14.425  -3.623  1.00 85.94           N
ATOM   2578  CA  ILE A 325     -12.410  14.487  -3.747  1.00 85.94           C
ATOM   2579  C   ILE A 325     -12.931  13.137  -4.226  1.00 85.94           C
ATOM   2580  CB  ILE A 325     -12.860  15.696  -4.589  1.00 85.94           C
ATOM   2581  O   ILE A 325     -12.440  12.577  -5.205  1.00 85.94           O
ATOM   2582  CG1 ILE A 325     -14.386  15.891  -4.478  1.00 85.94           C
ATOM   2583  CG2 ILE A 325     -12.403  15.614  -6.052  1.00 85.94           C
ATOM   2584  CD1 ILE A 325     -14.837  17.297  -4.891  1.00 85.94           C
ATOM   2585  N   VAL A 326     -13.914  12.602  -3.511  1.00 75.88           N
ATOM   2586  CA  VAL A 326     -14.573  11.338  -3.839  1.00 75.88           C
ATOM   2587  C   VAL A 326     -15.951  11.651  -4.401  1.00 75.88           C
ATOM   2588  CB  VAL A 326     -14.648  10.406  -2.621  1.00 75.88           C
ATOM   2589  O   VAL A 326     -16.792  12.242  -3.720  1.00 75.88           O
ATOM   2590  CG1 VAL A 326     -15.219   9.039  -3.013  1.00 75.88           C
ATOM   2591  CG2 VAL A 326     -13.260  10.178  -2.022  1.00 75.88           C
ATOM   2592  N   ASN A 327     -16.177  11.284  -5.658  1.00 74.12           N
ATOM   2593  CA  ASN A 327     -17.372  11.633  -6.428  1.00 74.12           C
ATOM   2594  C   ASN A 327     -17.714  10.560  -7.450  1.00 74.12           C
ATOM   2595  CB  ASN A 327     -17.093  12.933  -7.185  1.00 74.12           C
ATOM   2596  O   ASN A 327     -16.919   9.651  -7.605  1.00 74.12           O
ATOM   2597  CG  ASN A 327     -16.162  12.804  -8.382  1.00 74.12           C
ATOM   2598  ND2 ASN A 327     -16.044  13.861  -9.127  1.00 74.12           N
ATOM   2599  OD1 ASN A 327     -15.576  11.788  -8.715  1.00 74.12           O
ATOM   2600  N   SER A 328     -18.776  10.766  -8.248  1.00 63.78           N
ATOM   2601  CA  SER A 328     -19.299   9.851  -9.277  1.00 63.78           C
ATOM   2602  C   SER A 328     -18.334   9.250 -10.315  1.00 63.78           C
ATOM   2603  CB  SER A 328     -20.550  10.381  -9.953  1.00 63.78           C
ATOM   2604  O   SER A 328     -18.758   8.458 -11.152  1.00 63.78           O
ATOM   2605  OG  SER A 328     -20.252  11.547 -10.669  1.00 63.78           O
ATOM   2606  N   GLU A 329     -17.070   9.641 -10.304  1.00 64.50           N
ATOM   2607  CA  GLU A 329     -16.040   9.217 -11.247  1.00 64.50           C
ATOM   2608  C   GLU A 329     -14.870   8.514 -10.540  1.00 64.50           C
ATOM   2609  CB  GLU A 329     -15.561  10.458 -12.003  1.00 64.50           C
ATOM   2610  O   GLU A 329     -14.008   7.938 -11.199  1.00 64.50           O
ATOM   2611  CG  GLU A 329     -16.684  11.177 -12.774  1.00 64.50           C
ATOM   2612  CD  GLU A 329     -16.242  12.519 -13.372  1.00 64.50           C
ATOM   2613  OE1 GLU A 329     -17.015  13.039 -14.208  1.00 64.50           O
ATOM   2614  OE2 GLU A 329     -15.184  13.051 -12.957  1.00 64.50           O
ATOM   2615  N   GLY A 330     -14.845   8.527  -9.204  1.00 61.09           N
ATOM   2616  CA  GLY A 330     -13.874   7.828  -8.374  1.00 61.09           C
ATOM   2617  C   GLY A 330     -13.253   8.716  -7.297  1.00 61.09           C
ATOM   2618  O   GLY A 330     -13.844   9.699  -6.849  1.00 61.09           O
ATOM   2619  N   ILE A 331     -12.048   8.340  -6.864  1.00 72.62           N
ATOM   2620  CA  ILE A 331     -11.200   9.166  -5.998  1.00 72.62           C
ATOM   2621  C   ILE A 331     -10.321  10.025  -6.907  1.00 72.62           C
ATOM   2622  CB  ILE A 331     -10.344   8.304  -5.040  1.00 72.62           C
ATOM   2623  O   ILE A 331      -9.511   9.499  -7.670  1.00 72.62           O
ATOM   2624  CG1 ILE A 331     -11.212   7.322  -4.215  1.00 72.62           C
ATOM   2625  CG2 ILE A 331      -9.523   9.225  -4.114  1.00 72.62           C
ATOM   2626  CD1 ILE A 331     -10.392   6.347  -3.359  1.00 72.62           C
ATOM   2627  N   GLN A 332     -10.468  11.343  -6.827  1.00 79.81           N
ATOM   2628  CA  GLN A 332      -9.694  12.290  -7.621  1.00 79.81           C
ATOM   2629  C   GLN A 332      -8.733  13.063  -6.722  1.00 79.81           C
ATOM   2630  CB  GLN A 332     -10.616  13.233  -8.404  1.00 79.81           C
ATOM   2631  O   GLN A 332      -9.141  13.690  -5.746  1.00 79.81           O
ATOM   2632  CG  GLN A 332     -11.684  12.496  -9.229  1.00 79.81           C
ATOM   2633  CD  GLN A 332     -12.457  13.411 -10.175  1.00 79.81           C
ATOM   2634  NE2 GLN A 332     -13.647  13.029 -10.563  1.00 79.81           N
ATOM   2635  OE1 GLN A 332     -11.998  14.452 -10.600  1.00 79.81           O
ATOM   2636  N   HIS A 333      -7.446  13.028  -7.058  1.00 84.00           N
ATOM   2637  CA  HIS A 333      -6.419  13.779  -6.344  1.00 84.00           C
ATOM   2638  C   HIS A 333      -6.403  15.247  -6.797  1.00 84.00           C
ATOM   2639  CB  HIS A 333      -5.074  13.078  -6.555  1.00 84.00           C
ATOM   2640  O   HIS A 333      -6.460  15.532  -7.997  1.00 84.00           O
ATOM   2641  CG  HIS A 333      -3.951  13.611  -5.709  1.00 84.00           C
ATOM   2642  CD2 HIS A 333      -3.952  13.783  -4.348  1.00 84.00           C
ATOM   2643  ND1 HIS A 333      -2.673  13.862  -6.148  1.00 84.00           N
ATOM   2644  CE1 HIS A 333      -1.912  14.114  -5.072  1.00 84.00           C
ATOM   2645  NE2 HIS A 333      -2.657  14.127  -3.960  1.00 84.00           N
ATOM   2646  N   LEU A 334      -6.306  16.168  -5.835  1.00 88.31           N
ATOM   2647  CA  LEU A 334      -6.340  17.622  -6.037  1.00 88.31           C
ATOM   2648  C   LEU A 334      -5.007  18.302  -5.672  1.00 88.31           C
ATOM   2649  CB  LEU A 334      -7.533  18.222  -5.264  1.00 88.31           C
ATOM   2650  O   LEU A 334      -4.982  19.484  -5.334  1.00 88.31           O
ATOM   2651  CG  LEU A 334      -8.931  17.747  -5.697  1.00 88.31           C
ATOM   2652  CD1 LEU A 334      -9.980  18.390  -4.791  1.00 88.31           C
ATOM   2653  CD2 LEU A 334      -9.257  18.133  -7.141  1.00 88.31           C
ATOM   2654  N   LYS A 335      -3.878  17.583  -5.719  1.00 85.38           N
ATOM   2655  CA  LYS A 335      -2.542  18.195  -5.594  1.00 85.38           C
ATOM   2656  C   LYS A 335      -2.202  19.036  -6.824  1.00 85.38           C
ATOM   2657  CB  LYS A 335      -1.499  17.110  -5.322  1.00 85.38           C
ATOM   2658  O   LYS A 335      -2.685  18.757  -7.924  1.00 85.38           O
ATOM   2659  CG  LYS A 335      -0.062  17.557  -5.015  1.00 85.38           C
ATOM   2660  CD  LYS A 335       0.026  18.364  -3.713  1.00 85.38           C
ATOM   2661  CE  LYS A 335       1.454  18.851  -3.454  1.00 85.38           C
ATOM   2662  NZ  LYS A 335       1.489  19.729  -2.255  1.00 85.38           N
ATOM   2663  N   ASP A 336      -1.395  20.072  -6.607  1.00 87.19           N
ATOM   2664  CA  ASP A 336      -0.978  21.062  -7.606  1.00 87.19           C
ATOM   2665  C   ASP A 336      -2.172  21.677  -8.355  1.00 87.19           C
ATOM   2666  CB  ASP A 336       0.114  20.470  -8.510  1.00 87.19           C
ATOM   2667  O   ASP A 336      -2.140  21.916  -9.559  1.00 87.19           O
ATOM   2668  CG  ASP A 336       1.261  19.843  -7.708  1.00 87.19           C
ATOM   2669  OD1 ASP A 336       1.608  20.383  -6.629  1.00 87.19           O
ATOM   2670  OD2 ASP A 336       1.748  18.775  -8.143  1.00 87.19           O
ATOM   2671  N   THR A 337      -3.276  21.863  -7.632  1.00 92.56           N
ATOM   2672  CA  THR A 337      -4.555  22.334  -8.151  1.00 92.56           C
ATOM   2673  C   THR A 337      -4.987  23.581  -7.391  1.00 92.56           C
ATOM   2674  CB  THR A 337      -5.617  21.227  -8.088  1.00 92.56           C
ATOM   2675  O   THR A 337      -4.961  23.629  -6.160  1.00 92.56           O
ATOM   2676  CG2 THR A 337      -6.989  21.662  -8.592  1.00 92.56           C
ATOM   2677  OG1 THR A 337      -5.212  20.118  -8.877  1.00 92.56           O
ATOM   2678  N   GLU A 338      -5.412  24.590  -8.139  1.00 95.50           N
ATOM   2679  CA  GLU A 338      -6.092  25.768  -7.625  1.00 95.50           C
ATOM   2680  C   GLU A 338      -7.597  25.616  -7.852  1.00 95.50           C
ATOM   2681  CB  GLU A 338      -5.524  27.022  -8.290  1.00 95.50           C
ATOM   2682  O   GLU A 338      -8.045  25.409  -8.984  1.00 95.50           O
ATOM   2683  CG  GLU A 338      -6.098  28.291  -7.656  1.00 95.50           C
ATOM   2684  CD  GLU A 338      -5.537  29.524  -8.360  1.00 95.50           C
ATOM   2685  OE1 GLU A 338      -5.965  29.755  -9.514  1.00 95.50           O
ATOM   2686  OE2 GLU A 338      -4.679  30.198  -7.748  1.00 95.50           O
ATOM   2687  N   PHE A 339      -8.384  25.708  -6.781  1.00 95.94           N
ATOM   2688  CA  PHE A 339      -9.835  25.545  -6.836  1.00 95.94           C
ATOM   2689  C   PHE A 339     -10.553  26.473  -5.854  1.00 95.94           C
ATOM   2690  CB  PHE A 339     -10.209  24.075  -6.581  1.00 95.94           C
ATOM   2691  O   PHE A 339     -10.011  26.825  -4.811  1.00 95.94           O
ATOM   2692  CG  PHE A 339      -9.982  23.599  -5.156  1.00 95.94           C
ATOM   2693  CD1 PHE A 339      -8.717  23.130  -4.756  1.00 95.94           C
ATOM   2694  CD2 PHE A 339     -11.029  23.664  -4.215  1.00 95.94           C
ATOM   2695  CE1 PHE A 339      -8.502  22.740  -3.424  1.00 95.94           C
ATOM   2696  CE2 PHE A 339     -10.815  23.259  -2.886  1.00 95.94           C
ATOM   2697  CZ  PHE A 339      -9.549  22.805  -2.489  1.00 95.94           C
ATOM   2698  N   THR A 340     -11.800  26.834  -6.154  1.00 97.25           N
ATOM   2699  CA  THR A 340     -12.703  27.519  -5.215  1.00 97.25           C
ATOM   2700  C   THR A 340     -13.766  26.558  -4.718  1.00 97.25           C
ATOM   2701  CB  THR A 340     -13.386  28.736  -5.853  1.00 97.25           C
ATOM   2702  O   THR A 340     -14.402  25.886  -5.528  1.00 97.25           O
ATOM   2703  CG2 THR A 340     -14.310  29.511  -4.915  1.00 97.25           C
ATOM   2704  OG1 THR A 340     -12.438  29.669  -6.294  1.00 97.25           O
ATOM   2705  N   VAL A 341     -14.025  26.532  -3.411  1.00 96.62           N
ATOM   2706  CA  VAL A 341     -15.216  25.863  -2.866  1.00 96.62           C
ATOM   2707  C   VAL A 341     -16.427  26.747  -3.136  1.00 96.62           C
ATOM   2708  CB  VAL A 341     -15.074  25.583  -1.363  1.00 96.62           C
ATOM   2709  O   VAL A 341     -16.575  27.796  -2.522  1.00 96.62           O
ATOM   2710  CG1 VAL A 341     -16.303  24.842  -0.822  1.00 96.62           C
ATOM   2711  CG2 VAL A 341     -13.844  24.724  -1.073  1.00 96.62           C
ATOM   2712  N   THR A 342     -17.290  26.367  -4.071  1.00 96.88           N
ATOM   2713  CA  THR A 342     -18.451  27.184  -4.455  1.00 96.88           C
ATOM   2714  C   THR A 342     -19.666  26.920  -3.579  1.00 96.88           C
ATOM   2715  CB  THR A 342     -18.826  26.974  -5.926  1.00 96.88           C
ATOM   2716  O   THR A 342     -20.488  27.812  -3.404  1.00 96.88           O
ATOM   2717  CG2 THR A 342     -17.700  27.432  -6.853  1.00 96.88           C
ATOM   2718  OG1 THR A 342     -19.072  25.614  -6.208  1.00 96.88           O
ATOM   2719  N   LYS A 343     -19.788  25.709  -3.029  1.00 94.94           N
ATOM   2720  CA  LYS A 343     -20.909  25.319  -2.170  1.00 94.94           C
ATOM   2721  C   LYS A 343     -20.495  24.196  -1.226  1.00 94.94           C
ATOM   2722  CB  LYS A 343     -22.096  24.936  -3.075  1.00 94.94           C
ATOM   2723  O   LYS A 343     -19.775  23.288  -1.637  1.00 94.94           O
ATOM   2724  CG  LYS A 343     -23.332  24.441  -2.322  1.00 94.94           C
ATOM   2725  CD  LYS A 343     -24.514  24.299  -3.289  1.00 94.94           C
ATOM   2726  CE  LYS A 343     -25.608  23.467  -2.618  1.00 94.94           C
ATOM   2727  NZ  LYS A 343     -26.954  23.778  -3.136  1.00 94.94           N
ATOM   2728  N   ILE A 344     -20.983  24.251   0.010  1.00 94.00           N
ATOM   2729  CA  ILE A 344     -20.943  23.143   0.966  1.00 94.00           C
ATOM   2730  C   ILE A 344     -22.388  22.834   1.349  1.00 94.00           C
ATOM   2731  CB  ILE A 344     -20.074  23.453   2.201  1.00 94.00           C
ATOM   2732  O   ILE A 344     -23.190  23.746   1.539  1.00 94.00           O
ATOM   2733  CG1 ILE A 344     -18.648  23.900   1.813  1.00 94.00           C
ATOM   2734  CG2 ILE A 344     -19.979  22.198   3.082  1.00 94.00           C
ATOM   2735  CD1 ILE A 344     -17.810  24.430   2.985  1.00 94.00           C
ATOM   2736  N   THR A 345     -22.751  21.560   1.379  1.00 85.38           N
ATOM   2737  CA  THR A 345     -24.089  21.091   1.749  1.00 85.38           C
ATOM   2738  C   THR A 345     -23.970  20.058   2.857  1.00 85.38           C
ATOM   2739  CB  THR A 345     -24.812  20.509   0.530  1.00 85.38           C
ATOM   2740  O   THR A 345     -23.191  19.123   2.695  1.00 85.38           O
ATOM   2741  CG2 THR A 345     -26.279  20.231   0.808  1.00 85.38           C
ATOM   2742  OG1 THR A 345     -24.757  21.458  -0.516  1.00 85.38           O
ATOM   2743  N   ASP A 346     -24.708  20.232   3.950  1.00 82.06           N
ATOM   2744  CA  ASP A 346     -24.701  19.313   5.092  1.00 82.06           C
ATOM   2745  C   ASP A 346     -25.552  18.046   4.839  1.00 82.06           C
ATOM   2746  CB  ASP A 346     -25.113  20.082   6.368  1.00 82.06           C
ATOM   2747  O   ASP A 346     -26.133  17.853   3.763  1.00 82.06           O
ATOM   2748  CG  ASP A 346     -26.624  20.279   6.565  1.00 82.06           C
ATOM   2749  OD1 ASP A 346     -27.401  20.014   5.620  1.00 82.06           O
ATOM   2750  OD2 ASP A 346     -27.032  20.584   7.705  1.00 82.06           O
ATOM   2751  N   SER A 347     -25.668  17.181   5.853  1.00 68.31           N
ATOM   2752  CA  SER A 347     -26.480  15.954   5.800  1.00 68.31           C
ATOM   2753  C   SER A 347     -27.985  16.188   5.646  1.00 68.31           C
ATOM   2754  CB  SER A 347     -26.257  15.107   7.056  1.00 68.31           C
ATOM   2755  O   SER A 347     -28.695  15.270   5.228  1.00 68.31           O
ATOM   2756  OG  SER A 347     -26.317  15.899   8.229  1.00 68.31           O
ATOM   2757  N   ASN A 348     -28.477  17.388   5.959  1.00 70.62           N
ATOM   2758  CA  ASN A 348     -29.880  17.771   5.817  1.00 70.62           C
ATOM   2759  C   ASN A 348     -30.175  18.394   4.444  1.00 70.62           C
ATOM   2760  CB  ASN A 348     -30.253  18.722   6.960  1.00 70.62           C
ATOM   2761  O   ASN A 348     -31.336  18.650   4.118  1.00 70.62           O
ATOM   2762  CG  ASN A 348     -29.982  18.115   8.319  1.00 70.62           C
ATOM   2763  ND2 ASN A 348     -29.180  18.775   9.119  1.00 70.62           N
ATOM   2764  OD1 ASN A 348     -30.470  17.047   8.663  1.00 70.62           O
ATOM   2765  N   GLY A 349     -29.146  18.616   3.621  1.00 68.94           N
ATOM   2766  CA  GLY A 349     -29.272  19.303   2.342  1.00 68.94           C
ATOM   2767  C   GLY A 349     -29.206  20.829   2.458  1.00 68.94           C
ATOM   2768  O   GLY A 349     -29.460  21.513   1.462  1.00 68.94           O
ATOM   2769  N   GLU A 350     -28.880  21.369   3.634  1.00 84.44           N
ATOM   2770  CA  GLU A 350     -28.752  22.804   3.872  1.00 84.44           C
ATOM   2771  C   GLU A 350     -27.380  23.312   3.422  1.00 84.44           C
ATOM   2772  CB  GLU A 350     -29.035  23.172   5.341  1.00 84.44           C
ATOM   2773  O   GLU A 350     -26.359  22.636   3.555  1.00 84.44           O
ATOM   2774  CG  GLU A 350     -30.475  22.824   5.758  1.00 84.44           C
ATOM   2775  CD  GLU A 350     -30.923  23.457   7.090  1.00 84.44           C
ATOM   2776  OE1 GLU A 350     -32.158  23.480   7.318  1.00 84.44           O
ATOM   2777  OE2 GLU A 350     -30.075  23.973   7.851  1.00 84.44           O
ATOM   2778  N   GLU A 351     -27.347  24.520   2.854  1.00 91.31           N
ATOM   2779  CA  GLU A 351     -26.085  25.167   2.504  1.00 91.31           C
ATOM   2780  C   GLU A 351     -25.420  25.733   3.755  1.00 91.31           C
ATOM   2781  CB  GLU A 351     -26.267  26.264   1.443  1.00 91.31           C
ATOM   2782  O   GLU A 351     -25.988  26.583   4.441  1.00 91.31           O
ATOM   2783  CG  GLU A 351     -26.641  25.664   0.083  1.00 91.31           C
ATOM   2784  CD  GLU A 351     -26.640  26.666  -1.084  1.00 91.31           C
ATOM   2785  OE1 GLU A 351     -27.103  26.248  -2.177  1.00 91.31           O
ATOM   2786  OE2 GLU A 351     -26.138  27.798  -0.943  1.00 91.31           O
ATOM   2787  N   ILE A 352     -24.191  25.294   4.011  1.00 93.50           N
ATOM   2788  CA  ILE A 352     -23.366  25.781   5.116  1.00 93.50           C
ATOM   2789  C   ILE A 352     -22.174  26.566   4.573  1.00 93.50           C
ATOM   2790  CB  ILE A 352     -22.974  24.643   6.085  1.00 93.50           C
ATOM   2791  O   ILE A 352     -21.728  26.369   3.441  1.00 93.50           O
ATOM   2792  CG1 ILE A 352     -22.092  23.576   5.405  1.00 93.50           C
ATOM   2793  CG2 ILE A 352     -24.246  24.041   6.709  1.00 93.50           C
ATOM   2794  CD1 ILE A 352     -21.649  22.447   6.345  1.00 93.50           C
ATOM   2795  N   THR A 353     -21.658  27.495   5.373  1.00 94.62           N
ATOM   2796  CA  THR A 353     -20.574  28.390   4.942  1.00 94.62           C
ATOM   2797  C   THR A 353     -19.186  27.802   5.152  1.00 94.62           C
ATOM   2798  CB  THR A 353     -20.669  29.747   5.646  1.00 94.62           C
ATOM   2799  O   THR A 353     -18.237  28.258   4.512  1.00 94.62           O
ATOM   2800  CG2 THR A 353     -21.890  30.524   5.152  1.00 94.62           C
ATOM   2801  OG1 THR A 353     -20.812  29.589   7.041  1.00 94.62           O
ATOM   2802  N   GLU A 354     -19.061  26.809   6.026  1.00 92.56           N
ATOM   2803  CA  GLU A 354     -17.803  26.184   6.417  1.00 92.56           C
ATOM   2804  C   GLU A 354     -18.013  24.727   6.823  1.00 92.56           C
ATOM   2805  CB  GLU A 354     -17.156  26.992   7.550  1.00 92.56           C
ATOM   2806  O   GLU A 354     -19.115  24.349   7.212  1.00 92.56           O
ATOM   2807  CG  GLU A 354     -17.926  26.968   8.886  1.00 92.56           C
ATOM   2808  CD  GLU A 354     -17.324  27.918   9.934  1.00 92.56           C
ATOM   2809  OE1 GLU A 354     -17.645  27.744  11.130  1.00 92.56           O
ATOM   2810  OE2 GLU A 354     -16.592  28.853   9.528  1.00 92.56           O
ATOM   2811  N   ALA A 355     -16.953  23.928   6.736  1.00 90.00           N
ATOM   2812  CA  ALA A 355     -16.936  22.542   7.182  1.00 90.00           C
ATOM   2813  C   ALA A 355     -15.587  22.210   7.825  1.00 90.00           C
ATOM   2814  CB  ALA A 355     -17.226  21.640   5.988  1.00 90.00           C
ATOM   2815  O   ALA A 355     -14.537  22.598   7.306  1.00 90.00           O
ATOM   2816  N   THR A 356     -15.618  21.490   8.947  1.00 89.69           N
ATOM   2817  CA  THR A 356     -14.424  21.152   9.734  1.00 89.69           C
ATOM   2818  C   THR A 356     -14.115  19.669   9.622  1.00 89.69           C
ATOM   2819  CB  THR A 356     -14.571  21.572  11.200  1.00 89.69           C
ATOM   2820  O   THR A 356     -14.914  18.830  10.038  1.00 89.69           O
ATOM   2821  CG2 THR A 356     -13.328  21.264  12.035  1.00 89.69           C
ATOM   2822  OG1 THR A 356     -14.754  22.969  11.251  1.00 89.69           O
ATOM   2823  N   PHE A 357     -12.935  19.358   9.092  1.00 86.25           N
ATOM   2824  CA  PHE A 357     -12.442  17.997   8.943  1.00 86.25           C
ATOM   2825  C   PHE A 357     -12.180  17.368  10.309  1.00 86.25           C
ATOM   2826  CB  PHE A 357     -11.181  17.988   8.069  1.00 86.25           C
ATOM   2827  O   PHE A 357     -11.514  17.948  11.170  1.00 86.25           O
ATOM   2828  CG  PHE A 357     -11.440  18.414   6.639  1.00 86.25           C
ATOM   2829  CD1 PHE A 357     -11.888  17.468   5.711  1.00 86.25           C
ATOM   2830  CD2 PHE A 357     -11.254  19.740   6.224  1.00 86.25           C
ATOM   2831  CE1 PHE A 357     -12.198  17.837   4.392  1.00 86.25           C
ATOM   2832  CE2 PHE A 357     -11.550  20.113   4.905  1.00 86.25           C
ATOM   2833  CZ  PHE A 357     -12.037  19.171   3.987  1.00 86.25           C
ATOM   2834  N   LYS A 358     -12.698  16.155  10.498  1.00 76.25           N
ATOM   2835  CA  LYS A 358     -12.490  15.360  11.705  1.00 76.25           C
ATOM   2836  C   LYS A 358     -11.608  14.164  11.379  1.00 76.25           C
ATOM   2837  CB  LYS A 358     -13.841  14.934  12.288  1.00 76.25           C
ATOM   2838  O   LYS A 358     -11.801  13.503  10.357  1.00 76.25           O
ATOM   2839  CG  LYS A 358     -14.674  16.127  12.783  1.00 76.25           C
ATOM   2840  CD  LYS A 358     -15.996  15.603  13.347  1.00 76.25           C
ATOM   2841  CE  LYS A 358     -16.931  16.739  13.760  1.00 76.25           C
ATOM   2842  NZ  LYS A 358     -18.236  16.177  14.185  1.00 76.25           N
ATOM   2843  N   SER A 359     -10.647  13.892  12.258  1.00 69.81           N
ATOM   2844  CA  SER A 359      -9.958  12.603  12.289  1.00 69.81           C
ATOM   2845  C   SER A 359     -10.792  11.654  13.134  1.00 69.81           C
ATOM   2846  CB  SER A 359      -8.546  12.724  12.863  1.00 69.81           C
ATOM   2847  O   SER A 359     -11.206  12.015  14.234  1.00 69.81           O
ATOM   2848  OG  SER A 359      -7.876  11.486  12.724  1.00 69.81           O
ATOM   2849  N   TYR A 360     -11.054  10.464  12.610  1.00 59.28           N
ATOM   2850  CA  TYR A 360     -11.927   9.491  13.262  1.00 59.28           C
ATOM   2851  C   TYR A 360     -11.169   8.316  13.893  1.00 59.28           C
ATOM   2852  CB  TYR A 360     -13.010   9.064  12.268  1.00 59.28           C
ATOM   2853  O   TYR A 360     -11.799   7.371  14.355  1.00 59.28           O
ATOM   2854  CG  TYR A 360     -14.064  10.128  12.027  1.00 59.28           C
ATOM   2855  CD1 TYR A 360     -15.152  10.233  12.914  1.00 59.28           C
ATOM   2856  CD2 TYR A 360     -13.984  10.985  10.913  1.00 59.28           C
ATOM   2857  CE1 TYR A 360     -16.198  11.137  12.650  1.00 59.28           C
ATOM   2858  CE2 TYR A 360     -15.013  11.918  10.669  1.00 59.28           C
ATOM   2859  OH  TYR A 360     -17.166  12.819  11.215  1.00 59.28           O
ATOM   2860  CZ  TYR A 360     -16.140  11.975  11.518  1.00 59.28           C
ATOM   2861  N   SER A 361      -9.830   8.335  13.901  1.00 55.88           N
ATOM   2862  CA  SER A 361      -9.033   7.229  14.442  1.00 55.88           C
ATOM   2863  C   SER A 361      -7.541   7.595  14.509  1.00 55.88           C
ATOM   2864  CB  SER A 361      -9.239   6.005  13.525  1.00 55.88           C
ATOM   2865  O   SER A 361      -6.823   7.441  13.524  1.00 55.88           O
ATOM   2866  OG  SER A 361      -8.762   4.818  14.105  1.00 55.88           O
ATOM   2867  N   GLN A 362      -7.051   8.076  15.656  1.00 54.75           N
ATOM   2868  CA  GLN A 362      -5.627   7.960  16.003  1.00 54.75           C
ATOM   2869  C   GLN A 362      -5.529   6.888  17.082  1.00 54.75           C
ATOM   2870  CB  GLN A 362      -5.011   9.298  16.448  1.00 54.75           C
ATOM   2871  O   GLN A 362      -5.721   7.158  18.261  1.00 54.75           O
ATOM   2872  CG  GLN A 362      -4.799  10.243  15.258  1.00 54.75           C
ATOM   2873  CD  GLN A 362      -3.941  11.465  15.582  1.00 54.75           C
ATOM   2874  NE2 GLN A 362      -3.650  12.290  14.600  1.00 54.75           N
ATOM   2875  OE1 GLN A 362      -3.498  11.727  16.686  1.00 54.75           O
ATOM   2876  N   GLN A 363      -5.342   5.641  16.661  1.00 62.41           N
ATOM   2877  CA  GLN A 363      -5.386   4.505  17.576  1.00 62.41           C
ATOM   2878  C   GLN A 363      -3.978   4.230  18.090  1.00 62.41           C
ATOM   2879  CB  GLN A 363      -6.016   3.289  16.885  1.00 62.41           C
ATOM   2880  O   GLN A 363      -3.067   3.939  17.318  1.00 62.41           O
ATOM   2881  CG  GLN A 363      -7.489   3.548  16.527  1.00 62.41           C
ATOM   2882  CD  GLN A 363      -8.454   3.490  17.703  1.00 62.41           C
ATOM   2883  NE2 GLN A 363      -9.460   4.330  17.764  1.00 62.41           N
ATOM   2884  OE1 GLN A 363      -8.310   2.651  18.573  1.00 62.41           O
ATOM   2885  N   GLU A 364      -3.804   4.313  19.406  1.00 65.81           N
ATOM   2886  CA  GLU A 364      -2.526   4.035  20.059  1.00 65.81           C
ATOM   2887  C   GLU A 364      -2.475   2.612  20.634  1.00 65.81           C
ATOM   2888  CB  GLU A 364      -2.234   5.095  21.132  1.00 65.81           C
ATOM   2889  O   GLU A 364      -3.504   1.959  20.838  1.00 65.81           O
ATOM   2890  CG  GLU A 364      -2.091   6.509  20.539  1.00 65.81           C
ATOM   2891  CD  GLU A 364      -1.609   7.549  21.564  1.00 65.81           C
ATOM   2892  OE1 GLU A 364      -1.295   8.681  21.132  1.00 65.81           O
ATOM   2893  OE2 GLU A 364      -1.484   7.193  22.760  1.00 65.81           O
ATOM   2894  N   ILE A 365      -1.257   2.155  20.949  1.00 71.31           N
ATOM   2895  CA  ILE A 365      -0.953   0.869  21.603  1.00 71.31           C
ATOM   2896  C   ILE A 365      -1.446   0.788  23.060  1.00 71.31           C
ATOM   2897  CB  ILE A 365       0.570   0.581  21.487  1.00 71.31           C
ATOM   2898  O   ILE A 365      -1.144  -0.181  23.747  1.00 71.31           O
ATOM   2899  CG1 ILE A 365       0.958  -0.865  21.887  1.00 71.31           C
ATOM   2900  CG2 ILE A 365       1.404   1.587  22.306  1.00 71.31           C
ATOM   2901  CD1 ILE A 365       2.288  -1.332  21.290  1.00 71.31           C
ATOM   2902  N   ASN A 366      -2.164   1.785  23.580  1.00 80.38           N
ATOM   2903  CA  ASN A 366      -2.535   1.822  24.990  1.00 80.38           C
ATOM   2904  C   ASN A 366      -3.654   0.806  25.304  1.00 80.38           C
ATOM   2905  CB  ASN A 366      -2.921   3.254  25.395  1.00 80.38           C
ATOM   2906  O   ASN A 366      -4.793   1.015  24.883  1.00 80.38           O
ATOM   2907  CG  ASN A 366      -3.144   3.353  26.896  1.00 80.38           C
ATOM   2908  ND2 ASN A 366      -3.548   4.495  27.387  1.00 80.38           N
ATOM   2909  OD1 ASN A 366      -2.954   2.399  27.637  1.00 80.38           O
ATOM   2910  N   PRO A 367      -3.379  -0.287  26.044  1.00 82.06           N
ATOM   2911  CA  PRO A 367      -4.404  -1.271  26.369  1.00 82.06           C
ATOM   2912  C   PRO A 367      -5.467  -0.717  27.324  1.00 82.06           C
ATOM   2913  CB  PRO A 367      -3.636  -2.458  26.952  1.00 82.06           C
ATOM   2914  O   PRO A 367      -6.594  -1.188  27.265  1.00 82.06           O
ATOM   2915  CG  PRO A 367      -2.442  -1.791  27.631  1.00 82.06           C
ATOM   2916  CD  PRO A 367      -2.115  -0.651  26.675  1.00 82.06           C
ATOM   2917  N   GLU A 368      -5.153   0.291  28.149  1.00 86.50           N
ATOM   2918  CA  GLU A 368      -6.076   0.875  29.142  1.00 86.50           C
ATOM   2919  C   GLU A 368      -7.294   1.573  28.516  1.00 86.50           C
ATOM   2920  CB  GLU A 368      -5.325   1.890  30.024  1.00 86.50           C
ATOM   2921  O   GLU A 368      -8.323   1.742  29.172  1.00 86.50           O
ATOM   2922  CG  GLU A 368      -4.193   1.255  30.850  1.00 86.50           C
ATOM   2923  CD  GLU A 368      -3.429   2.248  31.746  1.00 86.50           C
ATOM   2924  OE1 GLU A 368      -2.528   1.768  32.476  1.00 86.50           O
ATOM   2925  OE2 GLU A 368      -3.735   3.461  31.728  1.00 86.50           O
ATOM   2926  N   ASN A 369      -7.196   1.938  27.237  1.00 84.38           N
ATOM   2927  CA  ASN A 369      -8.248   2.651  26.522  1.00 84.38           C
ATOM   2928  C   ASN A 369      -9.156   1.714  25.716  1.00 84.38           C
ATOM   2929  CB  ASN A 369      -7.617   3.746  25.652  1.00 84.38           C
ATOM   2930  O   ASN A 369     -10.057   2.196  25.042  1.00 84.38           O
ATOM   2931  CG  ASN A 369      -6.938   4.847  26.446  1.00 84.38           C
ATOM   2932  ND2 ASN A 369      -6.337   5.787  25.759  1.00 84.38           N
ATOM   2933  OD1 ASN A 369      -6.892   4.887  27.665  1.00 84.38           O
ATOM   2934  N   LEU A 370      -8.982   0.384  25.800  1.00 82.38           N
ATOM   2935  CA  LEU A 370      -9.691  -0.575  24.939  1.00 82.38           C
ATOM   2936  C   LEU A 370     -11.207  -0.323  24.874  1.00 82.38           C
ATOM   2937  CB  LEU A 370      -9.397  -2.008  25.431  1.00 82.38           C
ATOM   2938  O   LEU A 370     -11.787  -0.368  23.796  1.00 82.38           O
ATOM   2939  CG  LEU A 370     -10.203  -3.117  24.719  1.00 82.38           C
ATOM   2940  CD1 LEU A 370      -9.889  -3.251  23.226  1.00 82.38           C
ATOM   2941  CD2 LEU A 370      -9.899  -4.465  25.367  1.00 82.38           C
ATOM   2942  N   ILE A 371     -11.862  -0.066  26.009  1.00 81.38           N
ATOM   2943  CA  ILE A 371     -13.316   0.156  26.039  1.00 81.38           C
ATOM   2944  C   ILE A 371     -13.696   1.471  25.345  1.00 81.38           C
ATOM   2945  CB  ILE A 371     -13.852   0.086  27.488  1.00 81.38           C
ATOM   2946  O   ILE A 371     -14.651   1.485  24.571  1.00 81.38           O
ATOM   2947  CG1 ILE A 371     -13.634  -1.339  28.054  1.00 81.38           C
ATOM   2948  CG2 ILE A 371     -15.345   0.472  27.547  1.00 81.38           C
ATOM   2949  CD1 ILE A 371     -14.029  -1.507  29.527  1.00 81.38           C
ATOM   2950  N   GLU A 372     -12.959   2.551  25.606  1.00 81.00           N
ATOM   2951  CA  GLU A 372     -13.179   3.863  24.983  1.00 81.00           C
ATOM   2952  C   GLU A 372     -12.933   3.789  23.472  1.00 81.00           C
ATOM   2953  CB  GLU A 372     -12.265   4.886  25.678  1.00 81.00           C
ATOM   2954  O   GLU A 372     -13.800   4.158  22.684  1.00 81.00           O
ATOM   2955  CG  GLU A 372     -12.445   6.327  25.174  1.00 81.00           C
ATOM   2956  CD  GLU A 372     -11.657   7.350  26.017  1.00 81.00           C
ATOM   2957  OE1 GLU A 372     -12.017   8.549  25.975  1.00 81.00           O
ATOM   2958  OE2 GLU A 372     -10.747   6.934  26.774  1.00 81.00           O
ATOM   2959  N   ASP A 373     -11.826   3.168  23.064  1.00 77.44           N
ATOM   2960  CA  ASP A 373     -11.479   2.953  21.661  1.00 77.44           C
ATOM   2961  C   ASP A 373     -12.583   2.187  20.913  1.00 77.44           C
ATOM   2962  CB  ASP A 373     -10.191   2.124  21.574  1.00 77.44           C
ATOM   2963  O   ASP A 373     -12.959   2.538  19.795  1.00 77.44           O
ATOM   2964  CG  ASP A 373      -8.926   2.790  22.115  1.00 77.44           C
ATOM   2965  OD1 ASP A 373      -8.732   4.003  21.931  1.00 77.44           O
ATOM   2966  OD2 ASP A 373      -8.030   2.022  22.543  1.00 77.44           O
ATOM   2967  N   LEU A 374     -13.134   1.129  21.521  1.00 77.81           N
ATOM   2968  CA  LEU A 374     -14.222   0.350  20.923  1.00 77.81           C
ATOM   2969  C   LEU A 374     -15.518   1.160  20.803  1.00 77.81           C
ATOM   2970  CB  LEU A 374     -14.463  -0.923  21.744  1.00 77.81           C
ATOM   2971  O   LEU A 374     -16.247   0.982  19.825  1.00 77.81           O
ATOM   2972  CG  LEU A 374     -13.347  -1.975  21.629  1.00 77.81           C
ATOM   2973  CD1 LEU A 374     -13.600  -3.047  22.691  1.00 77.81           C
ATOM   2974  CD2 LEU A 374     -13.249  -2.602  20.235  1.00 77.81           C
ATOM   2975  N   GLN A 375     -15.801   2.049  21.760  1.00 78.75           N
ATOM   2976  CA  GLN A 375     -16.948   2.957  21.693  1.00 78.75           C
ATOM   2977  C   GLN A 375     -16.783   3.984  20.571  1.00 78.75           C
ATOM   2978  CB  GLN A 375     -17.146   3.670  23.038  1.00 78.75           C
ATOM   2979  O   GLN A 375     -17.733   4.210  19.821  1.00 78.75           O
ATOM   2980  CG  GLN A 375     -17.709   2.731  24.110  1.00 78.75           C
ATOM   2981  CD  GLN A 375     -17.766   3.368  25.495  1.00 78.75           C
ATOM   2982  NE2 GLN A 375     -18.386   2.712  26.450  1.00 78.75           N
ATOM   2983  OE1 GLN A 375     -17.293   4.455  25.773  1.00 78.75           O
ATOM   2984  N   GLU A 376     -15.590   4.555  20.400  1.00 76.25           N
ATOM   2985  CA  GLU A 376     -15.290   5.469  19.292  1.00 76.25           C
ATOM   2986  C   GLU A 376     -15.422   4.776  17.934  1.00 76.25           C
ATOM   2987  CB  GLU A 376     -13.870   6.026  19.420  1.00 76.25           C
ATOM   2988  O   GLU A 376     -16.088   5.288  17.031  1.00 76.25           O
ATOM   2989  CG  GLU A 376     -13.705   7.011  20.582  1.00 76.25           C
ATOM   2990  CD  GLU A 376     -12.330   7.698  20.558  1.00 76.25           C
ATOM   2991  OE1 GLU A 376     -12.196   8.709  21.281  1.00 76.25           O
ATOM   2992  OE2 GLU A 376     -11.462   7.274  19.755  1.00 76.25           O
ATOM   2993  N   ILE A 377     -14.861   3.570  17.801  1.00 74.00           N
ATOM   2994  CA  ILE A 377     -14.986   2.750  16.591  1.00 74.00           C
ATOM   2995  C   ILE A 377     -16.464   2.473  16.281  1.00 74.00           C
ATOM   2996  CB  ILE A 377     -14.185   1.442  16.771  1.00 74.00           C
ATOM   2997  O   ILE A 377     -16.898   2.580  15.132  1.00 74.00           O
ATOM   2998  CG1 ILE A 377     -12.660   1.701  16.739  1.00 74.00           C
ATOM   2999  CG2 ILE A 377     -14.546   0.426  15.675  1.00 74.00           C
ATOM   3000  CD1 ILE A 377     -11.826   0.576  17.378  1.00 74.00           C
ATOM   3001  N   GLN A 378     -17.259   2.129  17.295  1.00 74.44           N
ATOM   3002  CA  GLN A 378     -18.685   1.874  17.126  1.00 74.44           C
ATOM   3003  C   GLN A 378     -19.462   3.143  16.746  1.00 74.44           C
ATOM   3004  CB  GLN A 378     -19.221   1.238  18.411  1.00 74.44           C
ATOM   3005  O   GLN A 378     -20.366   3.071  15.906  1.00 74.44           O
ATOM   3006  CG  GLN A 378     -20.693   0.838  18.267  1.00 74.44           C
ATOM   3007  CD  GLN A 378     -21.242   0.149  19.506  1.00 74.44           C
ATOM   3008  NE2 GLN A 378     -22.536  -0.052  19.555  1.00 74.44           N
ATOM   3009  OE1 GLN A 378     -20.548  -0.213  20.441  1.00 74.44           O
ATOM   3010  N   ALA A 379     -19.118   4.295  17.324  1.00 75.44           N
ATOM   3011  CA  ALA A 379     -19.712   5.580  16.974  1.00 75.44           C
ATOM   3012  C   ALA A 379     -19.419   5.937  15.511  1.00 75.44           C
ATOM   3013  CB  ALA A 379     -19.202   6.652  17.942  1.00 75.44           C
ATOM   3014  O   ALA A 379     -20.350   6.236  14.766  1.00 75.44           O
ATOM   3015  N   LEU A 380     -18.166   5.783  15.071  1.00 72.94           N
ATOM   3016  CA  LEU A 380     -17.767   5.959  13.674  1.00 72.94           C
ATOM   3017  C   LEU A 380     -18.561   5.038  12.739  1.00 72.94           C
ATOM   3018  CB  LEU A 380     -16.254   5.693  13.565  1.00 72.94           C
ATOM   3019  O   LEU A 380     -19.098   5.478  11.725  1.00 72.94           O
ATOM   3020  CG  LEU A 380     -15.714   5.679  12.123  1.00 72.94           C
ATOM   3021  CD1 LEU A 380     -15.958   7.008  11.409  1.00 72.94           C
ATOM   3022  CD2 LEU A 380     -14.222   5.349  12.140  1.00 72.94           C
ATOM   3023  N   TYR A 381     -18.669   3.751  13.074  1.00 71.12           N
ATOM   3024  CA  TYR A 381     -19.444   2.803  12.272  1.00 71.12           C
ATOM   3025  C   TYR A 381     -20.928   3.168  12.199  1.00 71.12           C
ATOM   3026  CB  TYR A 381     -19.262   1.390  12.837  1.00 71.12           C
ATOM   3027  O   TYR A 381     -21.535   3.038  11.136  1.00 71.12           O
ATOM   3028  CG  TYR A 381     -17.890   0.756  12.680  1.00 71.12           C
ATOM   3029  CD1 TYR A 381     -16.964   1.216  11.721  1.00 71.12           C
ATOM   3030  CD2 TYR A 381     -17.577  -0.385  13.446  1.00 71.12           C
ATOM   3031  CE1 TYR A 381     -15.788   0.486  11.482  1.00 71.12           C
ATOM   3032  CE2 TYR A 381     -16.378  -1.092  13.229  1.00 71.12           C
ATOM   3033  OH  TYR A 381     -14.324  -1.321  11.984  1.00 71.12           O
ATOM   3034  CZ  TYR A 381     -15.482  -0.655  12.237  1.00 71.12           C
ATOM   3035  N   SER A 382     -21.501   3.651  13.298  1.00 72.38           N
ATOM   3036  CA  SER A 382     -22.888   4.119  13.334  1.00 72.38           C
ATOM   3037  C   SER A 382     -23.072   5.368  12.466  1.00 72.38           C
ATOM   3038  CB  SER A 382     -23.330   4.380  14.776  1.00 72.38           C
ATOM   3039  O   SER A 382     -23.997   5.412  11.661  1.00 72.38           O
ATOM   3040  OG  SER A 382     -23.129   3.216  15.562  1.00 72.38           O
ATOM   3041  N   GLU A 383     -22.139   6.322  12.528  1.00 71.94           N
ATOM   3042  CA  GLU A 383     -22.135   7.532  11.696  1.00 71.94           C
ATOM   3043  C   GLU A 383     -22.073   7.186  10.198  1.00 71.94           C
ATOM   3044  CB  GLU A 383     -20.962   8.432  12.138  1.00 71.94           C
ATOM   3045  O   GLU A 383     -22.859   7.703   9.401  1.00 71.94           O
ATOM   3046  CG  GLU A 383     -21.040   9.856  11.562  1.00 71.94           C
ATOM   3047  CD  GLU A 383     -19.940  10.805  12.094  1.00 71.94           C
ATOM   3048  OE1 GLU A 383     -19.642  11.852  11.465  1.00 71.94           O
ATOM   3049  OE2 GLU A 383     -19.350  10.508  13.153  1.00 71.94           O
ATOM   3050  N   LEU A 384     -21.224   6.228   9.806  1.00 67.31           N
ATOM   3051  CA  LEU A 384     -21.150   5.730   8.426  1.00 67.31           C
ATOM   3052  C   LEU A 384     -22.462   5.067   7.964  1.00 67.31           C
ATOM   3053  CB  LEU A 384     -19.973   4.740   8.303  1.00 67.31           C
ATOM   3054  O   LEU A 384     -22.876   5.229   6.811  1.00 67.31           O
ATOM   3055  CG  LEU A 384     -18.571   5.369   8.418  1.00 67.31           C
ATOM   3056  CD1 LEU A 384     -17.516   4.260   8.432  1.00 67.31           C
ATOM   3057  CD2 LEU A 384     -18.267   6.303   7.249  1.00 67.31           C
ATOM   3058  N   ILE A 385     -23.143   4.334   8.852  1.00 65.12           N
ATOM   3059  CA  ILE A 385     -24.460   3.741   8.574  1.00 65.12           C
ATOM   3060  C   ILE A 385     -25.558   4.815   8.510  1.00 65.12           C
ATOM   3061  CB  ILE A 385     -24.786   2.631   9.603  1.00 65.12           C
ATOM   3062  O   ILE A 385     -26.494   4.671   7.726  1.00 65.12           O
ATOM   3063  CG1 ILE A 385     -23.843   1.421   9.402  1.00 65.12           C
ATOM   3064  CG2 ILE A 385     -26.253   2.164   9.486  1.00 65.12           C
ATOM   3065  CD1 ILE A 385     -23.883   0.412  10.558  1.00 65.12           C
ATOM   3066  N   ASP A 386     -25.467   5.908   9.257  1.00 66.12           N
ATOM   3067  CA  ASP A 386     -26.452   6.994   9.186  1.00 66.12           C
ATOM   3068  C   ASP A 386     -26.276   7.847   7.920  1.00 66.12           C
ATOM   3069  CB  ASP A 386     -26.394   7.833  10.469  1.00 66.12           C
ATOM   3070  O   ASP A 386     -27.262   8.226   7.275  1.00 66.12           O
ATOM   3071  CG  ASP A 386     -27.095   7.162  11.661  1.00 66.12           C
ATOM   3072  OD1 ASP A 386     -27.815   6.153  11.448  1.00 66.12           O
ATOM   3073  OD2 ASP A 386     -26.967   7.715  12.773  1.00 66.12           O
ATOM   3074  N   VAL A 387     -25.034   8.048   7.459  1.00 61.53           N
ATOM   3075  CA  VAL A 387     -24.750   8.632   6.132  1.00 61.53           C
ATOM   3076  C   VAL A 387     -25.443   7.836   5.013  1.00 61.53           C
ATOM   3077  CB  VAL A 387     -23.231   8.729   5.874  1.00 61.53           C
ATOM   3078  O   VAL A 387     -25.921   8.422   4.038  1.00 61.53           O
ATOM   3079  CG1 VAL A 387     -22.899   9.175   4.440  1.00 61.53           C
ATOM   3080  CG2 VAL A 387     -22.566   9.758   6.788  1.00 61.53           C
ATOM   3081  N   LYS A 388     -25.579   6.508   5.141  1.00 56.94           N
ATOM   3082  CA  LYS A 388     -26.329   5.664   4.186  1.00 56.94           C
ATOM   3083  C   LYS A 388     -27.816   6.026   4.124  1.00 56.94           C
ATOM   3084  CB  LYS A 388     -26.147   4.190   4.577  1.00 56.94           C
ATOM   3085  O   LYS A 388     -28.404   5.927   3.051  1.00 56.94           O
ATOM   3086  CG  LYS A 388     -26.937   3.148   3.775  1.00 56.94           C
ATOM   3087  CD  LYS A 388     -26.909   1.823   4.548  1.00 56.94           C
ATOM   3088  CE  LYS A 388     -27.826   0.796   3.887  1.00 56.94           C
ATOM   3089  NZ  LYS A 388     -27.863  -0.448   4.690  1.00 56.94           N
ATOM   3090  N   GLN A 389     -28.442   6.407   5.239  1.00 51.22           N
ATOM   3091  CA  GLN A 389     -29.877   6.716   5.259  1.00 51.22           C
ATOM   3092  C   GLN A 389     -30.180   8.088   4.646  1.00 51.22           C
ATOM   3093  CB  GLN A 389     -30.435   6.618   6.686  1.00 51.22           C
ATOM   3094  O   GLN A 389     -31.188   8.243   3.959  1.00 51.22           O
ATOM   3095  CG  GLN A 389     -30.306   5.204   7.277  1.00 51.22           C
ATOM   3096  CD  GLN A 389     -31.065   5.036   8.591  1.00 51.22           C
ATOM   3097  NE2 GLN A 389     -30.857   3.955   9.303  1.00 51.22           N
ATOM   3098  OE1 GLN A 389     -31.892   5.832   8.990  1.00 51.22           O
ATOM   3099  N   SER A 390     -29.286   9.061   4.835  1.00 48.72           N
ATOM   3100  CA  SER A 390     -29.429  10.424   4.301  1.00 48.72           C
ATOM   3101  C   SER A 390     -29.030  10.546   2.821  1.00 48.72           C
ATOM   3102  CB  SER A 390     -28.641  11.404   5.181  1.00 48.72           C
ATOM   3103  O   SER A 390     -29.653  11.294   2.068  1.00 48.72           O
ATOM   3104  OG  SER A 390     -27.327  10.927   5.419  1.00 48.72           O
ATOM   3105  N   SER A 391     -28.063   9.752   2.345  1.00 43.97           N
ATOM   3106  CA  SER A 391     -27.576   9.786   0.949  1.00 43.97           C
ATOM   3107  C   SER A 391     -28.509   9.163  -0.106  1.00 43.97           C
ATOM   3108  CB  SER A 391     -26.160   9.208   0.852  1.00 43.97           C
ATOM   3109  O   SER A 391     -28.220   9.240  -1.300  1.00 43.97           O
ATOM   3110  OG  SER A 391     -26.066   7.927   1.437  1.00 43.97           O
CONECT 3105 3106 3101
CONECT 3106 3105 3108 3107
CONECT 3107 3106 3109
CONECT 3108 3106 3110
CONECT 3109 3107
CONECT 3110 3108
END
