# Supplementary material for: Pleomorphic viruses establish stable relationship with marine hyperthermophilic archaea
Source: ISME J. 2024 Jan 23;18(1):wrae008. doi: 10.1093/ismejo/wrae008 (PMC10919331; doi:10.1093/ismejo/wrae008)
Supplement: SI_Data_3_wrae008 [file si_data_3_wrae008.zip › vir422.pdb]

HEADER                                            01-JUN-22                     
TITLE     ALPHAFOLD MONOMER V2.0 PREDICTION FOR UNCHARACTERIZED PROTEIN         
TITLE    2 (R9T8T5)                                                             
COMPND    MOL_ID: 1;                                                            
COMPND   2 MOLECULE: UNCHARACTERIZED PROTEIN;                                   
COMPND   3 CHAIN: A                                                             
SOURCE    MOL_ID: 1;                                                            
SOURCE   2 ORGANISM_SCIENTIFIC: METHANOMASSILIICOCCUS INTESTINALIS (STRAIN      
SOURCE   3 ISSOIRE-MX1);                                                        
SOURCE   4 ORGANISM_TAXID: 1295009                                              
REMARK   1                                                                      
REMARK   1 REFERENCE 1                                                          
REMARK   1  AUTH   JOHN JUMPER, RICHARD EVANS, ALEXANDER PRITZEL, TIM GREEN,    
REMARK   1  AUTH 2 MICHAEL FIGURNOV, OLAF RONNEBERGER, KATHRYN TUNYASUVUNAKOOL, 
REMARK   1  AUTH 3 RUSS BATES, AUGUSTIN ZIDEK, ANNA POTAPENKO, ALEX BRIDGLAND,  
REMARK   1  AUTH 4 CLEMENS MEYER, SIMON A A KOHL, ANDREW J BALLARD,             
REMARK   1  AUTH 5 ANDREW COWIE, BERNARDINO ROMERA-PAREDES, STANISLAV NIKOLOV,  
REMARK   1  AUTH 6 RISHUB JAIN, JONAS ADLER, TREVOR BACK, STIG PETERSEN,        
REMARK   1  AUTH 7 DAVID REIMAN, ELLEN CLANCY, MICHAL ZIELINSKI,                
REMARK   1  AUTH 8 MARTIN STEINEGGER, MICHALINA PACHOLSKA, TAMAS BERGHAMMER,    
REMARK   1  AUTH 9 DAVID SILVER, ORIOL VINYALS, ANDREW W SENIOR,                
REMARK   1  AUTH10 KORAY KAVUKCUOGLU, PUSHMEET KOHLI, DEMIS HASSABIS            
REMARK   1  TITL   HIGHLY ACCURATE PROTEIN STRUCTURE PREDICTION WITH ALPHAFOLD  
REMARK   1  REF    NATURE                        V. 596   583 2021              
REMARK   1  REFN                   ISSN 0028-0836                               
REMARK   1  PMID   34265844                                                     
REMARK   1  DOI    10.1038/s41586-021-03819-2                                   
REMARK   1                                                                      
REMARK   1 DISCLAIMERS                                                          
REMARK   1 ALPHAFOLD DATA, COPYRIGHT (2021) DEEPMIND TECHNOLOGIES LIMITED. THE  
REMARK   1 INFORMATION PROVIDED IS THEORETICAL MODELLING ONLY AND CAUTION SHOULD
REMARK   1 BE EXERCISED IN ITS USE. IT IS PROVIDED "AS-IS" WITHOUT ANY WARRANTY 
REMARK   1 OF ANY KIND, WHETHER EXPRESSED OR IMPLIED. NO WARRANTY IS GIVEN THAT 
REMARK   1 USE OF THE INFORMATION SHALL NOT INFRINGE THE RIGHTS OF ANY THIRD    
REMARK   1 PARTY. THE INFORMATION IS NOT INTENDED TO BE A SUBSTITUTE FOR        
REMARK   1 PROFESSIONAL MEDICAL ADVICE, DIAGNOSIS, OR TREATMENT, AND DOES NOT   
REMARK   1 CONSTITUTE MEDICAL OR OTHER PROFESSIONAL ADVICE. IT IS AVAILABLE FOR 
REMARK   1 ACADEMIC AND COMMERCIAL PURPOSES, UNDER CC-BY 4.0 LICENCE.           
DBREF  XXXX A    1   623  UNP    R9T8T5   R9T8T5_METII     1    623             
SEQRES   1 A  623  MET ARG ASP ARG LYS ARG LEU LEU THR ILE ALA ALA LEU
SEQRES   2 A  623  ILE ALA ALA LEU CYS MET LEU ALA VAL THR ILE ALA THR
SEQRES   3 A  623  PRO LEU PHE LEU GLU ASP SER GLU TYR ALA GLU GLN GLN
SEQRES   4 A  623  THR VAL SER ALA GLN ASP LEU THR ALA GLN GLU ILE VAL
SEQRES   5 A  623  LEU SER GLY TYR TRP ASP ASP LEU THR SER ALA ASP VAL
SEQRES   6 A  623  LEU VAL MET LEU CYS PRO VAL VAL GLY LEU GLY TRP HIS
SEQRES   7 A  623  LEU SER LYS TYR TYR TYR SER ASN ASP SER GLY SER GLY
SEQRES   8 A  623  SER GLY SER GLY ASP PRO ASP GLU LEU ALA LYS THR VAL
SEQRES   9 A  623  ARG ALA HIS GLU SER GLU LEU VAL TYR SER ILE LEU HIS
SEQRES  10 A  623  SER ASN VAL GLU LEU LEU GLU ASN SER ILE SER GLY TYR
SEQRES  11 A  623  ALA ASP ILE TRP LYS PHE THR ASN SER TYR TRP MET ARG
SEQRES  12 A  623  GLN ALA GLU VAL ALA ALA ALA GLU ARG TRP ALA ALA ASP
SEQRES  13 A  623  ALA GLN TYR TYR ALA PRO TYR ILE LEU GLU ARG SER GLY
SEQRES  14 A  623  LEU ILE GLY ASN LEU SER GLN LEU PHE GLU ASN VAL GLU
SEQRES  15 A  623  GLU GLY PRO ASP LYS THR PHE GLN LEU ILE ASN ASP ARG
SEQRES  16 A  623  LEU ALA ALA TRP GLN SER SER SER ASP TYR ASN LYS MET
SEQRES  17 A  623  SER ILE VAL ILE LYS TYR GLY SER ASN THR LEU SER ASN
SEQRES  18 A  623  ASN SER MET ASP ILE LYS ILE ARG ASN THR ILE SER VAL
SEQRES  19 A  623  SER SER ALA SER SER ASN VAL ALA TYR ILE ASP ALA ARG
SEQRES  20 A  623  GLU LEU TRP VAL SER ASN GLY ASN ALA VAL ILE THR SER
SEQRES  21 A  623  GLU ASP GLY THR ARG TYR THR LEU ASN SER GLY TYR ASN
SEQRES  22 A  623  ASN LEU ALA ALA MET ASN ILE PRO GLU GLY VAL TYR SER
SEQRES  23 A  623  PHE ALA SER GLY HIS THR TYR THR GLY SER ILE VAL PRO
SEQRES  24 A  623  ILE VAL ALA THR ASN ALA ALA THR VAL HIS THR GLY ILE
SEQRES  25 A  623  VAL VAL GLU SER GLY SER ASP LEU LYS PHE GLY GLN TYR
SEQRES  26 A  623  TYR ASN ASN GLN ILE LEU ILE ASP GLY THR ASN TYR THR
SEQRES  27 A  623  ASP PHE THR LEU TYR ALA ASP THR GLY ASP GLY THR SER
SEQRES  28 A  623  SER ASP SER VAL ASN LEU LEU THR VAL LEU SER MET HIS
SEQRES  29 A  623  ASP ALA LEU LEU ASN ALA VAL TYR GLU SER VAL THR LYS
SEQRES  30 A  623  ALA HIS VAL ALA ALA GLN ALA ALA TRP GLN VAL TYR THR
SEQRES  31 A  623  ALA ALA GLN GLU SER ASN ILE LEU LEU SER PRO SER SER
SEQRES  32 A  623  LEU VAL PRO ALA GLY MET ASP VAL THR SER GLY GLU LEU
SEQRES  33 A  623  TYR THR LEU THR VAL LEU TYR LEU ALA GLN ILE ALA ASP
SEQRES  34 A  623  TYR LYS GLU ARG THR ASN ALA ASN LEU SER LYS THR GLY
SEQRES  35 A  623  PHE ASN VAL SER SER GLU SER LEU ASN LEU TYR ILE ARG
SEQRES  36 A  623  GLY SER ILE TYR ASP ALA ASN GLY THR LYS ILE TYR ASP
SEQRES  37 A  623  SER VAL VAL PHE THR PRO TYR LEU TRP LEU ASP GLY MET
SEQRES  38 A  623  ASN ILE ILE GLU GLY SER ASN ALA PHE SER GLN SER GLY
SEQRES  39 A  623  TYR ILE ALA VAL TRP GLY LYS SER ASN ASP LEU ARG ASN
SEQRES  40 A  623  TRP SER ALA SER SER ASP THR PRO GLN LEU VAL SER VAL
SEQRES  41 A  623  SER ALA GLY TYR SER PHE ASP ALA ALA GLN ILE MET HIS
SEQRES  42 A  623  ASN GLN SER LEU VAL SER SER ALA THR LEU THR VAL GLN
SEQRES  43 A  623  GLU VAL GLU LYS TRP ASN GLU ILE GLU VAL THR PRO GLY
SEQRES  44 A  623  PRO SER PRO ILE VAL ILE PRO LYS ILE VAL ASP LEU SER
SEQRES  45 A  623  PRO TYR ILE ALA TRP ILE LEU ILE GLU ALA ALA ALA ILE
SEQRES  46 A  623  TRP PHE LEU VAL TRP GLU LEU PHE LYS MET ASP ASP LEU
SEQRES  47 A  623  LEU LEU LEU LEU PRO ALA VAL ILE LEU LEU LEU LEU GLY
SEQRES  48 A  623  LEU PHE GLY ALA ASP TRP ILE ALA GLY MET ILE ALA
HELIX    1   1 PRO A   97  ILE A  133  1                                  37
HELIX    2   2 TRP A  134  THR A  137  1                                   4
HELIX    3   3 ASN A  138  ARG A  152  1                                  15
HELIX    4   4 ALA A  161  ARG A  167  1                                   7
HELIX    5   5 LEU A  170  SER A  201  1                                  32
HELIX    6   6 LEU A  357  ALA A  392  1                                  36
HELIX    7   7 PRO A  401  LEU A  404  1                                   4
HELIX    8   8 SER A  413  THR A  434  1                                  22
HELIX    9   9 SER A  447  ASN A  451  1                                   5
HELIX   10  10 LEU A  505  ASN A  507  1                                   3
SHEET    1   1 1 SER A 209  TYR A 214  0
SHEET    2   2 1 ASN A 217  ASN A 221  0
SHEET    3   3 1 MET A 224  VAL A 234  0
SHEET    4   4 1 VAL A 241  ILE A 244  0
SHEET    5   5 1 GLU A 248  VAL A 251  0
SHEET    6   6 1 ALA A 256  SER A 260  0
SHEET    7   7 1 ARG A 265  LEU A 268  0
SHEET    8   8 1 GLY A 271  ASN A 274  0
SHEET    9   9 1 GLY A 283  PHE A 287  0
SHEET   10  10 1 HIS A 291  GLY A 295  0
SHEET   11  11 1 VAL A 308  SER A 316  0
SHEET   12  12 1 ASP A 319  TYR A 326  0
SHEET   13  13 1 GLN A 329  ILE A 332  0
SHEET   14  14 1 THR A 335  TYR A 337  0
SHEET   15  15 1 THR A 341  ASP A 345  0
SHEET   16  16 1 PHE A 443  VAL A 445  0
SHEET   17  17 1 LEU A 452  TYR A 459  0
SHEET   18  18 1 VAL A 470  LEU A 476  0
SHEET   19  19 1 MET A 481  ILE A 484  0
SHEET   20  20 1 GLY A 486  ALA A 489  0
SHEET   21  21 1 GLY A 494  GLY A 500  0
SHEET   22  22 1 GLN A 516  VAL A 520  0
SHEET   23  23 1 SER A 525  HIS A 533  0
SHEET   24  24 1 SER A 536  VAL A 538  0
SHEET   25  25 1 SER A 540  LEU A 543  0
CRYST1    1.000    1.000    1.000  90.00  90.00  90.00 P 1           1          
ORIGX1      1.000000  0.000000  0.000000        0.00000                         
ORIGX2      0.000000  1.000000  0.000000        0.00000                         
ORIGX3      0.000000  0.000000  1.000000        0.00000                         
SCALE1      1.000000  0.000000  0.000000        0.00000                         
SCALE2      0.000000  1.000000  0.000000        0.00000                         
SCALE3      0.000000  0.000000  1.000000        0.00000                         
ATOM      1  N   PRO A  97      31.738   2.391 -41.908  1.00 50.47           N
ATOM      2  CA  PRO A  97      30.527   1.712 -41.449  1.00 50.47           C
ATOM      3  C   PRO A  97      30.402   1.695 -39.920  1.00 50.47           C
ATOM      4  CB  PRO A  97      30.624   0.292 -42.016  1.00 50.47           C
ATOM      5  O   PRO A  97      29.288   1.760 -39.400  1.00 50.47           O
ATOM      6  CG  PRO A  97      31.483   0.468 -43.267  1.00 50.47           C
ATOM      7  CD  PRO A  97      32.470   1.546 -42.838  1.00 50.47           C
ATOM      8  N   ASP A  98      31.532   1.692 -39.208  1.00 56.91           N
ATOM      9  CA  ASP A  98      31.564   1.716 -37.748  1.00 56.91           C
ATOM     10  C   ASP A  98      31.138   3.080 -37.173  1.00 56.91           C
ATOM     11  CB  ASP A  98      32.969   1.312 -37.261  1.00 56.91           C
ATOM     12  O   ASP A  98      30.430   3.122 -36.162  1.00 56.91           O
ATOM     13  CG  ASP A  98      33.299  -0.181 -37.443  1.00 56.91           C
ATOM     14  OD1 ASP A  98      32.361  -0.980 -37.673  1.00 56.91           O
ATOM     15  OD2 ASP A  98      34.476  -0.555 -37.233  1.00 56.91           O
ATOM     16  N   GLU A  99      31.491   4.192 -37.830  1.00 56.53           N
ATOM     17  CA  GLU A  99      31.066   5.545 -37.433  1.00 56.53           C
ATOM     18  C   GLU A  99      29.581   5.783 -37.733  1.00 56.53           C
ATOM     19  CB  GLU A  99      31.929   6.621 -38.117  1.00 56.53           C
ATOM     20  O   GLU A  99      28.869   6.336 -36.896  1.00 56.53           O
ATOM     21  CG  GLU A  99      33.329   6.778 -37.491  1.00 56.53           C
ATOM     22  CD  GLU A  99      33.305   7.326 -36.046  1.00 56.53           C
ATOM     23  OE1 GLU A  99      34.156   6.921 -35.220  1.00 56.53           O
ATOM     24  OE2 GLU A  99      32.445   8.180 -35.734  1.00 56.53           O
ATOM     25  N   LEU A 100      29.073   5.294 -38.872  1.00 54.69           N
ATOM     26  CA  LEU A 100      27.637   5.357 -39.174  1.00 54.69           C
ATOM     27  C   LEU A 100      26.824   4.570 -38.139  1.00 54.69           C
ATOM     28  CB  LEU A 100      27.387   4.836 -40.601  1.00 54.69           C
ATOM     29  O   LEU A 100      25.836   5.078 -37.606  1.00 54.69           O
ATOM     30  CG  LEU A 100      25.903   4.861 -41.025  1.00 54.69           C
ATOM     31  CD1 LEU A 100      25.341   6.283 -41.094  1.00 54.69           C
ATOM     32  CD2 LEU A 100      25.754   4.221 -42.405  1.00 54.69           C
ATOM     33  N   ALA A 101      27.264   3.353 -37.810  1.00 59.38           N
ATOM     34  CA  ALA A 101      26.603   2.529 -36.808  1.00 59.38           C
ATOM     35  C   ALA A 101      26.642   3.189 -35.416  1.00 59.38           C
ATOM     36  CB  ALA A 101      27.252   1.141 -36.840  1.00 59.38           C
ATOM     37  O   ALA A 101      25.664   3.129 -34.674  1.00 59.38           O
ATOM     38  N   LYS A 102      27.734   3.884 -35.071  1.00 62.00           N
ATOM     39  CA  LYS A 102      27.853   4.648 -33.821  1.00 62.00           C
ATOM     40  C   LYS A 102      26.880   5.830 -33.756  1.00 62.00           C
ATOM     41  CB  LYS A 102      29.311   5.090 -33.681  1.00 62.00           C
ATOM     42  O   LYS A 102      26.223   6.006 -32.732  1.00 62.00           O
ATOM     43  CG  LYS A 102      29.595   5.804 -32.357  1.00 62.00           C
ATOM     44  CD  LYS A 102      31.071   6.194 -32.362  1.00 62.00           C
ATOM     45  CE  LYS A 102      31.431   6.999 -31.118  1.00 62.00           C
ATOM     46  NZ  LYS A 102      32.825   7.470 -31.261  1.00 62.00           N
ATOM     47  N   THR A 103      26.736   6.610 -34.831  1.00 58.19           N
ATOM     48  CA  THR A 103      25.757   7.714 -34.893  1.00 58.19           C
ATOM     49  C   THR A 103      24.320   7.206 -34.770  1.00 58.19           C
ATOM     50  CB  THR A 103      25.907   8.507 -36.200  1.00 58.19           C
ATOM     51  O   THR A 103      23.517   7.792 -34.046  1.00 58.19           O
ATOM     52  CG2 THR A 103      24.998   9.734 -36.262  1.00 58.19           C
ATOM     53  OG1 THR A 103      27.222   8.988 -36.334  1.00 58.19           O
ATOM     54  N   VAL A 104      24.003   6.085 -35.420  1.00 59.38           N
ATOM     55  CA  VAL A 104      22.672   5.465 -35.350  1.00 59.38           C
ATOM     56  C   VAL A 104      22.367   4.932 -33.941  1.00 59.38           C
ATOM     57  CB  VAL A 104      22.559   4.381 -36.437  1.00 59.38           C
ATOM     58  O   VAL A 104      21.260   5.140 -33.444  1.00 59.38           O
ATOM     59  CG1 VAL A 104      21.284   3.559 -36.296  1.00 59.38           C
ATOM     60  CG2 VAL A 104      22.535   5.006 -37.839  1.00 59.38           C
ATOM     61  N   ARG A 105      23.344   4.316 -33.256  1.00 64.44           N
ATOM     62  CA  ARG A 105      23.205   3.895 -31.847  1.00 64.44           C
ATOM     63  C   ARG A 105      23.009   5.078 -30.896  1.00 64.44           C
ATOM     64  CB  ARG A 105      24.419   3.057 -31.405  1.00 64.44           C
ATOM     65  O   ARG A 105      22.201   4.982 -29.977  1.00 64.44           O
ATOM     66  CG  ARG A 105      24.420   1.633 -31.986  1.00 64.44           C
ATOM     67  CD  ARG A 105      25.517   0.753 -31.359  1.00 64.44           C
ATOM     68  NE  ARG A 105      26.890   1.144 -31.748  1.00 64.44           N
ATOM     69  NH1 ARG A 105      26.987   0.039 -33.762  1.00 64.44           N
ATOM     70  NH2 ARG A 105      28.716   1.246 -33.094  1.00 64.44           N
ATOM     71  CZ  ARG A 105      27.513   0.815 -32.863  1.00 64.44           C
ATOM     72  N   ALA A 106      23.711   6.192 -31.117  1.00 61.16           N
ATOM     73  CA  ALA A 106      23.542   7.407 -30.319  1.00 61.16           C
ATOM     74  C   ALA A 106      22.116   7.970 -30.448  1.00 61.16           C
ATOM     75  CB  ALA A 106      24.609   8.430 -30.724  1.00 61.16           C
ATOM     76  O   ALA A 106      21.457   8.193 -29.434  1.00 61.16           O
ATOM     77  N   HIS A 107      21.600   8.086 -31.675  1.00 58.69           N
ATOM     78  CA  HIS A 107      20.232   8.551 -31.909  1.00 58.69           C
ATOM     79  C   HIS A 107      19.174   7.617 -31.297  1.00 58.69           C
ATOM     80  CB  HIS A 107      20.020   8.702 -33.418  1.00 58.69           C
ATOM     81  O   HIS A 107      18.238   8.076 -30.646  1.00 58.69           O
ATOM     82  CG  HIS A 107      18.679   9.301 -33.743  1.00 58.69           C
ATOM     83  CD2 HIS A 107      17.661   8.712 -34.444  1.00 58.69           C
ATOM     84  ND1 HIS A 107      18.234  10.538 -33.338  1.00 58.69           N
ATOM     85  CE1 HIS A 107      16.984  10.697 -33.801  1.00 58.69           C
ATOM     86  NE2 HIS A 107      16.593   9.614 -34.495  1.00 58.69           N
ATOM     87  N   GLU A 108      19.341   6.298 -31.434  1.00 62.78           N
ATOM     88  CA  GLU A 108      18.441   5.329 -30.794  1.00 62.78           C
ATOM     89  C   GLU A 108      18.485   5.436 -29.259  1.00 62.78           C
ATOM     90  CB  GLU A 108      18.789   3.916 -31.290  1.00 62.78           C
ATOM     91  O   GLU A 108      17.446   5.354 -28.607  1.00 62.78           O
ATOM     92  CG  GLU A 108      17.955   2.776 -30.674  1.00 62.78           C
ATOM     93  CD  GLU A 108      16.441   2.802 -30.971  1.00 62.78           C
ATOM     94  OE1 GLU A 108      15.722   1.941 -30.398  1.00 62.78           O
ATOM     95  OE2 GLU A 108      15.972   3.632 -31.780  1.00 62.78           O
ATOM     96  N   SER A 109      19.658   5.687 -28.664  1.00 62.44           N
ATOM     97  CA  SER A 109      19.776   5.885 -27.213  1.00 62.44           C
ATOM     98  C   SER A 109      19.050   7.146 -26.719  1.00 62.44           C
ATOM     99  CB  SER A 109      21.247   5.855 -26.782  1.00 62.44           C
ATOM    100  O   SER A 109      18.437   7.118 -25.650  1.00 62.44           O
ATOM    101  OG  SER A 109      21.957   7.045 -27.060  1.00 62.44           O
ATOM    102  N   GLU A 110      19.036   8.224 -27.511  1.00 60.34           N
ATOM    103  CA  GLU A 110      18.269   9.445 -27.221  1.00 60.34           C
ATOM    104  C   GLU A 110      16.757   9.208 -27.331  1.00 60.34           C
ATOM    105  CB  GLU A 110      18.675  10.568 -28.187  1.00 60.34           C
ATOM    106  O   GLU A 110      15.996   9.658 -26.473  1.00 60.34           O
ATOM    107  CG  GLU A 110      20.088  11.113 -27.926  1.00 60.34           C
ATOM    108  CD  GLU A 110      20.551  12.121 -28.996  1.00 60.34           C
ATOM    109  OE1 GLU A 110      21.681  12.639 -28.839  1.00 60.34           O
ATOM    110  OE2 GLU A 110      19.809  12.348 -29.983  1.00 60.34           O
ATOM    111  N   LEU A 111      16.314   8.448 -28.340  1.00 58.81           N
ATOM    112  CA  LEU A 111      14.908   8.059 -28.489  1.00 58.81           C
ATOM    113  C   LEU A 111      14.426   7.223 -27.300  1.00 58.81           C
ATOM    114  CB  LEU A 111      14.715   7.274 -29.800  1.00 58.81           C
ATOM    115  O   LEU A 111      13.336   7.462 -26.778  1.00 58.81           O
ATOM    116  CG  LEU A 111      14.801   8.120 -31.081  1.00 58.81           C
ATOM    117  CD1 LEU A 111      14.748   7.192 -32.295  1.00 58.81           C
ATOM    118  CD2 LEU A 111      13.635   9.106 -31.192  1.00 58.81           C
ATOM    119  N   VAL A 112      15.236   6.267 -26.841  1.00 61.16           N
ATOM    120  CA  VAL A 112      14.930   5.457 -25.652  1.00 61.16           C
ATOM    121  C   VAL A 112      14.812   6.338 -24.421  1.00 61.16           C
ATOM    122  CB  VAL A 112      16.011   4.398 -25.417  1.00 61.16           C
ATOM    123  O   VAL A 112      13.837   6.211 -23.685  1.00 61.16           O
ATOM    124  CG1 VAL A 112      15.834   3.624 -24.104  1.00 61.16           C
ATOM    125  CG2 VAL A 112      16.019   3.379 -26.546  1.00 61.16           C
ATOM    126  N   TYR A 113      15.758   7.256 -24.212  1.00 64.06           N
ATOM    127  CA  TYR A 113      15.678   8.200 -23.104  1.00 64.06           C
ATOM    128  C   TYR A 113      14.413   9.059 -23.172  1.00 64.06           C
ATOM    129  CB  TYR A 113      16.932   9.069 -23.065  1.00 64.06           C
ATOM    130  O   TYR A 113      13.709   9.158 -22.172  1.00 64.06           O
ATOM    131  CG  TYR A 113      16.801  10.236 -22.112  1.00 64.06           C
ATOM    132  CD1 TYR A 113      16.585  11.536 -22.609  1.00 64.06           C
ATOM    133  CD2 TYR A 113      16.831  10.004 -20.724  1.00 64.06           C
ATOM    134  CE1 TYR A 113      16.425  12.612 -21.715  1.00 64.06           C
ATOM    135  CE2 TYR A 113      16.663  11.075 -19.828  1.00 64.06           C
ATOM    136  OH  TYR A 113      16.345  13.413 -19.450  1.00 64.06           O
ATOM    137  CZ  TYR A 113      16.471  12.381 -20.322  1.00 64.06           C
ATOM    138  N   SER A 114      14.071   9.614 -24.338  1.00 55.88           N
ATOM    139  CA  SER A 114      12.851  10.412 -24.501  1.00 55.88           C
ATOM    140  C   SER A 114      11.592   9.608 -24.167  1.00 55.88           C
ATOM    141  CB  SER A 114      12.775  10.969 -25.924  1.00 55.88           C
ATOM    142  O   SER A 114      10.733  10.108 -23.445  1.00 55.88           O
ATOM    143  OG  SER A 114      11.575  11.697 -26.118  1.00 55.88           O
ATOM    144  N   ILE A 115      11.501   8.353 -24.623  1.00 57.03           N
ATOM    145  CA  ILE A 115      10.379   7.459 -24.300  1.00 57.03           C
ATOM    146  C   ILE A 115      10.318   7.190 -22.795  1.00 57.03           C
ATOM    147  CB  ILE A 115      10.499   6.146 -25.108  1.00 57.03           C
ATOM    148  O   ILE A 115       9.246   7.275 -22.198  1.00 57.03           O
ATOM    149  CG1 ILE A 115      10.230   6.429 -26.602  1.00 57.03           C
ATOM    150  CG2 ILE A 115       9.527   5.060 -24.605  1.00 57.03           C
ATOM    151  CD1 ILE A 115      10.659   5.286 -27.527  1.00 57.03           C
ATOM    152  N   LEU A 116      11.456   6.874 -22.173  1.00 61.88           N
ATOM    153  CA  LEU A 116      11.517   6.573 -20.745  1.00 61.88           C
ATOM    154  C   LEU A 116      11.153   7.782 -19.893  1.00 61.88           C
ATOM    155  CB  LEU A 116      12.926   6.080 -20.371  1.00 61.88           C
ATOM    156  O   LEU A 116      10.361   7.656 -18.965  1.00 61.88           O
ATOM    157  CG  LEU A 116      13.250   4.683 -20.896  1.00 61.88           C
ATOM    158  CD1 LEU A 116      14.724   4.356 -20.645  1.00 61.88           C
ATOM    159  CD2 LEU A 116      12.369   3.649 -20.204  1.00 61.88           C
ATOM    160  N   HIS A 117      11.710   8.941 -20.222  1.00 60.78           N
ATOM    161  CA  HIS A 117      11.485  10.178 -19.496  1.00 60.78           C
ATOM    162  C   HIS A 117      10.020  10.620 -19.593  1.00 60.78           C
ATOM    163  CB  HIS A 117      12.463  11.228 -20.030  1.00 60.78           C
ATOM    164  O   HIS A 117       9.381  10.813 -18.561  1.00 60.78           O
ATOM    165  CG  HIS A 117      12.388  12.532 -19.291  1.00 60.78           C
ATOM    166  CD2 HIS A 117      12.148  13.760 -19.841  1.00 60.78           C
ATOM    167  ND1 HIS A 117      12.536  12.715 -17.935  1.00 60.78           N
ATOM    168  CE1 HIS A 117      12.378  14.024 -17.679  1.00 60.78           C
ATOM    169  NE2 HIS A 117      12.187  14.704 -18.817  1.00 60.78           N
ATOM    170  N   SER A 118       9.447  10.667 -20.802  1.00 51.78           N
ATOM    171  CA  SER A 118       8.037  11.035 -20.987  1.00 51.78           C
ATOM    172  C   SER A 118       7.073  10.039 -20.338  1.00 51.78           C
ATOM    173  CB  SER A 118       7.706  11.160 -22.477  1.00 51.78           C
ATOM    174  O   SER A 118       6.077  10.451 -19.746  1.00 51.78           O
ATOM    175  OG  SER A 118       8.449  12.213 -23.062  1.00 51.78           O
ATOM    176  N   ASN A 119       7.358   8.734 -20.398  1.00 58.38           N
ATOM    177  CA  ASN A 119       6.507   7.740 -19.742  1.00 58.38           C
ATOM    178  C   ASN A 119       6.603   7.827 -18.216  1.00 58.38           C
ATOM    179  CB  ASN A 119       6.837   6.331 -20.251  1.00 58.38           C
ATOM    180  O   ASN A 119       5.580   7.699 -17.553  1.00 58.38           O
ATOM    181  CG  ASN A 119       6.334   6.069 -21.659  1.00 58.38           C
ATOM    182  ND2 ASN A 119       6.842   5.049 -22.307  1.00 58.38           N
ATOM    183  OD1 ASN A 119       5.460   6.731 -22.194  1.00 58.38           O
ATOM    184  N   VAL A 120       7.785   8.087 -17.647  1.00 61.75           N
ATOM    185  CA  VAL A 120       7.931   8.281 -16.197  1.00 61.75           C
ATOM    186  C   VAL A 120       7.108   9.472 -15.707  1.00 61.75           C
ATOM    187  CB  VAL A 120       9.419   8.356 -15.798  1.00 61.75           C
ATOM    188  O   VAL A 120       6.345   9.309 -14.759  1.00 61.75           O
ATOM    189  CG1 VAL A 120       9.658   8.995 -14.430  1.00 61.75           C
ATOM    190  CG2 VAL A 120       9.971   6.923 -15.748  1.00 61.75           C
ATOM    191  N   GLU A 121       7.143  10.614 -16.396  1.00 55.50           N
ATOM    192  CA  GLU A 121       6.310  11.773 -16.035  1.00 55.50           C
ATOM    193  C   GLU A 121       4.802  11.470 -16.119  1.00 55.50           C
ATOM    194  CB  GLU A 121       6.626  12.951 -16.967  1.00 55.50           C
ATOM    195  O   GLU A 121       4.017  11.897 -15.268  1.00 55.50           O
ATOM    196  CG  GLU A 121       8.025  13.546 -16.749  1.00 55.50           C
ATOM    197  CD  GLU A 121       8.278  14.784 -17.627  1.00 55.50           C
ATOM    198  OE1 GLU A 121       9.188  15.562 -17.264  1.00 55.50           O
ATOM    199  OE2 GLU A 121       7.547  14.973 -18.631  1.00 55.50           O
ATOM    200  N   LEU A 122       4.366  10.712 -17.131  1.00 54.22           N
ATOM    201  CA  LEU A 122       2.966  10.294 -17.260  1.00 54.22           C
ATOM    202  C   LEU A 122       2.549   9.334 -16.137  1.00 54.22           C
ATOM    203  CB  LEU A 122       2.744   9.647 -18.637  1.00 54.22           C
ATOM    204  O   LEU A 122       1.458   9.481 -15.580  1.00 54.22           O
ATOM    205  CG  LEU A 122       2.759  10.636 -19.816  1.00 54.22           C
ATOM    206  CD1 LEU A 122       2.743   9.854 -21.130  1.00 54.22           C
ATOM    207  CD2 LEU A 122       1.542  11.566 -19.804  1.00 54.22           C
ATOM    208  N   LEU A 123       3.413   8.380 -15.784  1.00 60.03           N
ATOM    209  CA  LEU A 123       3.172   7.433 -14.695  1.00 60.03           C
ATOM    210  C   LEU A 123       3.094   8.147 -13.347  1.00 60.03           C
ATOM    211  CB  LEU A 123       4.276   6.361 -14.680  1.00 60.03           C
ATOM    212  O   LEU A 123       2.169   7.890 -12.581  1.00 60.03           O
ATOM    213  CG  LEU A 123       4.220   5.374 -15.858  1.00 60.03           C
ATOM    214  CD1 LEU A 123       5.450   4.465 -15.817  1.00 60.03           C
ATOM    215  CD2 LEU A 123       2.962   4.516 -15.825  1.00 60.03           C
ATOM    216  N   GLU A 124       4.004   9.081 -13.077  1.00 59.44           N
ATOM    217  CA  GLU A 124       3.992   9.884 -11.852  1.00 59.44           C
ATOM    218  C   GLU A 124       2.673  10.646 -11.690  1.00 59.44           C
ATOM    219  CB  GLU A 124       5.165  10.873 -11.876  1.00 59.44           C
ATOM    220  O   GLU A 124       2.011  10.537 -10.654  1.00 59.44           O
ATOM    221  CG  GLU A 124       6.513  10.186 -11.622  1.00 59.44           C
ATOM    222  CD  GLU A 124       7.707  11.121 -11.854  1.00 59.44           C
ATOM    223  OE1 GLU A 124       8.836  10.583 -11.908  1.00 59.44           O
ATOM    224  OE2 GLU A 124       7.518  12.357 -11.893  1.00 59.44           O
ATOM    225  N   ASN A 125       2.245  11.351 -12.741  1.00 54.41           N
ATOM    226  CA  ASN A 125       0.989  12.099 -12.735  1.00 54.41           C
ATOM    227  C   ASN A 125      -0.231  11.181 -12.579  1.00 54.41           C
ATOM    228  CB  ASN A 125       0.902  12.925 -14.027  1.00 54.41           C
ATOM    229  O   ASN A 125      -1.161  11.511 -11.840  1.00 54.41           O
ATOM    230  CG  ASN A 125       1.818  14.134 -13.994  1.00 54.41           C
ATOM    231  ND2 ASN A 125       2.588  14.361 -15.026  1.00 54.41           N
ATOM    232  OD1 ASN A 125       1.833  14.904 -13.052  1.00 54.41           O
ATOM    233  N   SER A 126      -0.228  10.019 -13.237  1.00 56.41           N
ATOM    234  CA  SER A 126      -1.329   9.060 -13.140  1.00 56.41           C
ATOM    235  C   SER A 126      -1.438   8.459 -11.738  1.00 56.41           C
ATOM    236  CB  SER A 126      -1.165   7.948 -14.176  1.00 56.41           C
ATOM    237  O   SER A 126      -2.533   8.430 -11.179  1.00 56.41           O
ATOM    238  OG  SER A 126      -2.341   7.161 -14.209  1.00 56.41           O
ATOM    239  N   ILE A 127      -0.327   7.992 -11.158  1.00 62.53           N
ATOM    240  CA  ILE A 127      -0.302   7.369  -9.826  1.00 62.53           C
ATOM    241  C   ILE A 127      -0.710   8.385  -8.754  1.00 62.53           C
ATOM    242  CB  ILE A 127       1.093   6.765  -9.539  1.00 62.53           C
ATOM    243  O   ILE A 127      -1.536   8.078  -7.893  1.00 62.53           O
ATOM    244  CG1 ILE A 127       1.398   5.601 -10.505  1.00 62.53           C
ATOM    245  CG2 ILE A 127       1.154   6.240  -8.095  1.00 62.53           C
ATOM    246  CD1 ILE A 127       2.852   5.108 -10.485  1.00 62.53           C
ATOM    247  N   SER A 128      -0.186   9.610  -8.843  1.00 58.62           N
ATOM    248  CA  SER A 128      -0.552  10.708  -7.944  1.00 58.62           C
ATOM    249  C   SER A 128      -2.048  11.044  -8.036  1.00 58.62           C
ATOM    250  CB  SER A 128       0.308  11.925  -8.288  1.00 58.62           C
ATOM    251  O   SER A 128      -2.740  11.112  -7.018  1.00 58.62           O
ATOM    252  OG  SER A 128       0.063  12.965  -7.369  1.00 58.62           O
ATOM    253  N   GLY A 129      -2.587  11.135  -9.258  1.00 54.97           N
ATOM    254  CA  GLY A 129      -4.015  11.355  -9.485  1.00 54.97           C
ATOM    255  C   GLY A 129      -4.897  10.267  -8.863  1.00 54.97           C
ATOM    256  O   GLY A 129      -5.906  10.584  -8.229  1.00 54.97           O
ATOM    257  N   TYR A 130      -4.504   8.993  -8.973  1.00 62.81           N
ATOM    258  CA  TYR A 130      -5.217   7.893  -8.316  1.00 62.81           C
ATOM    259  C   TYR A 130      -5.191   8.011  -6.789  1.00 62.81           C
ATOM    260  CB  TYR A 130      -4.647   6.536  -8.751  1.00 62.81           C
ATOM    261  O   TYR A 130      -6.232   7.825  -6.157  1.00 62.81           O
ATOM    262  CG  TYR A 130      -5.040   6.108 -10.152  1.00 62.81           C
ATOM    263  CD1 TYR A 130      -6.401   5.953 -10.482  1.00 62.81           C
ATOM    264  CD2 TYR A 130      -4.051   5.820 -11.111  1.00 62.81           C
ATOM    265  CE1 TYR A 130      -6.770   5.542 -11.777  1.00 62.81           C
ATOM    266  CE2 TYR A 130      -4.413   5.385 -12.399  1.00 62.81           C
ATOM    267  OH  TYR A 130      -6.136   4.847 -13.979  1.00 62.81           O
ATOM    268  CZ  TYR A 130      -5.776   5.258 -12.736  1.00 62.81           C
ATOM    269  N   ALA A 131      -4.046   8.360  -6.197  1.00 60.91           N
ATOM    270  CA  ALA A 131      -3.920   8.526  -4.750  1.00 60.91           C
ATOM    271  C   ALA A 131      -4.841   9.635  -4.211  1.00 60.91           C
ATOM    272  CB  ALA A 131      -2.449   8.805  -4.415  1.00 60.91           C
ATOM    273  O   ALA A 131      -5.468   9.465  -3.163  1.00 60.91           O
ATOM    274  N   ASP A 132      -4.966  10.752  -4.929  1.00 59.34           N
ATOM    275  CA  ASP A 132      -5.837  11.856  -4.521  1.00 59.34           C
ATOM    276  C   ASP A 132      -7.320  11.536  -4.704  1.00 59.34           C
ATOM    277  CB  ASP A 132      -5.437  13.137  -5.260  1.00 59.34           C
ATOM    278  O   ASP A 132      -8.111  11.783  -3.791  1.00 59.34           O
ATOM    279  CG  ASP A 132      -4.167  13.777  -4.685  1.00 59.34           C
ATOM    280  OD1 ASP A 132      -3.777  13.429  -3.531  1.00 59.34           O
ATOM    281  OD2 ASP A 132      -3.653  14.691  -5.364  1.00 59.34           O
ATOM    282  N   ILE A 133      -7.701  10.917  -5.827  1.00 59.34           N
ATOM    283  CA  ILE A 133      -9.082  10.461  -6.054  1.00 59.34           C
ATOM    284  C   ILE A 133      -9.493   9.451  -4.977  1.00 59.34           C
ATOM    285  CB  ILE A 133      -9.246   9.898  -7.483  1.00 59.34           C
ATOM    286  O   ILE A 133     -10.608   9.519  -4.453  1.00 59.34           O
ATOM    287  CG1 ILE A 133      -9.134  11.056  -8.502  1.00 59.34           C
ATOM    288  CG2 ILE A 133     -10.606   9.187  -7.650  1.00 59.34           C
ATOM    289  CD1 ILE A 133      -8.995  10.589  -9.956  1.00 59.34           C
ATOM    290  N   TRP A 134      -8.588   8.545  -4.601  1.00 69.44           N
ATOM    291  CA  TRP A 134      -8.868   7.504  -3.620  1.00 69.44           C
ATOM    292  C   TRP A 134      -9.240   8.070  -2.246  1.00 69.44           C
ATOM    293  CB  TRP A 134      -7.669   6.561  -3.523  1.00 69.44           C
ATOM    294  O   TRP A 134     -10.213   7.618  -1.636  1.00 69.44           O
ATOM    295  CG  TRP A 134      -7.984   5.340  -2.737  1.00 69.44           C
ATOM    296  CD1 TRP A 134      -7.628   5.105  -1.457  1.00 69.44           C
ATOM    297  CD2 TRP A 134      -8.810   4.210  -3.144  1.00 69.44           C
ATOM    298  CE2 TRP A 134      -8.934   3.324  -2.035  1.00 69.44           C
ATOM    299  CE3 TRP A 134      -9.483   3.858  -4.335  1.00 69.44           C
ATOM    300  NE1 TRP A 134      -8.188   3.919  -1.039  1.00 69.44           N
ATOM    301  CH2 TRP A 134     -10.318   1.805  -3.310  1.00 69.44           C
ATOM    302  CZ2 TRP A 134      -9.699   2.154  -2.100  1.00 69.44           C
ATOM    303  CZ3 TRP A 134     -10.213   2.657  -4.424  1.00 69.44           C
ATOM    304  N   LYS A 135      -8.561   9.127  -1.786  1.00 64.44           N
ATOM    305  CA  LYS A 135      -8.851   9.772  -0.490  1.00 64.44           C
ATOM    306  C   LYS A 135     -10.297  10.274  -0.383  1.00 64.44           C
ATOM    307  CB  LYS A 135      -7.875  10.934  -0.264  1.00 64.44           C
ATOM    308  O   LYS A 135     -10.878  10.221   0.702  1.00 64.44           O
ATOM    309  CG  LYS A 135      -6.421  10.477  -0.062  1.00 64.44           C
ATOM    310  CD  LYS A 135      -5.474  11.674  -0.226  1.00 64.44           C
ATOM    311  CE  LYS A 135      -4.020  11.220  -0.380  1.00 64.44           C
ATOM    312  NZ  LYS A 135      -3.193  12.297  -0.992  1.00 64.44           N
ATOM    313  N   PHE A 136     -10.923  10.694  -1.489  1.00 59.53           N
ATOM    314  CA  PHE A 136     -12.331  11.125  -1.495  1.00 59.53           C
ATOM    315  C   PHE A 136     -13.321   9.981  -1.233  1.00 59.53           C
ATOM    316  CB  PHE A 136     -12.672  11.826  -2.815  1.00 59.53           C
ATOM    317  O   PHE A 136     -14.474  10.230  -0.879  1.00 59.53           O
ATOM    318  CG  PHE A 136     -11.966  13.151  -3.003  1.00 59.53           C
ATOM    319  CD1 PHE A 136     -12.387  14.286  -2.285  1.00 59.53           C
ATOM    320  CD2 PHE A 136     -10.879  13.252  -3.885  1.00 59.53           C
ATOM    321  CE1 PHE A 136     -11.721  15.513  -2.453  1.00 59.53           C
ATOM    322  CE2 PHE A 136     -10.210  14.475  -4.056  1.00 59.53           C
ATOM    323  CZ  PHE A 136     -10.632  15.608  -3.340  1.00 59.53           C
ATOM    324  N   THR A 137     -12.884   8.727  -1.362  1.00 67.88           N
ATOM    325  CA  THR A 137     -13.723   7.544  -1.127  1.00 67.88           C
ATOM    326  C   THR A 137     -13.709   7.069   0.330  1.00 67.88           C
ATOM    327  CB  THR A 137     -13.374   6.400  -2.091  1.00 67.88           C
ATOM    328  O   THR A 137     -14.497   6.198   0.696  1.00 67.88           O
ATOM    329  CG2 THR A 137     -13.335   6.841  -3.555  1.00 67.88           C
ATOM    330  OG1 THR A 137     -12.136   5.807  -1.785  1.00 67.88           O
ATOM    331  N   ASN A 138     -12.881   7.666   1.200  1.00 72.88           N
ATOM    332  CA  ASN A 138     -12.697   7.231   2.590  1.00 72.88           C
ATOM    333  C   ASN A 138     -14.015   7.100   3.367  1.00 72.88           C
ATOM    334  CB  ASN A 138     -11.728   8.204   3.295  1.00 72.88           C
ATOM    335  O   ASN A 138     -14.274   6.057   3.965  1.00 72.88           O
ATOM    336  CG  ASN A 138     -10.272   7.940   2.954  1.00 72.88           C
ATOM    337  ND2 ASN A 138      -9.378   8.851   3.253  1.00 72.88           N
ATOM    338  OD1 ASN A 138      -9.915   6.885   2.467  1.00 72.88           O
ATOM    339  N   SER A 139     -14.888   8.110   3.308  1.00 66.75           N
ATOM    340  CA  SER A 139     -16.176   8.081   4.017  1.00 66.75           C
ATOM    341  C   SER A 139     -17.094   6.959   3.524  1.00 66.75           C
ATOM    342  CB  SER A 139     -16.899   9.422   3.862  1.00 66.75           C
ATOM    343  O   SER A 139     -17.824   6.360   4.315  1.00 66.75           O
ATOM    344  OG  SER A 139     -16.046  10.480   4.249  1.00 66.75           O
ATOM    345  N   TYR A 140     -17.041   6.634   2.228  1.00 70.62           N
ATOM    346  CA  TYR A 140     -17.784   5.506   1.669  1.00 70.62           C
ATOM    347  C   TYR A 140     -17.266   4.178   2.232  1.00 70.62           C
ATOM    348  CB  TYR A 140     -17.725   5.542   0.136  1.00 70.62           C
ATOM    349  O   TYR A 140     -18.062   3.366   2.702  1.00 70.62           O
ATOM    350  CG  TYR A 140     -18.307   4.307  -0.518  1.00 70.62           C
ATOM    351  CD1 TYR A 140     -17.457   3.247  -0.890  1.00 70.62           C
ATOM    352  CD2 TYR A 140     -19.694   4.209  -0.736  1.00 70.62           C
ATOM    353  CE1 TYR A 140     -17.997   2.091  -1.480  1.00 70.62           C
ATOM    354  CE2 TYR A 140     -20.236   3.053  -1.332  1.00 70.62           C
ATOM    355  OH  TYR A 140     -19.894   0.863  -2.263  1.00 70.62           O
ATOM    356  CZ  TYR A 140     -19.383   1.990  -1.703  1.00 70.62           C
ATOM    357  N   TRP A 141     -15.946   3.975   2.262  1.00 82.75           N
ATOM    358  CA  TRP A 141     -15.350   2.736   2.772  1.00 82.75           C
ATOM    359  C   TRP A 141     -15.525   2.554   4.276  1.00 82.75           C
ATOM    360  CB  TRP A 141     -13.874   2.682   2.389  1.00 82.75           C
ATOM    361  O   TRP A 141     -15.806   1.442   4.723  1.00 82.75           O
ATOM    362  CG  TRP A 141     -13.651   2.596   0.918  1.00 82.75           C
ATOM    363  CD1 TRP A 141     -12.892   3.436   0.184  1.00 82.75           C
ATOM    364  CD2 TRP A 141     -14.176   1.606  -0.020  1.00 82.75           C
ATOM    365  CE2 TRP A 141     -13.716   1.943  -1.329  1.00 82.75           C
ATOM    366  CE3 TRP A 141     -14.990   0.457   0.104  1.00 82.75           C
ATOM    367  NE1 TRP A 141     -12.921   3.050  -1.139  1.00 82.75           N
ATOM    368  CH2 TRP A 141     -14.931   0.099  -2.308  1.00 82.75           C
ATOM    369  CZ2 TRP A 141     -14.087   1.211  -2.463  1.00 82.75           C
ATOM    370  CZ3 TRP A 141     -15.361  -0.290  -1.028  1.00 82.75           C
ATOM    371  N   MET A 142     -15.451   3.638   5.051  1.00 82.81           N
ATOM    372  CA  MET A 142     -15.817   3.628   6.469  1.00 82.81           C
ATOM    373  C   MET A 142     -17.253   3.143   6.652  1.00 82.81           C
ATOM    374  CB  MET A 142     -15.644   5.028   7.069  1.00 82.81           C
ATOM    375  O   MET A 142     -17.502   2.231   7.440  1.00 82.81           O
ATOM    376  CG  MET A 142     -14.177   5.458   7.163  1.00 82.81           C
ATOM    377  SD  MET A 142     -13.966   7.218   7.542  1.00 82.81           S
ATOM    378  CE  MET A 142     -14.200   7.203   9.338  1.00 82.81           C
ATOM    379  N   ARG A 143     -18.185   3.674   5.855  1.00 72.00           N
ATOM    380  CA  ARG A 143     -19.587   3.268   5.911  1.00 72.00           C
ATOM    381  C   ARG A 143     -19.804   1.810   5.504  1.00 72.00           C
ATOM    382  CB  ARG A 143     -20.420   4.244   5.063  1.00 72.00           C
ATOM    383  O   ARG A 143     -20.555   1.103   6.173  1.00 72.00           O
ATOM    384  CG  ARG A 143     -21.920   3.939   5.088  1.00 72.00           C
ATOM    385  CD  ARG A 143     -22.437   3.975   6.523  1.00 72.00           C
ATOM    386  NE  ARG A 143     -23.860   3.647   6.587  1.00 72.00           N
ATOM    387  NH1 ARG A 143     -23.765   2.602   8.634  1.00 72.00           N
ATOM    388  NH2 ARG A 143     -25.679   2.687   7.462  1.00 72.00           N
ATOM    389  CZ  ARG A 143     -24.420   2.980   7.569  1.00 72.00           C
ATOM    390  N   GLN A 144     -19.162   1.341   4.436  1.00 73.31           N
ATOM    391  CA  GLN A 144     -19.264  -0.063   4.021  1.00 73.31           C
ATOM    392  C   GLN A 144     -18.699  -1.010   5.085  1.00 73.31           C
ATOM    393  CB  GLN A 144     -18.550  -0.296   2.679  1.00 73.31           C
ATOM    394  O   GLN A 144     -19.281  -2.061   5.347  1.00 73.31           O
ATOM    395  CG  GLN A 144     -19.233   0.365   1.476  1.00 73.31           C
ATOM    396  CD  GLN A 144     -20.681  -0.074   1.288  1.00 73.31           C
ATOM    397  NE2 GLN A 144     -21.549   0.819   0.868  1.00 73.31           N
ATOM    398  OE1 GLN A 144     -21.087  -1.194   1.541  1.00 73.31           O
ATOM    399  N   ALA A 145     -17.602  -0.632   5.744  1.00 81.56           N
ATOM    400  CA  ALA A 145     -17.013  -1.429   6.814  1.00 81.56           C
ATOM    401  C   ALA A 145     -17.914  -1.493   8.063  1.00 81.56           C
ATOM    402  CB  ALA A 145     -15.616  -0.876   7.099  1.00 81.56           C
ATOM    403  O   ALA A 145     -18.033  -2.555   8.670  1.00 81.56           O
ATOM    404  N   GLU A 146     -18.608  -0.407   8.420  1.00 77.69           N
ATOM    405  CA  GLU A 146     -19.639  -0.414   9.475  1.00 77.69           C
ATOM    406  C   GLU A 146     -20.799  -1.358   9.141  1.00 77.69           C
ATOM    407  CB  GLU A 146     -20.237   0.985   9.642  1.00 77.69           C
ATOM    408  O   GLU A 146     -21.243  -2.127   9.993  1.00 77.69           O
ATOM    409  CG  GLU A 146     -19.273   2.024  10.216  1.00 77.69           C
ATOM    410  CD  GLU A 146     -19.783   3.454   9.989  1.00 77.69           C
ATOM    411  OE1 GLU A 146     -19.176   4.385  10.557  1.00 77.69           O
ATOM    412  OE2 GLU A 146     -20.813   3.681   9.303  1.00 77.69           O
ATOM    413  N   VAL A 147     -21.277  -1.321   7.894  1.00 66.12           N
ATOM    414  CA  VAL A 147     -22.345  -2.208   7.414  1.00 66.12           C
ATOM    415  C   VAL A 147     -21.896  -3.668   7.474  1.00 66.12           C
ATOM    416  CB  VAL A 147     -22.786  -1.807   5.993  1.00 66.12           C
ATOM    417  O   VAL A 147     -22.609  -4.498   8.035  1.00 66.12           O
ATOM    418  CG1 VAL A 147     -23.699  -2.863   5.362  1.00 66.12           C
ATOM    419  CG2 VAL A 147     -23.524  -0.459   6.012  1.00 66.12           C
ATOM    420  N   ALA A 148     -20.696  -3.979   6.980  1.00 72.81           N
ATOM    421  CA  ALA A 148     -20.128  -5.324   7.043  1.00 72.81           C
ATOM    422  C   ALA A 148     -19.924  -5.800   8.494  1.00 72.81           C
ATOM    423  CB  ALA A 148     -18.814  -5.322   6.254  1.00 72.81           C
ATOM    424  O   ALA A 148     -20.185  -6.964   8.808  1.00 72.81           O
ATOM    425  N   ALA A 149     -19.524  -4.903   9.400  1.00 76.81           N
ATOM    426  CA  ALA A 149     -19.451  -5.192  10.828  1.00 76.81           C
ATOM    427  C   ALA A 149     -20.835  -5.512  11.413  1.00 76.81           C
ATOM    428  CB  ALA A 149     -18.782  -4.016  11.549  1.00 76.81           C
ATOM    429  O   ALA A 149     -20.958  -6.482  12.156  1.00 76.81           O
ATOM    430  N   ALA A 150     -21.874  -4.753  11.051  1.00 71.12           N
ATOM    431  CA  ALA A 150     -23.247  -5.001  11.492  1.00 71.12           C
ATOM    432  C   ALA A 150     -23.798  -6.337  10.974  1.00 71.12           C
ATOM    433  CB  ALA A 150     -24.134  -3.832  11.047  1.00 71.12           C
ATOM    434  O   ALA A 150     -24.431  -7.060  11.736  1.00 71.12           O
ATOM    435  N   GLU A 151     -23.533  -6.688   9.711  1.00 70.88           N
ATOM    436  CA  GLU A 151     -23.931  -7.981   9.134  1.00 70.88           C
ATOM    437  C   GLU A 151     -23.237  -9.163   9.817  1.00 70.88           C
ATOM    438  CB  GLU A 151     -23.578  -8.047   7.637  1.00 70.88           C
ATOM    439  O   GLU A 151     -23.831 -10.228   9.984  1.00 70.88           O
ATOM    440  CG  GLU A 151     -24.459  -7.177   6.734  1.00 70.88           C
ATOM    441  CD  GLU A 151     -24.246  -7.452   5.228  1.00 70.88           C
ATOM    442  OE1 GLU A 151     -25.070  -6.924   4.449  1.00 70.88           O
ATOM    443  OE2 GLU A 151     -23.336  -8.235   4.832  1.00 70.88           O
ATOM    444  N   ARG A 152     -21.960  -8.993  10.180  1.00 81.50           N
ATOM    445  CA  ARG A 152     -21.142 -10.066  10.751  1.00 81.50           C
ATOM    446  C   ARG A 152     -21.336 -10.245  12.256  1.00 81.50           C
ATOM    447  CB  ARG A 152     -19.673  -9.800  10.377  1.00 81.50           C
ATOM    448  O   ARG A 152     -21.024 -11.325  12.775  1.00 81.50           O
ATOM    449  CG  ARG A 152     -18.684 -10.856  10.893  1.00 81.50           C
ATOM    450  CD  ARG A 152     -19.071 -12.277  10.458  1.00 81.50           C
ATOM    451  NE  ARG A 152     -18.149 -13.277  11.016  1.00 81.50           N
ATOM    452  NH1 ARG A 152     -19.441 -13.849  12.832  1.00 81.50           N
ATOM    453  NH2 ARG A 152     -17.513 -14.916  12.452  1.00 81.50           N
ATOM    454  CZ  ARG A 152     -18.374 -14.005  12.094  1.00 81.50           C
ATOM    455  N   TRP A 153     -21.770  -9.198  12.952  1.00 87.19           N
ATOM    456  CA  TRP A 153     -21.854  -9.183  14.405  1.00 87.19           C
ATOM    457  C   TRP A 153     -22.826 -10.246  14.931  1.00 87.19           C
ATOM    458  CB  TRP A 153     -22.187  -7.776  14.908  1.00 87.19           C
ATOM    459  O   TRP A 153     -23.942 -10.413  14.446  1.00 87.19           O
ATOM    460  CG  TRP A 153     -22.204  -7.659  16.398  1.00 87.19           C
ATOM    461  CD1 TRP A 153     -21.155  -7.313  17.176  1.00 87.19           C
ATOM    462  CD2 TRP A 153     -23.291  -7.978  17.313  1.00 87.19           C
ATOM    463  CE2 TRP A 153     -22.808  -7.847  18.649  1.00 87.19           C
ATOM    464  CE3 TRP A 153     -24.622  -8.414  17.140  1.00 87.19           C
ATOM    465  NE1 TRP A 153     -21.505  -7.415  18.508  1.00 87.19           N
ATOM    466  CH2 TRP A 153     -24.908  -8.632  19.550  1.00 87.19           C
ATOM    467  CZ2 TRP A 153     -23.598  -8.173  19.759  1.00 87.19           C
ATOM    468  CZ3 TRP A 153     -25.426  -8.730  18.248  1.00 87.19           C
ATOM    469  N   ALA A 154     -22.378 -10.962  15.957  1.00 75.19           N
ATOM    470  CA  ALA A 154     -23.173 -11.871  16.769  1.00 75.19           C
ATOM    471  C   ALA A 154     -22.584 -11.884  18.185  1.00 75.19           C
ATOM    472  CB  ALA A 154     -23.172 -13.271  16.139  1.00 75.19           C
ATOM    473  O   ALA A 154     -21.401 -11.588  18.358  1.00 75.19           O
ATOM    474  N   ALA A 155     -23.382 -12.249  19.190  1.00 77.00           N
ATOM    475  CA  ALA A 155     -22.977 -12.170  20.598  1.00 77.00           C
ATOM    476  C   ALA A 155     -21.716 -12.994  20.943  1.00 77.00           C
ATOM    477  CB  ALA A 155     -24.171 -12.606  21.455  1.00 77.00           C
ATOM    478  O   ALA A 155     -20.988 -12.647  21.871  1.00 77.00           O
ATOM    479  N   ASP A 156     -21.450 -14.075  20.208  1.00 82.94           N
ATOM    480  CA  ASP A 156     -20.295 -14.965  20.367  1.00 82.94           C
ATOM    481  C   ASP A 156     -19.193 -14.747  19.312  1.00 82.94           C
ATOM    482  CB  ASP A 156     -20.797 -16.419  20.370  1.00 82.94           C
ATOM    483  O   ASP A 156     -18.115 -15.342  19.405  1.00 82.94           O
ATOM    484  CG  ASP A 156     -21.468 -16.872  19.062  1.00 82.94           C
ATOM    485  OD1 ASP A 156     -21.956 -16.005  18.297  1.00 82.94           O
ATOM    486  OD2 ASP A 156     -21.529 -18.105  18.860  1.00 82.94           O
ATOM    487  N   ALA A 157     -19.425 -13.881  18.324  1.00 84.00           N
ATOM    488  CA  ALA A 157     -18.440 -13.573  17.299  1.00 84.00           C
ATOM    489  C   ALA A 157     -17.346 -12.641  17.839  1.00 84.00           C
ATOM    490  CB  ALA A 157     -19.141 -12.994  16.067  1.00 84.00           C
ATOM    491  O   ALA A 157     -17.596 -11.735  18.632  1.00 84.00           O
ATOM    492  N   GLN A 158     -16.119 -12.835  17.359  1.00 89.81           N
ATOM    493  CA  GLN A 158     -15.011 -11.917  17.610  1.00 89.81           C
ATOM    494  C   GLN A 158     -14.854 -10.953  16.438  1.00 89.81           C
ATOM    495  CB  GLN A 158     -13.716 -12.697  17.883  1.00 89.81           C
ATOM    496  O   GLN A 158     -15.062 -11.330  15.282  1.00 89.81           O
ATOM    497  CG  GLN A 158     -13.800 -13.548  19.161  1.00 89.81           C
ATOM    498  CD  GLN A 158     -14.067 -12.709  20.407  1.00 89.81           C
ATOM    499  NE2 GLN A 158     -15.061 -13.045  21.198  1.00 89.81           N
ATOM    500  OE1 GLN A 158     -13.403 -11.724  20.677  1.00 89.81           O
ATOM    501  N   TYR A 159     -14.463  -9.716  16.743  1.00 92.00           N
ATOM    502  CA  TYR A 159     -14.123  -8.742  15.716  1.00 92.00           C
ATOM    503  C   TYR A 159     -12.885  -9.214  14.950  1.00 92.00           C
ATOM    504  CB  TYR A 159     -13.878  -7.368  16.347  1.00 92.00           C
ATOM    505  O   TYR A 159     -11.849  -9.499  15.553  1.00 92.00           O
ATOM    506  CG  TYR A 159     -13.511  -6.316  15.323  1.00 92.00           C
ATOM    507  CD1 TYR A 159     -12.162  -6.100  14.996  1.00 92.00           C
ATOM    508  CD2 TYR A 159     -14.519  -5.605  14.648  1.00 92.00           C
ATOM    509  CE1 TYR A 159     -11.829  -5.189  13.981  1.00 92.00           C
ATOM    510  CE2 TYR A 159     -14.188  -4.664  13.658  1.00 92.00           C
ATOM    511  OH  TYR A 159     -12.520  -3.615  12.304  1.00 92.00           O
ATOM    512  CZ  TYR A 159     -12.839  -4.470  13.306  1.00 92.00           C
ATOM    513  N   TYR A 160     -12.980  -9.258  13.623  1.00 92.38           N
ATOM    514  CA  TYR A 160     -11.867  -9.624  12.759  1.00 92.38           C
ATOM    515  C   TYR A 160     -11.814  -8.691  11.547  1.00 92.38           C
ATOM    516  CB  TYR A 160     -11.984 -11.107  12.381  1.00 92.38           C
ATOM    517  O   TYR A 160     -12.658  -8.765  10.654  1.00 92.38           O
ATOM    518  CG  TYR A 160     -10.804 -11.602  11.577  1.00 92.38           C
ATOM    519  CD1 TYR A 160     -11.005 -12.268  10.356  1.00 92.38           C
ATOM    520  CD2 TYR A 160      -9.496 -11.386  12.054  1.00 92.38           C
ATOM    521  CE1 TYR A 160      -9.903 -12.647   9.567  1.00 92.38           C
ATOM    522  CE2 TYR A 160      -8.394 -11.760  11.272  1.00 92.38           C
ATOM    523  OH  TYR A 160      -7.504 -12.694   9.298  1.00 92.38           O
ATOM    524  CZ  TYR A 160      -8.595 -12.370  10.023  1.00 92.38           C
ATOM    525  N   ALA A 161     -10.839  -7.777  11.551  1.00 94.00           N
ATOM    526  CA  ALA A 161     -10.735  -6.707  10.561  1.00 94.00           C
ATOM    527  C   ALA A 161     -10.574  -7.209   9.117  1.00 94.00           C
ATOM    528  CB  ALA A 161      -9.620  -5.732  10.952  1.00 94.00           C
ATOM    529  O   ALA A 161     -11.344  -6.739   8.284  1.00 94.00           O
ATOM    530  N   PRO A 162      -9.670  -8.157   8.794  1.00 91.88           N
ATOM    531  CA  PRO A 162      -9.493  -8.614   7.417  1.00 91.88           C
ATOM    532  C   PRO A 162     -10.796  -9.121   6.793  1.00 91.88           C
ATOM    533  CB  PRO A 162      -8.395  -9.676   7.465  1.00 91.88           C
ATOM    534  O   PRO A 162     -11.183  -8.633   5.738  1.00 91.88           O
ATOM    535  CG  PRO A 162      -7.578  -9.265   8.687  1.00 91.88           C
ATOM    536  CD  PRO A 162      -8.660  -8.770   9.641  1.00 91.88           C
ATOM    537  N   TYR A 163     -11.552  -9.960   7.509  1.00 88.62           N
ATOM    538  CA  TYR A 163     -12.865 -10.418   7.045  1.00 88.62           C
ATOM    539  C   TYR A 163     -13.859  -9.269   6.835  1.00 88.62           C
ATOM    540  CB  TYR A 163     -13.428 -11.421   8.056  1.00 88.62           C
ATOM    541  O   TYR A 163     -14.580  -9.245   5.843  1.00 88.62           O
ATOM    542  CG  TYR A 163     -14.820 -11.922   7.732  1.00 88.62           C
ATOM    543  CD1 TYR A 163     -15.956 -11.190   8.130  1.00 88.62           C
ATOM    544  CD2 TYR A 163     -14.967 -13.091   6.965  1.00 88.62           C
ATOM    545  CE1 TYR A 163     -17.235 -11.613   7.727  1.00 88.62           C
ATOM    546  CE2 TYR A 163     -16.248 -13.540   6.599  1.00 88.62           C
ATOM    547  OH  TYR A 163     -18.624 -13.222   6.621  1.00 88.62           O
ATOM    548  CZ  TYR A 163     -17.385 -12.797   6.979  1.00 88.62           C
ATOM    549  N   ILE A 164     -13.932  -8.312   7.766  1.00 88.44           N
ATOM    550  CA  ILE A 164     -14.876  -7.187   7.667  1.00 88.44           C
ATOM    551  C   ILE A 164     -14.530  -6.280   6.479  1.00 88.44           C
ATOM    552  CB  ILE A 164     -14.924  -6.412   9.003  1.00 88.44           C
ATOM    553  O   ILE A 164     -15.433  -5.838   5.771  1.00 88.44           O
ATOM    554  CG1 ILE A 164     -15.640  -7.275  10.069  1.00 88.44           C
ATOM    555  CG2 ILE A 164     -15.641  -5.057   8.853  1.00 88.44           C
ATOM    556  CD1 ILE A 164     -15.514  -6.737  11.497  1.00 88.44           C
ATOM    557  N   LEU A 165     -13.244  -6.006   6.254  1.00 91.50           N
ATOM    558  CA  LEU A 165     -12.772  -5.144   5.168  1.00 91.50           C
ATOM    559  C   LEU A 165     -12.825  -5.833   3.797  1.00 91.50           C
ATOM    560  CB  LEU A 165     -11.346  -4.666   5.482  1.00 91.50           C
ATOM    561  O   LEU A 165     -13.019  -5.173   2.779  1.00 91.50           O
ATOM    562  CG  LEU A 165     -11.204  -3.807   6.753  1.00 91.50           C
ATOM    563  CD1 LEU A 165      -9.742  -3.402   6.902  1.00 91.50           C
ATOM    564  CD2 LEU A 165     -12.056  -2.537   6.726  1.00 91.50           C
ATOM    565  N   GLU A 166     -12.680  -7.153   3.750  1.00 84.88           N
ATOM    566  CA  GLU A 166     -12.946  -7.936   2.544  1.00 84.88           C
ATOM    567  C   GLU A 166     -14.447  -7.945   2.235  1.00 84.88           C
ATOM    568  CB  GLU A 166     -12.391  -9.345   2.758  1.00 84.88           C
ATOM    569  O   GLU A 166     -14.868  -7.605   1.129  1.00 84.88           O
ATOM    570  CG  GLU A 166     -12.437 -10.201   1.488  1.00 84.88           C
ATOM    571  CD  GLU A 166     -12.030 -11.655   1.771  1.00 84.88           C
ATOM    572  OE1 GLU A 166     -12.386 -12.517   0.943  1.00 84.88           O
ATOM    573  OE2 GLU A 166     -11.447 -11.910   2.851  1.00 84.88           O
ATOM    574  N   ARG A 167     -15.278  -8.217   3.248  1.00 78.56           N
ATOM    575  CA  ARG A 167     -16.741  -8.231   3.128  1.00 78.56           C
ATOM    576  C   ARG A 167     -17.326  -6.872   2.744  1.00 78.56           C
ATOM    577  CB  ARG A 167     -17.328  -8.755   4.450  1.00 78.56           C
ATOM    578  O   ARG A 167     -18.350  -6.839   2.065  1.00 78.56           O
ATOM    579  CG  ARG A 167     -18.856  -8.862   4.477  1.00 78.56           C
ATOM    580  CD  ARG A 167     -19.380  -9.819   3.405  1.00 78.56           C
ATOM    581  NE  ARG A 167     -20.848  -9.866   3.441  1.00 78.56           N
ATOM    582  NH1 ARG A 167     -21.165 -11.057   1.505  1.00 78.56           N
ATOM    583  NH2 ARG A 167     -22.913 -10.223   2.675  1.00 78.56           N
ATOM    584  CZ  ARG A 167     -21.632 -10.395   2.533  1.00 78.56           C
ATOM    585  N   SER A 168     -16.696  -5.770   3.150  1.00 77.25           N
ATOM    586  CA  SER A 168     -17.091  -4.413   2.747  1.00 77.25           C
ATOM    587  C   SER A 168     -16.765  -4.095   1.283  1.00 77.25           C
ATOM    588  CB  SER A 168     -16.437  -3.381   3.669  1.00 77.25           C
ATOM    589  O   SER A 168     -17.171  -3.050   0.776  1.00 77.25           O
ATOM    590  OG  SER A 168     -15.067  -3.211   3.379  1.00 77.25           O
ATOM    591  N   GLY A 169     -16.022  -4.975   0.604  1.00 73.88           N
ATOM    592  CA  GLY A 169     -15.529  -4.777  -0.753  1.00 73.88           C
ATOM    593  C   GLY A 169     -14.287  -3.890  -0.837  1.00 73.88           C
ATOM    594  O   GLY A 169     -13.763  -3.727  -1.939  1.00 73.88           O
ATOM    595  N   LEU A 170     -13.788  -3.339   0.279  1.00 85.25           N
ATOM    596  CA  LEU A 170     -12.615  -2.460   0.274  1.00 85.25           C
ATOM    597  C   LEU A 170     -11.379  -3.198  -0.247  1.00 85.25           C
ATOM    598  CB  LEU A 170     -12.380  -1.877   1.682  1.00 85.25           C
ATOM    599  O   LEU A 170     -10.728  -2.705  -1.161  1.00 85.25           O
ATOM    600  CG  LEU A 170     -11.069  -1.077   1.823  1.00 85.25           C
ATOM    601  CD1 LEU A 170     -10.988   0.120   0.881  1.00 85.25           C
ATOM    602  CD2 LEU A 170     -10.931  -0.550   3.248  1.00 85.25           C
ATOM    603  N   ILE A 171     -11.078  -4.382   0.296  1.00 88.06           N
ATOM    604  CA  ILE A 171      -9.883  -5.143  -0.103  1.00 88.06           C
ATOM    605  C   ILE A 171      -9.931  -5.513  -1.590  1.00 88.06           C
ATOM    606  CB  ILE A 171      -9.688  -6.377   0.802  1.00 88.06           C
ATOM    607  O   ILE A 171      -8.969  -5.250  -2.302  1.00 88.06           O
ATOM    608  CG1 ILE A 171      -9.479  -5.997   2.288  1.00 88.06           C
ATOM    609  CG2 ILE A 171      -8.527  -7.254   0.320  1.00 88.06           C
ATOM    610  CD1 ILE A 171      -8.234  -5.151   2.599  1.00 88.06           C
ATOM    611  N   GLY A 172     -11.068  -6.010  -2.091  1.00 79.06           N
ATOM    612  CA  GLY A 172     -11.214  -6.336  -3.515  1.00 79.06           C
ATOM    613  C   GLY A 172     -11.074  -5.119  -4.442  1.00 79.06           C
ATOM    614  O   GLY A 172     -10.463  -5.214  -5.503  1.00 79.06           O
ATOM    615  N   ASN A 173     -11.576  -3.944  -4.038  1.00 79.06           N
ATOM    616  CA  ASN A 173     -11.390  -2.714  -4.820  1.00 79.06           C
ATOM    617  C   ASN A 173      -9.945  -2.204  -4.766  1.00 79.06           C
ATOM    618  CB  ASN A 173     -12.374  -1.628  -4.363  1.00 79.06           C
ATOM    619  O   ASN A 173      -9.464  -1.648  -5.750  1.00 79.06           O
ATOM    620  CG  ASN A 173     -13.743  -1.819  -4.977  1.00 79.06           C
ATOM    621  ND2 ASN A 173     -14.583  -2.633  -4.388  1.00 79.06           N
ATOM    622  OD1 ASN A 173     -14.088  -1.239  -5.990  1.00 79.06           O
ATOM    623  N   LEU A 174      -9.243  -2.409  -3.649  1.00 87.88           N
ATOM    624  CA  LEU A 174      -7.817  -2.107  -3.542  1.00 87.88           C
ATOM    625  C   LEU A 174      -6.976  -3.014  -4.437  1.00 87.88           C
ATOM    626  CB  LEU A 174      -7.369  -2.225  -2.080  1.00 87.88           C
ATOM    627  O   LEU A 174      -6.077  -2.516  -5.107  1.00 87.88           O
ATOM    628  CG  LEU A 174      -7.856  -1.071  -1.198  1.00 87.88           C
ATOM    629  CD1 LEU A 174      -7.503  -1.378   0.255  1.00 87.88           C
ATOM    630  CD2 LEU A 174      -7.196   0.236  -1.621  1.00 87.88           C
ATOM    631  N   SER A 175      -7.291  -4.308  -4.506  1.00 82.62           N
ATOM    632  CA  SER A 175      -6.657  -5.229  -5.456  1.00 82.62           C
ATOM    633  C   SER A 175      -6.798  -4.734  -6.896  1.00 82.62           C
ATOM    634  CB  SER A 175      -7.277  -6.621  -5.338  1.00 82.62           C
ATOM    635  O   SER A 175      -5.802  -4.630  -7.608  1.00 82.62           O
ATOM    636  OG  SER A 175      -7.074  -7.140  -4.040  1.00 82.62           O
ATOM    637  N   GLN A 176      -8.010  -4.327  -7.298  1.00 78.88           N
ATOM    638  CA  GLN A 176      -8.251  -3.774  -8.634  1.00 78.88           C
ATOM    639  C   GLN A 176      -7.525  -2.440  -8.862  1.00 78.88           C
ATOM    640  CB  GLN A 176      -9.762  -3.588  -8.844  1.00 78.88           C
ATOM    641  O   GLN A 176      -7.030  -2.181  -9.957  1.00 78.88           O
ATOM    642  CG  GLN A 176     -10.115  -3.252 -10.304  1.00 78.88           C
ATOM    643  CD  GLN A 176      -9.784  -4.418 -11.227  1.00 78.88           C
ATOM    644  NE2 GLN A 176      -8.806  -4.305 -12.096  1.00 78.88           N
ATOM    645  OE1 GLN A 176     -10.419  -5.456 -11.145  1.00 78.88           O
ATOM    646  N   LEU A 177      -7.463  -1.577  -7.843  1.00 79.94           N
ATOM    647  CA  LEU A 177      -6.726  -0.317  -7.915  1.00 79.94           C
ATOM    648  C   LEU A 177      -5.238  -0.569  -8.168  1.00 79.94           C
ATOM    649  CB  LEU A 177      -6.940   0.476  -6.615  1.00 79.94           C
ATOM    650  O   LEU A 177      -4.673   0.056  -9.064  1.00 79.94           O
ATOM    651  CG  LEU A 177      -6.145   1.793  -6.536  1.00 79.94           C
ATOM    652  CD1 LEU A 177      -6.619   2.811  -7.575  1.00 79.94           C
ATOM    653  CD2 LEU A 177      -6.320   2.375  -5.135  1.00 79.94           C
ATOM    654  N   PHE A 178      -4.622  -1.481  -7.410  1.00 84.38           N
ATOM    655  CA  PHE A 178      -3.225  -1.850  -7.618  1.00 84.38           C
ATOM    656  C   PHE A 178      -3.017  -2.459  -9.001  1.00 84.38           C
ATOM    657  CB  PHE A 178      -2.727  -2.787  -6.508  1.00 84.38           C
ATOM    658  O   PHE A 178      -2.119  -2.013  -9.701  1.00 84.38           O
ATOM    659  CG  PHE A 178      -2.515  -2.108  -5.165  1.00 84.38           C
ATOM    660  CD1 PHE A 178      -1.633  -1.014  -5.058  1.00 84.38           C
ATOM    661  CD2 PHE A 178      -3.171  -2.582  -4.015  1.00 84.38           C
ATOM    662  CE1 PHE A 178      -1.433  -0.383  -3.818  1.00 84.38           C
ATOM    663  CE2 PHE A 178      -2.968  -1.954  -2.773  1.00 84.38           C
ATOM    664  CZ  PHE A 178      -2.100  -0.853  -2.674  1.00 84.38           C
ATOM    665  N   GLU A 179      -3.882  -3.370  -9.453  1.00 77.69           N
ATOM    666  CA  GLU A 179      -3.800  -3.925 -10.810  1.00 77.69           C
ATOM    667  C   GLU A 179      -3.804  -2.832 -11.892  1.00 77.69           C
ATOM    668  CB  GLU A 179      -4.950  -4.924 -11.018  1.00 77.69           C
ATOM    669  O   GLU A 179      -2.926  -2.813 -12.756  1.00 77.69           O
ATOM    670  CG  GLU A 179      -4.865  -5.629 -12.382  1.00 77.69           C
ATOM    671  CD  GLU A 179      -6.000  -6.636 -12.623  1.00 77.69           C
ATOM    672  OE1 GLU A 179      -5.807  -7.519 -13.489  1.00 77.69           O
ATOM    673  OE2 GLU A 179      -7.056  -6.527 -11.961  1.00 77.69           O
ATOM    674  N   ASN A 180      -4.735  -1.879 -11.805  1.00 65.94           N
ATOM    675  CA  ASN A 180      -4.847  -0.788 -12.776  1.00 65.94           C
ATOM    676  C   ASN A 180      -3.626   0.144 -12.751  1.00 65.94           C
ATOM    677  CB  ASN A 180      -6.115   0.022 -12.461  1.00 65.94           C
ATOM    678  O   ASN A 180      -3.193   0.644 -13.789  1.00 65.94           O
ATOM    679  CG  ASN A 180      -7.414  -0.730 -12.674  1.00 65.94           C
ATOM    680  ND2 ASN A 180      -8.504  -0.191 -12.183  1.00 65.94           N
ATOM    681  OD1 ASN A 180      -7.509  -1.779 -13.282  1.00 65.94           O
ATOM    682  N   VAL A 181      -3.083   0.408 -11.561  1.00 70.69           N
ATOM    683  CA  VAL A 181      -1.906   1.266 -11.385  1.00 70.69           C
ATOM    684  C   VAL A 181      -0.633   0.573 -11.871  1.00 70.69           C
ATOM    685  CB  VAL A 181      -1.804   1.706  -9.912  1.00 70.69           C
ATOM    686  O   VAL A 181       0.229   1.217 -12.466  1.00 70.69           O
ATOM    687  CG1 VAL A 181      -0.423   2.283  -9.596  1.00 70.69           C
ATOM    688  CG2 VAL A 181      -2.868   2.777  -9.632  1.00 70.69           C
ATOM    689  N   GLU A 182      -0.521  -0.733 -11.650  1.00 78.88           N
ATOM    690  CA  GLU A 182       0.631  -1.554 -12.020  1.00 78.88           C
ATOM    691  C   GLU A 182       0.701  -1.830 -13.535  1.00 78.88           C
ATOM    692  CB  GLU A 182       0.575  -2.861 -11.209  1.00 78.88           C
ATOM    693  O   GLU A 182       1.797  -2.041 -14.060  1.00 78.88           O
ATOM    694  CG  GLU A 182       0.890  -2.659  -9.708  1.00 78.88           C
ATOM    695  CD  GLU A 182       0.561  -3.889  -8.835  1.00 78.88           C
ATOM    696  OE1 GLU A 182       1.015  -3.934  -7.668  1.00 78.88           O
ATOM    697  OE2 GLU A 182      -0.100  -4.844  -9.318  1.00 78.88           O
ATOM    698  N   GLU A 183      -0.420  -1.761 -14.269  1.00 67.56           N
ATOM    699  CA  GLU A 183      -0.446  -1.977 -15.725  1.00 67.56           C
ATOM    700  C   GLU A 183       0.385  -0.935 -16.498  1.00 67.56           C
ATOM    701  CB  GLU A 183      -1.901  -2.009 -16.244  1.00 67.56           C
ATOM    702  O   GLU A 183       1.103  -1.280 -17.439  1.00 67.56           O
ATOM    703  CG  GLU A 183      -1.935  -2.388 -17.739  1.00 67.56           C
ATOM    704  CD  GLU A 183      -3.328  -2.532 -18.371  1.00 67.56           C
ATOM    705  OE1 GLU A 183      -3.345  -3.003 -19.540  1.00 67.56           O
ATOM    706  OE2 GLU A 183      -4.339  -2.146 -17.747  1.00 67.56           O
ATOM    707  N   GLY A 184       0.327   0.340 -16.105  1.00 64.12           N
ATOM    708  CA  GLY A 184       1.058   1.417 -16.783  1.00 64.12           C
ATOM    709  C   GLY A 184       2.582   1.203 -16.795  1.00 64.12           C
ATOM    710  O   GLY A 184       3.191   1.188 -17.876  1.00 64.12           O
ATOM    711  N   PRO A 185       3.220   1.020 -15.621  1.00 70.62           N
ATOM    712  CA  PRO A 185       4.635   0.676 -15.530  1.00 70.62           C
ATOM    713  C   PRO A 185       4.967  -0.613 -16.286  1.00 70.62           C
ATOM    714  CB  PRO A 185       4.936   0.557 -14.031  1.00 70.62           C
ATOM    715  O   PRO A 185       5.941  -0.641 -17.036  1.00 70.62           O
ATOM    716  CG  PRO A 185       3.882   1.451 -13.380  1.00 70.62           C
ATOM    717  CD  PRO A 185       2.676   1.242 -14.289  1.00 70.62           C
ATOM    718  N   ASP A 186       4.129  -1.646 -16.177  1.00 71.31           N
ATOM    719  CA  ASP A 186       4.335  -2.921 -16.868  1.00 71.31           C
ATOM    720  C   ASP A 186       4.408  -2.768 -18.391  1.00 71.31           C
ATOM    721  CB  ASP A 186       3.196  -3.879 -16.504  1.00 71.31           C
ATOM    722  O   ASP A 186       5.314  -3.315 -19.023  1.00 71.31           O
ATOM    723  CG  ASP A 186       3.459  -4.658 -15.223  1.00 71.31           C
ATOM    724  OD1 ASP A 186       4.213  -4.225 -14.326  1.00 71.31           O
ATOM    725  OD2 ASP A 186       3.044  -5.835 -15.195  1.00 71.31           O
ATOM    726  N   LYS A 187       3.495  -1.996 -18.994  1.00 63.41           N
ATOM    727  CA  LYS A 187       3.518  -1.708 -20.439  1.00 63.41           C
ATOM    728  C   LYS A 187       4.740  -0.890 -20.839  1.00 63.41           C
ATOM    729  CB  LYS A 187       2.233  -0.966 -20.848  1.00 63.41           C
ATOM    730  O   LYS A 187       5.318  -1.129 -21.899  1.00 63.41           O
ATOM    731  CG  LYS A 187       0.955  -1.805 -20.721  1.00 63.41           C
ATOM    732  CD  LYS A 187       0.935  -3.009 -21.663  1.00 63.41           C
ATOM    733  CE  LYS A 187      -0.339  -3.803 -21.379  1.00 63.41           C
ATOM    734  NZ  LYS A 187      -0.296  -5.105 -22.077  1.00 63.41           N
ATOM    735  N   THR A 188       5.150   0.044 -19.984  1.00 67.38           N
ATOM    736  CA  THR A 188       6.341   0.869 -20.214  1.00 67.38           C
ATOM    737  C   THR A 188       7.604   0.013 -20.230  1.00 67.38           C
ATOM    738  CB  THR A 188       6.448   1.980 -19.162  1.00 67.38           C
ATOM    739  O   THR A 188       8.393   0.111 -21.168  1.00 67.38           O
ATOM    740  CG2 THR A 188       7.676   2.865 -19.374  1.00 67.38           C
ATOM    741  OG1 THR A 188       5.309   2.805 -19.250  1.00 67.38           O
ATOM    742  N   PHE A 189       7.786  -0.867 -19.244  1.00 75.00           N
ATOM    743  CA  PHE A 189       8.955  -1.747 -19.178  1.00 75.00           C
ATOM    744  C   PHE A 189       8.918  -2.857 -20.237  1.00 75.00           C
ATOM    745  CB  PHE A 189       9.101  -2.295 -17.752  1.00 75.00           C
ATOM    746  O   PHE A 189       9.963  -3.205 -20.787  1.00 75.00           O
ATOM    747  CG  PHE A 189       9.384  -1.228 -16.703  1.00 75.00           C
ATOM    748  CD1 PHE A 189      10.482  -0.362 -16.851  1.00 75.00           C
ATOM    749  CD2 PHE A 189       8.581  -1.121 -15.554  1.00 75.00           C
ATOM    750  CE1 PHE A 189      10.763   0.620 -15.887  1.00 75.00           C
ATOM    751  CE2 PHE A 189       8.860  -0.143 -14.583  1.00 75.00           C
ATOM    752  CZ  PHE A 189       9.947   0.732 -14.750  1.00 75.00           C
ATOM    753  N   GLN A 190       7.730  -3.335 -20.623  1.00 68.88           N
ATOM    754  CA  GLN A 190       7.579  -4.254 -21.753  1.00 68.88           C
ATOM    755  C   GLN A 190       8.102  -3.640 -23.063  1.00 68.88           C
ATOM    756  CB  GLN A 190       6.109  -4.688 -21.871  1.00 68.88           C
ATOM    757  O   GLN A 190       8.844  -4.302 -23.785  1.00 68.88           O
ATOM    758  CG  GLN A 190       5.932  -5.733 -22.980  1.00 68.88           C
ATOM    759  CD  GLN A 190       4.519  -6.299 -23.097  1.00 68.88           C
ATOM    760  NE2 GLN A 190       4.382  -7.376 -23.837  1.00 68.88           N
ATOM    761  OE1 GLN A 190       3.522  -5.812 -22.572  1.00 68.88           O
ATOM    762  N   LEU A 191       7.799  -2.364 -23.337  1.00 63.75           N
ATOM    763  CA  LEU A 191       8.297  -1.661 -24.528  1.00 63.75           C
ATOM    764  C   LEU A 191       9.834  -1.598 -24.572  1.00 63.75           C
ATOM    765  CB  LEU A 191       7.683  -0.248 -24.548  1.00 63.75           C
ATOM    766  O   LEU A 191      10.431  -1.680 -25.646  1.00 63.75           O
ATOM    767  CG  LEU A 191       8.119   0.632 -25.735  1.00 63.75           C
ATOM    768  CD1 LEU A 191       7.647   0.069 -27.077  1.00 63.75           C
ATOM    769  CD2 LEU A 191       7.541   2.038 -25.572  1.00 63.75           C
ATOM    770  N   ILE A 192      10.484  -1.462 -23.414  1.00 69.31           N
ATOM    771  CA  ILE A 192      11.950  -1.487 -23.315  1.00 69.31           C
ATOM    772  C   ILE A 192      12.482  -2.872 -23.667  1.00 69.31           C
ATOM    773  CB  ILE A 192      12.419  -1.117 -21.900  1.00 69.31           C
ATOM    774  O   ILE A 192      13.439  -2.984 -24.430  1.00 69.31           O
ATOM    775  CG1 ILE A 192      11.899   0.267 -21.489  1.00 69.31           C
ATOM    776  CG2 ILE A 192      13.954  -1.163 -21.794  1.00 69.31           C
ATOM    777  CD1 ILE A 192      12.213   0.513 -20.017  1.00 69.31           C
ATOM    778  N   ASN A 193      11.863  -3.922 -23.128  1.00 70.31           N
ATOM    779  CA  ASN A 193      12.279  -5.293 -23.394  1.00 70.31           C
ATOM    780  C   ASN A 193      12.087  -5.665 -24.878  1.00 70.31           C
ATOM    781  CB  ASN A 193      11.517  -6.216 -22.438  1.00 70.31           C
ATOM    782  O   ASN A 193      12.958  -6.305 -25.465  1.00 70.31           O
ATOM    783  CG  ASN A 193      12.103  -7.615 -22.422  1.00 70.31           C
ATOM    784  ND2 ASN A 193      11.277  -8.617 -22.610  1.00 70.31           N
ATOM    785  OD1 ASN A 193      13.295  -7.835 -22.249  1.00 70.31           O
ATOM    786  N   ASP A 194      11.011  -5.189 -25.515  1.00 67.75           N
ATOM    787  CA  ASP A 194      10.780  -5.356 -26.956  1.00 67.75           C
ATOM    788  C   ASP A 194      11.872  -4.661 -27.793  1.00 67.75           C
ATOM    789  CB  ASP A 194       9.390  -4.809 -27.338  1.00 67.75           C
ATOM    790  O   ASP A 194      12.377  -5.233 -28.765  1.00 67.75           O
ATOM    791  CG  ASP A 194       8.200  -5.639 -26.828  1.00 67.75           C
ATOM    792  OD1 ASP A 194       8.394  -6.818 -26.449  1.00 67.75           O
ATOM    793  OD2 ASP A 194       7.070  -5.103 -26.882  1.00 67.75           O
ATOM    794  N   ARG A 195      12.300  -3.452 -27.396  1.00 69.75           N
ATOM    795  CA  ARG A 195      13.429  -2.748 -28.037  1.00 69.75           C
ATOM    796  C   ARG A 195      14.753  -3.471 -27.833  1.00 69.75           C
ATOM    797  CB  ARG A 195      13.550  -1.309 -27.521  1.00 69.75           C
ATOM    798  O   ARG A 195      15.504  -3.637 -28.790  1.00 69.75           O
ATOM    799  CG  ARG A 195      12.482  -0.404 -28.135  1.00 69.75           C
ATOM    800  CD  ARG A 195      12.736   1.047 -27.722  1.00 69.75           C
ATOM    801  NE  ARG A 195      11.769   1.945 -28.372  1.00 69.75           N
ATOM    802  NH1 ARG A 195      13.005   2.473 -30.269  1.00 69.75           N
ATOM    803  NH2 ARG A 195      10.940   3.253 -30.024  1.00 69.75           N
ATOM    804  CZ  ARG A 195      11.921   2.543 -29.543  1.00 69.75           C
ATOM    805  N   LEU A 196      15.017  -3.950 -26.621  1.00 74.69           N
ATOM    806  CA  LEU A 196      16.211  -4.727 -26.307  1.00 74.69           C
ATOM    807  C   LEU A 196      16.276  -5.998 -27.167  1.00 74.69           C
ATOM    808  CB  LEU A 196      16.190  -5.023 -24.801  1.00 74.69           C
ATOM    809  O   LEU A 196      17.312  -6.279 -27.767  1.00 74.69           O
ATOM    810  CG  LEU A 196      17.419  -5.766 -24.261  1.00 74.69           C
ATOM    811  CD1 LEU A 196      18.714  -4.965 -24.423  1.00 74.69           C
ATOM    812  CD2 LEU A 196      17.170  -6.023 -22.776  1.00 74.69           C
ATOM    813  N   ALA A 197      15.159  -6.713 -27.323  1.00 69.94           N
ATOM    814  CA  ALA A 197      15.066  -7.864 -28.219  1.00 69.94           C
ATOM    815  C   ALA A 197      15.338  -7.483 -29.688  1.00 69.94           C
ATOM    816  CB  ALA A 197      13.685  -8.505 -28.044  1.00 69.94           C
ATOM    817  O   ALA A 197      16.064  -8.198 -30.387  1.00 69.94           O
ATOM    818  N   ALA A 198      14.818  -6.339 -30.149  1.00 66.44           N
ATOM    819  CA  ALA A 198      15.090  -5.828 -31.491  1.00 66.44           C
ATOM    820  C   ALA A 198      16.584  -5.518 -31.697  1.00 66.44           C
ATOM    821  CB  ALA A 198      14.203  -4.606 -31.760  1.00 66.44           C
ATOM    822  O   ALA A 198      17.152  -5.926 -32.715  1.00 66.44           O
ATOM    823  N   TRP A 199      17.252  -4.892 -30.723  1.00 74.75           N
ATOM    824  CA  TRP A 199      18.688  -4.599 -30.794  1.00 74.75           C
ATOM    825  C   TRP A 199      19.541  -5.856 -30.886  1.00 74.75           C
ATOM    826  CB  TRP A 199      19.124  -3.789 -29.575  1.00 74.75           C
ATOM    827  O   TRP A 199      20.463  -5.913 -31.695  1.00 74.75           O
ATOM    828  CG  TRP A 199      18.503  -2.444 -29.423  1.00 74.75           C
ATOM    829  CD1 TRP A 199      17.862  -1.728 -30.381  1.00 74.75           C
ATOM    830  CD2 TRP A 199      18.473  -1.629 -28.219  1.00 74.75           C
ATOM    831  CE2 TRP A 199      17.772  -0.432 -28.525  1.00 74.75           C
ATOM    832  CE3 TRP A 199      18.979  -1.766 -26.907  1.00 74.75           C
ATOM    833  NE1 TRP A 199      17.404  -0.544 -29.841  1.00 74.75           N
ATOM    834  CH2 TRP A 199      18.096   0.428 -26.296  1.00 74.75           C
ATOM    835  CZ2 TRP A 199      17.571   0.574 -27.591  1.00 74.75           C
ATOM    836  CZ3 TRP A 199      18.800  -0.742 -25.957  1.00 74.75           C
ATOM    837  N   GLN A 200      19.198  -6.893 -30.122  1.00 73.56           N
ATOM    838  CA  GLN A 200      19.917  -8.169 -30.157  1.00 73.56           C
ATOM    839  C   GLN A 200      19.743  -8.915 -31.487  1.00 73.56           C
ATOM    840  CB  GLN A 200      19.460  -9.040 -28.977  1.00 73.56           C
ATOM    841  O   GLN A 200      20.599  -9.712 -31.870  1.00 73.56           O
ATOM    842  CG  GLN A 200      19.830  -8.429 -27.616  1.00 73.56           C
ATOM    843  CD  GLN A 200      21.323  -8.176 -27.454  1.00 73.56           C
ATOM    844  NE2 GLN A 200      21.707  -7.084 -26.836  1.00 73.56           N
ATOM    845  OE1 GLN A 200      22.158  -8.960 -27.882  1.00 73.56           O
ATOM    846  N   SER A 201      18.652  -8.653 -32.212  1.00 64.25           N
ATOM    847  CA  SER A 201      18.398  -9.246 -33.529  1.00 64.25           C
ATOM    848  C   SER A 201      19.109  -8.531 -34.687  1.00 64.25           C
ATOM    849  CB  SER A 201      16.890  -9.344 -33.768  1.00 64.25           C
ATOM    850  O   SER A 201      19.190  -9.090 -35.782  1.00 64.25           O
ATOM    851  OG  SER A 201      16.308  -8.100 -34.102  1.00 64.25           O
ATOM    852  N   SER A 202      19.645  -7.326 -34.456  1.00 64.81           N
ATOM    853  CA  SER A 202      20.295  -6.500 -35.476  1.00 64.81           C
ATOM    854  C   SER A 202      21.798  -6.359 -35.229  1.00 64.81           C
ATOM    855  CB  SER A 202      19.627  -5.130 -35.541  1.00 64.81           C
ATOM    856  O   SER A 202      22.244  -6.003 -34.139  1.00 64.81           O
ATOM    857  OG  SER A 202      20.289  -4.356 -36.526  1.00 64.81           O
ATOM    858  N   SER A 203      22.606  -6.588 -36.268  1.00 65.31           N
ATOM    859  CA  SER A 203      24.069  -6.469 -36.192  1.00 65.31           C
ATOM    860  C   SER A 203      24.549  -5.067 -35.825  1.00 65.31           C
ATOM    861  CB  SER A 203      24.706  -6.867 -37.526  1.00 65.31           C
ATOM    862  O   SER A 203      25.620  -4.933 -35.241  1.00 65.31           O
ATOM    863  OG  SER A 203      24.130  -6.173 -38.619  1.00 65.31           O
ATOM    864  N   ASP A 204      23.757  -4.042 -36.139  1.00 63.34           N
ATOM    865  CA  ASP A 204      24.148  -2.640 -35.973  1.00 63.34           C
ATOM    866  C   ASP A 204      23.902  -2.133 -34.540  1.00 63.34           C
ATOM    867  CB  ASP A 204      23.419  -1.791 -37.029  1.00 63.34           C
ATOM    868  O   ASP A 204      24.501  -1.142 -34.115  1.00 63.34           O
ATOM    869  CG  ASP A 204      23.704  -2.241 -38.472  1.00 63.34           C
ATOM    870  OD1 ASP A 204      24.744  -2.906 -38.700  1.00 63.34           O
ATOM    871  OD2 ASP A 204      22.848  -1.966 -39.338  1.00 63.34           O
ATOM    872  N   TYR A 205      23.077  -2.848 -33.766  1.00 61.53           N
ATOM    873  CA  TYR A 205      22.663  -2.485 -32.406  1.00 61.53           C
ATOM    874  C   TYR A 205      23.084  -3.502 -31.340  1.00 61.53           C
ATOM    875  CB  TYR A 205      21.147  -2.287 -32.377  1.00 61.53           C
ATOM    876  O   TYR A 205      22.847  -3.271 -30.160  1.00 61.53           O
ATOM    877  CG  TYR A 205      20.630  -1.188 -33.279  1.00 61.53           C
ATOM    878  CD1 TYR A 205      20.727   0.155 -32.880  1.00 61.53           C
ATOM    879  CD2 TYR A 205      20.016  -1.507 -34.500  1.00 61.53           C
ATOM    880  CE1 TYR A 205      20.172   1.176 -33.670  1.00 61.53           C
ATOM    881  CE2 TYR A 205      19.473  -0.495 -35.308  1.00 61.53           C
ATOM    882  OH  TYR A 205      18.927   1.805 -35.628  1.00 61.53           O
ATOM    883  CZ  TYR A 205      19.528   0.846 -34.881  1.00 61.53           C
ATOM    884  N   ASN A 206      23.751  -4.598 -31.709  1.00 69.56           N
ATOM    885  CA  ASN A 206      24.118  -5.684 -30.788  1.00 69.56           C
ATOM    886  C   ASN A 206      25.035  -5.269 -29.616  1.00 69.56           C
ATOM    887  CB  ASN A 206      24.756  -6.818 -31.606  1.00 69.56           C
ATOM    888  O   ASN A 206      25.167  -6.012 -28.645  1.00 69.56           O
ATOM    889  CG  ASN A 206      26.119  -6.486 -32.198  1.00 69.56           C
ATOM    890  ND2 ASN A 206      26.776  -7.461 -32.776  1.00 69.56           N
ATOM    891  OD1 ASN A 206      26.631  -5.381 -32.163  1.00 69.56           O
ATOM    892  N   LYS A 207      25.681  -4.101 -29.713  1.00 77.56           N
ATOM    893  CA  LYS A 207      26.475  -3.491 -28.640  1.00 77.56           C
ATOM    894  C   LYS A 207      25.636  -2.691 -27.643  1.00 77.56           C
ATOM    895  CB  LYS A 207      27.529  -2.558 -29.238  1.00 77.56           C
ATOM    896  O   LYS A 207      26.137  -2.377 -26.566  1.00 77.56           O
ATOM    897  CG  LYS A 207      28.568  -3.234 -30.139  1.00 77.56           C
ATOM    898  CD  LYS A 207      29.591  -2.150 -30.483  1.00 77.56           C
ATOM    899  CE  LYS A 207      30.703  -2.604 -31.423  1.00 77.56           C
ATOM    900  NZ  LYS A 207      31.508  -1.403 -31.765  1.00 77.56           N
ATOM    901  N   MET A 208      24.406  -2.327 -28.006  1.00 79.25           N
ATOM    902  CA  MET A 208      23.530  -1.553 -27.139  1.00 79.25           C
ATOM    903  C   MET A 208      22.984  -2.415 -26.010  1.00 79.25           C
ATOM    904  CB  MET A 208      22.371  -0.887 -27.893  1.00 79.25           C
ATOM    905  O   MET A 208      22.661  -3.591 -26.194  1.00 79.25           O
ATOM    906  CG  MET A 208      22.865   0.147 -28.904  1.00 79.25           C
ATOM    907  SD  MET A 208      21.594   1.266 -29.550  1.00 79.25           S
ATOM    908  CE  MET A 208      21.105   2.208 -28.084  1.00 79.25           C
ATOM    909  N   SER A 209      22.839  -1.806 -24.839  1.00 87.69           N
ATOM    910  CA  SER A 209      22.215  -2.449 -23.692  1.00 87.69           C
ATOM    911  C   SER A 209      21.410  -1.457 -22.871  1.00 87.69           C
ATOM    912  CB  SER A 209      23.262  -3.172 -22.841  1.00 87.69           C
ATOM    913  O   SER A 209      21.656  -0.251 -22.899  1.00 87.69           O
ATOM    914  OG  SER A 209      24.092  -2.273 -22.127  1.00 87.69           O
ATOM    915  N   ILE A 210      20.440  -1.977 -22.129  1.00 88.44           N
ATOM    916  CA  ILE A 210      19.753  -1.217 -21.093  1.00 88.44           C
ATOM    917  C   ILE A 210      20.469  -1.488 -19.778  1.00 88.44           C
ATOM    918  CB  ILE A 210      18.264  -1.590 -21.057  1.00 88.44           C
ATOM    919  O   ILE A 210      20.753  -2.641 -19.449  1.00 88.44           O
ATOM    920  CG1 ILE A 210      17.556  -1.262 -22.388  1.00 88.44           C
ATOM    921  CG2 ILE A 210      17.566  -0.887 -19.889  1.00 88.44           C
ATOM    922  CD1 ILE A 210      17.485   0.227 -22.760  1.00 88.44           C
ATOM    923  N   VAL A 211      20.771  -0.427 -19.036  1.00 92.44           N
ATOM    924  CA  VAL A 211      21.521  -0.505 -17.788  1.00 92.44           C
ATOM    925  C   VAL A 211      20.701   0.087 -16.655  1.00 92.44           C
ATOM    926  CB  VAL A 211      22.889   0.192 -17.894  1.00 92.44           C
ATOM    927  O   VAL A 211      20.282   1.244 -16.714  1.00 92.44           O
ATOM    928  CG1 VAL A 211      23.720  -0.110 -16.637  1.00 92.44           C
ATOM    929  CG2 VAL A 211      23.689  -0.258 -19.124  1.00 92.44           C
ATOM    930  N   ILE A 212      20.530  -0.695 -15.590  1.00 94.44           N
ATOM    931  CA  ILE A 212      20.096  -0.192 -14.288  1.00 94.44           C
ATOM    932  C   ILE A 212      21.326   0.016 -13.417  1.00 94.44           C
ATOM    933  CB  ILE A 212      19.074  -1.122 -13.614  1.00 94.44           C
ATOM    934  O   ILE A 212      22.143  -0.892 -13.263  1.00 94.44           O
ATOM    935  CG1 ILE A 212      17.790  -1.177 -14.457  1.00 94.44           C
ATOM    936  CG2 ILE A 212      18.754  -0.643 -12.185  1.00 94.44           C
ATOM    937  CD1 ILE A 212      16.739  -2.125 -13.880  1.00 94.44           C
ATOM    938  N   LYS A 213      21.442   1.190 -12.802  1.00 95.19           N
ATOM    939  CA  LYS A 213      22.543   1.540 -11.904  1.00 95.19           C
ATOM    940  C   LYS A 213      22.032   1.944 -10.524  1.00 95.19           C
ATOM    941  CB  LYS A 213      23.383   2.629 -12.571  1.00 95.19           C
ATOM    942  O   LYS A 213      21.112   2.755 -10.412  1.00 95.19           O
ATOM    943  CG  LYS A 213      24.580   3.044 -11.712  1.00 95.19           C
ATOM    944  CD  LYS A 213      25.323   4.184 -12.398  1.00 95.19           C
ATOM    945  CE  LYS A 213      26.484   4.618 -11.506  1.00 95.19           C
ATOM    946  NZ  LYS A 213      27.153   5.797 -12.097  1.00 95.19           N
ATOM    947  N   TYR A 214      22.685   1.403  -9.497  1.00 95.12           N
ATOM    948  CA  TYR A 214      22.492   1.751  -8.087  1.00 95.12           C
ATOM    949  C   TYR A 214      23.819   1.679  -7.331  1.00 95.12           C
ATOM    950  CB  TYR A 214      21.458   0.831  -7.429  1.00 95.12           C
ATOM    951  O   TYR A 214      24.505   0.649  -7.318  1.00 95.12           O
ATOM    952  CG  TYR A 214      21.694  -0.663  -7.571  1.00 95.12           C
ATOM    953  CD1 TYR A 214      21.341  -1.334  -8.758  1.00 95.12           C
ATOM    954  CD2 TYR A 214      22.248  -1.385  -6.499  1.00 95.12           C
ATOM    955  CE1 TYR A 214      21.572  -2.715  -8.881  1.00 95.12           C
ATOM    956  CE2 TYR A 214      22.467  -2.771  -6.611  1.00 95.12           C
ATOM    957  OH  TYR A 214      22.365  -4.773  -7.919  1.00 95.12           O
ATOM    958  CZ  TYR A 214      22.138  -3.438  -7.811  1.00 95.12           C
ATOM    959  N   GLY A 215      24.213   2.784  -6.704  1.00 92.88           N
ATOM    960  CA  GLY A 215      25.533   2.942  -6.112  1.00 92.88           C
ATOM    961  C   GLY A 215      26.646   2.643  -7.124  1.00 92.88           C
ATOM    962  O   GLY A 215      26.732   3.241  -8.198  1.00 92.88           O
ATOM    963  N   SER A 216      27.522   1.697  -6.781  1.00 92.50           N
ATOM    964  CA  SER A 216      28.592   1.217  -7.667  1.00 92.50           C
ATOM    965  C   SER A 216      28.199   0.009  -8.525  1.00 92.50           C
ATOM    966  CB  SER A 216      29.842   0.894  -6.843  1.00 92.50           C
ATOM    967  O   SER A 216      29.044  -0.506  -9.255  1.00 92.50           O
ATOM    968  OG  SER A 216      29.571  -0.111  -5.882  1.00 92.50           O
ATOM    969  N   ASN A 217      26.966  -0.484  -8.405  1.00 94.75           N
ATOM    970  CA  ASN A 217      26.501  -1.683  -9.092  1.00 94.75           C
ATOM    971  C   ASN A 217      25.773  -1.323 -10.387  1.00 94.75           C
ATOM    972  CB  ASN A 217      25.596  -2.498  -8.163  1.00 94.75           C
ATOM    973  O   ASN A 217      25.152  -0.264 -10.497  1.00 94.75           O
ATOM    974  CG  ASN A 217      26.270  -2.859  -6.858  1.00 94.75           C
ATOM    975  ND2 ASN A 217      25.751  -2.382  -5.753  1.00 94.75           N
ATOM    976  OD1 ASN A 217      27.271  -3.554  -6.809  1.00 94.75           O
ATOM    977  N   THR A 218      25.822  -2.242 -11.349  1.00 93.31           N
ATOM    978  CA  THR A 218      25.069  -2.151 -12.602  1.00 93.31           C
ATOM    979  C   THR A 218      24.452  -3.505 -12.927  1.00 93.31           C
ATOM    980  CB  THR A 218      25.927  -1.654 -13.779  1.00 93.31           C
ATOM    981  O   THR A 218      25.070  -4.539 -12.672  1.00 93.31           O
ATOM    982  CG2 THR A 218      26.375  -0.205 -13.594  1.00 93.31           C
ATOM    983  OG1 THR A 218      27.096  -2.425 -13.921  1.00 93.31           O
ATOM    984  N   LEU A 219      23.238  -3.490 -13.470  1.00 92.56           N
ATOM    985  CA  LEU A 219      22.566  -4.643 -14.059  1.00 92.56           C
ATOM    986  C   LEU A 219      22.340  -4.332 -15.532  1.00 92.56           C
ATOM    987  CB  LEU A 219      21.222  -4.914 -13.366  1.00 92.56           C
ATOM    988  O   LEU A 219      21.750  -3.305 -15.862  1.00 92.56           O
ATOM    989  CG  LEU A 219      21.327  -5.255 -11.876  1.00 92.56           C
ATOM    990  CD1 LEU A 219      19.932  -5.201 -11.257  1.00 92.56           C
ATOM    991  CD2 LEU A 219      21.934  -6.636 -11.627  1.00 92.56           C
ATOM    992  N   SER A 220      22.833  -5.204 -16.400  1.00 89.31           N
ATOM    993  CA  SER A 220      22.657  -5.102 -17.842  1.00 89.31           C
ATOM    994  C   SER A 220      22.709  -6.499 -18.442  1.00 89.31           C
ATOM    995  CB  SER A 220      23.737  -4.206 -18.447  1.00 89.31           C
ATOM    996  O   SER A 220      23.578  -7.304 -18.095  1.00 89.31           O
ATOM    997  OG  SER A 220      23.633  -4.224 -19.853  1.00 89.31           O
ATOM    998  N   ASN A 221      21.743  -6.805 -19.301  1.00 86.50           N
ATOM    999  CA  ASN A 221      21.657  -8.070 -20.018  1.00 86.50           C
ATOM   1000  C   ASN A 221      20.819  -7.884 -21.293  1.00 86.50           C
ATOM   1001  CB  ASN A 221      21.081  -9.144 -19.067  1.00 86.50           C
ATOM   1002  O   ASN A 221      20.298  -6.804 -21.557  1.00 86.50           O
ATOM   1003  CG  ASN A 221      21.600 -10.538 -19.369  1.00 86.50           C
ATOM   1004  ND2 ASN A 221      22.134 -11.224 -18.387  1.00 86.50           N
ATOM   1005  OD1 ASN A 221      21.565 -11.030 -20.484  1.00 86.50           O
ATOM   1006  N   ASN A 222      20.666  -8.957 -22.064  1.00 80.25           N
ATOM   1007  CA  ASN A 222      19.890  -9.020 -23.302  1.00 80.25           C
ATOM   1008  C   ASN A 222      18.378  -9.181 -23.070  1.00 80.25           C
ATOM   1009  CB  ASN A 222      20.439 -10.193 -24.128  1.00 80.25           C
ATOM   1010  O   ASN A 222      17.608  -9.192 -24.024  1.00 80.25           O
ATOM   1011  CG  ASN A 222      21.840  -9.957 -24.656  1.00 80.25           C
ATOM   1012  ND2 ASN A 222      22.349 -10.878 -25.434  1.00 80.25           N
ATOM   1013  OD1 ASN A 222      22.493  -8.961 -24.413  1.00 80.25           O
ATOM   1014  N   SER A 223      17.962  -9.338 -21.815  1.00 82.31           N
ATOM   1015  CA  SER A 223      16.566  -9.383 -21.387  1.00 82.31           C
ATOM   1016  C   SER A 223      16.442  -8.666 -20.052  1.00 82.31           C
ATOM   1017  CB  SER A 223      16.090 -10.831 -21.238  1.00 82.31           C
ATOM   1018  O   SER A 223      17.259  -8.919 -19.159  1.00 82.31           O
ATOM   1019  OG  SER A 223      16.841 -11.495 -20.235  1.00 82.31           O
ATOM   1020  N   MET A 224      15.419  -7.833 -19.907  1.00 85.00           N
ATOM   1021  CA  MET A 224      15.155  -7.111 -18.670  1.00 85.00           C
ATOM   1022  C   MET A 224      13.650  -7.059 -18.423  1.00 85.00           C
ATOM   1023  CB  MET A 224      15.788  -5.716 -18.765  1.00 85.00           C
ATOM   1024  O   MET A 224      12.912  -6.531 -19.251  1.00 85.00           O
ATOM   1025  CG  MET A 224      15.723  -4.963 -17.434  1.00 85.00           C
ATOM   1026  SD  MET A 224      16.684  -3.426 -17.437  1.00 85.00           S
ATOM   1027  CE  MET A 224      18.374  -4.073 -17.315  1.00 85.00           C
ATOM   1028  N   ASP A 225      13.209  -7.596 -17.288  1.00 89.00           N
ATOM   1029  CA  ASP A 225      11.844  -7.433 -16.793  1.00 89.00           C
ATOM   1030  C   ASP A 225      11.878  -6.655 -15.477  1.00 89.00           C
ATOM   1031  CB  ASP A 225      11.113  -8.782 -16.675  1.00 89.00           C
ATOM   1032  O   ASP A 225      12.669  -6.945 -14.575  1.00 89.00           O
ATOM   1033  CG  ASP A 225       9.604  -8.616 -16.427  1.00 89.00           C
ATOM   1034  OD1 ASP A 225       9.081  -7.491 -16.617  1.00 89.00           O
ATOM   1035  OD2 ASP A 225       8.934  -9.614 -16.089  1.00 89.00           O
ATOM   1036  N   ILE A 226      11.054  -5.615 -15.400  1.00 90.38           N
ATOM   1037  CA  ILE A 226      10.987  -4.703 -14.262  1.00 90.38           C
ATOM   1038  C   ILE A 226       9.527  -4.599 -13.850  1.00 90.38           C
ATOM   1039  CB  ILE A 226      11.578  -3.314 -14.583  1.00 90.38           C
ATOM   1040  O   ILE A 226       8.681  -4.184 -14.642  1.00 90.38           O
ATOM   1041  CG1 ILE A 226      13.044  -3.381 -15.060  1.00 90.38           C
ATOM   1042  CG2 ILE A 226      11.471  -2.415 -13.339  1.00 90.38           C
ATOM   1043  CD1 ILE A 226      13.552  -2.044 -15.617  1.00 90.38           C
ATOM   1044  N   LYS A 227       9.241  -4.931 -12.592  1.00 93.25           N
ATOM   1045  CA  LYS A 227       7.889  -4.915 -12.026  1.00 93.25           C
ATOM   1046  C   LYS A 227       7.858  -4.069 -10.768  1.00 93.25           C
ATOM   1047  CB  LYS A 227       7.435  -6.356 -11.737  1.00 93.25           C
ATOM   1048  O   LYS A 227       8.561  -4.376  -9.811  1.00 93.25           O
ATOM   1049  CG  LYS A 227       7.403  -7.261 -12.976  1.00 93.25           C
ATOM   1050  CD  LYS A 227       6.409  -6.753 -14.019  1.00 93.25           C
ATOM   1051  CE  LYS A 227       6.184  -7.804 -15.097  1.00 93.25           C
ATOM   1052  NZ  LYS A 227       5.268  -7.261 -16.119  1.00 93.25           N
ATOM   1053  N   ILE A 228       7.037  -3.022 -10.753  1.00 91.50           N
ATOM   1054  CA  ILE A 228       6.756  -2.235  -9.543  1.00 91.50           C
ATOM   1055  C   ILE A 228       5.529  -2.845  -8.879  1.00 91.50           C
ATOM   1056  CB  ILE A 228       6.562  -0.740  -9.866  1.00 91.50           C
ATOM   1057  O   ILE A 228       4.497  -2.979  -9.530  1.00 91.50           O
ATOM   1058  CG1 ILE A 228       7.855  -0.180 -10.501  1.00 91.50           C
ATOM   1059  CG2 ILE A 228       6.185   0.033  -8.585  1.00 91.50           C
ATOM   1060  CD1 ILE A 228       7.753   1.282 -10.941  1.00 91.50           C
ATOM   1061  N   ARG A 229       5.664  -3.271  -7.624  1.00 94.88           N
ATOM   1062  CA  ARG A 229       4.643  -4.025  -6.880  1.00 94.88           C
ATOM   1063  C   ARG A 229       4.736  -3.716  -5.394  1.00 94.88           C
ATOM   1064  CB  ARG A 229       4.862  -5.535  -7.083  1.00 94.88           C
ATOM   1065  O   ARG A 229       5.726  -3.157  -4.929  1.00 94.88           O
ATOM   1066  CG  ARG A 229       4.685  -6.073  -8.506  1.00 94.88           C
ATOM   1067  CD  ARG A 229       3.246  -5.910  -8.997  1.00 94.88           C
ATOM   1068  NE  ARG A 229       3.088  -6.467 -10.344  1.00 94.88           N
ATOM   1069  NH1 ARG A 229       3.742  -4.648 -11.627  1.00 94.88           N
ATOM   1070  NH2 ARG A 229       3.043  -6.530 -12.566  1.00 94.88           N
ATOM   1071  CZ  ARG A 229       3.290  -5.859 -11.493  1.00 94.88           C
ATOM   1072  N   ASN A 230       3.764  -4.169  -4.616  1.00 96.88           N
ATOM   1073  CA  ASN A 230       3.875  -4.169  -3.160  1.00 96.88           C
ATOM   1074  C   ASN A 230       4.862  -5.240  -2.664  1.00 96.88           C
ATOM   1075  CB  ASN A 230       2.467  -4.320  -2.575  1.00 96.88           C
ATOM   1076  O   ASN A 230       4.965  -6.327  -3.230  1.00 96.88           O
ATOM   1077  CG  ASN A 230       1.654  -3.045  -2.726  1.00 96.88           C
ATOM   1078  ND2 ASN A 230       0.353  -3.149  -2.814  1.00 96.88           N
ATOM   1079  OD1 ASN A 230       2.179  -1.945  -2.734  1.00 96.88           O
ATOM   1080  N   THR A 231       5.583  -4.935  -1.586  1.00 97.12           N
ATOM   1081  CA  THR A 231       6.645  -5.763  -0.998  1.00 97.12           C
ATOM   1082  C   THR A 231       6.445  -5.935   0.501  1.00 97.12           C
ATOM   1083  CB  THR A 231       8.030  -5.149  -1.296  1.00 97.12           C
ATOM   1084  O   THR A 231       6.154  -4.973   1.207  1.00 97.12           O
ATOM   1085  CG2 THR A 231       9.065  -5.132  -0.170  1.00 97.12           C
ATOM   1086  OG1 THR A 231       8.663  -5.890  -2.303  1.00 97.12           O
ATOM   1087  N   ILE A 232       6.706  -7.139   1.009  1.00 96.31           N
ATOM   1088  CA  ILE A 232       6.879  -7.414   2.441  1.00 96.31           C
ATOM   1089  C   ILE A 232       8.201  -8.147   2.674  1.00 96.31           C
ATOM   1090  CB  ILE A 232       5.680  -8.181   3.048  1.00 96.31           C
ATOM   1091  O   ILE A 232       8.546  -9.089   1.961  1.00 96.31           O
ATOM   1092  CG1 ILE A 232       5.508  -9.582   2.431  1.00 96.31           C
ATOM   1093  CG2 ILE A 232       4.404  -7.338   2.933  1.00 96.31           C
ATOM   1094  CD1 ILE A 232       4.317 -10.389   2.955  1.00 96.31           C
ATOM   1095  N   SER A 233       8.929  -7.744   3.713  1.00 94.06           N
ATOM   1096  CA  SER A 233      10.165  -8.402   4.151  1.00 94.06           C
ATOM   1097  C   SER A 233       9.925  -9.074   5.500  1.00 94.06           C
ATOM   1098  CB  SER A 233      11.314  -7.389   4.204  1.00 94.06           C
ATOM   1099  O   SER A 233       9.853  -8.412   6.536  1.00 94.06           O
ATOM   1100  OG  SER A 233      11.696  -7.026   2.889  1.00 94.06           O
ATOM   1101  N   VAL A 234       9.781 -10.401   5.503  1.00 94.44           N
ATOM   1102  CA  VAL A 234       9.335 -11.148   6.687  1.00 94.44           C
ATOM   1103  C   VAL A 234      10.542 -11.658   7.463  1.00 94.44           C
ATOM   1104  CB  VAL A 234       8.369 -12.283   6.309  1.00 94.44           C
ATOM   1105  O   VAL A 234      11.161 -12.659   7.104  1.00 94.44           O
ATOM   1106  CG1 VAL A 234       7.809 -12.954   7.569  1.00 94.44           C
ATOM   1107  CG2 VAL A 234       7.181 -11.745   5.502  1.00 94.44           C
ATOM   1108  N   SER A 235      10.878 -10.986   8.562  1.00 89.94           N
ATOM   1109  CA  SER A 235      12.003 -11.370   9.430  1.00 89.94           C
ATOM   1110  C   SER A 235      11.598 -12.271  10.602  1.00 89.94           C
ATOM   1111  CB  SER A 235      12.721 -10.117   9.932  1.00 89.94           C
ATOM   1112  O   SER A 235      12.434 -13.002  11.133  1.00 89.94           O
ATOM   1113  OG  SER A 235      11.840  -9.304  10.681  1.00 89.94           O
ATOM   1114  N   SER A 236      10.322 -12.266  10.996  1.00 90.12           N
ATOM   1115  CA  SER A 236       9.807 -13.045  12.124  1.00 90.12           C
ATOM   1116  C   SER A 236       8.346 -13.452  11.915  1.00 90.12           C
ATOM   1117  CB  SER A 236       9.936 -12.233  13.421  1.00 90.12           C
ATOM   1118  O   SER A 236       7.635 -12.874  11.101  1.00 90.12           O
ATOM   1119  OG  SER A 236       8.937 -11.235  13.453  1.00 90.12           O
ATOM   1120  N   ALA A 237       7.872 -14.419  12.704  1.00 85.50           N
ATOM   1121  CA  ALA A 237       6.471 -14.848  12.705  1.00 85.50           C
ATOM   1122  C   ALA A 237       5.512 -13.876  13.430  1.00 85.50           C
ATOM   1123  CB  ALA A 237       6.412 -16.256  13.310  1.00 85.50           C
ATOM   1124  O   ALA A 237       4.325 -14.163  13.543  1.00 85.50           O
ATOM   1125  N   SER A 238       6.009 -12.758  13.976  1.00 87.75           N
ATOM   1126  CA  SER A 238       5.176 -11.778  14.691  1.00 87.75           C
ATOM   1127  C   SER A 238       4.604 -10.687  13.782  1.00 87.75           C
ATOM   1128  CB  SER A 238       5.951 -11.163  15.862  1.00 87.75           C
ATOM   1129  O   SER A 238       3.716  -9.962  14.211  1.00 87.75           O
ATOM   1130  OG  SER A 238       7.104 -10.463  15.426  1.00 87.75           O
ATOM   1131  N   SER A 239       5.115 -10.553  12.556  1.00 93.00           N
ATOM   1132  CA  SER A 239       4.658  -9.598  11.540  1.00 93.00           C
ATOM   1133  C   SER A 239       4.848 -10.254  10.173  1.00 93.00           C
ATOM   1134  CB  SER A 239       5.429  -8.283  11.679  1.00 93.00           C
ATOM   1135  O   SER A 239       5.861 -10.076   9.498  1.00 93.00           O
ATOM   1136  OG  SER A 239       5.028  -7.321  10.730  1.00 93.00           O
ATOM   1137  N   ASN A 240       3.924 -11.150   9.838  1.00 95.69           N
ATOM   1138  CA  ASN A 240       4.053 -12.040   8.689  1.00 95.69           C
ATOM   1139  C   ASN A 240       2.732 -12.313   7.977  1.00 95.69           C
ATOM   1140  CB  ASN A 240       4.735 -13.352   9.114  1.00 95.69           C
ATOM   1141  O   ASN A 240       2.662 -13.295   7.248  1.00 95.69           O
ATOM   1142  CG  ASN A 240       3.834 -14.319   9.859  1.00 95.69           C
ATOM   1143  ND2 ASN A 240       4.002 -15.598   9.616  1.00 95.69           N
ATOM   1144  OD1 ASN A 240       2.991 -13.959  10.664  1.00 95.69           O
ATOM   1145  N   VAL A 241       1.691 -11.514   8.202  1.00 96.19           N
ATOM   1146  CA  VAL A 241       0.383 -11.725   7.574  1.00 96.19           C
ATOM   1147  C   VAL A 241       0.055 -10.590   6.619  1.00 96.19           C
ATOM   1148  CB  VAL A 241      -0.715 -11.955   8.622  1.00 96.19           C
ATOM   1149  O   VAL A 241       0.166  -9.422   6.979  1.00 96.19           O
ATOM   1150  CG1 VAL A 241      -2.069 -12.257   7.986  1.00 96.19           C
ATOM   1151  CG2 VAL A 241      -0.380 -13.195   9.453  1.00 96.19           C
ATOM   1152  N   ALA A 242      -0.366 -10.929   5.409  1.00 96.31           N
ATOM   1153  CA  ALA A 242      -0.865  -9.974   4.426  1.00 96.31           C
ATOM   1154  C   ALA A 242      -1.950 -10.629   3.560  1.00 96.31           C
ATOM   1155  CB  ALA A 242       0.304  -9.431   3.594  1.00 96.31           C
ATOM   1156  O   ALA A 242      -2.106 -11.854   3.580  1.00 96.31           O
ATOM   1157  N   TYR A 243      -2.702  -9.817   2.821  1.00 96.56           N
ATOM   1158  CA  TYR A 243      -3.656 -10.312   1.831  1.00 96.56           C
ATOM   1159  C   TYR A 243      -2.964 -10.468   0.475  1.00 96.56           C
ATOM   1160  CB  TYR A 243      -4.861  -9.371   1.774  1.00 96.56           C
ATOM   1161  O   TYR A 243      -2.126  -9.638   0.120  1.00 96.56           O
ATOM   1162  CG  TYR A 243      -6.005  -9.834   0.899  1.00 96.56           C
ATOM   1163  CD1 TYR A 243      -5.987  -9.605  -0.492  1.00 96.56           C
ATOM   1164  CD2 TYR A 243      -7.114 -10.469   1.490  1.00 96.56           C
ATOM   1165  CE1 TYR A 243      -7.069 -10.027  -1.292  1.00 96.56           C
ATOM   1166  CE2 TYR A 243      -8.203 -10.872   0.695  1.00 96.56           C
ATOM   1167  OH  TYR A 243      -9.248 -11.057  -1.442  1.00 96.56           O
ATOM   1168  CZ  TYR A 243      -8.181 -10.662  -0.699  1.00 96.56           C
ATOM   1169  N   ILE A 244      -3.315 -11.507  -0.281  1.00 95.75           N
ATOM   1170  CA  ILE A 244      -2.902 -11.680  -1.681  1.00 95.75           C
ATOM   1171  C   ILE A 244      -4.135 -11.682  -2.581  1.00 95.75           C
ATOM   1172  CB  ILE A 244      -2.021 -12.933  -1.895  1.00 95.75           C
ATOM   1173  O   ILE A 244      -5.131 -12.319  -2.247  1.00 95.75           O
ATOM   1174  CG1 ILE A 244      -2.812 -14.250  -1.744  1.00 95.75           C
ATOM   1175  CG2 ILE A 244      -0.794 -12.876  -0.969  1.00 95.75           C
ATOM   1176  CD1 ILE A 244      -1.952 -15.520  -1.770  1.00 95.75           C
ATOM   1177  N   ASP A 245      -4.060 -11.012  -3.730  1.00 90.19           N
ATOM   1178  CA  ASP A 245      -5.163 -10.946  -4.709  1.00 90.19           C
ATOM   1179  C   ASP A 245      -5.144 -12.077  -5.761  1.00 90.19           C
ATOM   1180  CB  ASP A 245      -5.219  -9.543  -5.335  1.00 90.19           C
ATOM   1181  O   ASP A 245      -5.900 -12.058  -6.727  1.00 90.19           O
ATOM   1182  CG  ASP A 245      -4.149  -9.272  -6.393  1.00 90.19           C
ATOM   1183  OD1 ASP A 245      -3.500 -10.230  -6.867  1.00 90.19           O
ATOM   1184  OD2 ASP A 245      -3.926  -8.084  -6.726  1.00 90.19           O
ATOM   1185  N   ALA A 246      -4.258 -13.062  -5.574  1.00 88.88           N
ATOM   1186  CA  ALA A 246      -4.073 -14.230  -6.437  1.00 88.88           C
ATOM   1187  C   ALA A 246      -3.570 -13.986  -7.877  1.00 88.88           C
ATOM   1188  CB  ALA A 246      -5.317 -15.122  -6.368  1.00 88.88           C
ATOM   1189  O   ALA A 246      -3.596 -14.925  -8.681  1.00 88.88           O
ATOM   1190  N   ARG A 247      -3.022 -12.807  -8.212  1.00 92.06           N
ATOM   1191  CA  ARG A 247      -2.317 -12.603  -9.494  1.00 92.06           C
ATOM   1192  C   ARG A 247      -0.917 -13.231  -9.486  1.00 92.06           C
ATOM   1193  CB  ARG A 247      -2.315 -11.113  -9.882  1.00 92.06           C
ATOM   1194  O   ARG A 247      -0.715 -14.326 -10.021  1.00 92.06           O
ATOM   1195  CG  ARG A 247      -3.700 -10.525 -10.194  1.00 92.06           C
ATOM   1196  CD  ARG A 247      -3.615  -9.034 -10.571  1.00 92.06           C
ATOM   1197  NE  ARG A 247      -3.162  -8.199  -9.442  1.00 92.06           N
ATOM   1198  NH1 ARG A 247      -1.725  -6.732 -10.512  1.00 92.06           N
ATOM   1199  NH2 ARG A 247      -2.037  -6.588  -8.336  1.00 92.06           N
ATOM   1200  CZ  ARG A 247      -2.324  -7.182  -9.450  1.00 92.06           C
ATOM   1201  N   GLU A 248       0.063 -12.576  -8.871  1.00 94.69           N
ATOM   1202  CA  GLU A 248       1.471 -12.983  -8.962  1.00 94.69           C
ATOM   1203  C   GLU A 248       2.289 -12.651  -7.713  1.00 94.69           C
ATOM   1204  CB  GLU A 248       2.119 -12.380 -10.217  1.00 94.69           C
ATOM   1205  O   GLU A 248       1.975 -11.739  -6.945  1.00 94.69           O
ATOM   1206  CG  GLU A 248       2.033 -10.847 -10.253  1.00 94.69           C
ATOM   1207  CD  GLU A 248       2.546 -10.240 -11.557  1.00 94.69           C
ATOM   1208  OE1 GLU A 248       2.653  -8.993 -11.576  1.00 94.69           O
ATOM   1209  OE2 GLU A 248       2.821 -10.987 -12.525  1.00 94.69           O
ATOM   1210  N   LEU A 249       3.359 -13.420  -7.497  1.00 97.19           N
ATOM   1211  CA  LEU A 249       4.241 -13.242  -6.349  1.00 97.19           C
ATOM   1212  C   LEU A 249       5.666 -13.717  -6.645  1.00 97.19           C
ATOM   1213  CB  LEU A 249       3.628 -14.006  -5.164  1.00 97.19           C
ATOM   1214  O   LEU A 249       5.893 -14.873  -7.002  1.00 97.19           O
ATOM   1215  CG  LEU A 249       4.169 -13.602  -3.786  1.00 97.19           C
ATOM   1216  CD1 LEU A 249       3.771 -12.173  -3.410  1.00 97.19           C
ATOM   1217  CD2 LEU A 249       3.565 -14.531  -2.735  1.00 97.19           C
ATOM   1218  N   TRP A 250       6.641 -12.846  -6.421  1.00 97.69           N
ATOM   1219  CA  TRP A 250       8.059 -13.172  -6.432  1.00 97.69           C
ATOM   1220  C   TRP A 250       8.558 -13.463  -5.022  1.00 97.69           C
ATOM   1221  CB  TRP A 250       8.880 -12.062  -7.080  1.00 97.69           C
ATOM   1222  O   TRP A 250       8.210 -12.758  -4.075  1.00 97.69           O
ATOM   1223  CG  TRP A 250       8.701 -11.916  -8.549  1.00 97.69           C
ATOM   1224  CD1 TRP A 250       9.567 -12.360  -9.489  1.00 97.69           C
ATOM   1225  CD2 TRP A 250       7.626 -11.252  -9.277  1.00 97.69           C
ATOM   1226  CE2 TRP A 250       7.926 -11.314 -10.671  1.00 97.69           C
ATOM   1227  CE3 TRP A 250       6.436 -10.590  -8.905  1.00 97.69           C
ATOM   1228  NE1 TRP A 250       9.119 -12.004 -10.740  1.00 97.69           N
ATOM   1229  CH2 TRP A 250       5.879 -10.158 -11.235  1.00 97.69           C
ATOM   1230  CZ2 TRP A 250       7.069 -10.784 -11.642  1.00 97.69           C
ATOM   1231  CZ3 TRP A 250       5.573 -10.046  -9.869  1.00 97.69           C
ATOM   1232  N   VAL A 251       9.407 -14.484  -4.894  1.00 97.06           N
ATOM   1233  CA  VAL A 251       9.965 -14.933  -3.611  1.00 97.06           C
ATOM   1234  C   VAL A 251      11.489 -14.895  -3.637  1.00 97.06           C
ATOM   1235  CB  VAL A 251       9.466 -16.347  -3.272  1.00 97.06           C
ATOM   1236  O   VAL A 251      12.119 -15.507  -4.505  1.00 97.06           O
ATOM   1237  CG1 VAL A 251       9.951 -16.813  -1.897  1.00 97.06           C
ATOM   1238  CG2 VAL A 251       7.936 -16.404  -3.265  1.00 97.06           C
ATOM   1239  N   SER A 252      12.093 -14.205  -2.669  1.00 94.62           N
ATOM   1240  CA  SER A 252      13.548 -14.186  -2.487  1.00 94.62           C
ATOM   1241  C   SER A 252      14.049 -15.373  -1.651  1.00 94.62           C
ATOM   1242  CB  SER A 252      13.998 -12.838  -1.910  1.00 94.62           C
ATOM   1243  O   SER A 252      13.285 -16.026  -0.945  1.00 94.62           O
ATOM   1244  OG  SER A 252      13.823 -12.767  -0.509  1.00 94.62           O
ATOM   1245  N   ASN A 253      15.359 -15.640  -1.688  1.00 90.94           N
ATOM   1246  CA  ASN A 253      16.040 -16.598  -0.801  1.00 90.94           C
ATOM   1247  C   ASN A 253      15.537 -18.058  -0.870  1.00 90.94           C
ATOM   1248  CB  ASN A 253      16.084 -16.033   0.633  1.00 90.94           C
ATOM   1249  O   ASN A 253      15.572 -18.778   0.129  1.00 90.94           O
ATOM   1250  CG  ASN A 253      16.798 -14.702   0.732  1.00 90.94           C
ATOM   1251  ND2 ASN A 253      16.484 -13.926   1.739  1.00 90.94           N
ATOM   1252  OD1 ASN A 253      17.654 -14.361  -0.068  1.00 90.94           O
ATOM   1253  N   GLY A 254      15.130 -18.525  -2.052  1.00 92.94           N
ATOM   1254  CA  GLY A 254      14.716 -19.911  -2.274  1.00 92.94           C
ATOM   1255  C   GLY A 254      13.207 -20.128  -2.155  1.00 92.94           C
ATOM   1256  O   GLY A 254      12.426 -19.186  -2.067  1.00 92.94           O
ATOM   1257  N   ASN A 255      12.791 -21.395  -2.183  1.00 96.44           N
ATOM   1258  CA  ASN A 255      11.379 -21.761  -2.080  1.00 96.44           C
ATOM   1259  C   ASN A 255      10.827 -21.424  -0.689  1.00 96.44           C
ATOM   1260  CB  ASN A 255      11.187 -23.257  -2.388  1.00 96.44           C
ATOM   1261  O   ASN A 255      11.498 -21.655   0.319  1.00 96.44           O
ATOM   1262  CG  ASN A 255      11.524 -23.651  -3.813  1.00 96.44           C
ATOM   1263  ND2 ASN A 255      11.360 -24.908  -4.147  1.00 96.44           N
ATOM   1264  OD1 ASN A 255      11.948 -22.870  -4.646  1.00 96.44           O
ATOM   1265  N   ALA A 256       9.578 -20.968  -0.638  1.00 97.19           N
ATOM   1266  CA  ALA A 256       8.906 -20.574   0.595  1.00 97.19           C
ATOM   1267  C   ALA A 256       7.553 -21.274   0.755  1.00 97.19           C
ATOM   1268  CB  ALA A 256       8.766 -19.053   0.619  1.00 97.19           C
ATOM   1269  O   ALA A 256       7.016 -21.868  -0.181  1.00 97.19           O
ATOM   1270  N   VAL A 257       6.986 -21.206   1.960  1.00 97.44           N
ATOM   1271  CA  VAL A 257       5.641 -21.716   2.246  1.00 97.44           C
ATOM   1272  C   VAL A 257       4.781 -20.586   2.787  1.00 97.44           C
ATOM   1273  CB  VAL A 257       5.668 -22.920   3.206  1.00 97.44           C
ATOM   1274  O   VAL A 257       5.161 -19.936   3.759  1.00 97.44           O
ATOM   1275  CG1 VAL A 257       4.259 -23.436   3.533  1.00 97.44           C
ATOM   1276  CG2 VAL A 257       6.449 -24.095   2.598  1.00 97.44           C
ATOM   1277  N   ILE A 258       3.607 -20.405   2.189  1.00 97.62           N
ATOM   1278  CA  ILE A 258       2.543 -19.551   2.720  1.00 97.62           C
ATOM   1279  C   ILE A 258       1.418 -20.430   3.270  1.00 97.62           C
ATOM   1280  CB  ILE A 258       2.061 -18.512   1.685  1.00 97.62           C
ATOM   1281  O   ILE A 258       1.191 -21.539   2.779  1.00 97.62           O
ATOM   1282  CG1 ILE A 258       1.444 -19.176   0.435  1.00 97.62           C
ATOM   1283  CG2 ILE A 258       3.223 -17.571   1.327  1.00 97.62           C
ATOM   1284  CD1 ILE A 258       0.809 -18.187  -0.548  1.00 97.62           C
ATOM   1285  N   THR A 259       0.744 -19.965   4.318  1.00 97.62           N
ATOM   1286  CA  THR A 259      -0.352 -20.701   4.970  1.00 97.62           C
ATOM   1287  C   THR A 259      -1.587 -19.815   5.052  1.00 97.62           C
ATOM   1288  CB  THR A 259       0.051 -21.198   6.369  1.00 97.62           C
ATOM   1289  O   THR A 259      -1.508 -18.746   5.659  1.00 97.62           O
ATOM   1290  CG2 THR A 259      -0.948 -22.187   6.959  1.00 97.62           C
ATOM   1291  OG1 THR A 259       1.326 -21.813   6.333  1.00 97.62           O
ATOM   1292  N   SER A 260      -2.693 -20.243   4.447  1.00 95.75           N
ATOM   1293  CA  SER A 260      -3.990 -19.556   4.503  1.00 95.75           C
ATOM   1294  C   SER A 260      -4.626 -19.660   5.889  1.00 95.75           C
ATOM   1295  CB  SER A 260      -4.949 -20.131   3.452  1.00 95.75           C
ATOM   1296  O   SER A 260      -4.205 -20.452   6.736  1.00 95.75           O
ATOM   1297  OG  SER A 260      -4.891 -21.535   3.466  1.00 95.75           O
ATOM   1298  N   GLU A 261      -5.673 -18.871   6.122  1.00 91.00           N
ATOM   1299  CA  GLU A 261      -6.391 -18.825   7.405  1.00 91.00           C
ATOM   1300  C   GLU A 261      -7.017 -20.160   7.829  1.00 91.00           C
ATOM   1301  CB  GLU A 261      -7.516 -17.795   7.325  1.00 91.00           C
ATOM   1302  O   GLU A 261      -7.098 -20.458   9.019  1.00 91.00           O
ATOM   1303  CG  GLU A 261      -7.008 -16.410   6.946  1.00 91.00           C
ATOM   1304  CD  GLU A 261      -8.125 -15.403   7.168  1.00 91.00           C
ATOM   1305  OE1 GLU A 261      -8.179 -14.870   8.293  1.00 91.00           O
ATOM   1306  OE2 GLU A 261      -8.928 -15.179   6.245  1.00 91.00           O
ATOM   1307  N   ASP A 262      -7.428 -20.988   6.866  1.00 91.75           N
ATOM   1308  CA  ASP A 262      -7.963 -22.334   7.107  1.00 91.75           C
ATOM   1309  C   ASP A 262      -6.870 -23.374   7.440  1.00 91.75           C
ATOM   1310  CB  ASP A 262      -8.831 -22.765   5.908  1.00 91.75           C
ATOM   1311  O   ASP A 262      -7.173 -24.533   7.735  1.00 91.75           O
ATOM   1312  CG  ASP A 262      -8.022 -23.107   4.651  1.00 91.75           C
ATOM   1313  OD1 ASP A 262      -6.826 -22.748   4.583  1.00 91.75           O
ATOM   1314  OD2 ASP A 262      -8.564 -23.773   3.747  1.00 91.75           O
ATOM   1315  N   GLY A 263      -5.596 -22.968   7.415  1.00 94.31           N
ATOM   1316  CA  GLY A 263      -4.433 -23.815   7.665  1.00 94.31           C
ATOM   1317  C   GLY A 263      -3.886 -24.529   6.427  1.00 94.31           C
ATOM   1318  O   GLY A 263      -2.905 -25.273   6.552  1.00 94.31           O
ATOM   1319  N   THR A 264      -4.469 -24.319   5.243  1.00 97.19           N
ATOM   1320  CA  THR A 264      -3.948 -24.873   3.988  1.00 97.19           C
ATOM   1321  C   THR A 264      -2.583 -24.260   3.665  1.00 97.19           C
ATOM   1322  CB  THR A 264      -4.945 -24.732   2.822  1.00 97.19           C
ATOM   1323  O   THR A 264      -2.343 -23.068   3.837  1.00 97.19           O
ATOM   1324  CG2 THR A 264      -4.439 -25.426   1.557  1.00 97.19           C
ATOM   1325  OG1 THR A 264      -6.150 -25.377   3.161  1.00 97.19           O
ATOM   1326  N   ARG A 265      -1.634 -25.097   3.231  1.00 97.50           N
ATOM   1327  CA  ARG A 265      -0.242 -24.697   2.980  1.00 97.50           C
ATOM   1328  C   ARG A 265       0.070 -24.780   1.497  1.00 97.50           C
ATOM   1329  CB  ARG A 265       0.728 -25.565   3.792  1.00 97.50           C
ATOM   1330  O   ARG A 265      -0.103 -25.841   0.900  1.00 97.50           O
ATOM   1331  CG  ARG A 265       0.550 -25.349   5.301  1.00 97.50           C
ATOM   1332  CD  ARG A 265       1.476 -26.240   6.129  1.00 97.50           C
ATOM   1333  NE  ARG A 265       2.890 -25.843   5.979  1.00 97.50           N
ATOM   1334  NH1 ARG A 265       3.628 -26.528   8.036  1.00 97.50           N
ATOM   1335  NH2 ARG A 265       5.041 -25.504   6.644  1.00 97.50           N
ATOM   1336  CZ  ARG A 265       3.844 -25.962   6.881  1.00 97.50           C
ATOM   1337  N   TYR A 266       0.627 -23.707   0.949  1.00 97.69           N
ATOM   1338  CA  TYR A 266       1.059 -23.629  -0.443  1.00 97.69           C
ATOM   1339  C   TYR A 266       2.566 -23.401  -0.511  1.00 97.69           C
ATOM   1340  CB  TYR A 266       0.277 -22.539  -1.178  1.00 97.69           C
ATOM   1341  O   TYR A 266       3.124 -22.605   0.245  1.00 97.69           O
ATOM   1342  CG  TYR A 266      -1.224 -22.739  -1.135  1.00 97.69           C
ATOM   1343  CD1 TYR A 266      -1.858 -23.534  -2.109  1.00 97.69           C
ATOM   1344  CD2 TYR A 266      -1.987 -22.131  -0.119  1.00 97.69           C
ATOM   1345  CE1 TYR A 266      -3.258 -23.671  -2.103  1.00 97.69           C
ATOM   1346  CE2 TYR A 266      -3.387 -22.284  -0.098  1.00 97.69           C
ATOM   1347  OH  TYR A 266      -5.375 -23.181  -1.097  1.00 97.69           O
ATOM   1348  CZ  TYR A 266      -4.026 -23.040  -1.102  1.00 97.69           C
ATOM   1349  N   THR A 267       3.241 -24.130  -1.398  1.00 97.69           N
ATOM   1350  CA  THR A 267       4.676 -23.965  -1.649  1.00 97.69           C
ATOM   1351  C   THR A 267       4.877 -23.055  -2.848  1.00 97.69           C
ATOM   1352  CB  THR A 267       5.377 -25.312  -1.867  1.00 97.69           C
ATOM   1353  O   THR A 267       4.375 -23.347  -3.929  1.00 97.69           O
ATOM   1354  CG2 THR A 267       6.888 -25.161  -2.043  1.00 97.69           C
ATOM   1355  OG1 THR A 267       5.178 -26.123  -0.729  1.00 97.69           O
ATOM   1356  N   LEU A 268       5.632 -21.984  -2.640  1.00 97.62           N
ATOM   1357  CA  LEU A 268       6.062 -21.050  -3.669  1.00 97.62           C
ATOM   1358  C   LEU A 268       7.485 -21.398  -4.109  1.00 97.62           C
ATOM   1359  CB  LEU A 268       5.989 -19.620  -3.124  1.00 97.62           C
ATOM   1360  O   LEU A 268       8.342 -21.744  -3.287  1.00 97.62           O
ATOM   1361  CG  LEU A 268       4.600 -19.170  -2.639  1.00 97.62           C
ATOM   1362  CD1 LEU A 268       4.753 -17.804  -1.982  1.00 97.62           C
ATOM   1363  CD2 LEU A 268       3.586 -19.072  -3.779  1.00 97.62           C
ATOM   1364  N   ASN A 269       7.735 -21.293  -5.406  1.00 96.62           N
ATOM   1365  CA  ASN A 269       9.066 -21.405  -5.980  1.00 96.62           C
ATOM   1366  C   ASN A 269       9.858 -20.118  -5.727  1.00 96.62           C
ATOM   1367  CB  ASN A 269       8.947 -21.707  -7.480  1.00 96.62           C
ATOM   1368  O   ASN A 269       9.281 -19.038  -5.618  1.00 96.62           O
ATOM   1369  CG  ASN A 269       8.156 -22.973  -7.746  1.00 96.62           C
ATOM   1370  ND2 ASN A 269       7.065 -22.866  -8.467  1.00 96.62           N
ATOM   1371  OD1 ASN A 269       8.495 -24.057  -7.294  1.00 96.62           O
ATOM   1372  N   SER A 270      11.184 -20.227  -5.665  1.00 95.00           N
ATOM   1373  CA  SER A 270      12.057 -19.051  -5.721  1.00 95.00           C
ATOM   1374  C   SER A 270      11.824 -18.279  -7.025  1.00 95.00           C
ATOM   1375  CB  SER A 270      13.520 -19.487  -5.666  1.00 95.00           C
ATOM   1376  O   SER A 270      11.743 -18.894  -8.088  1.00 95.00           O
ATOM   1377  OG  SER A 270      14.364 -18.403  -5.325  1.00 95.00           O
ATOM   1378  N   GLY A 271      11.793 -16.949  -6.955  1.00 95.31           N
ATOM   1379  CA  GLY A 271      11.465 -16.099  -8.103  1.00 95.31           C
ATOM   1380  C   GLY A 271       9.963 -16.039  -8.371  1.00 95.31           C
ATOM   1381  O   GLY A 271       9.175 -16.087  -7.427  1.00 95.31           O
ATOM   1382  N   TYR A 272       9.583 -15.887  -9.638  1.00 96.25           N
ATOM   1383  CA  TYR A 272       8.200 -15.688 -10.073  1.00 96.25           C
ATOM   1384  C   TYR A 272       7.270 -16.874  -9.770  1.00 96.25           C
ATOM   1385  CB  TYR A 272       8.198 -15.408 -11.581  1.00 96.25           C
ATOM   1386  O   TYR A 272       7.586 -18.033 -10.052  1.00 96.25           O
ATOM   1387  CG  TYR A 272       6.811 -15.210 -12.162  1.00 96.25           C
ATOM   1388  CD1 TYR A 272       6.227 -16.188 -12.990  1.00 96.25           C
ATOM   1389  CD2 TYR A 272       6.094 -14.042 -11.858  1.00 96.25           C
ATOM   1390  CE1 TYR A 272       4.942 -15.979 -13.532  1.00 96.25           C
ATOM   1391  CE2 TYR A 272       4.830 -13.811 -12.420  1.00 96.25           C
ATOM   1392  OH  TYR A 272       3.013 -14.554 -13.784  1.00 96.25           O
ATOM   1393  CZ  TYR A 272       4.246 -14.780 -13.256  1.00 96.25           C
ATOM   1394  N   ASN A 273       6.070 -16.567  -9.274  1.00 97.31           N
ATOM   1395  CA  ASN A 273       4.960 -17.501  -9.116  1.00 97.31           C
ATOM   1396  C   ASN A 273       3.678 -16.881  -9.671  1.00 97.31           C
ATOM   1397  CB  ASN A 273       4.758 -17.876  -7.639  1.00 97.31           C
ATOM   1398  O   ASN A 273       3.249 -15.818  -9.224  1.00 97.31           O
ATOM   1399  CG  ASN A 273       5.960 -18.567  -7.043  1.00 97.31           C
ATOM   1400  ND2 ASN A 273       6.899 -17.806  -6.540  1.00 97.31           N
ATOM   1401  OD1 ASN A 273       6.046 -19.788  -7.020  1.00 97.31           O
ATOM   1402  N   ASN A 274       3.025 -17.594 -10.586  1.00 96.62           N
ATOM   1403  CA  ASN A 274       1.671 -17.279 -11.025  1.00 96.62           C
ATOM   1404  C   ASN A 274       0.676 -17.973 -10.083  1.00 96.62           C
ATOM   1405  CB  ASN A 274       1.531 -17.701 -12.491  1.00 96.62           C
ATOM   1406  O   ASN A 274       0.501 -19.193 -10.146  1.00 96.62           O
ATOM   1407  CG  ASN A 274       0.183 -17.312 -13.063  1.00 96.62           C
ATOM   1408  ND2 ASN A 274       0.164 -16.675 -14.206  1.00 96.62           N
ATOM   1409  OD1 ASN A 274      -0.867 -17.588 -12.512  1.00 96.62           O
ATOM   1410  N   LEU A 275       0.060 -17.204  -9.186  1.00 95.88           N
ATOM   1411  CA  LEU A 275      -0.756 -17.746  -8.098  1.00 95.88           C
ATOM   1412  C   LEU A 275      -2.039 -18.402  -8.626  1.00 95.88           C
ATOM   1413  CB  LEU A 275      -1.069 -16.617  -7.107  1.00 95.88           C
ATOM   1414  O   LEU A 275      -2.389 -19.505  -8.195  1.00 95.88           O
ATOM   1415  CG  LEU A 275       0.138 -15.976  -6.402  1.00 95.88           C
ATOM   1416  CD1 LEU A 275      -0.385 -14.893  -5.460  1.00 95.88           C
ATOM   1417  CD2 LEU A 275       0.953 -16.988  -5.593  1.00 95.88           C
ATOM   1418  N   ALA A 276      -2.672 -17.791  -9.630  1.00 91.69           N
ATOM   1419  CA  ALA A 276      -3.844 -18.341 -10.303  1.00 91.69           C
ATOM   1420  C   ALA A 276      -3.556 -19.710 -10.948  1.00 91.69           C
ATOM   1421  CB  ALA A 276      -4.327 -17.317 -11.337  1.00 91.69           C
ATOM   1422  O   ALA A 276      -4.299 -20.669 -10.733  1.00 91.69           O
ATOM   1423  N   ALA A 277      -2.443 -19.850 -11.678  1.00 95.31           N
ATOM   1424  CA  ALA A 277      -2.033 -21.122 -12.284  1.00 95.31           C
ATOM   1425  C   ALA A 277      -1.702 -22.201 -11.237  1.00 95.31           C
ATOM   1426  CB  ALA A 277      -0.831 -20.863 -13.199  1.00 95.31           C
ATOM   1427  O   ALA A 277      -1.819 -23.399 -11.507  1.00 95.31           O
ATOM   1428  N   MET A 278      -1.311 -21.781 -10.033  1.00 95.81           N
ATOM   1429  CA  MET A 278      -1.053 -22.653  -8.887  1.00 95.81           C
ATOM   1430  C   MET A 278      -2.319 -22.986  -8.081  1.00 95.81           C
ATOM   1431  CB  MET A 278       0.047 -22.027  -8.017  1.00 95.81           C
ATOM   1432  O   MET A 278      -2.233 -23.767  -7.134  1.00 95.81           O
ATOM   1433  CG  MET A 278       1.384 -21.995  -8.767  1.00 95.81           C
ATOM   1434  SD  MET A 278       2.723 -21.117  -7.924  1.00 95.81           S
ATOM   1435  CE  MET A 278       3.044 -22.240  -6.543  1.00 95.81           C
ATOM   1436  N   ASN A 279      -3.490 -22.466  -8.473  1.00 94.81           N
ATOM   1437  CA  ASN A 279      -4.761 -22.577  -7.746  1.00 94.81           C
ATOM   1438  C   ASN A 279      -4.671 -22.064  -6.300  1.00 94.81           C
ATOM   1439  CB  ASN A 279      -5.348 -23.998  -7.839  1.00 94.81           C
ATOM   1440  O   ASN A 279      -5.264 -22.648  -5.392  1.00 94.81           O
ATOM   1441  CG  ASN A 279      -5.485 -24.499  -9.256  1.00 94.81           C
ATOM   1442  ND2 ASN A 279      -4.599 -25.365  -9.686  1.00 94.81           N
ATOM   1443  OD1 ASN A 279      -6.382 -24.140  -9.996  1.00 94.81           O
ATOM   1444  N   ILE A 280      -3.906 -20.994  -6.084  1.00 95.56           N
ATOM   1445  CA  ILE A 280      -3.836 -20.300  -4.798  1.00 95.56           C
ATOM   1446  C   ILE A 280      -4.893 -19.188  -4.836  1.00 95.56           C
ATOM   1447  CB  ILE A 280      -2.413 -19.759  -4.546  1.00 95.56           C
ATOM   1448  O   ILE A 280      -4.730 -18.259  -5.627  1.00 95.56           O
ATOM   1449  CG1 ILE A 280      -1.397 -20.923  -4.557  1.00 95.56           C
ATOM   1450  CG2 ILE A 280      -2.377 -19.017  -3.197  1.00 95.56           C
ATOM   1451  CD1 ILE A 280       0.070 -20.519  -4.387  1.00 95.56           C
ATOM   1452  N   PRO A 281      -5.984 -19.279  -4.054  1.00 93.19           N
ATOM   1453  CA  PRO A 281      -7.045 -18.279  -4.073  1.00 93.19           C
ATOM   1454  C   PRO A 281      -6.611 -16.979  -3.395  1.00 93.19           C
ATOM   1455  CB  PRO A 281      -8.229 -18.929  -3.353  1.00 93.19           C
ATOM   1456  O   PRO A 281      -5.666 -16.957  -2.600  1.00 93.19           O
ATOM   1457  CG  PRO A 281      -7.551 -19.859  -2.350  1.00 93.19           C
ATOM   1458  CD  PRO A 281      -6.308 -20.334  -3.102  1.00 93.19           C
ATOM   1459  N   GLU A 282      -7.344 -15.905  -3.679  1.00 93.38           N
ATOM   1460  CA  GLU A 282      -7.203 -14.660  -2.935  1.00 93.38           C
ATOM   1461  C   GLU A 282      -7.553 -14.874  -1.457  1.00 93.38           C
ATOM   1462  CB  GLU A 282      -8.033 -13.543  -3.580  1.00 93.38           C
ATOM   1463  O   GLU A 282      -8.291 -15.801  -1.106  1.00 93.38           O
ATOM   1464  CG  GLU A 282      -9.552 -13.784  -3.513  1.00 93.38           C
ATOM   1465  CD  GLU A 282     -10.370 -12.646  -4.143  1.00 93.38           C
ATOM   1466  OE1 GLU A 282     -11.592 -12.850  -4.328  1.00 93.38           O
ATOM   1467  OE2 GLU A 282      -9.775 -11.583  -4.433  1.00 93.38           O
ATOM   1468  N   GLY A 283      -6.979 -14.057  -0.579  1.00 93.75           N
ATOM   1469  CA  GLY A 283      -7.244 -14.156   0.851  1.00 93.75           C
ATOM   1470  C   GLY A 283      -6.067 -13.742   1.715  1.00 93.75           C
ATOM   1471  O   GLY A 283      -5.043 -13.249   1.239  1.00 93.75           O
ATOM   1472  N   VAL A 284      -6.212 -13.969   3.018  1.00 95.94           N
ATOM   1473  CA  VAL A 284      -5.190 -13.662   4.018  1.00 95.94           C
ATOM   1474  C   VAL A 284      -4.258 -14.857   4.212  1.00 95.94           C
ATOM   1475  CB  VAL A 284      -5.843 -13.230   5.336  1.00 95.94           C
ATOM   1476  O   VAL A 284      -4.690 -15.986   4.455  1.00 95.94           O
ATOM   1477  CG1 VAL A 284      -4.798 -12.868   6.389  1.00 95.94           C
ATOM   1478  CG2 VAL A 284      -6.752 -12.014   5.155  1.00 95.94           C
ATOM   1479  N   TYR A 285      -2.953 -14.598   4.151  1.00 97.06           N
ATOM   1480  CA  TYR A 285      -1.922 -15.620   4.289  1.00 97.06           C
ATOM   1481  C   TYR A 285      -0.873 -15.209   5.309  1.00 97.06           C
ATOM   1482  CB  TYR A 285      -1.273 -15.919   2.934  1.00 97.06           C
ATOM   1483  O   TYR A 285      -0.479 -14.048   5.401  1.00 97.06           O
ATOM   1484  CG  TYR A 285      -2.198 -16.638   1.977  1.00 97.06           C
ATOM   1485  CD1 TYR A 285      -2.101 -18.030   1.798  1.00 97.06           C
ATOM   1486  CD2 TYR A 285      -3.176 -15.910   1.279  1.00 97.06           C
ATOM   1487  CE1 TYR A 285      -2.966 -18.676   0.898  1.00 97.06           C
ATOM   1488  CE2 TYR A 285      -4.064 -16.559   0.402  1.00 97.06           C
ATOM   1489  OH  TYR A 285      -4.737 -18.586  -0.694  1.00 97.06           O
ATOM   1490  CZ  TYR A 285      -3.943 -17.945   0.196  1.00 97.06           C
ATOM   1491  N   SER A 286      -0.377 -16.200   6.043  1.00 97.00           N
ATOM   1492  CA  SER A 286       0.852 -16.093   6.819  1.00 97.00           C
ATOM   1493  C   SER A 286       2.045 -16.557   5.989  1.00 97.00           C
ATOM   1494  CB  SER A 286       0.743 -16.833   8.151  1.00 97.00           C
ATOM   1495  O   SER A 286       2.027 -17.622   5.366  1.00 97.00           O
ATOM   1496  OG  SER A 286       0.545 -18.215   7.964  1.00 97.00           O
ATOM   1497  N   PHE A 287       3.093 -15.746   5.986  1.00 97.44           N
ATOM   1498  CA  PHE A 287       4.279 -15.904   5.159  1.00 97.44           C
ATOM   1499  C   PHE A 287       5.440 -16.481   5.978  1.00 97.44           C
ATOM   1500  CB  PHE A 287       4.611 -14.543   4.538  1.00 97.44           C
ATOM   1501  O   PHE A 287       5.602 -16.172   7.166  1.00 97.44           O
ATOM   1502  CG  PHE A 287       3.601 -14.041   3.516  1.00 97.44           C
ATOM   1503  CD1 PHE A 287       3.866 -14.167   2.140  1.00 97.44           C
ATOM   1504  CD2 PHE A 287       2.399 -13.433   3.926  1.00 97.44           C
ATOM   1505  CE1 PHE A 287       2.955 -13.667   1.193  1.00 97.44           C
ATOM   1506  CE2 PHE A 287       1.478 -12.959   2.982  1.00 97.44           C
ATOM   1507  CZ  PHE A 287       1.765 -13.056   1.615  1.00 97.44           C
ATOM   1508  N   ALA A 288       6.263 -17.328   5.354  1.00 96.69           N
ATOM   1509  CA  ALA A 288       7.470 -17.856   5.984  1.00 96.69           C
ATOM   1510  C   ALA A 288       8.524 -16.754   6.178  1.00 96.69           C
ATOM   1511  CB  ALA A 288       8.021 -19.035   5.173  1.00 96.69           C
ATOM   1512  O   ALA A 288       8.749 -15.929   5.290  1.00 96.69           O
ATOM   1513  N   SER A 289       9.194 -16.773   7.332  1.00 95.25           N
ATOM   1514  CA  SER A 289      10.283 -15.851   7.670  1.00 95.25           C
ATOM   1515  C   SER A 289      11.570 -16.148   6.899  1.00 95.25           C
ATOM   1516  CB  SER A 289      10.581 -15.929   9.170  1.00 95.25           C
ATOM   1517  O   SER A 289      11.852 -17.306   6.606  1.00 95.25           O
ATOM   1518  OG  SER A 289      10.923 -17.261   9.524  1.00 95.25           O
ATOM   1519  N   GLY A 290      12.397 -15.125   6.685  1.00 93.56           N
ATOM   1520  CA  GLY A 290      13.669 -15.209   5.956  1.00 93.56           C
ATOM   1521  C   GLY A 290      13.554 -14.866   4.468  1.00 93.56           C
ATOM   1522  O   GLY A 290      14.548 -14.940   3.745  1.00 93.56           O
ATOM   1523  N   HIS A 291      12.362 -14.464   4.028  1.00 94.94           N
ATOM   1524  CA  HIS A 291      12.041 -14.180   2.636  1.00 94.94           C
ATOM   1525  C   HIS A 291      11.470 -12.767   2.487  1.00 94.94           C
ATOM   1526  CB  HIS A 291      11.048 -15.231   2.126  1.00 94.94           C
ATOM   1527  O   HIS A 291      10.785 -12.248   3.375  1.00 94.94           O
ATOM   1528  CG  HIS A 291      11.538 -16.653   2.230  1.00 94.94           C
ATOM   1529  CD2 HIS A 291      11.274 -17.540   3.238  1.00 94.94           C
ATOM   1530  ND1 HIS A 291      12.322 -17.311   1.316  1.00 94.94           N
ATOM   1531  CE1 HIS A 291      12.530 -18.561   1.758  1.00 94.94           C
ATOM   1532  NE2 HIS A 291      11.905 -18.752   2.934  1.00 94.94           N
ATOM   1533  N   THR A 292      11.738 -12.176   1.331  1.00 95.69           N
ATOM   1534  CA  THR A 292      11.030 -11.011   0.807  1.00 95.69           C
ATOM   1535  C   THR A 292      10.052 -11.511  -0.240  1.00 95.69           C
ATOM   1536  CB  THR A 292      11.989  -9.970   0.214  1.00 95.69           C
ATOM   1537  O   THR A 292      10.412 -12.338  -1.083  1.00 95.69           O
ATOM   1538  CG2 THR A 292      11.287  -8.723  -0.320  1.00 95.69           C
ATOM   1539  OG1 THR A 292      12.885  -9.540   1.215  1.00 95.69           O
ATOM   1540  N   TYR A 293       8.823 -11.020  -0.158  1.00 97.31           N
ATOM   1541  CA  TYR A 293       7.763 -11.314  -1.106  1.00 97.31           C
ATOM   1542  C   TYR A 293       7.366 -10.013  -1.779  1.00 97.31           C
ATOM   1543  CB  TYR A 293       6.565 -11.971  -0.418  1.00 97.31           C
ATOM   1544  O   TYR A 293       7.098  -9.029  -1.091  1.00 97.31           O
ATOM   1545  CG  TYR A 293       6.902 -13.195   0.403  1.00 97.31           C
ATOM   1546  CD1 TYR A 293       6.732 -14.479  -0.144  1.00 97.31           C
ATOM   1547  CD2 TYR A 293       7.383 -13.042   1.715  1.00 97.31           C
ATOM   1548  CE1 TYR A 293       7.038 -15.617   0.626  1.00 97.31           C
ATOM   1549  CE2 TYR A 293       7.690 -14.172   2.488  1.00 97.31           C
ATOM   1550  OH  TYR A 293       7.778 -16.540   2.721  1.00 97.31           O
ATOM   1551  CZ  TYR A 293       7.509 -15.460   1.946  1.00 97.31           C
ATOM   1552  N   THR A 294       7.325 -10.018  -3.103  1.00 97.62           N
ATOM   1553  CA  THR A 294       6.975  -8.845  -3.906  1.00 97.62           C
ATOM   1554  C   THR A 294       5.935  -9.256  -4.922  1.00 97.62           C
ATOM   1555  CB  THR A 294       8.205  -8.276  -4.618  1.00 97.62           C
ATOM   1556  O   THR A 294       6.098 -10.296  -5.545  1.00 97.62           O
ATOM   1557  CG2 THR A 294       7.902  -6.951  -5.309  1.00 97.62           C
ATOM   1558  OG1 THR A 294       9.236  -8.052  -3.693  1.00 97.62           O
ATOM   1559  N   GLY A 295       4.860  -8.500  -5.086  1.00 95.50           N
ATOM   1560  CA  GLY A 295       3.784  -8.873  -5.994  1.00 95.50           C
ATOM   1561  C   GLY A 295       2.451  -8.329  -5.527  1.00 95.50           C
ATOM   1562  O   GLY A 295       2.363  -7.238  -4.964  1.00 95.50           O
ATOM   1563  N   SER A 296       1.417  -9.125  -5.747  1.00 92.50           N
ATOM   1564  CA  SER A 296       0.027  -8.715  -5.615  1.00 92.50           C
ATOM   1565  C   SER A 296      -0.471  -8.810  -4.171  1.00 92.50           C
ATOM   1566  CB  SER A 296      -0.797  -9.493  -6.620  1.00 92.50           C
ATOM   1567  O   SER A 296      -1.387  -9.557  -3.822  1.00 92.50           O
ATOM   1568  OG  SER A 296      -0.099  -9.636  -7.842  1.00 92.50           O
ATOM   1569  N   ILE A 297       0.230  -8.073  -3.311  1.00 96.75           N
ATOM   1570  CA  ILE A 297       0.037  -8.000  -1.868  1.00 96.75           C
ATOM   1571  C   ILE A 297      -0.804  -6.766  -1.558  1.00 96.75           C
ATOM   1572  CB  ILE A 297       1.401  -7.951  -1.142  1.00 96.75           C
ATOM   1573  O   ILE A 297      -0.476  -5.668  -2.001  1.00 96.75           O
ATOM   1574  CG1 ILE A 297       2.258  -9.190  -1.499  1.00 96.75           C
ATOM   1575  CG2 ILE A 297       1.183  -7.841   0.380  1.00 96.75           C
ATOM   1576  CD1 ILE A 297       3.669  -9.144  -0.910  1.00 96.75           C
ATOM   1577  N   VAL A 298      -1.844  -6.924  -0.745  1.00 94.69           N
ATOM   1578  CA  VAL A 298      -2.678  -5.816  -0.266  1.00 94.69           C
ATOM   1579  C   VAL A 298      -2.465  -5.644   1.242  1.00 94.69           C
ATOM   1580  CB  VAL A 298      -4.157  -6.020  -0.644  1.00 94.69           C
ATOM   1581  O   VAL A 298      -2.457  -6.639   1.981  1.00 94.69           O
ATOM   1582  CG1 VAL A 298      -5.047  -4.841  -0.227  1.00 94.69           C
ATOM   1583  CG2 VAL A 298      -4.305  -6.190  -2.159  1.00 94.69           C
ATOM   1584  N   PRO A 299      -2.266  -4.405   1.732  1.00 92.31           N
ATOM   1585  CA  PRO A 299      -2.130  -4.155   3.159  1.00 92.31           C
ATOM   1586  C   PRO A 299      -3.421  -4.488   3.912  1.00 92.31           C
ATOM   1587  CB  PRO A 299      -1.755  -2.680   3.281  1.00 92.31           C
ATOM   1588  O   PRO A 299      -4.529  -4.232   3.445  1.00 92.31           O
ATOM   1589  CG  PRO A 299      -2.368  -2.049   2.038  1.00 92.31           C
ATOM   1590  CD  PRO A 299      -2.192  -3.147   0.995  1.00 92.31           C
ATOM   1591  N   ILE A 300      -3.263  -5.025   5.120  1.00 93.94           N
ATOM   1592  CA  ILE A 300      -4.367  -5.379   6.016  1.00 93.94           C
ATOM   1593  C   ILE A 300      -4.143  -4.804   7.411  1.00 93.94           C
ATOM   1594  CB  ILE A 300      -4.566  -6.908   6.096  1.00 93.94           C
ATOM   1595  O   ILE A 300      -3.020  -4.469   7.789  1.00 93.94           O
ATOM   1596  CG1 ILE A 300      -3.331  -7.616   6.694  1.00 93.94           C
ATOM   1597  CG2 ILE A 300      -4.950  -7.482   4.730  1.00 93.94           C
ATOM   1598  CD1 ILE A 300      -3.574  -9.087   7.019  1.00 93.94           C
ATOM   1599  N   VAL A 301      -5.208  -4.782   8.212  1.00 93.50           N
ATOM   1600  CA  VAL A 301      -5.126  -4.511   9.651  1.00 93.50           C
ATOM   1601  C   VAL A 301      -5.316  -5.817  10.414  1.00 93.50           C
ATOM   1602  CB  VAL A 301      -6.133  -3.430  10.077  1.00 93.50           C
ATOM   1603  O   VAL A 301      -6.402  -6.389  10.430  1.00 93.50           O
ATOM   1604  CG1 VAL A 301      -6.075  -3.218  11.592  1.00 93.50           C
ATOM   1605  CG2 VAL A 301      -5.801  -2.089   9.415  1.00 93.50           C
ATOM   1606  N   ALA A 302      -4.249  -6.291  11.051  1.00 90.25           N
ATOM   1607  CA  ALA A 302      -4.240  -7.471  11.911  1.00 90.25           C
ATOM   1608  C   ALA A 302      -3.095  -7.362  12.930  1.00 90.25           C
ATOM   1609  CB  ALA A 302      -4.088  -8.730  11.044  1.00 90.25           C
ATOM   1610  O   ALA A 302      -2.108  -6.671  12.687  1.00 90.25           O
ATOM   1611  N   THR A 303      -3.189  -8.078  14.052  1.00 87.94           N
ATOM   1612  CA  THR A 303      -2.173  -8.045  15.123  1.00 87.94           C
ATOM   1613  C   THR A 303      -0.774  -8.444  14.641  1.00 87.94           C
ATOM   1614  CB  THR A 303      -2.585  -8.990  16.262  1.00 87.94           C
ATOM   1615  O   THR A 303       0.222  -7.941  15.148  1.00 87.94           O
ATOM   1616  CG2 THR A 303      -1.731  -8.842  17.521  1.00 87.94           C
ATOM   1617  OG1 THR A 303      -3.918  -8.729  16.637  1.00 87.94           O
ATOM   1618  N   ASN A 304      -0.698  -9.349  13.666  1.00 91.75           N
ATOM   1619  CA  ASN A 304       0.532  -9.846  13.049  1.00 91.75           C
ATOM   1620  C   ASN A 304       0.663  -9.419  11.578  1.00 91.75           C
ATOM   1621  CB  ASN A 304       0.615 -11.371  13.247  1.00 91.75           C
ATOM   1622  O   ASN A 304       1.345 -10.098  10.802  1.00 91.75           O
ATOM   1623  CG  ASN A 304      -0.547 -12.139  12.640  1.00 91.75           C
ATOM   1624  ND2 ASN A 304      -0.415 -13.439  12.550  1.00 91.75           N
ATOM   1625  OD1 ASN A 304      -1.595 -11.612  12.300  1.00 91.75           O
ATOM   1626  N   ALA A 305       0.015  -8.314  11.191  1.00 94.25           N
ATOM   1627  CA  ALA A 305       0.138  -7.764   9.848  1.00 94.25           C
ATOM   1628  C   ALA A 305       1.611  -7.469   9.519  1.00 94.25           C
ATOM   1629  CB  ALA A 305      -0.741  -6.517   9.707  1.00 94.25           C
ATOM   1630  O   ALA A 305       2.358  -6.934  10.344  1.00 94.25           O
ATOM   1631  N   ALA A 306       2.034  -7.861   8.322  1.00 95.44           N
ATOM   1632  CA  ALA A 306       3.319  -7.488   7.759  1.00 95.44           C
ATOM   1633  C   ALA A 306       3.275  -6.025   7.305  1.00 95.44           C
ATOM   1634  CB  ALA A 306       3.666  -8.447   6.617  1.00 95.44           C
ATOM   1635  O   ALA A 306       2.273  -5.568   6.749  1.00 95.44           O
ATOM   1636  N   THR A 307       4.368  -5.293   7.513  1.00 93.56           N
ATOM   1637  CA  THR A 307       4.512  -3.954   6.935  1.00 93.56           C
ATOM   1638  C   THR A 307       4.718  -4.083   5.431  1.00 93.56           C
ATOM   1639  CB  THR A 307       5.669  -3.168   7.559  1.00 93.56           C
ATOM   1640  O   THR A 307       5.703  -4.678   4.986  1.00 93.56           O
ATOM   1641  CG2 THR A 307       5.617  -1.694   7.164  1.00 93.56           C
ATOM   1642  OG1 THR A 307       5.578  -3.203   8.966  1.00 93.56           O
ATOM   1643  N   VAL A 308       3.782  -3.534   4.661  1.00 95.62           N
ATOM   1644  CA  VAL A 308       3.843  -3.463   3.204  1.00 95.62           C
ATOM   1645  C   VAL A 308       4.560  -2.181   2.815  1.00 95.62           C
ATOM   1646  CB  VAL A 308       2.452  -3.555   2.542  1.00 95.62           C
ATOM   1647  O   VAL A 308       4.294  -1.110   3.355  1.00 95.62           O
ATOM   1648  CG1 VAL A 308       2.573  -3.689   1.023  1.00 95.62           C
ATOM   1649  CG2 VAL A 308       1.653  -4.771   3.039  1.00 95.62           C
ATOM   1650  N   HIS A 309       5.478  -2.309   1.873  1.00 96.06           N
ATOM   1651  CA  HIS A 309       6.232  -1.217   1.284  1.00 96.06           C
ATOM   1652  C   HIS A 309       6.056  -1.237  -0.227  1.00 96.06           C
ATOM   1653  CB  HIS A 309       7.707  -1.390   1.644  1.00 96.06           C
ATOM   1654  O   HIS A 309       5.785  -2.287  -0.811  1.00 96.06           O
ATOM   1655  CG  HIS A 309       7.978  -1.236   3.113  1.00 96.06           C
ATOM   1656  CD2 HIS A 309       8.005  -2.224   4.060  1.00 96.06           C
ATOM   1657  ND1 HIS A 309       8.243  -0.049   3.747  1.00 96.06           N
ATOM   1658  CE1 HIS A 309       8.443  -0.311   5.047  1.00 96.06           C
ATOM   1659  NE2 HIS A 309       8.357  -1.632   5.282  1.00 96.06           N
ATOM   1660  N   THR A 310       6.308  -0.106  -0.874  1.00 96.38           N
ATOM   1661  CA  THR A 310       6.530  -0.119  -2.319  1.00 96.38           C
ATOM   1662  C   THR A 310       7.790  -0.919  -2.630  1.00 96.38           C
ATOM   1663  CB  THR A 310       6.613   1.300  -2.871  1.00 96.38           C
ATOM   1664  O   THR A 310       8.829  -0.762  -1.984  1.00 96.38           O
ATOM   1665  CG2 THR A 310       6.981   1.328  -4.350  1.00 96.38           C
ATOM   1666  OG1 THR A 310       5.337   1.868  -2.737  1.00 96.38           O
ATOM   1667  N   GLY A 311       7.699  -1.797  -3.617  1.00 95.88           N
ATOM   1668  CA  GLY A 311       8.774  -2.665  -4.053  1.00 95.88           C
ATOM   1669  C   GLY A 311       8.983  -2.624  -5.557  1.00 95.88           C
ATOM   1670  O   GLY A 311       8.144  -2.166  -6.332  1.00 95.88           O
ATOM   1671  N   ILE A 312      10.135  -3.135  -5.964  1.00 95.88           N
ATOM   1672  CA  ILE A 312      10.452  -3.380  -7.363  1.00 95.88           C
ATOM   1673  C   ILE A 312      11.164  -4.720  -7.497  1.00 95.88           C
ATOM   1674  CB  ILE A 312      11.228  -2.194  -7.966  1.00 95.88           C
ATOM   1675  O   ILE A 312      12.013  -5.068  -6.674  1.00 95.88           O
ATOM   1676  CG1 ILE A 312      11.226  -2.264  -9.506  1.00 95.88           C
ATOM   1677  CG2 ILE A 312      12.642  -2.059  -7.383  1.00 95.88           C
ATOM   1678  CD1 ILE A 312      11.860  -1.039 -10.167  1.00 95.88           C
ATOM   1679  N   VAL A 313      10.822  -5.468  -8.536  1.00 96.50           N
ATOM   1680  CA  VAL A 313      11.544  -6.666  -8.959  1.00 96.50           C
ATOM   1681  C   VAL A 313      12.253  -6.345 -10.261  1.00 96.50           C
ATOM   1682  CB  VAL A 313      10.616  -7.879  -9.119  1.00 96.50           C
ATOM   1683  O   VAL A 313      11.647  -5.779 -11.168  1.00 96.50           O
ATOM   1684  CG1 VAL A 313      11.434  -9.122  -9.458  1.00 96.50           C
ATOM   1685  CG2 VAL A 313       9.848  -8.154  -7.826  1.00 96.50           C
ATOM   1686  N   VAL A 314      13.534  -6.694 -10.336  1.00 95.25           N
ATOM   1687  CA  VAL A 314      14.331  -6.602 -11.560  1.00 95.25           C
ATOM   1688  C   VAL A 314      14.866  -7.987 -11.884  1.00 95.25           C
ATOM   1689  CB  VAL A 314      15.476  -5.586 -11.422  1.00 95.25           C
ATOM   1690  O   VAL A 314      15.689  -8.527 -11.140  1.00 95.25           O
ATOM   1691  CG1 VAL A 314      16.289  -5.497 -12.720  1.00 95.25           C
ATOM   1692  CG2 VAL A 314      14.967  -4.182 -11.065  1.00 95.25           C
ATOM   1693  N   GLU A 315      14.428  -8.535 -13.009  1.00 92.88           N
ATOM   1694  CA  GLU A 315      14.964  -9.752 -13.610  1.00 92.88           C
ATOM   1695  C   GLU A 315      15.822  -9.365 -14.818  1.00 92.88           C
ATOM   1696  CB  GLU A 315      13.827 -10.716 -13.983  1.00 92.88           C
ATOM   1697  O   GLU A 315      15.340  -8.791 -15.792  1.00 92.88           O
ATOM   1698  CG  GLU A 315      13.187 -11.318 -12.723  1.00 92.88           C
ATOM   1699  CD  GLU A 315      12.037 -12.308 -12.981  1.00 92.88           C
ATOM   1700  OE1 GLU A 315      11.622 -12.980 -12.001  1.00 92.88           O
ATOM   1701  OE2 GLU A 315      11.582 -12.428 -14.135  1.00 92.88           O
ATOM   1702  N   SER A 316      17.120  -9.649 -14.750  1.00 90.12           N
ATOM   1703  CA  SER A 316      18.106  -9.301 -15.775  1.00 90.12           C
ATOM   1704  C   SER A 316      18.936 -10.535 -16.124  1.00 90.12           C
ATOM   1705  CB  SER A 316      18.944  -8.116 -15.286  1.00 90.12           C
ATOM   1706  O   SER A 316      19.987 -10.805 -15.538  1.00 90.12           O
ATOM   1707  OG  SER A 316      20.017  -7.849 -16.164  1.00 90.12           O
ATOM   1708  N   GLY A 317      18.450 -11.323 -17.083  1.00 85.94           N
ATOM   1709  CA  GLY A 317      19.015 -12.634 -17.404  1.00 85.94           C
ATOM   1710  C   GLY A 317      18.820 -13.617 -16.248  1.00 85.94           C
ATOM   1711  O   GLY A 317      17.694 -13.981 -15.935  1.00 85.94           O
ATOM   1712  N   SER A 318      19.909 -14.067 -15.616  1.00 85.56           N
ATOM   1713  CA  SER A 318      19.840 -14.929 -14.422  1.00 85.56           C
ATOM   1714  C   SER A 318      19.801 -14.160 -13.101  1.00 85.56           C
ATOM   1715  CB  SER A 318      21.014 -15.911 -14.403  1.00 85.56           C
ATOM   1716  O   SER A 318      19.608 -14.777 -12.052  1.00 85.56           O
ATOM   1717  OG  SER A 318      22.261 -15.236 -14.424  1.00 85.56           O
ATOM   1718  N   ASP A 319      20.042 -12.848 -13.129  1.00 89.94           N
ATOM   1719  CA  ASP A 319      20.031 -12.023 -11.928  1.00 89.94           C
ATOM   1720  C   ASP A 319      18.601 -11.614 -11.587  1.00 89.94           C
ATOM   1721  CB  ASP A 319      20.941 -10.797 -12.093  1.00 89.94           C
ATOM   1722  O   ASP A 319      17.891 -11.054 -12.416  1.00 89.94           O
ATOM   1723  CG  ASP A 319      22.420 -11.180 -12.180  1.00 89.94           C
ATOM   1724  OD1 ASP A 319      22.850 -12.025 -11.358  1.00 89.94           O
ATOM   1725  OD2 ASP A 319      23.123 -10.611 -13.041  1.00 89.94           O
ATOM   1726  N   LEU A 320      18.202 -11.867 -10.343  1.00 93.06           N
ATOM   1727  CA  LEU A 320      16.925 -11.450  -9.778  1.00 93.06           C
ATOM   1728  C   LEU A 320      17.210 -10.567  -8.564  1.00 93.06           C
ATOM   1729  CB  LEU A 320      16.102 -12.705  -9.442  1.00 93.06           C
ATOM   1730  O   LEU A 320      17.831 -11.015  -7.594  1.00 93.06           O
ATOM   1731  CG  LEU A 320      14.844 -12.437  -8.601  1.00 93.06           C
ATOM   1732  CD1 LEU A 320      13.786 -11.598  -9.301  1.00 93.06           C
ATOM   1733  CD2 LEU A 320      14.198 -13.767  -8.224  1.00 93.06           C
ATOM   1734  N   LYS A 321      16.769  -9.312  -8.621  1.00 95.00           N
ATOM   1735  CA  LYS A 321      16.912  -8.338  -7.537  1.00 95.00           C
ATOM   1736  C   LYS A 321      15.557  -7.886  -7.033  1.00 95.00           C
ATOM   1737  CB  LYS A 321      17.774  -7.144  -7.975  1.00 95.00           C
ATOM   1738  O   LYS A 321      14.638  -7.634  -7.805  1.00 95.00           O
ATOM   1739  CG  LYS A 321      19.222  -7.514  -8.322  1.00 95.00           C
ATOM   1740  CD  LYS A 321      19.964  -8.172  -7.157  1.00 95.00           C
ATOM   1741  CE  LYS A 321      21.407  -8.460  -7.558  1.00 95.00           C
ATOM   1742  NZ  LYS A 321      22.089  -9.138  -6.436  1.00 95.00           N
ATOM   1743  N   PHE A 322      15.490  -7.746  -5.716  1.00 95.75           N
ATOM   1744  CA  PHE A 322      14.348  -7.216  -4.994  1.00 95.75           C
ATOM   1745  C   PHE A 322      14.753  -5.877  -4.393  1.00 95.75           C
ATOM   1746  CB  PHE A 322      13.925  -8.205  -3.905  1.00 95.75           C
ATOM   1747  O   PHE A 322      15.741  -5.797  -3.660  1.00 95.75           O
ATOM   1748  CG  PHE A 322      13.453  -9.540  -4.438  1.00 95.75           C
ATOM   1749  CD1 PHE A 322      12.081  -9.758  -4.620  1.00 95.75           C
ATOM   1750  CD2 PHE A 322      14.370 -10.566  -4.741  1.00 95.75           C
ATOM   1751  CE1 PHE A 322      11.616 -11.001  -5.064  1.00 95.75           C
ATOM   1752  CE2 PHE A 322      13.906 -11.805  -5.216  1.00 95.75           C
ATOM   1753  CZ  PHE A 322      12.526 -12.024  -5.375  1.00 95.75           C
ATOM   1754  N   GLY A 323      14.001  -4.839  -4.723  1.00 95.31           N
ATOM   1755  CA  GLY A 323      14.128  -3.518  -4.138  1.00 95.31           C
ATOM   1756  C   GLY A 323      12.938  -3.217  -3.242  1.00 95.31           C
ATOM   1757  O   GLY A 323      11.795  -3.483  -3.607  1.00 95.31           O
ATOM   1758  N   GLN A 324      13.207  -2.641  -2.077  1.00 96.38           N
ATOM   1759  CA  GLN A 324      12.193  -2.097  -1.181  1.00 96.38           C
ATOM   1760  C   GLN A 324      12.417  -0.591  -1.047  1.00 96.38           C
ATOM   1761  CB  GLN A 324      12.265  -2.844   0.156  1.00 96.38           C
ATOM   1762  O   GLN A 324      13.487  -0.157  -0.625  1.00 96.38           O
ATOM   1763  CG  GLN A 324      11.276  -2.297   1.190  1.00 96.38           C
ATOM   1764  CD  GLN A 324      11.368  -3.016   2.533  1.00 96.38           C
ATOM   1765  NE2 GLN A 324      10.906  -2.392   3.589  1.00 96.38           N
ATOM   1766  OE1 GLN A 324      11.839  -4.138   2.677  1.00 96.38           O
ATOM   1767  N   TYR A 325      11.419   0.206  -1.408  1.00 96.31           N
ATOM   1768  CA  TYR A 325      11.473   1.654  -1.275  1.00 96.31           C
ATOM   1769  C   TYR A 325      11.080   2.078   0.145  1.00 96.31           C
ATOM   1770  CB  TYR A 325      10.589   2.301  -2.340  1.00 96.31           C
ATOM   1771  O   TYR A 325      10.077   1.619   0.694  1.00 96.31           O
ATOM   1772  CG  TYR A 325      10.554   3.811  -2.241  1.00 96.31           C
ATOM   1773  CD1 TYR A 325       9.526   4.431  -1.507  1.00 96.31           C
ATOM   1774  CD2 TYR A 325      11.559   4.589  -2.848  1.00 96.31           C
ATOM   1775  CE1 TYR A 325       9.491   5.830  -1.383  1.00 96.31           C
ATOM   1776  CE2 TYR A 325      11.523   5.993  -2.734  1.00 96.31           C
ATOM   1777  OH  TYR A 325      10.459   7.959  -1.853  1.00 96.31           O
ATOM   1778  CZ  TYR A 325      10.488   6.611  -1.999  1.00 96.31           C
ATOM   1779  N   TYR A 326      11.885   2.951   0.745  1.00 91.00           N
ATOM   1780  CA  TYR A 326      11.609   3.576   2.038  1.00 91.00           C
ATOM   1781  C   TYR A 326      12.507   4.806   2.223  1.00 91.00           C
ATOM   1782  CB  TYR A 326      11.852   2.549   3.154  1.00 91.00           C
ATOM   1783  O   TYR A 326      13.688   4.769   1.889  1.00 91.00           O
ATOM   1784  CG  TYR A 326      11.814   3.120   4.555  1.00 91.00           C
ATOM   1785  CD1 TYR A 326      13.016   3.272   5.270  1.00 91.00           C
ATOM   1786  CD2 TYR A 326      10.590   3.501   5.139  1.00 91.00           C
ATOM   1787  CE1 TYR A 326      12.995   3.772   6.583  1.00 91.00           C
ATOM   1788  CE2 TYR A 326      10.569   4.035   6.442  1.00 91.00           C
ATOM   1789  OH  TYR A 326      11.763   4.678   8.428  1.00 91.00           O
ATOM   1790  CZ  TYR A 326      11.770   4.166   7.168  1.00 91.00           C
ATOM   1791  N   ASN A 327      11.972   5.897   2.783  1.00 89.00           N
ATOM   1792  CA  ASN A 327      12.721   7.130   3.075  1.00 89.00           C
ATOM   1793  C   ASN A 327      13.531   7.689   1.887  1.00 89.00           C
ATOM   1794  CB  ASN A 327      13.572   6.936   4.346  1.00 89.00           C
ATOM   1795  O   ASN A 327      14.674   8.118   2.057  1.00 89.00           O
ATOM   1796  CG  ASN A 327      12.762   6.952   5.619  1.00 89.00           C
ATOM   1797  ND2 ASN A 327      13.410   6.771   6.742  1.00 89.00           N
ATOM   1798  OD1 ASN A 327      11.570   7.182   5.650  1.00 89.00           O
ATOM   1799  N   ASN A 328      12.941   7.700   0.686  1.00 90.62           N
ATOM   1800  CA  ASN A 328      13.600   8.165  -0.541  1.00 90.62           C
ATOM   1801  C   ASN A 328      14.901   7.403  -0.866  1.00 90.62           C
ATOM   1802  CB  ASN A 328      13.742   9.695  -0.489  1.00 90.62           C
ATOM   1803  O   ASN A 328      15.848   7.947  -1.437  1.00 90.62           O
ATOM   1804  CG  ASN A 328      13.936  10.289  -1.868  1.00 90.62           C
ATOM   1805  ND2 ASN A 328      14.950  11.095  -2.068  1.00 90.62           N
ATOM   1806  OD1 ASN A 328      13.171  10.055  -2.780  1.00 90.62           O
ATOM   1807  N   GLN A 329      14.955   6.141  -0.448  1.00 94.31           N
ATOM   1808  CA  GLN A 329      16.032   5.200  -0.704  1.00 94.31           C
ATOM   1809  C   GLN A 329      15.436   3.881  -1.185  1.00 94.31           C
ATOM   1810  CB  GLN A 329      16.870   4.978   0.569  1.00 94.31           C
ATOM   1811  O   GLN A 329      14.282   3.559  -0.894  1.00 94.31           O
ATOM   1812  CG  GLN A 329      17.600   6.252   1.004  1.00 94.31           C
ATOM   1813  CD  GLN A 329      18.452   6.071   2.255  1.00 94.31           C
ATOM   1814  NE2 GLN A 329      19.536   6.807   2.372  1.00 94.31           N
ATOM   1815  OE1 GLN A 329      18.197   5.287   3.156  1.00 94.31           O
ATOM   1816  N   ILE A 330      16.246   3.103  -1.895  1.00 96.19           N
ATOM   1817  CA  ILE A 330      15.923   1.726  -2.253  1.00 96.19           C
ATOM   1818  C   ILE A 330      16.855   0.770  -1.508  1.00 96.19           C
ATOM   1819  CB  ILE A 330      15.906   1.554  -3.784  1.00 96.19           C
ATOM   1820  O   ILE A 330      18.079   0.884  -1.574  1.00 96.19           O
ATOM   1821  CG1 ILE A 330      15.253   0.210  -4.153  1.00 96.19           C
ATOM   1822  CG2 ILE A 330      17.299   1.722  -4.415  1.00 96.19           C
ATOM   1823  CD1 ILE A 330      14.988   0.082  -5.655  1.00 96.19           C
ATOM   1824  N   LEU A 331      16.270  -0.168  -0.772  1.00 95.38           N
ATOM   1825  CA  LEU A 331      16.964  -1.262  -0.112  1.00 95.38           C
ATOM   1826  C   LEU A 331      17.078  -2.430  -1.093  1.00 95.38           C
ATOM   1827  CB  LEU A 331      16.180  -1.641   1.156  1.00 95.38           C
ATOM   1828  O   LEU A 331      16.064  -3.032  -1.441  1.00 95.38           O
ATOM   1829  CG  LEU A 331      16.758  -2.833   1.937  1.00 95.38           C
ATOM   1830  CD1 LEU A 331      18.098  -2.493   2.581  1.00 95.38           C
ATOM   1831  CD2 LEU A 331      15.799  -3.250   3.051  1.00 95.38           C
ATOM   1832  N   ILE A 332      18.300  -2.762  -1.507  1.00 94.19           N
ATOM   1833  CA  ILE A 332      18.611  -3.928  -2.348  1.00 94.19           C
ATOM   1834  C   ILE A 332      19.696  -4.736  -1.636  1.00 94.19           C
ATOM   1835  CB  ILE A 332      19.045  -3.515  -3.777  1.00 94.19           C
ATOM   1836  O   ILE A 332      20.693  -4.173  -1.185  1.00 94.19           O
ATOM   1837  CG1 ILE A 332      17.970  -2.643  -4.463  1.00 94.19           C
ATOM   1838  CG2 ILE A 332      19.351  -4.765  -4.626  1.00 94.19           C
ATOM   1839  CD1 ILE A 332      18.360  -2.121  -5.851  1.00 94.19           C
ATOM   1840  N   ASP A 333      19.499  -6.050  -1.500  1.00 89.06           N
ATOM   1841  CA  ASP A 333      20.454  -6.972  -0.860  1.00 89.06           C
ATOM   1842  C   ASP A 333      20.946  -6.502   0.531  1.00 89.06           C
ATOM   1843  CB  ASP A 333      21.610  -7.303  -1.823  1.00 89.06           C
ATOM   1844  O   ASP A 333      22.108  -6.673   0.902  1.00 89.06           O
ATOM   1845  CG  ASP A 333      21.167  -7.955  -3.134  1.00 89.06           C
ATOM   1846  OD1 ASP A 333      20.180  -8.720  -3.135  1.00 89.06           O
ATOM   1847  OD2 ASP A 333      21.860  -7.742  -4.158  1.00 89.06           O
ATOM   1848  N   GLY A 334      20.067  -5.866   1.314  1.00 88.38           N
ATOM   1849  CA  GLY A 334      20.392  -5.373   2.659  1.00 88.38           C
ATOM   1850  C   GLY A 334      21.142  -4.034   2.706  1.00 88.38           C
ATOM   1851  O   GLY A 334      21.508  -3.595   3.796  1.00 88.38           O
ATOM   1852  N   THR A 335      21.357  -3.372   1.565  1.00 93.81           N
ATOM   1853  CA  THR A 335      22.018  -2.060   1.475  1.00 93.81           C
ATOM   1854  C   THR A 335      21.062  -0.997   0.934  1.00 93.81           C
ATOM   1855  CB  THR A 335      23.273  -2.152   0.597  1.00 93.81           C
ATOM   1856  O   THR A 335      20.368  -1.232  -0.050  1.00 93.81           O
ATOM   1857  CG2 THR A 335      24.079  -0.853   0.588  1.00 93.81           C
ATOM   1858  OG1 THR A 335      24.127  -3.152   1.105  1.00 93.81           O
ATOM   1859  N   ASN A 336      21.032   0.178   1.572  1.00 95.44           N
ATOM   1860  CA  ASN A 336      20.237   1.322   1.116  1.00 95.44           C
ATOM   1861  C   ASN A 336      21.014   2.159   0.095  1.00 95.44           C
ATOM   1862  CB  ASN A 336      19.821   2.194   2.310  1.00 95.44           C
ATOM   1863  O   ASN A 336      22.154   2.554   0.353  1.00 95.44           O
ATOM   1864  CG  ASN A 336      18.773   1.541   3.188  1.00 95.44           C
ATOM   1865  ND2 ASN A 336      18.854   1.709   4.486  1.00 95.44           N
ATOM   1866  OD1 ASN A 336      17.870   0.872   2.734  1.00 95.44           O
ATOM   1867  N   TYR A 337      20.359   2.495  -1.011  1.00 96.25           N
ATOM   1868  CA  TYR A 337      20.888   3.344  -2.072  1.00 96.25           C
ATOM   1869  C   TYR A 337      20.014   4.588  -2.243  1.00 96.25           C
ATOM   1870  CB  TYR A 337      20.997   2.533  -3.370  1.00 96.25           C
ATOM   1871  O   TYR A 337      18.788   4.511  -2.184  1.00 96.25           O
ATOM   1872  CG  TYR A 337      21.889   1.312  -3.244  1.00 96.25           C
ATOM   1873  CD1 TYR A 337      23.281   1.453  -3.392  1.00 96.25           C
ATOM   1874  CD2 TYR A 337      21.337   0.052  -2.942  1.00 96.25           C
ATOM   1875  CE1 TYR A 337      24.125   0.338  -3.233  1.00 96.25           C
ATOM   1876  CE2 TYR A 337      22.176  -1.068  -2.788  1.00 96.25           C
ATOM   1877  OH  TYR A 337      24.389  -1.997  -2.775  1.00 96.25           O
ATOM   1878  CZ  TYR A 337      23.570  -0.925  -2.933  1.00 96.25           C
ATOM   1879  N   THR A 338      20.647   5.744  -2.445  1.00 94.56           N
ATOM   1880  CA  THR A 338      19.974   7.028  -2.732  1.00 94.56           C
ATOM   1881  C   THR A 338      19.828   7.293  -4.229  1.00 94.56           C
ATOM   1882  CB  THR A 338      20.734   8.201  -2.098  1.00 94.56           C
ATOM   1883  O   THR A 338      19.296   8.326  -4.623  1.00 94.56           O
ATOM   1884  CG2 THR A 338      20.664   8.173  -0.573  1.00 94.56           C
ATOM   1885  OG1 THR A 338      22.099   8.158  -2.453  1.00 94.56           O
ATOM   1886  N   ASP A 339      20.351   6.395  -5.059  1.00 92.06           N
ATOM   1887  CA  ASP A 339      20.330   6.453  -6.509  1.00 92.06           C
ATOM   1888  C   ASP A 339      19.813   5.129  -7.075  1.00 92.06           C
ATOM   1889  CB  ASP A 339      21.731   6.805  -7.035  1.00 92.06           C
ATOM   1890  O   ASP A 339      20.233   4.046  -6.665  1.00 92.06           O
ATOM   1891  CG  ASP A 339      22.810   5.756  -6.723  1.00 92.06           C
ATOM   1892  OD1 ASP A 339      22.963   5.360  -5.542  1.00 92.06           O
ATOM   1893  OD2 ASP A 339      23.532   5.369  -7.668  1.00 92.06           O
ATOM   1894  N   PHE A 340      18.886   5.226  -8.024  1.00 95.00           N
ATOM   1895  CA  PHE A 340      18.372   4.083  -8.765  1.00 95.00           C
ATOM   1896  C   PHE A 340      17.938   4.559 -10.145  1.00 95.00           C
ATOM   1897  CB  PHE A 340      17.218   3.449  -7.983  1.00 95.00           C
ATOM   1898  O   PHE A 340      16.912   5.220 -10.298  1.00 95.00           O
ATOM   1899  CG  PHE A 340      16.733   2.126  -8.529  1.00 95.00           C
ATOM   1900  CD1 PHE A 340      15.366   1.925  -8.762  1.00 95.00           C
ATOM   1901  CD2 PHE A 340      17.633   1.080  -8.783  1.00 95.00           C
ATOM   1902  CE1 PHE A 340      14.917   0.709  -9.293  1.00 95.00           C
ATOM   1903  CE2 PHE A 340      17.183  -0.162  -9.255  1.00 95.00           C
ATOM   1904  CZ  PHE A 340      15.819  -0.342  -9.534  1.00 95.00           C
ATOM   1905  N   THR A 341      18.779   4.305 -11.142  1.00 93.88           N
ATOM   1906  CA  THR A 341      18.670   4.941 -12.458  1.00 93.88           C
ATOM   1907  C   THR A 341      18.661   3.926 -13.584  1.00 93.88           C
ATOM   1908  CB  THR A 341      19.776   5.977 -12.696  1.00 93.88           C
ATOM   1909  O   THR A 341      19.252   2.857 -13.459  1.00 93.88           O
ATOM   1910  CG2 THR A 341      19.686   7.164 -11.739  1.00 93.88           C
ATOM   1911  OG1 THR A 341      21.054   5.405 -12.533  1.00 93.88           O
ATOM   1912  N   LEU A 342      18.003   4.287 -14.681  1.00 90.25           N
ATOM   1913  CA  LEU A 342      17.863   3.496 -15.898  1.00 90.25           C
ATOM   1914  C   LEU A 342      18.346   4.321 -17.096  1.00 90.25           C
ATOM   1915  CB  LEU A 342      16.380   3.122 -16.017  1.00 90.25           C
ATOM   1916  O   LEU A 342      17.945   5.476 -17.240  1.00 90.25           O
ATOM   1917  CG  LEU A 342      16.018   2.278 -17.246  1.00 90.25           C
ATOM   1918  CD1 LEU A 342      16.568   0.861 -17.156  1.00 90.25           C
ATOM   1919  CD2 LEU A 342      14.500   2.161 -17.309  1.00 90.25           C
ATOM   1920  N   TYR A 343      19.196   3.749 -17.946  1.00 89.38           N
ATOM   1921  CA  TYR A 343      19.692   4.407 -19.161  1.00 89.38           C
ATOM   1922  C   TYR A 343      20.049   3.393 -20.256  1.00 89.38           C
ATOM   1923  CB  TYR A 343      20.893   5.301 -18.816  1.00 89.38           C
ATOM   1924  O   TYR A 343      20.189   2.197 -19.988  1.00 89.38           O
ATOM   1925  CG  TYR A 343      22.124   4.579 -18.304  1.00 89.38           C
ATOM   1926  CD1 TYR A 343      22.289   4.349 -16.924  1.00 89.38           C
ATOM   1927  CD2 TYR A 343      23.116   4.165 -19.210  1.00 89.38           C
ATOM   1928  CE1 TYR A 343      23.460   3.727 -16.452  1.00 89.38           C
ATOM   1929  CE2 TYR A 343      24.287   3.539 -18.745  1.00 89.38           C
ATOM   1930  OH  TYR A 343      25.603   2.743 -16.907  1.00 89.38           O
ATOM   1931  CZ  TYR A 343      24.463   3.329 -17.361  1.00 89.38           C
ATOM   1932  N   ALA A 344      20.209   3.870 -21.492  1.00 84.19           N
ATOM   1933  CA  ALA A 344      20.710   3.075 -22.609  1.00 84.19           C
ATOM   1934  C   ALA A 344      22.219   3.304 -22.794  1.00 84.19           C
ATOM   1935  CB  ALA A 344      19.901   3.417 -23.865  1.00 84.19           C
ATOM   1936  O   ALA A 344      22.674   4.439 -22.937  1.00 84.19           O
ATOM   1937  N   ASP A 345      23.003   2.229 -22.803  1.00 88.56           N
ATOM   1938  CA  ASP A 345      24.421   2.241 -23.167  1.00 88.56           C
ATOM   1939  C   ASP A 345      24.561   1.874 -24.648  1.00 88.56           C
ATOM   1940  CB  ASP A 345      25.207   1.288 -22.252  1.00 88.56           C
ATOM   1941  O   ASP A 345      23.966   0.902 -25.114  1.00 88.56           O
ATOM   1942  CG  ASP A 345      26.734   1.429 -22.363  1.00 88.56           C
ATOM   1943  OD1 ASP A 345      27.229   1.917 -23.406  1.00 88.56           O
ATOM   1944  OD2 ASP A 345      27.413   1.052 -21.384  1.00 88.56           O
ATOM   1945  N   THR A 346      25.345   2.650 -25.393  1.00 81.69           N
ATOM   1946  CA  THR A 346      25.600   2.411 -26.824  1.00 81.69           C
ATOM   1947  C   THR A 346      26.697   1.370 -27.081  1.00 81.69           C
ATOM   1948  CB  THR A 346      25.952   3.711 -27.554  1.00 81.69           C
ATOM   1949  O   THR A 346      26.863   0.922 -28.216  1.00 81.69           O
ATOM   1950  CG2 THR A 346      24.866   4.781 -27.436  1.00 81.69           C
ATOM   1951  OG1 THR A 346      27.145   4.235 -27.022  1.00 81.69           O
ATOM   1952  N   GLY A 347      27.467   1.002 -26.051  1.00 81.75           N
ATOM   1953  CA  GLY A 347      28.578   0.049 -26.115  1.00 81.75           C
ATOM   1954  C   GLY A 347      29.888   0.619 -26.674  1.00 81.75           C
ATOM   1955  O   GLY A 347      30.886  -0.098 -26.735  1.00 81.75           O
ATOM   1956  N   ASP A 348      29.918   1.905 -27.043  1.00 76.50           N
ATOM   1957  CA  ASP A 348      31.101   2.597 -27.582  1.00 76.50           C
ATOM   1958  C   ASP A 348      31.611   3.721 -26.650  1.00 76.50           C
ATOM   1959  CB  ASP A 348      30.829   3.088 -29.012  1.00 76.50           C
ATOM   1960  O   ASP A 348      32.299   4.649 -27.082  1.00 76.50           O
ATOM   1961  CG  ASP A 348      30.425   1.982 -30.001  1.00 76.50           C
ATOM   1962  OD1 ASP A 348      31.135   0.951 -30.155  1.00 76.50           O
ATOM   1963  OD2 ASP A 348      29.429   2.212 -30.720  1.00 76.50           O
ATOM   1964  N   GLY A 349      31.278   3.642 -25.355  1.00 74.25           N
ATOM   1965  CA  GLY A 349      31.680   4.616 -24.331  1.00 74.25           C
ATOM   1966  C   GLY A 349      30.768   5.843 -24.217  1.00 74.25           C
ATOM   1967  O   GLY A 349      31.103   6.779 -23.492  1.00 74.25           O
ATOM   1968  N   THR A 350      29.629   5.836 -24.913  1.00 77.25           N
ATOM   1969  CA  THR A 350      28.556   6.835 -24.810  1.00 77.25           C
ATOM   1970  C   THR A 350      27.277   6.204 -24.263  1.00 77.25           C
ATOM   1971  CB  THR A 350      28.293   7.538 -26.158  1.00 77.25           C
ATOM   1972  O   THR A 350      26.980   5.043 -24.545  1.00 77.25           O
ATOM   1973  CG2 THR A 350      29.397   8.550 -26.454  1.00 77.25           C
ATOM   1974  OG1 THR A 350      28.320   6.669 -27.269  1.00 77.25           O
ATOM   1975  N   SER A 351      26.499   6.968 -23.504  1.00 86.06           N
ATOM   1976  CA  SER A 351      25.208   6.548 -22.959  1.00 86.06           C
ATOM   1977  C   SER A 351      24.183   7.658 -23.130  1.00 86.06           C
ATOM   1978  CB  SER A 351      25.340   6.171 -21.478  1.00 86.06           C
ATOM   1979  O   SER A 351      24.555   8.827 -23.247  1.00 86.06           O
ATOM   1980  OG  SER A 351      25.766   7.272 -20.694  1.00 86.06           O
ATOM   1981  N   SER A 352      22.906   7.295 -23.091  1.00 77.88           N
ATOM   1982  CA  SER A 352      21.834   8.270 -22.944  1.00 77.88           C
ATOM   1983  C   SER A 352      21.904   8.972 -21.584  1.00 77.88           C
ATOM   1984  CB  SER A 352      20.479   7.580 -23.133  1.00 77.88           C
ATOM   1985  O   SER A 352      22.601   8.520 -20.665  1.00 77.88           O
ATOM   1986  OG  SER A 352      20.103   6.799 -22.007  1.00 77.88           O
ATOM   1987  N   ASP A 353      21.105  10.025 -21.428  1.00 82.62           N
ATOM   1988  CA  ASP A 353      20.741  10.524 -20.106  1.00 82.62           C
ATOM   1989  C   ASP A 353      20.016   9.436 -19.294  1.00 82.62           C
ATOM   1990  CB  ASP A 353      19.887  11.794 -20.235  1.00 82.62           C
ATOM   1991  O   ASP A 353      19.490   8.452 -19.833  1.00 82.62           O
ATOM   1992  CG  ASP A 353      20.686  13.044 -20.611  1.00 82.62           C
ATOM   1993  OD1 ASP A 353      21.874  13.119 -20.217  1.00 82.62           O
ATOM   1994  OD2 ASP A 353      20.085  13.939 -21.242  1.00 82.62           O
ATOM   1995  N   SER A 354      20.027   9.594 -17.970  1.00 86.56           N
ATOM   1996  CA  SER A 354      19.485   8.610 -17.035  1.00 86.56           C
ATOM   1997  C   SER A 354      18.138   9.028 -16.466  1.00 86.56           C
ATOM   1998  CB  SER A 354      20.481   8.346 -15.906  1.00 86.56           C
ATOM   1999  O   SER A 354      17.984  10.155 -15.995  1.00 86.56           O
ATOM   2000  OG  SER A 354      20.636   9.495 -15.090  1.00 86.56           O
ATOM   2001  N   VAL A 355      17.205   8.085 -16.398  1.00 82.56           N
ATOM   2002  CA  VAL A 355      15.901   8.255 -15.752  1.00 82.56           C
ATOM   2003  C   VAL A 355      15.962   7.733 -14.320  1.00 82.56           C
ATOM   2004  CB  VAL A 355      14.810   7.572 -16.590  1.00 82.56           C
ATOM   2005  O   VAL A 355      16.440   6.625 -14.078  1.00 82.56           O
ATOM   2006  CG1 VAL A 355      13.438   7.669 -15.927  1.00 82.56           C
ATOM   2007  CG2 VAL A 355      14.724   8.257 -17.961  1.00 82.56           C
ATOM   2008  N   ASN A 356      15.498   8.532 -13.357  1.00 89.25           N
ATOM   2009  CA  ASN A 356      15.484   8.161 -11.943  1.00 89.25           C
ATOM   2010  C   ASN A 356      14.211   7.377 -11.598  1.00 89.25           C
ATOM   2011  CB  ASN A 356      15.635   9.423 -11.080  1.00 89.25           C
ATOM   2012  O   ASN A 356      13.116   7.932 -11.575  1.00 89.25           O
ATOM   2013  CG  ASN A 356      15.741   9.106  -9.597  1.00 89.25           C
ATOM   2014  ND2 ASN A 356      15.749  10.113  -8.760  1.00 89.25           N
ATOM   2015  OD1 ASN A 356      15.835   7.970  -9.163  1.00 89.25           O
ATOM   2016  N   LEU A 357      14.365   6.095 -11.275  1.00 89.75           N
ATOM   2017  CA  LEU A 357      13.250   5.219 -10.924  1.00 89.75           C
ATOM   2018  C   LEU A 357      12.754   5.436  -9.485  1.00 89.75           C
ATOM   2019  CB  LEU A 357      13.670   3.762 -11.167  1.00 89.75           C
ATOM   2020  O   LEU A 357      11.629   5.045  -9.176  1.00 89.75           O
ATOM   2021  CG  LEU A 357      13.971   3.375 -12.627  1.00 89.75           C
ATOM   2022  CD1 LEU A 357      14.310   1.883 -12.680  1.00 89.75           C
ATOM   2023  CD2 LEU A 357      12.794   3.638 -13.566  1.00 89.75           C
ATOM   2024  N   LEU A 358      13.535   6.087  -8.607  1.00 91.50           N
ATOM   2025  CA  LEU A 358      13.071   6.419  -7.251  1.00 91.50           C
ATOM   2026  C   LEU A 358      11.839   7.327  -7.271  1.00 91.50           C
ATOM   2027  CB  LEU A 358      14.174   7.098  -6.416  1.00 91.50           C
ATOM   2028  O   LEU A 358      11.007   7.218  -6.374  1.00 91.50           O
ATOM   2029  CG  LEU A 358      15.406   6.235  -6.113  1.00 91.50           C
ATOM   2030  CD1 LEU A 358      16.390   7.006  -5.239  1.00 91.50           C
ATOM   2031  CD2 LEU A 358      15.055   4.942  -5.372  1.00 91.50           C
ATOM   2032  N   THR A 359      11.688   8.183  -8.285  1.00 83.94           N
ATOM   2033  CA  THR A 359      10.535   9.085  -8.378  1.00 83.94           C
ATOM   2034  C   THR A 359       9.235   8.306  -8.589  1.00 83.94           C
ATOM   2035  CB  THR A 359      10.717  10.124  -9.489  1.00 83.94           C
ATOM   2036  O   THR A 359       8.281   8.504  -7.837  1.00 83.94           O
ATOM   2037  CG2 THR A 359       9.799  11.318  -9.237  1.00 83.94           C
ATOM   2038  OG1 THR A 359      12.031  10.643  -9.519  1.00 83.94           O
ATOM   2039  N   VAL A 360       9.222   7.324  -9.497  1.00 81.19           N
ATOM   2040  CA  VAL A 360       8.060   6.441  -9.711  1.00 81.19           C
ATOM   2041  C   VAL A 360       7.738   5.637  -8.447  1.00 81.19           C
ATOM   2042  CB  VAL A 360       8.285   5.483 -10.898  1.00 81.19           C
ATOM   2043  O   VAL A 360       6.577   5.553  -8.044  1.00 81.19           O
ATOM   2044  CG1 VAL A 360       7.014   4.683 -11.215  1.00 81.19           C
ATOM   2045  CG2 VAL A 360       8.669   6.236 -12.174  1.00 81.19           C
ATOM   2046  N   LEU A 361       8.762   5.101  -7.770  1.00 91.38           N
ATOM   2047  CA  LEU A 361       8.580   4.378  -6.505  1.00 91.38           C
ATOM   2048  C   LEU A 361       8.017   5.285  -5.402  1.00 91.38           C
ATOM   2049  CB  LEU A 361       9.908   3.741  -6.056  1.00 91.38           C
ATOM   2050  O   LEU A 361       7.170   4.850  -4.628  1.00 91.38           O
ATOM   2051  CG  LEU A 361      10.482   2.688  -7.020  1.00 91.38           C
ATOM   2052  CD1 LEU A 361      11.849   2.218  -6.523  1.00 91.38           C
ATOM   2053  CD2 LEU A 361       9.587   1.461  -7.173  1.00 91.38           C
ATOM   2054  N   SER A 362       8.423   6.555  -5.354  1.00 89.00           N
ATOM   2055  CA  SER A 362       7.891   7.520  -4.389  1.00 89.00           C
ATOM   2056  C   SER A 362       6.406   7.828  -4.613  1.00 89.00           C
ATOM   2057  CB  SER A 362       8.733   8.802  -4.396  1.00 89.00           C
ATOM   2058  O   SER A 362       5.658   7.975  -3.647  1.00 89.00           O
ATOM   2059  OG  SER A 362       8.414   9.677  -5.458  1.00 89.00           O
ATOM   2060  N   MET A 363       5.950   7.869  -5.869  1.00 79.94           N
ATOM   2061  CA  MET A 363       4.534   8.076  -6.188  1.00 79.94           C
ATOM   2062  C   MET A 363       3.701   6.843  -5.841  1.00 79.94           C
ATOM   2063  CB  MET A 363       4.365   8.454  -7.666  1.00 79.94           C
ATOM   2064  O   MET A 363       2.623   6.965  -5.259  1.00 79.94           O
ATOM   2065  CG  MET A 363       4.971   9.818  -8.013  1.00 79.94           C
ATOM   2066  SD  MET A 363       4.286  11.229  -7.099  1.00 79.94           S
ATOM   2067  CE  MET A 363       5.558  11.444  -5.825  1.00 79.94           C
ATOM   2068  N   HIS A 364       4.222   5.649  -6.125  1.00 87.94           N
ATOM   2069  CA  HIS A 364       3.581   4.406  -5.704  1.00 87.94           C
ATOM   2070  C   HIS A 364       3.521   4.290  -4.168  1.00 87.94           C
ATOM   2071  CB  HIS A 364       4.318   3.239  -6.362  1.00 87.94           C
ATOM   2072  O   HIS A 364       2.518   3.843  -3.618  1.00 87.94           O
ATOM   2073  CG  HIS A 364       3.589   1.937  -6.192  1.00 87.94           C
ATOM   2074  CD2 HIS A 364       2.807   1.321  -7.130  1.00 87.94           C
ATOM   2075  ND1 HIS A 364       3.524   1.182  -5.043  1.00 87.94           N
ATOM   2076  CE1 HIS A 364       2.722   0.134  -5.289  1.00 87.94           C
ATOM   2077  NE2 HIS A 364       2.264   0.177  -6.548  1.00 87.94           N
ATOM   2078  N   ASP A 365       4.539   4.778  -3.452  1.00 92.06           N
ATOM   2079  CA  ASP A 365       4.525   4.870  -1.988  1.00 92.06           C
ATOM   2080  C   ASP A 365       3.461   5.849  -1.474  1.00 92.06           C
ATOM   2081  CB  ASP A 365       5.926   5.248  -1.499  1.00 92.06           C
ATOM   2082  O   ASP A 365       2.747   5.542  -0.522  1.00 92.06           O
ATOM   2083  CG  ASP A 365       6.064   5.070   0.010  1.00 92.06           C
ATOM   2084  OD1 ASP A 365       6.134   3.890   0.423  1.00 92.06           O
ATOM   2085  OD2 ASP A 365       6.161   6.097   0.722  1.00 92.06           O
ATOM   2086  N   ALA A 366       3.270   6.992  -2.138  1.00 84.00           N
ATOM   2087  CA  ALA A 366       2.186   7.918  -1.811  1.00 84.00           C
ATOM   2088  C   ALA A 366       0.794   7.280  -1.992  1.00 84.00           C
ATOM   2089  CB  ALA A 366       2.346   9.189  -2.652  1.00 84.00           C
ATOM   2090  O   ALA A 366      -0.080   7.472  -1.141  1.00 84.00           O
ATOM   2091  N   LEU A 367       0.600   6.482  -3.050  1.00 84.56           N
ATOM   2092  CA  LEU A 367      -0.612   5.682  -3.242  1.00 84.56           C
ATOM   2093  C   LEU A 367      -0.782   4.653  -2.119  1.00 84.56           C
ATOM   2094  CB  LEU A 367      -0.565   5.002  -4.621  1.00 84.56           C
ATOM   2095  O   LEU A 367      -1.852   4.580  -1.517  1.00 84.56           O
ATOM   2096  CG  LEU A 367      -1.746   4.047  -4.879  1.00 84.56           C
ATOM   2097  CD1 LEU A 367      -3.065   4.809  -5.003  1.00 84.56           C
ATOM   2098  CD2 LEU A 367      -1.505   3.279  -6.169  1.00 84.56           C
ATOM   2099  N   LEU A 368       0.269   3.893  -1.802  1.00 92.06           N
ATOM   2100  CA  LEU A 368       0.239   2.894  -0.735  1.00 92.06           C
ATOM   2101  C   LEU A 368      -0.110   3.527   0.622  1.00 92.06           C
ATOM   2102  CB  LEU A 368       1.592   2.160  -0.716  1.00 92.06           C
ATOM   2103  O   LEU A 368      -0.920   2.974   1.364  1.00 92.06           O
ATOM   2104  CG  LEU A 368       1.695   1.048   0.342  1.00 92.06           C
ATOM   2105  CD1 LEU A 368       0.651  -0.056   0.149  1.00 92.06           C
ATOM   2106  CD2 LEU A 368       3.082   0.417   0.285  1.00 92.06           C
ATOM   2107  N   ASN A 369       0.421   4.715   0.921  1.00 89.88           N
ATOM   2108  CA  ASN A 369       0.083   5.477   2.125  1.00 89.88           C
ATOM   2109  C   ASN A 369      -1.396   5.904   2.148  1.00 89.88           C
ATOM   2110  CB  ASN A 369       1.031   6.685   2.234  1.00 89.88           C
ATOM   2111  O   ASN A 369      -2.057   5.756   3.176  1.00 89.88           O
ATOM   2112  CG  ASN A 369       2.447   6.284   2.619  1.00 89.88           C
ATOM   2113  ND2 ASN A 369       3.448   6.911   2.043  1.00 89.88           N
ATOM   2114  OD1 ASN A 369       2.659   5.428   3.460  1.00 89.88           O
ATOM   2115  N   ALA A 370      -1.943   6.372   1.019  1.00 82.94           N
ATOM   2116  CA  ALA A 370      -3.367   6.705   0.910  1.00 82.94           C
ATOM   2117  C   ALA A 370      -4.261   5.468   1.114  1.00 82.94           C
ATOM   2118  CB  ALA A 370      -3.617   7.363  -0.454  1.00 82.94           C
ATOM   2119  O   ALA A 370      -5.275   5.536   1.809  1.00 82.94           O
ATOM   2120  N   VAL A 371      -3.858   4.319   0.565  1.00 89.69           N
ATOM   2121  CA  VAL A 371      -4.532   3.033   0.780  1.00 89.69           C
ATOM   2122  C   VAL A 371      -4.494   2.629   2.255  1.00 89.69           C
ATOM   2123  CB  VAL A 371      -3.910   1.952  -0.126  1.00 89.69           C
ATOM   2124  O   VAL A 371      -5.530   2.272   2.820  1.00 89.69           O
ATOM   2125  CG1 VAL A 371      -4.350   0.547   0.297  1.00 89.69           C
ATOM   2126  CG2 VAL A 371      -4.297   2.210  -1.588  1.00 89.69           C
ATOM   2127  N   TYR A 372      -3.330   2.720   2.903  1.00 90.81           N
ATOM   2128  CA  TYR A 372      -3.178   2.435   4.332  1.00 90.81           C
ATOM   2129  C   TYR A 372      -4.093   3.301   5.198  1.00 90.81           C
ATOM   2130  CB  TYR A 372      -1.716   2.641   4.755  1.00 90.81           C
ATOM   2131  O   TYR A 372      -4.702   2.798   6.149  1.00 90.81           O
ATOM   2132  CG  TYR A 372      -0.919   1.359   4.803  1.00 90.81           C
ATOM   2133  CD1 TYR A 372      -1.267   0.381   5.753  1.00 90.81           C
ATOM   2134  CD2 TYR A 372       0.180   1.156   3.947  1.00 90.81           C
ATOM   2135  CE1 TYR A 372      -0.515  -0.798   5.856  1.00 90.81           C
ATOM   2136  CE2 TYR A 372       0.938  -0.027   4.044  1.00 90.81           C
ATOM   2137  OH  TYR A 372       1.303  -2.141   5.153  1.00 90.81           O
ATOM   2138  CZ  TYR A 372       0.592  -0.997   5.009  1.00 90.81           C
ATOM   2139  N   GLU A 373      -4.229   4.581   4.856  1.00 87.25           N
ATOM   2140  CA  GLU A 373      -5.149   5.495   5.526  1.00 87.25           C
ATOM   2141  C   GLU A 373      -6.602   5.015   5.392  1.00 87.25           C
ATOM   2142  CB  GLU A 373      -4.962   6.910   4.958  1.00 87.25           C
ATOM   2143  O   GLU A 373      -7.303   4.902   6.400  1.00 87.25           O
ATOM   2144  CG  GLU A 373      -5.669   7.959   5.825  1.00 87.25           C
ATOM   2145  CD  GLU A 373      -5.706   9.352   5.179  1.00 87.25           C
ATOM   2146  OE1 GLU A 373      -6.639  10.109   5.548  1.00 87.25           O
ATOM   2147  OE2 GLU A 373      -4.867   9.655   4.304  1.00 87.25           O
ATOM   2148  N   SER A 374      -7.047   4.652   4.183  1.00 87.31           N
ATOM   2149  CA  SER A 374      -8.405   4.141   3.947  1.00 87.31           C
ATOM   2150  C   SER A 374      -8.697   2.861   4.730  1.00 87.31           C
ATOM   2151  CB  SER A 374      -8.630   3.832   2.466  1.00 87.31           C
ATOM   2152  O   SER A 374      -9.731   2.771   5.393  1.00 87.31           O
ATOM   2153  OG  SER A 374      -8.358   4.948   1.658  1.00 87.31           O
ATOM   2154  N   VAL A 375      -7.784   1.883   4.688  1.00 92.06           N
ATOM   2155  CA  VAL A 375      -7.912   0.607   5.417  1.00 92.06           C
ATOM   2156  C   VAL A 375      -7.996   0.866   6.922  1.00 92.06           C
ATOM   2157  CB  VAL A 375      -6.737  -0.333   5.067  1.00 92.06           C
ATOM   2158  O   VAL A 375      -8.860   0.306   7.601  1.00 92.06           O
ATOM   2159  CG1 VAL A 375      -6.736  -1.652   5.849  1.00 92.06           C
ATOM   2160  CG2 VAL A 375      -6.768  -0.741   3.588  1.00 92.06           C
ATOM   2161  N   THR A 376      -7.155   1.761   7.443  1.00 90.94           N
ATOM   2162  CA  THR A 376      -7.129   2.108   8.870  1.00 90.94           C
ATOM   2163  C   THR A 376      -8.404   2.830   9.300  1.00 90.94           C
ATOM   2164  CB  THR A 376      -5.894   2.955   9.203  1.00 90.94           C
ATOM   2165  O   THR A 376      -9.022   2.440  10.291  1.00 90.94           O
ATOM   2166  CG2 THR A 376      -5.779   3.251  10.697  1.00 90.94           C
ATOM   2167  OG1 THR A 376      -4.737   2.242   8.837  1.00 90.94           O
ATOM   2168  N   LYS A 377      -8.856   3.838   8.545  1.00 87.75           N
ATOM   2169  CA  LYS A 377     -10.089   4.585   8.848  1.00 87.75           C
ATOM   2170  C   LYS A 377     -11.323   3.691   8.782  1.00 87.75           C
ATOM   2171  CB  LYS A 377     -10.214   5.799   7.907  1.00 87.75           C
ATOM   2172  O   LYS A 377     -12.178   3.753   9.669  1.00 87.75           O
ATOM   2173  CG  LYS A 377      -9.223   6.889   8.336  1.00 87.75           C
ATOM   2174  CD  LYS A 377      -9.307   8.197   7.535  1.00 87.75           C
ATOM   2175  CE  LYS A 377      -8.331   9.143   8.251  1.00 87.75           C
ATOM   2176  NZ  LYS A 377      -8.217  10.500   7.681  1.00 87.75           N
ATOM   2177  N   ALA A 378     -11.396   2.815   7.782  1.00 90.19           N
ATOM   2178  CA  ALA A 378     -12.475   1.844   7.659  1.00 90.19           C
ATOM   2179  C   ALA A 378     -12.486   0.841   8.822  1.00 90.19           C
ATOM   2180  CB  ALA A 378     -12.357   1.159   6.295  1.00 90.19           C
ATOM   2181  O   ALA A 378     -13.541   0.582   9.407  1.00 90.19           O
ATOM   2182  N   HIS A 379     -11.313   0.334   9.213  1.00 92.88           N
ATOM   2183  CA  HIS A 379     -11.160  -0.516  10.393  1.00 92.88           C
ATOM   2184  C   HIS A 379     -11.648   0.184  11.668  1.00 92.88           C
ATOM   2185  CB  HIS A 379      -9.691  -0.939  10.530  1.00 92.88           C
ATOM   2186  O   HIS A 379     -12.455  -0.389  12.401  1.00 92.88           O
ATOM   2187  CG  HIS A 379      -9.360  -1.475  11.896  1.00 92.88           C
ATOM   2188  CD2 HIS A 379      -8.536  -0.895  12.823  1.00 92.88           C
ATOM   2189  ND1 HIS A 379      -9.923  -2.572  12.495  1.00 92.88           N
ATOM   2190  CE1 HIS A 379      -9.437  -2.666  13.741  1.00 92.88           C
ATOM   2191  NE2 HIS A 379      -8.573  -1.677  13.981  1.00 92.88           N
ATOM   2192  N   VAL A 380     -11.207   1.422  11.909  1.00 89.06           N
ATOM   2193  CA  VAL A 380     -11.583   2.224  13.081  1.00 89.06           C
ATOM   2194  C   VAL A 380     -13.100   2.398  13.176  1.00 89.06           C
ATOM   2195  CB  VAL A 380     -10.852   3.581  13.027  1.00 89.06           C
ATOM   2196  O   VAL A 380     -13.678   2.145  14.236  1.00 89.06           O
ATOM   2197  CG1 VAL A 380     -11.500   4.656  13.900  1.00 89.06           C
ATOM   2198  CG2 VAL A 380      -9.395   3.413  13.474  1.00 89.06           C
ATOM   2199  N   ALA A 381     -13.756   2.769  12.072  1.00 87.12           N
ATOM   2200  CA  ALA A 381     -15.209   2.942  12.017  1.00 87.12           C
ATOM   2201  C   ALA A 381     -15.959   1.633  12.311  1.00 87.12           C
ATOM   2202  CB  ALA A 381     -15.569   3.513  10.642  1.00 87.12           C
ATOM   2203  O   ALA A 381     -16.852   1.591  13.163  1.00 87.12           O
ATOM   2204  N   ALA A 382     -15.543   0.540  11.667  1.00 88.00           N
ATOM   2205  CA  ALA A 382     -16.119  -0.782  11.882  1.00 88.00           C
ATOM   2206  C   ALA A 382     -15.920  -1.292  13.315  1.00 88.00           C
ATOM   2207  CB  ALA A 382     -15.474  -1.737  10.882  1.00 88.00           C
ATOM   2208  O   ALA A 382     -16.832  -1.881  13.896  1.00 88.00           O
ATOM   2209  N   GLN A 383     -14.738  -1.079  13.897  1.00 92.75           N
ATOM   2210  CA  GLN A 383     -14.435  -1.506  15.260  1.00 92.75           C
ATOM   2211  C   GLN A 383     -15.255  -0.714  16.284  1.00 92.75           C
ATOM   2212  CB  GLN A 383     -12.927  -1.383  15.515  1.00 92.75           C
ATOM   2213  O   GLN A 383     -15.790  -1.311  17.218  1.00 92.75           O
ATOM   2214  CG  GLN A 383     -12.538  -2.061  16.836  1.00 92.75           C
ATOM   2215  CD  GLN A 383     -11.043  -1.980  17.112  1.00 92.75           C
ATOM   2216  NE2 GLN A 383     -10.423  -3.036  17.587  1.00 92.75           N
ATOM   2217  OE1 GLN A 383     -10.404  -0.958  16.949  1.00 92.75           O
ATOM   2218  N   ALA A 384     -15.420   0.597  16.085  1.00 86.56           N
ATOM   2219  CA  ALA A 384     -16.287   1.421  16.922  1.00 86.56           C
ATOM   2220  C   ALA A 384     -17.750   0.945  16.859  1.00 86.56           C
ATOM   2221  CB  ALA A 384     -16.147   2.881  16.479  1.00 86.56           C
ATOM   2222  O   ALA A 384     -18.382   0.752  17.899  1.00 86.56           O
ATOM   2223  N   ALA A 385     -18.272   0.674  15.656  1.00 82.69           N
ATOM   2224  CA  ALA A 385     -19.615   0.117  15.479  1.00 82.69           C
ATOM   2225  C   ALA A 385     -19.763  -1.234  16.201  1.00 82.69           C
ATOM   2226  CB  ALA A 385     -19.905  -0.010  13.977  1.00 82.69           C
ATOM   2227  O   ALA A 385     -20.703  -1.427  16.972  1.00 82.69           O
ATOM   2228  N   TRP A 386     -18.790  -2.135  16.029  1.00 89.12           N
ATOM   2229  CA  TRP A 386     -18.762  -3.443  16.686  1.00 89.12           C
ATOM   2230  C   TRP A 386     -18.787  -3.343  18.214  1.00 89.12           C
ATOM   2231  CB  TRP A 386     -17.509  -4.201  16.239  1.00 89.12           C
ATOM   2232  O   TRP A 386     -19.481  -4.117  18.879  1.00 89.12           O
ATOM   2233  CG  TRP A 386     -17.482  -5.635  16.659  1.00 89.12           C
ATOM   2234  CD1 TRP A 386     -17.190  -6.111  17.892  1.00 89.12           C
ATOM   2235  CD2 TRP A 386     -17.795  -6.802  15.845  1.00 89.12           C
ATOM   2236  CE2 TRP A 386     -17.675  -7.965  16.659  1.00 89.12           C
ATOM   2237  CE3 TRP A 386     -18.194  -6.985  14.506  1.00 89.12           C
ATOM   2238  NE1 TRP A 386     -17.329  -7.486  17.902  1.00 89.12           N
ATOM   2239  CH2 TRP A 386     -18.296  -9.403  14.817  1.00 89.12           C
ATOM   2240  CZ2 TRP A 386     -17.931  -9.248  16.163  1.00 89.12           C
ATOM   2241  CZ3 TRP A 386     -18.438  -8.272  13.995  1.00 89.12           C
ATOM   2242  N   GLN A 387     -18.049  -2.389  18.787  1.00 88.94           N
ATOM   2243  CA  GLN A 387     -18.052  -2.133  20.228  1.00 88.94           C
ATOM   2244  C   GLN A 387     -19.431  -1.666  20.712  1.00 88.94           C
ATOM   2245  CB  GLN A 387     -16.966  -1.105  20.578  1.00 88.94           C
ATOM   2246  O   GLN A 387     -19.916  -2.183  21.720  1.00 88.94           O
ATOM   2247  CG  GLN A 387     -15.550  -1.701  20.531  1.00 88.94           C
ATOM   2248  CD  GLN A 387     -14.460  -0.649  20.729  1.00 88.94           C
ATOM   2249  NE2 GLN A 387     -13.246  -1.044  21.046  1.00 88.94           N
ATOM   2250  OE1 GLN A 387     -14.659   0.544  20.614  1.00 88.94           O
ATOM   2251  N   VAL A 388     -20.107  -0.774  19.971  1.00 84.12           N
ATOM   2252  CA  VAL A 388     -21.490  -0.368  20.289  1.00 84.12           C
ATOM   2253  C   VAL A 388     -22.437  -1.563  20.229  1.00 84.12           C
ATOM   2254  CB  VAL A 388     -22.006   0.775  19.390  1.00 84.12           C
ATOM   2255  O   VAL A 388     -23.205  -1.762  21.167  1.00 84.12           O
ATOM   2256  CG1 VAL A 388     -23.456   1.139  19.745  1.00 84.12           C
ATOM   2257  CG2 VAL A 388     -21.175   2.050  19.563  1.00 84.12           C
ATOM   2258  N   TYR A 389     -22.358  -2.395  19.188  1.00 85.56           N
ATOM   2259  CA  TYR A 389     -23.222  -3.574  19.060  1.00 85.56           C
ATOM   2260  C   TYR A 389     -22.995  -4.578  20.188  1.00 85.56           C
ATOM   2261  CB  TYR A 389     -22.992  -4.249  17.704  1.00 85.56           C
ATOM   2262  O   TYR A 389     -23.944  -5.107  20.760  1.00 85.56           O
ATOM   2263  CG  TYR A 389     -23.156  -3.367  16.481  1.00 85.56           C
ATOM   2264  CD1 TYR A 389     -24.058  -2.280  16.481  1.00 85.56           C
ATOM   2265  CD2 TYR A 389     -22.401  -3.652  15.328  1.00 85.56           C
ATOM   2266  CE1 TYR A 389     -24.195  -1.475  15.336  1.00 85.56           C
ATOM   2267  CE2 TYR A 389     -22.512  -2.828  14.195  1.00 85.56           C
ATOM   2268  OH  TYR A 389     -23.534  -0.982  13.082  1.00 85.56           O
ATOM   2269  CZ  TYR A 389     -23.410  -1.743  14.196  1.00 85.56           C
ATOM   2270  N   THR A 390     -21.736  -4.780  20.575  1.00 86.75           N
ATOM   2271  CA  THR A 390     -21.369  -5.662  21.687  1.00 86.75           C
ATOM   2272  C   THR A 390     -21.908  -5.138  23.015  1.00 86.75           C
ATOM   2273  CB  THR A 390     -19.850  -5.848  21.751  1.00 86.75           C
ATOM   2274  O   THR A 390     -22.448  -5.912  23.802  1.00 86.75           O
ATOM   2275  CG2 THR A 390     -19.439  -6.873  22.807  1.00 86.75           C
ATOM   2276  OG1 THR A 390     -19.387  -6.327  20.507  1.00 86.75           O
ATOM   2277  N   ALA A 391     -21.826  -3.831  23.265  1.00 83.06           N
ATOM   2278  CA  ALA A 391     -22.396  -3.225  24.465  1.00 83.06           C
ATOM   2279  C   ALA A 391     -23.936  -3.277  24.468  1.00 83.06           C
ATOM   2280  CB  ALA A 391     -21.871  -1.788  24.568  1.00 83.06           C
ATOM   2281  O   ALA A 391     -24.540  -3.559  25.502  1.00 83.06           O
ATOM   2282  N   ALA A 392     -24.565  -3.050  23.313  1.00 78.56           N
ATOM   2283  CA  ALA A 392     -26.016  -3.085  23.143  1.00 78.56           C
ATOM   2284  C   ALA A 392     -26.597  -4.510  23.093  1.00 78.56           C
ATOM   2285  CB  ALA A 392     -26.362  -2.302  21.870  1.00 78.56           C
ATOM   2286  O   ALA A 392     -27.799  -4.675  23.278  1.00 78.56           O
ATOM   2287  N   GLN A 393     -25.757  -5.525  22.850  1.00 83.38           N
ATOM   2288  CA  GLN A 393     -26.162  -6.901  22.535  1.00 83.38           C
ATOM   2289  C   GLN A 393     -27.080  -6.996  21.297  1.00 83.38           C
ATOM   2290  CB  GLN A 393     -26.727  -7.611  23.781  1.00 83.38           C
ATOM   2291  O   GLN A 393     -27.822  -7.965  21.139  1.00 83.38           O
ATOM   2292  CG  GLN A 393     -25.729  -7.699  24.946  1.00 83.38           C
ATOM   2293  CD  GLN A 393     -24.622  -8.716  24.688  1.00 83.38           C
ATOM   2294  NE2 GLN A 393     -23.368  -8.338  24.736  1.00 83.38           N
ATOM   2295  OE1 GLN A 393     -24.859  -9.888  24.453  1.00 83.38           O
ATOM   2296  N   GLU A 394     -27.001  -6.011  20.399  1.00 72.81           N
ATOM   2297  CA  GLU A 394     -27.758  -5.944  19.150  1.00 72.81           C
ATOM   2298  C   GLU A 394     -26.985  -5.126  18.106  1.00 72.81           C
ATOM   2299  CB  GLU A 394     -29.151  -5.338  19.412  1.00 72.81           C
ATOM   2300  O   GLU A 394     -26.412  -4.078  18.413  1.00 72.81           O
ATOM   2301  CG  GLU A 394     -30.051  -5.365  18.163  1.00 72.81           C
ATOM   2302  CD  GLU A 394     -31.493  -4.880  18.413  1.00 72.81           C
ATOM   2303  OE1 GLU A 394     -32.322  -5.046  17.487  1.00 72.81           O
ATOM   2304  OE2 GLU A 394     -31.778  -4.330  19.501  1.00 72.81           O
ATOM   2305  N   SER A 395     -26.988  -5.585  16.854  1.00 71.69           N
ATOM   2306  CA  SER A 395     -26.403  -4.868  15.719  1.00 71.69           C
ATOM   2307  C   SER A 395     -27.433  -4.010  14.991  1.00 71.69           C
ATOM   2308  CB  SER A 395     -25.771  -5.850  14.736  1.00 71.69           C
ATOM   2309  O   SER A 395     -28.544  -4.462  14.722  1.00 71.69           O
ATOM   2310  OG  SER A 395     -26.755  -6.768  14.299  1.00 71.69           O
ATOM   2311  N   ASN A 396     -27.039  -2.809  14.563  1.00 68.56           N
ATOM   2312  CA  ASN A 396     -27.880  -1.950  13.731  1.00 68.56           C
ATOM   2313  C   ASN A 396     -27.087  -1.370  12.560  1.00 68.56           C
ATOM   2314  CB  ASN A 396     -28.522  -0.863  14.607  1.00 68.56           C
ATOM   2315  O   ASN A 396     -26.225  -0.511  12.751  1.00 68.56           O
ATOM   2316  CG  ASN A 396     -29.541  -0.022  13.856  1.00 68.56           C
ATOM   2317  ND2 ASN A 396     -30.384   0.686  14.566  1.00 68.56           N
ATOM   2318  OD1 ASN A 396     -29.611   0.019  12.638  1.00 68.56           O
ATOM   2319  N   ILE A 397     -27.451  -1.787  11.346  1.00 59.00           N
ATOM   2320  CA  ILE A 397     -26.849  -1.310  10.098  1.00 59.00           C
ATOM   2321  C   ILE A 397     -26.946   0.211   9.940  1.00 59.00           C
ATOM   2322  CB  ILE A 397     -27.494  -2.046   8.899  1.00 59.00           C
ATOM   2323  O   ILE A 397     -26.083   0.805   9.313  1.00 59.00           O
ATOM   2324  CG1 ILE A 397     -26.672  -1.818   7.616  1.00 59.00           C
ATOM   2325  CG2 ILE A 397     -28.971  -1.644   8.697  1.00 59.00           C
ATOM   2326  CD1 ILE A 397     -27.129  -2.665   6.422  1.00 59.00           C
ATOM   2327  N   LEU A 398     -27.964   0.869  10.502  1.00 62.97           N
ATOM   2328  CA  LEU A 398     -28.174   2.317  10.390  1.00 62.97           C
ATOM   2329  C   LEU A 398     -27.267   3.138  11.314  1.00 62.97           C
ATOM   2330  CB  LEU A 398     -29.650   2.659  10.657  1.00 62.97           C
ATOM   2331  O   LEU A 398     -27.198   4.354  11.154  1.00 62.97           O
ATOM   2332  CG  LEU A 398     -30.662   1.959   9.735  1.00 62.97           C
ATOM   2333  CD1 LEU A 398     -32.080   2.365  10.138  1.00 62.97           C
ATOM   2334  CD2 LEU A 398     -30.454   2.328   8.263  1.00 62.97           C
ATOM   2335  N   LEU A 399     -26.576   2.502  12.263  1.00 67.62           N
ATOM   2336  CA  LEU A 399     -25.569   3.183  13.065  1.00 67.62           C
ATOM   2337  C   LEU A 399     -24.357   3.492  12.183  1.00 67.62           C
ATOM   2338  CB  LEU A 399     -25.189   2.307  14.269  1.00 67.62           C
ATOM   2339  O   LEU A 399     -23.827   2.590  11.538  1.00 67.62           O
ATOM   2340  CG  LEU A 399     -24.300   3.034  15.291  1.00 67.62           C
ATOM   2341  CD1 LEU A 399     -25.080   4.124  16.024  1.00 67.62           C
ATOM   2342  CD2 LEU A 399     -23.764   2.032  16.308  1.00 67.62           C
ATOM   2343  N   SER A 400     -23.927   4.753  12.166  1.00 72.56           N
ATOM   2344  CA  SER A 400     -22.755   5.183  11.405  1.00 72.56           C
ATOM   2345  C   SER A 400     -21.837   6.046  12.270  1.00 72.56           C
ATOM   2346  CB  SER A 400     -23.193   5.891  10.120  1.00 72.56           C
ATOM   2347  O   SER A 400     -21.969   7.270  12.277  1.00 72.56           O
ATOM   2348  OG  SER A 400     -22.095   6.061   9.251  1.00 72.56           O
ATOM   2349  N   PRO A 401     -20.936   5.426  13.055  1.00 77.38           N
ATOM   2350  CA  PRO A 401     -19.951   6.162  13.843  1.00 77.38           C
ATOM   2351  C   PRO A 401     -19.172   7.193  13.017  1.00 77.38           C
ATOM   2352  CB  PRO A 401     -19.027   5.081  14.409  1.00 77.38           C
ATOM   2353  O   PRO A 401     -19.006   8.333  13.444  1.00 77.38           O
ATOM   2354  CG  PRO A 401     -19.938   3.870  14.545  1.00 77.38           C
ATOM   2355  CD  PRO A 401     -20.825   3.993  13.315  1.00 77.38           C
ATOM   2356  N   SER A 402     -18.764   6.829  11.801  1.00 74.81           N
ATOM   2357  CA  SER A 402     -17.995   7.681  10.887  1.00 74.81           C
ATOM   2358  C   SER A 402     -18.665   9.014  10.552  1.00 74.81           C
ATOM   2359  CB  SER A 402     -17.701   6.924   9.589  1.00 74.81           C
ATOM   2360  O   SER A 402     -17.955   9.992  10.328  1.00 74.81           O
ATOM   2361  OG  SER A 402     -18.879   6.470   8.964  1.00 74.81           O
ATOM   2362  N   SER A 403     -20.001   9.114  10.596  1.00 67.94           N
ATOM   2363  CA  SER A 403     -20.702  10.384  10.344  1.00 67.94           C
ATOM   2364  C   SER A 403     -20.493  11.438  11.437  1.00 67.94           C
ATOM   2365  CB  SER A 403     -22.200  10.156  10.106  1.00 67.94           C
ATOM   2366  O   SER A 403     -20.881  12.589  11.261  1.00 67.94           O
ATOM   2367  OG  SER A 403     -22.927   9.833  11.279  1.00 67.94           O
ATOM   2368  N   LEU A 404     -19.922  11.044  12.579  1.00 64.75           N
ATOM   2369  CA  LEU A 404     -19.676  11.912  13.731  1.00 64.75           C
ATOM   2370  C   LEU A 404     -18.269  12.518  13.734  1.00 64.75           C
ATOM   2371  CB  LEU A 404     -19.932  11.121  15.025  1.00 64.75           C
ATOM   2372  O   LEU A 404     -17.954  13.279  14.647  1.00 64.75           O
ATOM   2373  CG  LEU A 404     -21.333  10.496  15.121  1.00 64.75           C
ATOM   2374  CD1 LEU A 404     -21.413   9.639  16.376  1.00 64.75           C
ATOM   2375  CD2 LEU A 404     -22.437  11.553  15.185  1.00 64.75           C
ATOM   2376  N   VAL A 405     -17.428  12.180  12.751  1.00 65.31           N
ATOM   2377  CA  VAL A 405     -16.051  12.674  12.643  1.00 65.31           C
ATOM   2378  C   VAL A 405     -16.011  13.863  11.680  1.00 65.31           C
ATOM   2379  CB  VAL A 405     -15.078  11.568  12.190  1.00 65.31           C
ATOM   2380  O   VAL A 405     -16.254  13.687  10.485  1.00 65.31           O
ATOM   2381  CG1 VAL A 405     -13.622  12.036  12.301  1.00 65.31           C
ATOM   2382  CG2 VAL A 405     -15.223  10.322  13.066  1.00 65.31           C
ATOM   2383  N   PRO A 406     -15.702  15.082  12.157  1.00 55.94           N
ATOM   2384  CA  PRO A 406     -15.420  16.217  11.287  1.00 55.94           C
ATOM   2385  C   PRO A 406     -14.239  15.941  10.350  1.00 55.94           C
ATOM   2386  CB  PRO A 406     -15.135  17.404  12.212  1.00 55.94           C
ATOM   2387  O   PRO A 406     -13.295  15.229  10.699  1.00 55.94           O
ATOM   2388  CG  PRO A 406     -15.844  17.017  13.510  1.00 55.94           C
ATOM   2389  CD  PRO A 406     -15.704  15.499  13.546  1.00 55.94           C
ATOM   2390  N   ALA A 407     -14.269  16.539   9.159  1.00 49.91           N
ATOM   2391  CA  ALA A 407     -13.216  16.352   8.169  1.00 49.91           C
ATOM   2392  C   ALA A 407     -11.834  16.777   8.698  1.00 49.91           C
ATOM   2393  CB  ALA A 407     -13.589  17.100   6.888  1.00 49.91           C
ATOM   2394  O   ALA A 407     -11.691  17.822   9.329  1.00 49.91           O
ATOM   2395  N   GLY A 408     -10.815  15.968   8.396  1.00 52.44           N
ATOM   2396  CA  GLY A 408      -9.419  16.246   8.747  1.00 52.44           C
ATOM   2397  C   GLY A 408      -9.010  15.874  10.175  1.00 52.44           C
ATOM   2398  O   GLY A 408      -7.877  16.161  10.548  1.00 52.44           O
ATOM   2399  N   MET A 409      -9.885  15.239  10.964  1.00 59.09           N
ATOM   2400  CA  MET A 409      -9.505  14.674  12.262  1.00 59.09           C
ATOM   2401  C   MET A 409      -9.243  13.172  12.171  1.00 59.09           C
ATOM   2402  CB  MET A 409     -10.546  14.990  13.344  1.00 59.09           C
ATOM   2403  O   MET A 409     -10.064  12.418  11.646  1.00 59.09           O
ATOM   2404  CG  MET A 409     -10.518  16.478  13.717  1.00 59.09           C
ATOM   2405  SD  MET A 409     -11.128  16.867  15.384  1.00 59.09           S
ATOM   2406  CE  MET A 409     -12.845  16.365  15.210  1.00 59.09           C
ATOM   2407  N   ASP A 410      -8.117  12.746  12.738  1.00 65.81           N
ATOM   2408  CA  ASP A 410      -7.832  11.339  12.991  1.00 65.81           C
ATOM   2409  C   ASP A 410      -8.331  10.981  14.390  1.00 65.81           C
ATOM   2410  CB  ASP A 410      -6.340  11.038  12.808  1.00 65.81           C
ATOM   2411  O   ASP A 410      -7.954  11.608  15.379  1.00 65.81           O
ATOM   2412  CG  ASP A 410      -5.886  11.172  11.349  1.00 65.81           C
ATOM   2413  OD1 ASP A 410      -6.679  10.821  10.432  1.00 65.81           O
ATOM   2414  OD2 ASP A 410      -4.733  11.615  11.162  1.00 65.81           O
ATOM   2415  N   VAL A 411      -9.210   9.985  14.457  1.00 69.12           N
ATOM   2416  CA  VAL A 411      -9.792   9.477  15.702  1.00 69.12           C
ATOM   2417  C   VAL A 411      -9.506   7.990  15.824  1.00 69.12           C
ATOM   2418  CB  VAL A 411     -11.303   9.763  15.807  1.00 69.12           C
ATOM   2419  O   VAL A 411      -9.517   7.253  14.838  1.00 69.12           O
ATOM   2420  CG1 VAL A 411     -11.577  11.261  15.992  1.00 69.12           C
ATOM   2421  CG2 VAL A 411     -12.105   9.270  14.595  1.00 69.12           C
ATOM   2422  N   THR A 412      -9.258   7.532  17.041  1.00 71.19           N
ATOM   2423  CA  THR A 412      -9.141   6.109  17.369  1.00 71.19           C
ATOM   2424  C   THR A 412     -10.521   5.451  17.446  1.00 71.19           C
ATOM   2425  CB  THR A 412      -8.387   5.903  18.689  1.00 71.19           C
ATOM   2426  O   THR A 412     -11.552   6.115  17.575  1.00 71.19           O
ATOM   2427  CG2 THR A 412      -6.993   6.530  18.697  1.00 71.19           C
ATOM   2428  OG1 THR A 412      -9.126   6.452  19.747  1.00 71.19           O
ATOM   2429  N   SER A 413     -10.568   4.116  17.419  1.00 68.50           N
ATOM   2430  CA  SER A 413     -11.830   3.376  17.561  1.00 68.50           C
ATOM   2431  C   SER A 413     -12.504   3.607  18.914  1.00 68.50           C
ATOM   2432  CB  SER A 413     -11.596   1.887  17.330  1.00 68.50           C
ATOM   2433  O   SER A 413     -13.725   3.729  18.960  1.00 68.50           O
ATOM   2434  OG  SER A 413     -10.565   1.405  18.170  1.00 68.50           O
ATOM   2435  N   GLY A 414     -11.734   3.743  19.998  1.00 62.59           N
ATOM   2436  CA  GLY A 414     -12.260   4.046  21.334  1.00 62.59           C
ATOM   2437  C   GLY A 414     -12.842   5.460  21.454  1.00 62.59           C
ATOM   2438  O   GLY A 414     -13.901   5.649  22.063  1.00 62.59           O
ATOM   2439  N   GLU A 415     -12.198   6.453  20.837  1.00 69.69           N
ATOM   2440  CA  GLU A 415     -12.723   7.824  20.755  1.00 69.69           C
ATOM   2441  C   GLU A 415     -14.001   7.868  19.915  1.00 69.69           C
ATOM   2442  CB  GLU A 415     -11.669   8.751  20.140  1.00 69.69           C
ATOM   2443  O   GLU A 415     -15.003   8.446  20.338  1.00 69.69           O
ATOM   2444  CG  GLU A 415     -10.521   9.042  21.125  1.00 69.69           C
ATOM   2445  CD  GLU A 415      -9.227   9.502  20.438  1.00 69.69           C
ATOM   2446  OE1 GLU A 415      -8.344  10.017  21.151  1.00 69.69           O
ATOM   2447  OE2 GLU A 415      -9.076   9.191  19.234  1.00 69.69           O
ATOM   2448  N   LEU A 416     -14.006   7.187  18.768  1.00 75.56           N
ATOM   2449  CA  LEU A 416     -15.162   7.131  17.881  1.00 75.56           C
ATOM   2450  C   LEU A 416     -16.344   6.366  18.498  1.00 75.56           C
ATOM   2451  CB  LEU A 416     -14.695   6.529  16.549  1.00 75.56           C
ATOM   2452  O   LEU A 416     -17.495   6.793  18.379  1.00 75.56           O
ATOM   2453  CG  LEU A 416     -15.775   6.572  15.463  1.00 75.56           C
ATOM   2454  CD1 LEU A 416     -16.283   7.993  15.246  1.00 75.56           C
ATOM   2455  CD2 LEU A 416     -15.215   6.032  14.152  1.00 75.56           C
ATOM   2456  N   TYR A 417     -16.073   5.276  19.218  1.00 73.81           N
ATOM   2457  CA  TYR A 417     -17.057   4.580  20.047  1.00 73.81           C
ATOM   2458  C   TYR A 417     -17.672   5.532  21.078  1.00 73.81           C
ATOM   2459  CB  TYR A 417     -16.378   3.390  20.741  1.00 73.81           C
ATOM   2460  O   TYR A 417     -18.895   5.626  21.184  1.00 73.81           O
ATOM   2461  CG  TYR A 417     -17.176   2.810  21.893  1.00 73.81           C
ATOM   2462  CD1 TYR A 417     -16.838   3.129  23.223  1.00 73.81           C
ATOM   2463  CD2 TYR A 417     -18.277   1.979  21.627  1.00 73.81           C
ATOM   2464  CE1 TYR A 417     -17.601   2.617  24.289  1.00 73.81           C
ATOM   2465  CE2 TYR A 417     -19.050   1.472  22.688  1.00 73.81           C
ATOM   2466  OH  TYR A 417     -19.456   1.294  25.042  1.00 73.81           O
ATOM   2467  CZ  TYR A 417     -18.714   1.790  24.018  1.00 73.81           C
ATOM   2468  N   THR A 418     -16.834   6.294  21.785  1.00 67.75           N
ATOM   2469  CA  THR A 418     -17.285   7.257  22.796  1.00 67.75           C
ATOM   2470  C   THR A 418     -18.171   8.335  22.178  1.00 67.75           C
ATOM   2471  CB  THR A 418     -16.090   7.878  23.529  1.00 67.75           C
ATOM   2472  O   THR A 418     -19.290   8.536  22.648  1.00 67.75           O
ATOM   2473  CG2 THR A 418     -16.535   8.865  24.604  1.00 67.75           C
ATOM   2474  OG1 THR A 418     -15.355   6.854  24.159  1.00 67.75           O
ATOM   2475  N   LEU A 419     -17.736   8.961  21.079  1.00 72.25           N
ATOM   2476  CA  LEU A 419     -18.539   9.921  20.309  1.00 72.25           C
ATOM   2477  C   LEU A 419     -19.890   9.340  19.884  1.00 72.25           C
ATOM   2478  CB  LEU A 419     -17.752  10.363  19.064  1.00 72.25           C
ATOM   2479  O   LEU A 419     -20.917  10.014  19.970  1.00 72.25           O
ATOM   2480  CG  LEU A 419     -16.586  11.333  19.327  1.00 72.25           C
ATOM   2481  CD1 LEU A 419     -15.860  11.568  18.000  1.00 72.25           C
ATOM   2482  CD2 LEU A 419     -17.081  12.678  19.872  1.00 72.25           C
ATOM   2483  N   THR A 420     -19.908   8.073  19.478  1.00 74.38           N
ATOM   2484  CA  THR A 420     -21.136   7.394  19.058  1.00 74.38           C
ATOM   2485  C   THR A 420     -22.097   7.174  20.219  1.00 74.38           C
ATOM   2486  CB  THR A 420     -20.820   6.071  18.360  1.00 74.38           C
ATOM   2487  O   THR A 420     -23.289   7.457  20.088  1.00 74.38           O
ATOM   2488  CG2 THR A 420     -22.073   5.452  17.750  1.00 74.38           C
ATOM   2489  OG1 THR A 420     -19.940   6.295  17.290  1.00 74.38           O
ATOM   2490  N   VAL A 421     -21.610   6.719  21.376  1.00 72.81           N
ATOM   2491  CA  VAL A 421     -22.458   6.545  22.566  1.00 72.81           C
ATOM   2492  C   VAL A 421     -23.000   7.891  23.054  1.00 72.81           C
ATOM   2493  CB  VAL A 421     -21.714   5.800  23.688  1.00 72.81           C
ATOM   2494  O   VAL A 421     -24.185   7.984  23.369  1.00 72.81           O
ATOM   2495  CG1 VAL A 421     -22.588   5.707  24.949  1.00 72.81           C
ATOM   2496  CG2 VAL A 421     -21.374   4.367  23.256  1.00 72.81           C
ATOM   2497  N   LEU A 422     -22.173   8.943  23.045  1.00 69.75           N
ATOM   2498  CA  LEU A 422     -22.593  10.314  23.354  1.00 69.75           C
ATOM   2499  C   LEU A 422     -23.745  10.770  22.461  1.00 69.75           C
ATOM   2500  CB  LEU A 422     -21.408  11.270  23.134  1.00 69.75           C
ATOM   2501  O   LEU A 422     -24.757  11.268  22.952  1.00 69.75           O
ATOM   2502  CG  LEU A 422     -20.290  11.164  24.170  1.00 69.75           C
ATOM   2503  CD1 LEU A 422     -19.111  12.029  23.764  1.00 69.75           C
ATOM   2504  CD2 LEU A 422     -20.798  11.639  25.504  1.00 69.75           C
ATOM   2505  N   TYR A 423     -23.596  10.579  21.153  1.00 71.06           N
ATOM   2506  CA  TYR A 423     -24.611  10.932  20.171  1.00 71.06           C
ATOM   2507  C   TYR A 423     -25.927  10.176  20.409  1.00 71.06           C
ATOM   2508  CB  TYR A 423     -24.034  10.643  18.784  1.00 71.06           C
ATOM   2509  O   TYR A 423     -26.998  10.786  20.456  1.00 71.06           O
ATOM   2510  CG  TYR A 423     -25.036  10.810  17.669  1.00 71.06           C
ATOM   2511  CD1 TYR A 423     -25.580   9.678  17.031  1.00 71.06           C
ATOM   2512  CD2 TYR A 423     -25.409  12.104  17.265  1.00 71.06           C
ATOM   2513  CE1 TYR A 423     -26.472   9.843  15.956  1.00 71.06           C
ATOM   2514  CE2 TYR A 423     -26.307  12.274  16.197  1.00 71.06           C
ATOM   2515  OH  TYR A 423     -27.696  11.304  14.501  1.00 71.06           O
ATOM   2516  CZ  TYR A 423     -26.822  11.142  15.529  1.00 71.06           C
ATOM   2517  N   LEU A 424     -25.856   8.859  20.628  1.00 72.31           N
ATOM   2518  CA  LEU A 424     -27.034   8.033  20.907  1.00 72.31           C
ATOM   2519  C   LEU A 424     -27.742   8.452  22.200  1.00 72.31           C
ATOM   2520  CB  LEU A 424     -26.619   6.554  20.980  1.00 72.31           C
ATOM   2521  O   LEU A 424     -28.971   8.531  22.224  1.00 72.31           O
ATOM   2522  CG  LEU A 424     -26.233   5.924  19.630  1.00 72.31           C
ATOM   2523  CD1 LEU A 424     -25.732   4.500  19.878  1.00 72.31           C
ATOM   2524  CD2 LEU A 424     -27.418   5.865  18.663  1.00 72.31           C
ATOM   2525  N   ALA A 425     -26.984   8.766  23.251  1.00 67.38           N
ATOM   2526  CA  ALA A 425     -27.534   9.237  24.514  1.00 67.38           C
ATOM   2527  C   ALA A 425     -28.203  10.611  24.378  1.00 67.38           C
ATOM   2528  CB  ALA A 425     -26.407   9.270  25.535  1.00 67.38           C
ATOM   2529  O   ALA A 425     -29.310  10.803  24.870  1.00 67.38           O
ATOM   2530  N   GLN A 426     -27.598  11.547  23.639  1.00 64.06           N
ATOM   2531  CA  GLN A 426     -28.210  12.851  23.370  1.00 64.06           C
ATOM   2532  C   GLN A 426     -29.513  12.731  22.573  1.00 64.06           C
ATOM   2533  CB  GLN A 426     -27.233  13.741  22.602  1.00 64.06           C
ATOM   2534  O   GLN A 426     -30.480  13.439  22.865  1.00 64.06           O
ATOM   2535  CG  GLN A 426     -26.106  14.274  23.491  1.00 64.06           C
ATOM   2536  CD  GLN A 426     -25.176  15.170  22.689  1.00 64.06           C
ATOM   2537  NE2 GLN A 426     -23.880  15.036  22.842  1.00 64.06           N
ATOM   2538  OE1 GLN A 426     -25.604  16.006  21.910  1.00 64.06           O
ATOM   2539  N   ILE A 427     -29.571  11.822  21.593  1.00 67.12           N
ATOM   2540  CA  ILE A 427     -30.809  11.519  20.862  1.00 67.12           C
ATOM   2541  C   ILE A 427     -31.860  10.917  21.792  1.00 67.12           C
ATOM   2542  CB  ILE A 427     -30.525  10.589  19.664  1.00 67.12           C
ATOM   2543  O   ILE A 427     -33.027  11.309  21.710  1.00 67.12           O
ATOM   2544  CG1 ILE A 427     -29.865  11.432  18.564  1.00 67.12           C
ATOM   2545  CG2 ILE A 427     -31.823   9.941  19.129  1.00 67.12           C
ATOM   2546  CD1 ILE A 427     -29.313  10.593  17.421  1.00 67.12           C
ATOM   2547  N   ALA A 428     -31.470   9.982  22.661  1.00 66.00           N
ATOM   2548  CA  ALA A 428     -32.369   9.380  23.638  1.00 66.00           C
ATOM   2549  C   ALA A 428     -32.937  10.447  24.590  1.00 66.00           C
ATOM   2550  CB  ALA A 428     -31.636   8.250  24.370  1.00 66.00           C
ATOM   2551  O   ALA A 428     -34.156  10.607  24.654  1.00 66.00           O
ATOM   2552  N   ASP A 429     -32.079  11.267  25.202  1.00 62.56           N
ATOM   2553  CA  ASP A 429     -32.459  12.385  26.075  1.00 62.56           C
ATOM   2554  C   ASP A 429     -33.340  13.413  25.353  1.00 62.56           C
ATOM   2555  CB  ASP A 429     -31.194  13.128  26.550  1.00 62.56           C
ATOM   2556  O   ASP A 429     -34.276  13.976  25.927  1.00 62.56           O
ATOM   2557  CG  ASP A 429     -30.492  12.532  27.772  1.00 62.56           C
ATOM   2558  OD1 ASP A 429     -30.924  11.467  28.255  1.00 62.56           O
ATOM   2559  OD2 ASP A 429     -29.573  13.232  28.261  1.00 62.56           O
ATOM   2560  N   TYR A 430     -33.045  13.722  24.088  1.00 59.16           N
ATOM   2561  CA  TYR A 430     -33.869  14.629  23.291  1.00 59.16           C
ATOM   2562  C   TYR A 430     -35.254  14.032  23.028  1.00 59.16           C
ATOM   2563  CB  TYR A 430     -33.159  14.983  21.981  1.00 59.16           C
ATOM   2564  O   TYR A 430     -36.262  14.717  23.232  1.00 59.16           O
ATOM   2565  CG  TYR A 430     -33.957  15.954  21.133  1.00 59.16           C
ATOM   2566  CD1 TYR A 430     -34.792  15.478  20.103  1.00 59.16           C
ATOM   2567  CD2 TYR A 430     -33.888  17.333  21.403  1.00 59.16           C
ATOM   2568  CE1 TYR A 430     -35.557  16.382  19.340  1.00 59.16           C
ATOM   2569  CE2 TYR A 430     -34.640  18.241  20.636  1.00 59.16           C
ATOM   2570  OH  TYR A 430     -36.195  18.652  18.864  1.00 59.16           O
ATOM   2571  CZ  TYR A 430     -35.477  17.765  19.603  1.00 59.16           C
ATOM   2572  N   LYS A 431     -35.321  12.759  22.623  1.00 58.78           N
ATOM   2573  CA  LYS A 431     -36.571  12.031  22.372  1.00 58.78           C
ATOM   2574  C   LYS A 431     -37.428  11.941  23.636  1.00 58.78           C
ATOM   2575  CB  LYS A 431     -36.219  10.644  21.812  1.00 58.78           C
ATOM   2576  O   LYS A 431     -38.622  12.231  23.564  1.00 58.78           O
ATOM   2577  CG  LYS A 431     -37.457   9.803  21.469  1.00 58.78           C
ATOM   2578  CD  LYS A 431     -37.017   8.415  20.991  1.00 58.78           C
ATOM   2579  CE  LYS A 431     -38.238   7.531  20.718  1.00 58.78           C
ATOM   2580  NZ  LYS A 431     -37.814   6.152  20.368  1.00 58.78           N
ATOM   2581  N   GLU A 432     -36.830  11.599  24.776  1.00 64.75           N
ATOM   2582  CA  GLU A 432     -37.518  11.513  26.071  1.00 64.75           C
ATOM   2583  C   GLU A 432     -38.052  12.872  26.537  1.00 64.75           C
ATOM   2584  CB  GLU A 432     -36.575  10.934  27.137  1.00 64.75           C
ATOM   2585  O   GLU A 432     -39.181  12.957  27.023  1.00 64.75           O
ATOM   2586  CG  GLU A 432     -36.363   9.422  26.959  1.00 64.75           C
ATOM   2587  CD  GLU A 432     -35.549   8.780  28.094  1.00 64.75           C
ATOM   2588  OE1 GLU A 432     -35.336   7.550  27.990  1.00 64.75           O
ATOM   2589  OE2 GLU A 432     -35.240   9.485  29.080  1.00 64.75           O
ATOM   2590  N   ARG A 433     -37.287  13.955  26.343  1.00 58.88           N
ATOM   2591  CA  ARG A 433     -37.704  15.304  26.760  1.00 58.88           C
ATOM   2592  C   ARG A 433     -38.744  15.945  25.848  1.00 58.88           C
ATOM   2593  CB  ARG A 433     -36.480  16.221  26.871  1.00 58.88           C
ATOM   2594  O   ARG A 433     -39.567  16.718  26.332  1.00 58.88           O
ATOM   2595  CG  ARG A 433     -35.616  15.888  28.098  1.00 58.88           C
ATOM   2596  CD  ARG A 433     -34.434  16.857  28.225  1.00 58.88           C
ATOM   2597  NE  ARG A 433     -33.547  16.801  27.047  1.00 58.88           N
ATOM   2598  NH1 ARG A 433     -32.493  18.822  27.349  1.00 58.88           N
ATOM   2599  NH2 ARG A 433     -31.949  17.543  25.604  1.00 58.88           N
ATOM   2600  CZ  ARG A 433     -32.673  17.720  26.672  1.00 58.88           C
ATOM   2601  N   THR A 434     -38.686  15.701  24.540  1.00 57.41           N
ATOM   2602  CA  THR A 434     -39.486  16.468  23.564  1.00 57.41           C
ATOM   2603  C   THR A 434     -40.672  15.708  22.989  1.00 57.41           C
ATOM   2604  CB  THR A 434     -38.628  17.045  22.433  1.00 57.41           C
ATOM   2605  O   THR A 434     -41.569  16.347  22.440  1.00 57.41           O
ATOM   2606  CG2 THR A 434     -37.559  18.006  22.953  1.00 57.41           C
ATOM   2607  OG1 THR A 434     -38.013  16.020  21.695  1.00 57.41           O
ATOM   2608  N   ASN A 435     -40.721  14.377  23.129  1.00 55.16           N
ATOM   2609  CA  ASN A 435     -41.795  13.526  22.601  1.00 55.16           C
ATOM   2610  C   ASN A 435     -42.086  13.773  21.095  1.00 55.16           C
ATOM   2611  CB  ASN A 435     -43.029  13.661  23.530  1.00 55.16           C
ATOM   2612  O   ASN A 435     -43.199  13.530  20.623  1.00 55.16           O
ATOM   2613  CG  ASN A 435     -43.714  12.350  23.872  1.00 55.16           C
ATOM   2614  ND2 ASN A 435     -44.907  12.410  24.418  1.00 55.16           N
ATOM   2615  OD1 ASN A 435     -43.199  11.260  23.714  1.00 55.16           O
ATOM   2616  N   ALA A 436     -41.108  14.307  20.348  1.00 48.94           N
ATOM   2617  CA  ALA A 436     -41.278  14.895  19.019  1.00 48.94           C
ATOM   2618  C   ALA A 436     -40.320  14.303  17.969  1.00 48.94           C
ATOM   2619  CB  ALA A 436     -41.122  16.420  19.127  1.00 48.94           C
ATOM   2620  O   ALA A 436     -39.302  13.690  18.285  1.00 48.94           O
ATOM   2621  N   ASN A 437     -40.684  14.501  16.696  1.00 45.81           N
ATOM   2622  CA  ASN A 437     -39.965  14.025  15.512  1.00 45.81           C
ATOM   2623  C   ASN A 437     -38.513  14.534  15.466  1.00 45.81           C
ATOM   2624  CB  ASN A 437     -40.738  14.466  14.242  1.00 45.81           C
ATOM   2625  O   ASN A 437     -38.269  15.735  15.560  1.00 45.81           O
ATOM   2626  CG  ASN A 437     -41.527  13.355  13.572  1.00 45.81           C
ATOM   2627  ND2 ASN A 437     -42.528  13.691  12.793  1.00 45.81           N
ATOM   2628  OD1 ASN A 437     -41.247  12.181  13.706  1.00 45.81           O
ATOM   2629  N   LEU A 438     -37.574  13.617  15.210  1.00 50.75           N
ATOM   2630  CA  LEU A 438     -36.117  13.817  15.088  1.00 50.75           C
ATOM   2631  C   LEU A 438     -35.685  14.657  13.858  1.00 50.75           C
ATOM   2632  CB  LEU A 438     -35.456  12.415  15.080  1.00 50.75           C
ATOM   2633  O   LEU A 438     -34.591  14.488  13.335  1.00 50.75           O
ATOM   2634  CG  LEU A 438     -35.475  11.694  16.439  1.00 50.75           C
ATOM   2635  CD1 LEU A 438     -35.287  10.187  16.254  1.00 50.75           C
ATOM   2636  CD2 LEU A 438     -34.359  12.212  17.345  1.00 50.75           C
ATOM   2637  N   SER A 439     -36.536  15.549  13.345  1.00 44.69           N
ATOM   2638  CA  SER A 439     -36.340  16.225  12.053  1.00 44.69           C
ATOM   2639  C   SER A 439     -35.555  17.545  12.118  1.00 44.69           C
ATOM   2640  CB  SER A 439     -37.692  16.412  11.357  1.00 44.69           C
ATOM   2641  O   SER A 439     -35.464  18.235  11.105  1.00 44.69           O
ATOM   2642  OG  SER A 439     -38.500  17.334  12.066  1.00 44.69           O
ATOM   2643  N   LYS A 440     -35.024  17.940  13.283  1.00 42.72           N
ATOM   2644  CA  LYS A 440     -34.120  19.094  13.437  1.00 42.72           C
ATOM   2645  C   LYS A 440     -32.760  18.584  13.903  1.00 42.72           C
ATOM   2646  CB  LYS A 440     -34.697  20.128  14.420  1.00 42.72           C
ATOM   2647  O   LYS A 440     -32.607  18.255  15.072  1.00 42.72           O
ATOM   2648  CG  LYS A 440     -35.807  20.988  13.798  1.00 42.72           C
ATOM   2649  CD  LYS A 440     -36.213  22.099  14.777  1.00 42.72           C
ATOM   2650  CE  LYS A 440     -37.233  23.044  14.133  1.00 42.72           C
ATOM   2651  NZ  LYS A 440     -37.536  24.182  15.034  1.00 42.72           N
ATOM   2652  N   THR A 441     -31.810  18.472  12.982  1.00 42.69           N
ATOM   2653  CA  THR A 441     -30.469  17.936  13.246  1.00 42.69           C
ATOM   2654  C   THR A 441     -29.433  19.055  13.283  1.00 42.69           C
ATOM   2655  CB  THR A 441     -30.064  16.895  12.192  1.00 42.69           C
ATOM   2656  O   THR A 441     -29.201  19.703  12.266  1.00 42.69           O
ATOM   2657  CG2 THR A 441     -30.893  15.617  12.310  1.00 42.69           C
ATOM   2658  OG1 THR A 441     -30.256  17.430  10.900  1.00 42.69           O
ATOM   2659  N   GLY A 442     -28.820  19.203  14.452  1.00 46.44           N
ATOM   2660  CA  GLY A 442     -27.561  19.876  14.752  1.00 46.44           C
ATOM   2661  C   GLY A 442     -27.090  19.259  16.069  1.00 46.44           C
ATOM   2662  O   GLY A 442     -27.896  19.110  16.991  1.00 46.44           O
ATOM   2663  N   PHE A 443     -25.867  18.737  16.116  1.00 49.16           N
ATOM   2664  CA  PHE A 443     -25.346  17.998  17.273  1.00 49.16           C
ATOM   2665  C   PHE A 443     -24.145  18.730  17.844  1.00 49.16           C
ATOM   2666  CB  PHE A 443     -25.020  16.554  16.882  1.00 49.16           C
ATOM   2667  O   PHE A 443     -23.282  19.174  17.101  1.00 49.16           O
ATOM   2668  CG  PHE A 443     -23.849  15.908  17.602  1.00 49.16           C
ATOM   2669  CD1 PHE A 443     -22.686  15.614  16.869  1.00 49.16           C
ATOM   2670  CD2 PHE A 443     -23.950  15.510  18.949  1.00 49.16           C
ATOM   2671  CE1 PHE A 443     -21.695  14.798  17.427  1.00 49.16           C
ATOM   2672  CE2 PHE A 443     -22.938  14.723  19.521  1.00 49.16           C
ATOM   2673  CZ  PHE A 443     -21.852  14.307  18.736  1.00 49.16           C
ATOM   2674  N   ASN A 444     -24.100  18.836  19.165  1.00 50.38           N
ATOM   2675  CA  ASN A 444     -23.134  19.649  19.875  1.00 50.38           C
ATOM   2676  C   ASN A 444     -22.054  18.762  20.514  1.00 50.38           C
ATOM   2677  CB  ASN A 444     -23.937  20.475  20.885  1.00 50.38           C
ATOM   2678  O   ASN A 444     -22.363  17.902  21.342  1.00 50.38           O
ATOM   2679  CG  ASN A 444     -24.604  21.704  20.297  1.00 50.38           C
ATOM   2680  ND2 ASN A 444     -25.413  22.376  21.077  1.00 50.38           N
ATOM   2681  OD1 ASN A 444     -24.422  22.085  19.160  1.00 50.38           O
ATOM   2682  N   VAL A 445     -20.785  18.982  20.162  1.00 51.84           N
ATOM   2683  CA  VAL A 445     -19.619  18.283  20.739  1.00 51.84           C
ATOM   2684  C   VAL A 445     -18.567  19.279  21.149  1.00 51.84           C
ATOM   2685  CB  VAL A 445     -18.948  17.308  19.756  1.00 51.84           C
ATOM   2686  O   VAL A 445     -18.296  20.236  20.429  1.00 51.84           O
ATOM   2687  CG1 VAL A 445     -17.758  16.523  20.331  1.00 51.84           C
ATOM   2688  CG2 VAL A 445     -19.946  16.259  19.382  1.00 51.84           C
ATOM   2689  N   SER A 446     -17.902  19.015  22.271  1.00 55.78           N
ATOM   2690  CA  SER A 446     -16.623  19.655  22.532  1.00 55.78           C
ATOM   2691  C   SER A 446     -15.483  18.917  21.838  1.00 55.78           C
ATOM   2692  CB  SER A 446     -16.389  19.823  24.031  1.00 55.78           C
ATOM   2693  O   SER A 446     -15.026  17.882  22.316  1.00 55.78           O
ATOM   2694  OG  SER A 446     -15.360  20.773  24.187  1.00 55.78           O
ATOM   2695  N   SER A 447     -15.032  19.435  20.693  1.00 59.53           N
ATOM   2696  CA  SER A 447     -13.882  18.899  19.944  1.00 59.53           C
ATOM   2697  C   SER A 447     -12.605  18.866  20.791  1.00 59.53           C
ATOM   2698  CB  SER A 447     -13.670  19.724  18.668  1.00 59.53           C
ATOM   2699  O   SER A 447     -11.813  17.936  20.685  1.00 59.53           O
ATOM   2700  OG  SER A 447     -13.746  21.112  18.945  1.00 59.53           O
ATOM   2701  N   GLU A 448     -12.466  19.807  21.726  1.00 62.72           N
ATOM   2702  CA  GLU A 448     -11.369  19.859  22.699  1.00 62.72           C
ATOM   2703  C   GLU A 448     -11.322  18.646  23.641  1.00 62.72           C
ATOM   2704  CB  GLU A 448     -11.501  21.146  23.531  1.00 62.72           C
ATOM   2705  O   GLU A 448     -10.249  18.298  24.138  1.00 62.72           O
ATOM   2706  CG  GLU A 448     -11.439  22.435  22.694  1.00 62.72           C
ATOM   2707  CD  GLU A 448     -10.127  22.595  21.909  1.00 62.72           C
ATOM   2708  OE1 GLU A 448     -10.139  23.391  20.946  1.00 62.72           O
ATOM   2709  OE2 GLU A 448      -9.116  21.961  22.299  1.00 62.72           O
ATOM   2710  N   SER A 449     -12.452  17.958  23.862  1.00 58.81           N
ATOM   2711  CA  SER A 449     -12.482  16.719  24.647  1.00 58.81           C
ATOM   2712  C   SER A 449     -11.724  15.577  23.962  1.00 58.81           C
ATOM   2713  CB  SER A 449     -13.917  16.258  24.933  1.00 58.81           C
ATOM   2714  O   SER A 449     -11.291  14.665  24.653  1.00 58.81           O
ATOM   2715  OG  SER A 449     -14.608  17.136  25.805  1.00 58.81           O
ATOM   2716  N   LEU A 450     -11.519  15.606  22.639  1.00 59.00           N
ATOM   2717  CA  LEU A 450     -10.813  14.537  21.915  1.00 59.00           C
ATOM   2718  C   LEU A 450      -9.305  14.512  22.205  1.00 59.00           C
ATOM   2719  CB  LEU A 450     -11.092  14.660  20.404  1.00 59.00           C
ATOM   2720  O   LEU A 450      -8.695  13.456  22.138  1.00 59.00           O
ATOM   2721  CG  LEU A 450     -12.570  14.451  20.024  1.00 59.00           C
ATOM   2722  CD1 LEU A 450     -12.804  14.811  18.557  1.00 59.00           C
ATOM   2723  CD2 LEU A 450     -13.002  12.999  20.243  1.00 59.00           C
ATOM   2724  N   ASN A 451      -8.721  15.643  22.613  1.00 66.62           N
ATOM   2725  CA  ASN A 451      -7.291  15.761  22.925  1.00 66.62           C
ATOM   2726  C   ASN A 451      -7.016  16.004  24.417  1.00 66.62           C
ATOM   2727  CB  ASN A 451      -6.675  16.839  22.018  1.00 66.62           C
ATOM   2728  O   ASN A 451      -5.953  16.521  24.777  1.00 66.62           O
ATOM   2729  CG  ASN A 451      -6.594  16.401  20.570  1.00 66.62           C
ATOM   2730  ND2 ASN A 451      -6.721  17.317  19.643  1.00 66.62           N
ATOM   2731  OD1 ASN A 451      -6.368  15.251  20.252  1.00 66.62           O
ATOM   2732  N   LEU A 452      -7.972  15.668  25.289  1.00 80.06           N
ATOM   2733  CA  LEU A 452      -7.916  15.943  26.722  1.00 80.06           C
ATOM   2734  C   LEU A 452      -7.843  14.648  27.539  1.00 80.06           C
ATOM   2735  CB  LEU A 452      -9.143  16.790  27.101  1.00 80.06           C
ATOM   2736  O   LEU A 452      -8.739  13.813  27.469  1.00 80.06           O
ATOM   2737  CG  LEU A 452      -9.208  17.160  28.592  1.00 80.06           C
ATOM   2738  CD1 LEU A 452      -8.068  18.087  29.012  1.00 80.06           C
ATOM   2739  CD2 LEU A 452     -10.514  17.880  28.903  1.00 80.06           C
ATOM   2740  N   TYR A 453      -6.840  14.541  28.410  1.00 86.06           N
ATOM   2741  CA  TYR A 453      -6.755  13.508  29.445  1.00 86.06           C
ATOM   2742  C   TYR A 453      -6.599  14.154  30.822  1.00 86.06           C
ATOM   2743  CB  TYR A 453      -5.600  12.541  29.156  1.00 86.06           C
ATOM   2744  O   TYR A 453      -5.758  15.030  31.023  1.00 86.06           O
ATOM   2745  CG  TYR A 453      -5.779  11.726  27.891  1.00 86.06           C
ATOM   2746  CD1 TYR A 453      -6.571  10.562  27.916  1.00 86.06           C
ATOM   2747  CD2 TYR A 453      -5.201  12.156  26.679  1.00 86.06           C
ATOM   2748  CE1 TYR A 453      -6.775   9.823  26.736  1.00 86.06           C
ATOM   2749  CE2 TYR A 453      -5.416  11.427  25.493  1.00 86.06           C
ATOM   2750  OH  TYR A 453      -6.467   9.559  24.387  1.00 86.06           O
ATOM   2751  CZ  TYR A 453      -6.211  10.262  25.519  1.00 86.06           C
ATOM   2752  N   ILE A 454      -7.387  13.698  31.793  1.00 87.69           N
ATOM   2753  CA  ILE A 454      -7.332  14.155  33.184  1.00 87.69           C
ATOM   2754  C   ILE A 454      -6.994  12.966  34.065  1.00 87.69           C
ATOM   2755  CB  ILE A 454      -8.661  14.804  33.621  1.00 87.69           C
ATOM   2756  O   ILE A 454      -7.620  11.916  33.966  1.00 87.69           O
ATOM   2757  CG1 ILE A 454      -9.023  15.965  32.670  1.00 87.69           C
ATOM   2758  CG2 ILE A 454      -8.559  15.291  35.082  1.00 87.69           C
ATOM   2759  CD1 ILE A 454     -10.364  16.615  33.002  1.00 87.69           C
ATOM   2760  N   ARG A 455      -6.036  13.132  34.974  1.00 91.38           N
ATOM   2761  CA  ARG A 455      -5.809  12.178  36.060  1.00 91.38           C
ATOM   2762  C   ARG A 455      -6.472  12.714  37.315  1.00 91.38           C
ATOM   2763  CB  ARG A 455      -4.310  11.943  36.239  1.00 91.38           C
ATOM   2764  O   ARG A 455      -6.161  13.827  37.731  1.00 91.38           O
ATOM   2765  CG  ARG A 455      -4.040  10.941  37.363  1.00 91.38           C
ATOM   2766  CD  ARG A 455      -2.546  10.873  37.663  1.00 91.38           C
ATOM   2767  NE  ARG A 455      -2.333  10.060  38.870  1.00 91.38           N
ATOM   2768  NH1 ARG A 455      -1.020  11.526  40.041  1.00 91.38           N
ATOM   2769  NH2 ARG A 455      -1.740   9.635  41.008  1.00 91.38           N
ATOM   2770  CZ  ARG A 455      -1.694  10.414  39.965  1.00 91.38           C
ATOM   2771  N   GLY A 456      -7.327  11.927  37.958  1.00 90.06           N
ATOM   2772  CA  GLY A 456      -8.072  12.417  39.113  1.00 90.06           C
ATOM   2773  C   GLY A 456      -9.064  11.428  39.713  1.00 90.06           C
ATOM   2774  O   GLY A 456      -9.059  10.243  39.384  1.00 90.06           O
ATOM   2775  N   SER A 457      -9.911  11.927  40.607  1.00 92.31           N
ATOM   2776  CA  SER A 457     -10.980  11.150  41.245  1.00 92.31           C
ATOM   2777  C   SER A 457     -12.341  11.724  40.862  1.00 92.31           C
ATOM   2778  CB  SER A 457     -10.781  11.083  42.766  1.00 92.31           C
ATOM   2779  O   SER A 457     -12.478  12.936  40.715  1.00 92.31           O
ATOM   2780  OG  SER A 457      -9.539  10.442  43.050  1.00 92.31           O
ATOM   2781  N   ILE A 458     -13.338  10.857  40.686  1.00 91.25           N
ATOM   2782  CA  ILE A 458     -14.686  11.222  40.227  1.00 91.25           C
ATOM   2783  C   ILE A 458     -15.674  10.950  41.363  1.00 91.25           C
ATOM   2784  CB  ILE A 458     -15.077  10.459  38.937  1.00 91.25           C
ATOM   2785  O   ILE A 458     -15.584   9.909  42.025  1.00 91.25           O
ATOM   2786  CG1 ILE A 458     -14.006  10.566  37.822  1.00 91.25           C
ATOM   2787  CG2 ILE A 458     -16.425  10.980  38.404  1.00 91.25           C
ATOM   2788  CD1 ILE A 458     -14.232   9.583  36.666  1.00 91.25           C
ATOM   2789  N   TYR A 459     -16.623  11.859  41.567  1.00 92.00           N
ATOM   2790  CA  TYR A 459     -17.652  11.799  42.598  1.00 92.00           C
ATOM   2791  C   TYR A 459     -19.051  11.889  41.982  1.00 92.00           C
ATOM   2792  CB  TYR A 459     -17.446  12.914  43.632  1.00 92.00           C
ATOM   2793  O   TYR A 459     -19.272  12.601  40.998  1.00 92.00           O
ATOM   2794  CG  TYR A 459     -16.051  12.987  44.227  1.00 92.00           C
ATOM   2795  CD1 TYR A 459     -15.771  12.408  45.480  1.00 92.00           C
ATOM   2796  CD2 TYR A 459     -15.035  13.667  43.530  1.00 92.00           C
ATOM   2797  CE1 TYR A 459     -14.477  12.502  46.030  1.00 92.00           C
ATOM   2798  CE2 TYR A 459     -13.744  13.764  44.073  1.00 92.00           C
ATOM   2799  OH  TYR A 459     -12.234  13.355  45.888  1.00 92.00           O
ATOM   2800  CZ  TYR A 459     -13.464  13.195  45.331  1.00 92.00           C
ATOM   2801  N   ASP A 460     -19.998  11.164  42.572  1.00 86.94           N
ATOM   2802  CA  ASP A 460     -21.411  11.245  42.213  1.00 86.94           C
ATOM   2803  C   ASP A 460     -22.082  12.528  42.739  1.00 86.94           C
ATOM   2804  CB  ASP A 460     -22.146   9.951  42.620  1.00 86.94           C
ATOM   2805  O   ASP A 460     -21.489  13.311  43.483  1.00 86.94           O
ATOM   2806  CG  ASP A 460     -22.470   9.793  44.116  1.00 86.94           C
ATOM   2807  OD1 ASP A 460     -22.263  10.734  44.913  1.00 86.94           O
ATOM   2808  OD2 ASP A 460     -23.008   8.735  44.498  1.00 86.94           O
ATOM   2809  N   ALA A 461     -23.355  12.729  42.387  1.00 80.69           N
ATOM   2810  CA  ALA A 461     -24.138  13.890  42.819  1.00 80.69           C
ATOM   2811  C   ALA A 461     -24.342  14.010  44.346  1.00 80.69           C
ATOM   2812  CB  ALA A 461     -25.486  13.863  42.088  1.00 80.69           C
ATOM   2813  O   ALA A 461     -24.746  15.067  44.828  1.00 80.69           O
ATOM   2814  N   ASN A 462     -24.073  12.947  45.112  1.00 84.50           N
ATOM   2815  CA  ASN A 462     -24.150  12.944  46.575  1.00 84.50           C
ATOM   2816  C   ASN A 462     -22.779  13.203  47.231  1.00 84.50           C
ATOM   2817  CB  ASN A 462     -24.760  11.613  47.044  1.00 84.50           C
ATOM   2818  O   ASN A 462     -22.679  13.195  48.459  1.00 84.50           O
ATOM   2819  CG  ASN A 462     -26.130  11.348  46.455  1.00 84.50           C
ATOM   2820  ND2 ASN A 462     -26.302  10.223  45.801  1.00 84.50           N
ATOM   2821  OD1 ASN A 462     -27.060  12.127  46.581  1.00 84.50           O
ATOM   2822  N   GLY A 463     -21.724  13.414  46.435  1.00 82.06           N
ATOM   2823  CA  GLY A 463     -20.346  13.552  46.905  1.00 82.06           C
ATOM   2824  C   GLY A 463     -19.660  12.218  47.218  1.00 82.06           C
ATOM   2825  O   GLY A 463     -18.593  12.204  47.836  1.00 82.06           O
ATOM   2826  N   THR A 464     -20.239  11.086  46.811  1.00 88.38           N
ATOM   2827  CA  THR A 464     -19.626   9.763  46.979  1.00 88.38           C
ATOM   2828  C   THR A 464     -18.571   9.559  45.907  1.00 88.38           C
ATOM   2829  CB  THR A 464     -20.643   8.617  46.886  1.00 88.38           C
ATOM   2830  O   THR A 464     -18.854   9.670  44.717  1.00 88.38           O
ATOM   2831  CG2 THR A 464     -20.051   7.285  47.343  1.00 88.38           C
ATOM   2832  OG1 THR A 464     -21.761   8.882  47.692  1.00 88.38           O
ATOM   2833  N   LYS A 465     -17.345   9.215  46.309  1.00 91.00           N
ATOM   2834  CA  LYS A 465     -16.276   8.892  45.362  1.00 91.00           C
ATOM   2835  C   LYS A 465     -16.603   7.589  44.625  1.00 91.00           C
ATOM   2836  CB  LYS A 465     -14.934   8.818  46.099  1.00 91.00           C
ATOM   2837  O   LYS A 465     -16.677   6.536  45.254  1.00 91.00           O
ATOM   2838  CG  LYS A 465     -13.785   8.742  45.087  1.00 91.00           C
ATOM   2839  CD  LYS A 465     -12.424   8.533  45.747  1.00 91.00           C
ATOM   2840  CE  LYS A 465     -11.976   9.719  46.606  1.00 91.00           C
ATOM   2841  NZ  LYS A 465     -10.587   9.499  47.082  1.00 91.00           N
ATOM   2842  N   ILE A 466     -16.752   7.668  43.307  1.00 90.44           N
ATOM   2843  CA  ILE A 466     -17.038   6.525  42.427  1.00 90.44           C
ATOM   2844  C   ILE A 466     -15.781   5.992  41.734  1.00 90.44           C
ATOM   2845  CB  ILE A 466     -18.160   6.869  41.422  1.00 90.44           C
ATOM   2846  O   ILE A 466     -15.672   4.790  41.510  1.00 90.44           O
ATOM   2847  CG1 ILE A 466     -17.919   8.192  40.660  1.00 90.44           C
ATOM   2848  CG2 ILE A 466     -19.502   6.913  42.172  1.00 90.44           C
ATOM   2849  CD1 ILE A 466     -18.857   8.364  39.462  1.00 90.44           C
ATOM   2850  N   TYR A 467     -14.792   6.855  41.480  1.00 89.12           N
ATOM   2851  CA  TYR A 467     -13.477   6.456  40.977  1.00 89.12           C
ATOM   2852  C   TYR A 467     -12.362   7.181  41.718  1.00 89.12           C
ATOM   2853  CB  TYR A 467     -13.359   6.704  39.472  1.00 89.12           C
ATOM   2854  O   TYR A 467     -12.490   8.357  42.057  1.00 89.12           O
ATOM   2855  CG  TYR A 467     -14.206   5.768  38.642  1.00 89.12           C
ATOM   2856  CD1 TYR A 467     -13.678   4.530  38.223  1.00 89.12           C
ATOM   2857  CD2 TYR A 467     -15.533   6.113  38.330  1.00 89.12           C
ATOM   2858  CE1 TYR A 467     -14.470   3.645  37.469  1.00 89.12           C
ATOM   2859  CE2 TYR A 467     -16.344   5.206  37.634  1.00 89.12           C
ATOM   2860  OH  TYR A 467     -16.595   3.142  36.488  1.00 89.12           O
ATOM   2861  CZ  TYR A 467     -15.808   3.986  37.187  1.00 89.12           C
ATOM   2862  N   ASP A 468     -11.251   6.479  41.942  1.00 90.31           N
ATOM   2863  CA  ASP A 468     -10.084   7.012  42.639  1.00 90.31           C
ATOM   2864  C   ASP A 468      -8.823   6.910  41.778  1.00 90.31           C
ATOM   2865  CB  ASP A 468      -9.911   6.298  43.988  1.00 90.31           C
ATOM   2866  O   ASP A 468      -8.435   5.811  41.374  1.00 90.31           O
ATOM   2867  CG  ASP A 468      -8.997   7.074  44.940  1.00 90.31           C
ATOM   2868  OD1 ASP A 468      -9.138   8.325  45.003  1.00 90.31           O
ATOM   2869  OD2 ASP A 468      -8.258   6.422  45.702  1.00 90.31           O
ATOM   2870  N   SER A 469      -8.193   8.061  41.519  1.00 88.19           N
ATOM   2871  CA  SER A 469      -6.953   8.204  40.741  1.00 88.19           C
ATOM   2872  C   SER A 469      -6.970   7.447  39.403  1.00 88.19           C
ATOM   2873  CB  SER A 469      -5.735   7.878  41.614  1.00 88.19           C
ATOM   2874  O   SER A 469      -6.116   6.605  39.118  1.00 88.19           O
ATOM   2875  OG  SER A 469      -4.605   8.621  41.178  1.00 88.19           O
ATOM   2876  N   VAL A 470      -7.973   7.745  38.582  1.00 88.62           N
ATOM   2877  CA  VAL A 470      -8.127   7.218  37.221  1.00 88.62           C
ATOM   2878  C   VAL A 470      -7.739   8.268  36.185  1.00 88.62           C
ATOM   2879  CB  VAL A 470      -9.545   6.672  36.973  1.00 88.62           C
ATOM   2880  O   VAL A 470      -7.740   9.464  36.479  1.00 88.62           O
ATOM   2881  CG1 VAL A 470      -9.810   5.451  37.859  1.00 88.62           C
ATOM   2882  CG2 VAL A 470     -10.658   7.699  37.199  1.00 88.62           C
ATOM   2883  N   VAL A 471      -7.401   7.816  34.980  1.00 88.00           N
ATOM   2884  CA  VAL A 471      -7.298   8.670  33.796  1.00 88.00           C
ATOM   2885  C   VAL A 471      -8.651   8.682  33.105  1.00 88.00           C
ATOM   2886  CB  VAL A 471      -6.183   8.241  32.831  1.00 88.00           C
ATOM   2887  O   VAL A 471      -9.211   7.624  32.814  1.00 88.00           O
ATOM   2888  CG1 VAL A 471      -6.108   9.230  31.661  1.00 88.00           C
ATOM   2889  CG2 VAL A 471      -4.832   8.232  33.556  1.00 88.00           C
ATOM   2890  N   PHE A 472      -9.192   9.870  32.874  1.00 86.25           N
ATOM   2891  CA  PHE A 472     -10.518  10.049  32.315  1.00 86.25           C
ATOM   2892  C   PHE A 472     -10.624  11.309  31.459  1.00 86.25           C
ATOM   2893  CB  PHE A 472     -11.552  10.060  33.445  1.00 86.25           C
ATOM   2894  O   PHE A 472      -9.817  12.232  31.580  1.00 86.25           O
ATOM   2895  CG  PHE A 472     -11.493  11.269  34.362  1.00 86.25           C
ATOM   2896  CD1 PHE A 472     -10.644  11.249  35.481  1.00 86.25           C
ATOM   2897  CD2 PHE A 472     -12.272  12.415  34.104  1.00 86.25           C
ATOM   2898  CE1 PHE A 472     -10.608  12.339  36.360  1.00 86.25           C
ATOM   2899  CE2 PHE A 472     -12.226  13.515  34.978  1.00 86.25           C
ATOM   2900  CZ  PHE A 472     -11.396  13.470  36.110  1.00 86.25           C
ATOM   2901  N   THR A 473     -11.664  11.352  30.634  1.00 85.50           N
ATOM   2902  CA  THR A 473     -11.976  12.484  29.760  1.00 85.50           C
ATOM   2903  C   THR A 473     -13.458  12.829  29.882  1.00 85.50           C
ATOM   2904  CB  THR A 473     -11.630  12.146  28.311  1.00 85.50           C
ATOM   2905  O   THR A 473     -14.302  11.963  29.632  1.00 85.50           O
ATOM   2906  CG2 THR A 473     -11.868  13.315  27.371  1.00 85.50           C
ATOM   2907  OG1 THR A 473     -10.272  11.782  28.243  1.00 85.50           O
ATOM   2908  N   PRO A 474     -13.809  14.060  30.294  1.00 81.88           N
ATOM   2909  CA  PRO A 474     -15.189  14.516  30.299  1.00 81.88           C
ATOM   2910  C   PRO A 474     -15.615  14.982  28.902  1.00 81.88           C
ATOM   2911  CB  PRO A 474     -15.235  15.639  31.333  1.00 81.88           C
ATOM   2912  O   PRO A 474     -14.920  15.757  28.241  1.00 81.88           O
ATOM   2913  CG  PRO A 474     -13.837  16.249  31.257  1.00 81.88           C
ATOM   2914  CD  PRO A 474     -12.936  15.077  30.867  1.00 81.88           C
ATOM   2915  N   TYR A 475     -16.801  14.551  28.491  1.00 66.56           N
ATOM   2916  CA  TYR A 475     -17.459  14.948  27.255  1.00 66.56           C
ATOM   2917  C   TYR A 475     -18.762  15.676  27.581  1.00 66.56           C
ATOM   2918  CB  TYR A 475     -17.715  13.718  26.393  1.00 66.56           C
ATOM   2919  O   TYR A 475     -19.638  15.146  28.273  1.00 66.56           O
ATOM   2920  CG  TYR A 475     -16.463  13.058  25.850  1.00 66.56           C
ATOM   2921  CD1 TYR A 475     -15.927  13.467  24.612  1.00 66.56           C
ATOM   2922  CD2 TYR A 475     -15.851  12.017  26.572  1.00 66.56           C
ATOM   2923  CE1 TYR A 475     -14.775  12.839  24.094  1.00 66.56           C
ATOM   2924  CE2 TYR A 475     -14.699  11.398  26.058  1.00 66.56           C
ATOM   2925  OH  TYR A 475     -13.050  11.171  24.355  1.00 66.56           O
ATOM   2926  CZ  TYR A 475     -14.161  11.797  24.820  1.00 66.56           C
ATOM   2927  N   LEU A 476     -18.864  16.906  27.082  1.00 65.88           N
ATOM   2928  CA  LEU A 476     -19.951  17.848  27.346  1.00 65.88           C
ATOM   2929  C   LEU A 476     -20.610  18.274  26.033  1.00 65.88           C
ATOM   2930  CB  LEU A 476     -19.390  19.082  28.065  1.00 65.88           C
ATOM   2931  O   LEU A 476     -19.946  18.303  24.994  1.00 65.88           O
ATOM   2932  CG  LEU A 476     -18.632  18.783  29.366  1.00 65.88           C
ATOM   2933  CD1 LEU A 476     -18.051  20.085  29.882  1.00 65.88           C
ATOM   2934  CD2 LEU A 476     -19.529  18.203  30.456  1.00 65.88           C
ATOM   2935  N   TRP A 477     -21.898  18.616  26.087  1.00 54.44           N
ATOM   2936  CA  TRP A 477     -22.690  18.881  24.877  1.00 54.44           C
ATOM   2937  C   TRP A 477     -23.771  19.959  24.997  1.00 54.44           C
ATOM   2938  CB  TRP A 477     -23.325  17.568  24.431  1.00 54.44           C
ATOM   2939  O   TRP A 477     -24.394  20.300  23.994  1.00 54.44           O
ATOM   2940  CG  TRP A 477     -24.234  16.898  25.418  1.00 54.44           C
ATOM   2941  CD1 TRP A 477     -25.515  17.237  25.677  1.00 54.44           C
ATOM   2942  CD2 TRP A 477     -23.974  15.714  26.220  1.00 54.44           C
ATOM   2943  CE2 TRP A 477     -25.154  15.385  26.950  1.00 54.44           C
ATOM   2944  CE3 TRP A 477     -22.859  14.873  26.374  1.00 54.44           C
ATOM   2945  NE1 TRP A 477     -26.050  16.370  26.612  1.00 54.44           N
ATOM   2946  CH2 TRP A 477     -24.124  13.424  27.891  1.00 54.44           C
ATOM   2947  CZ2 TRP A 477     -25.247  14.252  27.766  1.00 54.44           C
ATOM   2948  CZ3 TRP A 477     -22.933  13.754  27.211  1.00 54.44           C
ATOM   2949  N   LEU A 478     -24.034  20.505  26.187  1.00 58.22           N
ATOM   2950  CA  LEU A 478     -24.981  21.614  26.361  1.00 58.22           C
ATOM   2951  C   LEU A 478     -24.241  22.945  26.475  1.00 58.22           C
ATOM   2952  CB  LEU A 478     -25.923  21.359  27.557  1.00 58.22           C
ATOM   2953  O   LEU A 478     -24.509  23.852  25.695  1.00 58.22           O
ATOM   2954  CG  LEU A 478     -26.785  20.092  27.422  1.00 58.22           C
ATOM   2955  CD1 LEU A 478     -27.590  19.834  28.696  1.00 58.22           C
ATOM   2956  CD2 LEU A 478     -27.782  20.193  26.262  1.00 58.22           C
ATOM   2957  N   ASP A 479     -23.275  23.029  27.388  1.00 64.94           N
ATOM   2958  CA  ASP A 479     -22.527  24.252  27.684  1.00 64.94           C
ATOM   2959  C   ASP A 479     -21.011  23.997  27.689  1.00 64.94           C
ATOM   2960  CB  ASP A 479     -22.996  24.832  29.030  1.00 64.94           C
ATOM   2961  O   ASP A 479     -20.543  22.895  27.981  1.00 64.94           O
ATOM   2962  CG  ASP A 479     -24.472  25.251  29.030  1.00 64.94           C
ATOM   2963  OD1 ASP A 479     -24.834  26.100  28.187  1.00 64.94           O
ATOM   2964  OD2 ASP A 479     -25.209  24.772  29.923  1.00 64.94           O
ATOM   2965  N   GLY A 480     -20.209  25.019  27.392  1.00 64.69           N
ATOM   2966  CA  GLY A 480     -18.762  24.934  27.594  1.00 64.69           C
ATOM   2967  C   GLY A 480     -18.394  24.838  29.081  1.00 64.69           C
ATOM   2968  O   GLY A 480     -19.128  25.314  29.947  1.00 64.69           O
ATOM   2969  N   MET A 481     -17.236  24.254  29.391  1.00 80.81           N
ATOM   2970  CA  MET A 481     -16.725  24.146  30.762  1.00 80.81           C
ATOM   2971  C   MET A 481     -15.239  24.469  30.805  1.00 80.81           C
ATOM   2972  CB  MET A 481     -16.991  22.743  31.316  1.00 80.81           C
ATOM   2973  O   MET A 481     -14.460  23.960  30.004  1.00 80.81           O
ATOM   2974  CG  MET A 481     -16.573  22.552  32.778  1.00 80.81           C
ATOM   2975  SD  MET A 481     -16.978  20.910  33.435  1.00 80.81           S
ATOM   2976  CE  MET A 481     -16.347  21.115  35.115  1.00 80.81           C
ATOM   2977  N   ASN A 482     -14.835  25.289  31.772  1.00 84.44           N
ATOM   2978  CA  ASN A 482     -13.424  25.485  32.069  1.00 84.44           C
ATOM   2979  C   ASN A 482     -12.999  24.508  33.165  1.00 84.44           C
ATOM   2980  CB  ASN A 482     -13.166  26.949  32.441  1.00 84.44           C
ATOM   2981  O   ASN A 482     -13.578  24.512  34.252  1.00 84.44           O
ATOM   2982  CG  ASN A 482     -11.682  27.265  32.449  1.00 84.44           C
ATOM   2983  ND2 ASN A 482     -11.274  28.289  33.157  1.00 84.44           N
ATOM   2984  OD1 ASN A 482     -10.873  26.628  31.797  1.00 84.44           O
ATOM   2985  N   ILE A 483     -12.007  23.683  32.863  1.00 87.81           N
ATOM   2986  CA  ILE A 483     -11.470  22.669  33.761  1.00 87.81           C
ATOM   2987  C   ILE A 483     -10.154  23.184  34.325  1.00 87.81           C
ATOM   2988  CB  ILE A 483     -11.297  21.325  33.026  1.00 87.81           C
ATOM   2989  O   ILE A 483      -9.300  23.645  33.571  1.00 87.81           O
ATOM   2990  CG1 ILE A 483     -12.649  20.885  32.414  1.00 87.81           C
ATOM   2991  CG2 ILE A 483     -10.754  20.287  34.021  1.00 87.81           C
ATOM   2992  CD1 ILE A 483     -12.597  19.577  31.627  1.00 87.81           C
ATOM   2993  N   ILE A 484      -9.981  23.084  35.638  1.00 89.94           N
ATOM   2994  CA  ILE A 484      -8.767  23.491  36.355  1.00 89.94           C
ATOM   2995  C   ILE A 484      -8.191  22.324  37.155  1.00 89.94           C
ATOM   2996  CB  ILE A 484      -9.047  24.708  37.265  1.00 89.94           C
ATOM   2997  O   ILE A 484      -8.923  21.415  37.544  1.00 89.94           O
ATOM   2998  CG1 ILE A 484     -10.118  24.407  38.342  1.00 89.94           C
ATOM   2999  CG2 ILE A 484      -9.441  25.924  36.405  1.00 89.94           C
ATOM   3000  CD1 ILE A 484     -10.258  25.510  39.396  1.00 89.94           C
ATOM   3001  N   GLU A 485      -6.891  22.341  37.441  1.00 87.94           N
ATOM   3002  CA  GLU A 485      -6.342  21.456  38.474  1.00 87.94           C
ATOM   3003  C   GLU A 485      -7.000  21.773  39.830  1.00 87.94           C
ATOM   3004  CB  GLU A 485      -4.813  21.563  38.547  1.00 87.94           C
ATOM   3005  O   GLU A 485      -7.143  22.934  40.221  1.00 87.94           O
ATOM   3006  CG  GLU A 485      -4.132  20.954  37.309  1.00 87.94           C
ATOM   3007  CD  GLU A 485      -2.596  20.969  37.397  1.00 87.94           C
ATOM   3008  OE1 GLU A 485      -1.975  20.130  36.703  1.00 87.94           O
ATOM   3009  OE2 GLU A 485      -2.045  21.815  38.141  1.00 87.94           O
ATOM   3010  N   GLY A 486      -7.434  20.735  40.545  1.00 87.56           N
ATOM   3011  CA  GLY A 486      -8.301  20.849  41.716  1.00 87.56           C
ATOM   3012  C   GLY A 486      -9.745  20.439  41.426  1.00 87.56           C
ATOM   3013  O   GLY A 486     -10.004  19.586  40.579  1.00 87.56           O
ATOM   3014  N   SER A 487     -10.689  20.996  42.185  1.00 88.75           N
ATOM   3015  CA  SER A 487     -12.081  20.538  42.170  1.00 88.75           C
ATOM   3016  C   SER A 487     -12.899  21.203  41.066  1.00 88.75           C
ATOM   3017  CB  SER A 487     -12.731  20.748  43.537  1.00 88.75           C
ATOM   3018  O   SER A 487     -12.888  22.426  40.918  1.00 88.75           O
ATOM   3019  OG  SER A 487     -13.730  19.776  43.732  1.00 88.75           O
ATOM   3020  N   ASN A 488     -13.637  20.391  40.316  1.00 90.44           N
ATOM   3021  CA  ASN A 488     -14.479  20.793  39.195  1.00 90.44           C
ATOM   3022  C   ASN A 488     -15.864  20.156  39.351  1.00 90.44           C
ATOM   3023  CB  ASN A 488     -13.829  20.329  37.888  1.00 90.44           C
ATOM   3024  O   ASN A 488     -15.972  18.991  39.726  1.00 90.44           O
ATOM   3025  CG  ASN A 488     -12.477  20.953  37.621  1.00 90.44           C
ATOM   3026  ND2 ASN A 488     -11.422  20.337  38.087  1.00 90.44           N
ATOM   3027  OD1 ASN A 488     -12.361  21.983  36.979  1.00 90.44           O
ATOM   3028  N   ALA A 489     -16.929  20.892  39.037  1.00 87.75           N
ATOM   3029  CA  ALA A 489     -18.302  20.403  39.147  1.00 87.75           C
ATOM   3030  C   ALA A 489     -19.015  20.452  37.795  1.00 87.75           C
ATOM   3031  CB  ALA A 489     -19.042  21.208  40.220  1.00 87.75           C
ATOM   3032  O   ALA A 489     -18.900  21.434  37.061  1.00 87.75           O
ATOM   3033  N   PHE A 490     -19.789  19.413  37.489  1.00 77.81           N
ATOM   3034  CA  PHE A 490     -20.639  19.381  36.306  1.00 77.81           C
ATOM   3035  C   PHE A 490     -21.899  20.216  36.549  1.00 77.81           C
ATOM   3036  CB  PHE A 490     -20.981  17.933  35.933  1.00 77.81           C
ATOM   3037  O   PHE A 490     -22.679  19.949  37.468  1.00 77.81           O
ATOM   3038  CG  PHE A 490     -19.793  17.141  35.424  1.00 77.81           C
ATOM   3039  CD1 PHE A 490     -19.435  17.193  34.065  1.00 77.81           C
ATOM   3040  CD2 PHE A 490     -19.045  16.349  36.309  1.00 77.81           C
ATOM   3041  CE1 PHE A 490     -18.321  16.468  33.599  1.00 77.81           C
ATOM   3042  CE2 PHE A 490     -17.949  15.614  35.842  1.00 77.81           C
ATOM   3043  CZ  PHE A 490     -17.572  15.686  34.492  1.00 77.81           C
ATOM   3044  N   SER A 491     -22.117  21.217  35.697  1.00 76.12           N
ATOM   3045  CA  SER A 491     -23.345  22.026  35.652  1.00 76.12           C
ATOM   3046  C   SER A 491     -24.426  21.437  34.738  1.00 76.12           C
ATOM   3047  CB  SER A 491     -23.001  23.442  35.180  1.00 76.12           C
ATOM   3048  O   SER A 491     -25.546  21.939  34.713  1.00 76.12           O
ATOM   3049  OG  SER A 491     -22.336  23.380  33.931  1.00 76.12           O
ATOM   3050  N   GLN A 492     -24.097  20.384  33.989  1.00 59.47           N
ATOM   3051  CA  GLN A 492     -24.911  19.818  32.915  1.00 59.47           C
ATOM   3052  C   GLN A 492     -24.799  18.290  32.882  1.00 59.47           C
ATOM   3053  CB  GLN A 492     -24.465  20.438  31.579  1.00 59.47           C
ATOM   3054  O   GLN A 492     -23.923  17.712  33.529  1.00 59.47           O
ATOM   3055  CG  GLN A 492     -23.063  19.972  31.161  1.00 59.47           C
ATOM   3056  CD  GLN A 492     -22.568  20.687  29.924  1.00 59.47           C
ATOM   3057  NE2 GLN A 492     -21.585  21.534  30.075  1.00 59.47           N
ATOM   3058  OE1 GLN A 492     -23.029  20.477  28.815  1.00 59.47           O
ATOM   3059  N   SER A 493     -25.671  17.645  32.107  1.00 65.69           N
ATOM   3060  CA  SER A 493     -25.520  16.223  31.788  1.00 65.69           C
ATOM   3061  C   SER A 493     -24.379  16.011  30.792  1.00 65.69           C
ATOM   3062  CB  SER A 493     -26.821  15.600  31.277  1.00 65.69           C
ATOM   3063  O   SER A 493     -24.175  16.826  29.894  1.00 65.69           O
ATOM   3064  OG  SER A 493     -27.903  15.899  32.146  1.00 65.69           O
ATOM   3065  N   GLY A 494     -23.624  14.935  30.988  1.00 64.75           N
ATOM   3066  CA  GLY A 494     -22.383  14.635  30.283  1.00 64.75           C
ATOM   3067  C   GLY A 494     -22.062  13.138  30.335  1.00 64.75           C
ATOM   3068  O   GLY A 494     -22.754  12.368  31.006  1.00 64.75           O
ATOM   3069  N   TYR A 495     -20.962  12.726  29.709  1.00 70.81           N
ATOM   3070  CA  TYR A 495     -20.315  11.452  30.039  1.00 70.81           C
ATOM   3071  C   TYR A 495     -18.863  11.684  30.414  1.00 70.81           C
ATOM   3072  CB  TYR A 495     -20.402  10.406  28.920  1.00 70.81           C
ATOM   3073  O   TYR A 495     -18.210  12.606  29.929  1.00 70.81           O
ATOM   3074  CG  TYR A 495     -21.748   9.727  28.773  1.00 70.81           C
ATOM   3075  CD1 TYR A 495     -22.004   8.507  29.423  1.00 70.81           C
ATOM   3076  CD2 TYR A 495     -22.754  10.309  27.995  1.00 70.81           C
ATOM   3077  CE1 TYR A 495     -23.259   7.880  29.282  1.00 70.81           C
ATOM   3078  CE2 TYR A 495     -24.004   9.703  27.852  1.00 70.81           C
ATOM   3079  OH  TYR A 495     -25.480   7.894  28.352  1.00 70.81           O
ATOM   3080  CZ  TYR A 495     -24.263   8.480  28.491  1.00 70.81           C
ATOM   3081  N   ILE A 496     -18.345  10.797  31.251  1.00 79.38           N
ATOM   3082  CA  ILE A 496     -16.916  10.662  31.492  1.00 79.38           C
ATOM   3083  C   ILE A 496     -16.465   9.322  30.917  1.00 79.38           C
ATOM   3084  CB  ILE A 496     -16.602  10.799  32.992  1.00 79.38           C
ATOM   3085  O   ILE A 496     -16.967   8.277  31.334  1.00 79.38           O
ATOM   3086  CG1 ILE A 496     -17.049  12.169  33.545  1.00 79.38           C
ATOM   3087  CG2 ILE A 496     -15.096  10.589  33.179  1.00 79.38           C
ATOM   3088  CD1 ILE A 496     -16.884  12.250  35.065  1.00 79.38           C
ATOM   3089  N   ALA A 497     -15.510   9.347  29.990  1.00 78.94           N
ATOM   3090  CA  ALA A 497     -14.791   8.153  29.565  1.00 78.94           C
ATOM   3091  C   ALA A 497     -13.659   7.880  30.553  1.00 78.94           C
ATOM   3092  CB  ALA A 497     -14.274   8.353  28.139  1.00 78.94           C
ATOM   3093  O   ALA A 497     -12.728   8.675  30.662  1.00 78.94           O
ATOM   3094  N   VAL A 498     -13.753   6.785  31.303  1.00 84.25           N
ATOM   3095  CA  VAL A 498     -12.708   6.325  32.221  1.00 84.25           C
ATOM   3096  C   VAL A 498     -11.833   5.325  31.477  1.00 84.25           C
ATOM   3097  CB  VAL A 498     -13.301   5.721  33.506  1.00 84.25           C
ATOM   3098  O   VAL A 498     -12.262   4.211  31.181  1.00 84.25           O
ATOM   3099  CG1 VAL A 498     -12.180   5.319  34.473  1.00 84.25           C
ATOM   3100  CG2 VAL A 498     -14.208   6.725  34.230  1.00 84.25           C
ATOM   3101  N   TRP A 499     -10.605   5.732  31.176  1.00 81.00           N
ATOM   3102  CA  TRP A 499      -9.687   4.968  30.334  1.00 81.00           C
ATOM   3103  C   TRP A 499      -8.847   3.958  31.115  1.00 81.00           C
ATOM   3104  CB  TRP A 499      -8.770   5.942  29.605  1.00 81.00           C
ATOM   3105  O   TRP A 499      -8.430   2.941  30.576  1.00 81.00           O
ATOM   3106  CG  TRP A 499      -9.437   6.981  28.775  1.00 81.00           C
ATOM   3107  CD1 TRP A 499      -9.628   8.279  29.100  1.00 81.00           C
ATOM   3108  CD2 TRP A 499      -9.956   6.819  27.426  1.00 81.00           C
ATOM   3109  CE2 TRP A 499     -10.507   8.063  27.004  1.00 81.00           C
ATOM   3110  CE3 TRP A 499      -9.985   5.747  26.508  1.00 81.00           C
ATOM   3111  NE1 TRP A 499     -10.260   8.921  28.054  1.00 81.00           N
ATOM   3112  CH2 TRP A 499     -11.118   7.143  24.855  1.00 81.00           C
ATOM   3113  CZ2 TRP A 499     -11.093   8.231  25.744  1.00 81.00           C
ATOM   3114  CZ3 TRP A 499     -10.557   5.910  25.234  1.00 81.00           C
ATOM   3115  N   GLY A 500      -8.574   4.223  32.393  1.00 82.88           N
ATOM   3116  CA  GLY A 500      -7.772   3.321  33.215  1.00 82.88           C
ATOM   3117  C   GLY A 500      -7.122   4.019  34.398  1.00 82.88           C
ATOM   3118  O   GLY A 500      -7.626   5.021  34.900  1.00 82.88           O
ATOM   3119  N   LYS A 501      -5.997   3.483  34.875  1.00 83.19           N
ATOM   3120  CA  LYS A 501      -5.231   4.047  35.995  1.00 83.19           C
ATOM   3121  C   LYS A 501      -3.813   4.371  35.550  1.00 83.19           C
ATOM   3122  CB  LYS A 501      -5.228   3.082  37.191  1.00 83.19           C
ATOM   3123  O   LYS A 501      -3.148   3.531  34.956  1.00 83.19           O
ATOM   3124  CG  LYS A 501      -6.616   2.980  37.834  1.00 83.19           C
ATOM   3125  CD  LYS A 501      -6.597   2.068  39.064  1.00 83.19           C
ATOM   3126  CE  LYS A 501      -7.998   2.056  39.682  1.00 83.19           C
ATOM   3127  NZ  LYS A 501      -8.038   1.250  40.924  1.00 83.19           N
ATOM   3128  N   SER A 502      -3.338   5.561  35.905  1.00 81.19           N
ATOM   3129  CA  SER A 502      -1.936   5.952  35.757  1.00 81.19           C
ATOM   3130  C   SER A 502      -1.495   6.824  36.923  1.00 81.19           C
ATOM   3131  CB  SER A 502      -1.691   6.688  34.441  1.00 81.19           C
ATOM   3132  O   SER A 502      -2.293   7.556  37.514  1.00 81.19           O
ATOM   3133  OG  SER A 502      -0.302   6.947  34.320  1.00 81.19           O
ATOM   3134  N   ASN A 503      -0.204   6.750  37.240  1.00 81.56           N
ATOM   3135  CA  ASN A 503       0.431   7.599  38.243  1.00 81.56           C
ATOM   3136  C   ASN A 503       0.879   8.952  37.665  1.00 81.56           C
ATOM   3137  CB  ASN A 503       1.607   6.828  38.863  1.00 81.56           C
ATOM   3138  O   ASN A 503       1.018   9.902  38.432  1.00 81.56           O
ATOM   3139  CG  ASN A 503       1.165   5.620  39.670  1.00 81.56           C
ATOM   3140  ND2 ASN A 503       2.004   4.619  39.782  1.00 81.56           N
ATOM   3141  OD1 ASN A 503       0.082   5.557  40.226  1.00 81.56           O
ATOM   3142  N   ASP A 504       1.092   9.040  36.348  1.00 81.81           N
ATOM   3143  CA  ASP A 504       1.506  10.261  35.649  1.00 81.81           C
ATOM   3144  C   ASP A 504       0.970  10.261  34.208  1.00 81.81           C
ATOM   3145  CB  ASP A 504       3.043  10.381  35.665  1.00 81.81           C
ATOM   3146  O   ASP A 504       1.133   9.275  33.481  1.00 81.81           O
ATOM   3147  CG  ASP A 504       3.569  11.751  35.206  1.00 81.81           C
ATOM   3148  OD1 ASP A 504       2.774  12.584  34.707  1.00 81.81           O
ATOM   3149  OD2 ASP A 504       4.787  11.980  35.357  1.00 81.81           O
ATOM   3150  N   LEU A 505       0.350  11.365  33.785  1.00 83.19           N
ATOM   3151  CA  LEU A 505      -0.125  11.534  32.408  1.00 83.19           C
ATOM   3152  C   LEU A 505       1.013  11.621  31.381  1.00 83.19           C
ATOM   3153  CB  LEU A 505      -1.035  12.767  32.295  1.00 83.19           C
ATOM   3154  O   LEU A 505       0.786  11.299  30.223  1.00 83.19           O
ATOM   3155  CG  LEU A 505      -2.411  12.625  32.959  1.00 83.19           C
ATOM   3156  CD1 LEU A 505      -3.174  13.934  32.791  1.00 83.19           C
ATOM   3157  CD2 LEU A 505      -3.258  11.506  32.345  1.00 83.19           C
ATOM   3158  N   ARG A 506       2.247  11.970  31.778  1.00 80.12           N
ATOM   3159  CA  ARG A 506       3.399  12.002  30.845  1.00 80.12           C
ATOM   3160  C   ARG A 506       3.732  10.647  30.227  1.00 80.12           C
ATOM   3161  CB  ARG A 506       4.651  12.504  31.565  1.00 80.12           C
ATOM   3162  O   ARG A 506       4.329  10.594  29.160  1.00 80.12           O
ATOM   3163  CG  ARG A 506       4.520  13.971  31.960  1.00 80.12           C
ATOM   3164  CD  ARG A 506       5.811  14.418  32.642  1.00 80.12           C
ATOM   3165  NE  ARG A 506       5.752  15.852  32.965  1.00 80.12           N
ATOM   3166  NH1 ARG A 506       7.994  16.205  33.225  1.00 80.12           N
ATOM   3167  NH2 ARG A 506       6.573  17.917  33.440  1.00 80.12           N
ATOM   3168  CZ  ARG A 506       6.769  16.650  33.208  1.00 80.12           C
ATOM   3169  N   ASN A 507       3.370   9.573  30.922  1.00 74.81           N
ATOM   3170  CA  ASN A 507       3.592   8.198  30.484  1.00 74.81           C
ATOM   3171  C   ASN A 507       2.279   7.532  30.043  1.00 74.81           C
ATOM   3172  CB  ASN A 507       4.289   7.429  31.619  1.00 74.81           C
ATOM   3173  O   ASN A 507       2.217   6.308  29.948  1.00 74.81           O
ATOM   3174  CG  ASN A 507       5.585   8.074  32.074  1.00 74.81           C
ATOM   3175  ND2 ASN A 507       5.808   8.152  33.364  1.00 74.81           N
ATOM   3176  OD1 ASN A 507       6.414   8.526  31.308  1.00 74.81           O
ATOM   3177  N   TRP A 508       1.212   8.317  29.859  1.00 72.62           N
ATOM   3178  CA  TRP A 508      -0.092   7.815  29.458  1.00 72.62           C
ATOM   3179  C   TRP A 508      -0.206   7.783  27.937  1.00 72.62           C
ATOM   3180  CB  TRP A 508      -1.202   8.670  30.076  1.00 72.62           C
ATOM   3181  O   TRP A 508      -0.086   8.809  27.273  1.00 72.62           O
ATOM   3182  CG  TRP A 508      -2.571   8.184  29.741  1.00 72.62           C
ATOM   3183  CD1 TRP A 508      -3.399   8.716  28.812  1.00 72.62           C
ATOM   3184  CD2 TRP A 508      -3.247   7.001  30.254  1.00 72.62           C
ATOM   3185  CE2 TRP A 508      -4.493   6.872  29.582  1.00 72.62           C
ATOM   3186  CE3 TRP A 508      -2.898   5.992  31.174  1.00 72.62           C
ATOM   3187  NE1 TRP A 508      -4.538   7.942  28.713  1.00 72.62           N
ATOM   3188  CH2 TRP A 508      -5.010   4.838  30.794  1.00 72.62           C
ATOM   3189  CZ2 TRP A 508      -5.344   5.794  29.822  1.00 72.62           C
ATOM   3190  CZ3 TRP A 508      -3.785   4.941  31.477  1.00 72.62           C
ATOM   3191  N   SER A 509      -0.505   6.606  27.402  1.00 65.12           N
ATOM   3192  CA  SER A 509      -1.066   6.437  26.067  1.00 65.12           C
ATOM   3193  C   SER A 509      -2.430   5.788  26.234  1.00 65.12           C
ATOM   3194  CB  SER A 509      -0.146   5.572  25.193  1.00 65.12           C
ATOM   3195  O   SER A 509      -2.537   4.835  27.009  1.00 65.12           O
ATOM   3196  OG  SER A 509       0.007   4.270  25.731  1.00 65.12           O
ATOM   3197  N   ALA A 510      -3.449   6.252  25.511  1.00 56.41           N
ATOM   3198  CA  ALA A 510      -4.671   5.470  25.381  1.00 56.41           C
ATOM   3199  C   ALA A 510      -4.287   4.116  24.767  1.00 56.41           C
ATOM   3200  CB  ALA A 510      -5.689   6.245  24.540  1.00 56.41           C
ATOM   3201  O   ALA A 510      -3.885   4.039  23.606  1.00 56.41           O
ATOM   3202  N   SER A 511      -4.299   3.056  25.576  1.00 53.09           N
ATOM   3203  CA  SER A 511      -4.254   1.696  25.054  1.00 53.09           C
ATOM   3204  C   SER A 511      -5.513   1.463  24.219  1.00 53.09           C
ATOM   3205  CB  SER A 511      -4.119   0.669  26.192  1.00 53.09           C
ATOM   3206  O   SER A 511      -6.505   2.179  24.349  1.00 53.09           O
ATOM   3207  OG  SER A 511      -5.033   0.928  27.239  1.00 53.09           O
ATOM   3208  N   SER A 512      -5.505   0.432  23.380  1.00 42.97           N
ATOM   3209  CA  SER A 512      -6.664  -0.042  22.609  1.00 42.97           C
ATOM   3210  C   SER A 512      -7.855  -0.523  23.466  1.00 42.97           C
ATOM   3211  CB  SER A 512      -6.179  -1.175  21.697  1.00 42.97           C
ATOM   3212  O   SER A 512      -8.719  -1.243  22.967  1.00 42.97           O
ATOM   3213  OG  SER A 512      -5.539  -2.177  22.475  1.00 42.97           O
ATOM   3214  N   ASP A 513      -7.884  -0.194  24.757  1.00 50.44           N
ATOM   3215  CA  ASP A 513      -8.902  -0.623  25.701  1.00 50.44           C
ATOM   3216  C   ASP A 513     -10.150   0.255  25.570  1.00 50.44           C
ATOM   3217  CB  ASP A 513      -8.343  -0.618  27.134  1.00 50.44           C
ATOM   3218  O   ASP A 513     -10.086   1.485  25.538  1.00 50.44           O
ATOM   3219  CG  ASP A 513      -7.229  -1.652  27.340  1.00 50.44           C
ATOM   3220  OD1 ASP A 513      -7.360  -2.778  26.808  1.00 50.44           O
ATOM   3221  OD2 ASP A 513      -6.239  -1.314  28.033  1.00 50.44           O
ATOM   3222  N   THR A 514     -11.314  -0.388  25.496  1.00 54.91           N
ATOM   3223  CA  THR A 514     -12.603   0.306  25.450  1.00 54.91           C
ATOM   3224  C   THR A 514     -12.828   1.054  26.773  1.00 54.91           C
ATOM   3225  CB  THR A 514     -13.746  -0.690  25.202  1.00 54.91           C
ATOM   3226  O   THR A 514     -12.822   0.414  27.830  1.00 54.91           O
ATOM   3227  CG2 THR A 514     -15.058   0.008  24.850  1.00 54.91           C
ATOM   3228  OG1 THR A 514     -13.440  -1.543  24.119  1.00 54.91           O
ATOM   3229  N   PRO A 515     -13.049   2.383  26.761  1.00 70.94           N
ATOM   3230  CA  PRO A 515     -13.246   3.139  27.990  1.00 70.94           C
ATOM   3231  C   PRO A 515     -14.542   2.734  28.691  1.00 70.94           C
ATOM   3232  CB  PRO A 515     -13.273   4.612  27.582  1.00 70.94           C
ATOM   3233  O   PRO A 515     -15.565   2.461  28.055  1.00 70.94           O
ATOM   3234  CG  PRO A 515     -13.735   4.570  26.125  1.00 70.94           C
ATOM   3235  CD  PRO A 515     -13.137   3.264  25.603  1.00 70.94           C
ATOM   3236  N   GLN A 516     -14.532   2.773  30.024  1.00 74.50           N
ATOM   3237  CA  GLN A 516     -15.762   2.659  30.795  1.00 74.50           C
ATOM   3238  C   GLN A 516     -16.469   4.017  30.811  1.00 74.50           C
ATOM   3239  CB  GLN A 516     -15.477   2.117  32.203  1.00 74.50           C
ATOM   3240  O   GLN A 516     -15.947   4.992  31.349  1.00 74.50           O
ATOM   3241  CG  GLN A 516     -16.801   1.780  32.903  1.00 74.50           C
ATOM   3242  CD  GLN A 516     -16.636   1.213  34.306  1.00 74.50           C
ATOM   3243  NE2 GLN A 516     -17.726   0.848  34.943  1.00 74.50           N
ATOM   3244  OE1 GLN A 516     -15.570   1.145  34.902  1.00 74.50           O
ATOM   3245  N   LEU A 517     -17.668   4.081  30.234  1.00 70.88           N
ATOM   3246  CA  LEU A 517     -18.461   5.307  30.197  1.00 70.88           C
ATOM   3247  C   LEU A 517     -19.289   5.459  31.475  1.00 70.88           C
ATOM   3248  CB  LEU A 517     -19.332   5.337  28.930  1.00 70.88           C
ATOM   3249  O   LEU A 517     -20.051   4.569  31.854  1.00 70.88           O
ATOM   3250  CG  LEU A 517     -18.526   5.357  27.616  1.00 70.88           C
ATOM   3251  CD1 LEU A 517     -19.476   5.237  26.433  1.00 70.88           C
ATOM   3252  CD2 LEU A 517     -17.730   6.647  27.436  1.00 70.88           C
ATOM   3253  N   VAL A 518     -19.160   6.615  32.120  1.00 74.50           N
ATOM   3254  CA  VAL A 518     -19.946   7.011  33.291  1.00 74.50           C
ATOM   3255  C   VAL A 518     -20.875   8.141  32.874  1.00 74.50           C
ATOM   3256  CB  VAL A 518     -19.035   7.448  34.452  1.00 74.50           C
ATOM   3257  O   VAL A 518     -20.408   9.220  32.513  1.00 74.50           O
ATOM   3258  CG1 VAL A 518     -19.850   7.791  35.706  1.00 74.50           C
ATOM   3259  CG2 VAL A 518     -18.023   6.359  34.825  1.00 74.50           C
ATOM   3260  N   SER A 519     -22.185   7.900  32.921  1.00 70.88           N
ATOM   3261  CA  SER A 519     -23.179   8.960  32.729  1.00 70.88           C
ATOM   3262  C   SER A 519     -23.117   9.914  33.914  1.00 70.88           C
ATOM   3263  CB  SER A 519     -24.585   8.369  32.614  1.00 70.88           C
ATOM   3264  O   SER A 519     -23.231   9.478  35.061  1.00 70.88           O
ATOM   3265  OG  SER A 519     -25.517   9.343  32.195  1.00 70.88           O
ATOM   3266  N   VAL A 520     -22.967  11.208  33.648  1.00 71.75           N
ATOM   3267  CA  VAL A 520     -22.953  12.243  34.684  1.00 71.75           C
ATOM   3268  C   VAL A 520     -24.091  13.225  34.467  1.00 71.75           C
ATOM   3269  CB  VAL A 520     -21.586  12.938  34.819  1.00 71.75           C
ATOM   3270  O   VAL A 520     -24.495  13.508  33.342  1.00 71.75           O
ATOM   3271  CG1 VAL A 520     -20.511  11.920  35.211  1.00 71.75           C
ATOM   3272  CG2 VAL A 520     -21.110  13.680  33.569  1.00 71.75           C
ATOM   3273  N   SER A 521     -24.628  13.736  35.566  1.00 73.50           N
ATOM   3274  CA  SER A 521     -25.648  14.780  35.573  1.00 73.50           C
ATOM   3275  C   SER A 521     -25.135  16.003  36.320  1.00 73.50           C
ATOM   3276  CB  SER A 521     -26.951  14.240  36.175  1.00 73.50           C
ATOM   3277  O   SER A 521     -24.135  15.930  37.042  1.00 73.50           O
ATOM   3278  OG  SER A 521     -26.796  13.912  37.545  1.00 73.50           O
ATOM   3279  N   ALA A 522     -25.869  17.113  36.221  1.00 72.69           N
ATOM   3280  CA  ALA A 522     -25.630  18.263  37.082  1.00 72.69           C
ATOM   3281  C   ALA A 522     -25.547  17.818  38.558  1.00 72.69           C
ATOM   3282  CB  ALA A 522     -26.733  19.301  36.851  1.00 72.69           C
ATOM   3283  O   ALA A 522     -26.398  17.058  39.031  1.00 72.69           O
ATOM   3284  N   GLY A 523     -24.498  18.257  39.258  1.00 78.00           N
ATOM   3285  CA  GLY A 523     -24.207  17.878  40.646  1.00 78.00           C
ATOM   3286  C   GLY A 523     -23.067  16.869  40.825  1.00 78.00           C
ATOM   3287  O   GLY A 523     -22.514  16.806  41.918  1.00 78.00           O
ATOM   3288  N   TYR A 524     -22.665  16.132  39.783  1.00 88.31           N
ATOM   3289  CA  TYR A 524     -21.431  15.332  39.817  1.00 88.31           C
ATOM   3290  C   TYR A 524     -20.196  16.244  39.891  1.00 88.31           C
ATOM   3291  CB  TYR A 524     -21.355  14.408  38.588  1.00 88.31           C
ATOM   3292  O   TYR A 524     -20.233  17.396  39.446  1.00 88.31           O
ATOM   3293  CG  TYR A 524     -22.137  13.110  38.713  1.00 88.31           C
ATOM   3294  CD1 TYR A 524     -21.462  11.877  38.628  1.00 88.31           C
ATOM   3295  CD2 TYR A 524     -23.531  13.128  38.908  1.00 88.31           C
ATOM   3296  CE1 TYR A 524     -22.174  10.668  38.756  1.00 88.31           C
ATOM   3297  CE2 TYR A 524     -24.245  11.923  39.053  1.00 88.31           C
ATOM   3298  OH  TYR A 524     -24.240   9.526  39.154  1.00 88.31           O
ATOM   3299  CZ  TYR A 524     -23.563  10.690  38.986  1.00 88.31           C
ATOM   3300  N   SER A 525     -19.075  15.731  40.396  1.00 91.12           N
ATOM   3301  CA  SER A 525     -17.811  16.476  40.449  1.00 91.12           C
ATOM   3302  C   SER A 525     -16.593  15.583  40.228  1.00 91.12           C
ATOM   3303  CB  SER A 525     -17.696  17.259  41.766  1.00 91.12           C
ATOM   3304  O   SER A 525     -16.669  14.356  40.284  1.00 91.12           O
ATOM   3305  OG  SER A 525     -17.616  16.397  42.881  1.00 91.12           O
ATOM   3306  N   PHE A 526     -15.450  16.199  39.948  1.00 91.50           N
ATOM   3307  CA  PHE A 526     -14.165  15.518  39.881  1.00 91.50           C
ATOM   3308  C   PHE A 526     -13.040  16.402  40.411  1.00 91.50           C
ATOM   3309  CB  PHE A 526     -13.871  15.046  38.452  1.00 91.50           C
ATOM   3310  O   PHE A 526     -13.065  17.623  40.262  1.00 91.50           O
ATOM   3311  CG  PHE A 526     -13.700  16.152  37.426  1.00 91.50           C
ATOM   3312  CD1 PHE A 526     -14.822  16.642  36.739  1.00 91.50           C
ATOM   3313  CD2 PHE A 526     -12.430  16.688  37.142  1.00 91.50           C
ATOM   3314  CE1 PHE A 526     -14.681  17.596  35.720  1.00 91.50           C
ATOM   3315  CE2 PHE A 526     -12.284  17.651  36.129  1.00 91.50           C
ATOM   3316  CZ  PHE A 526     -13.406  18.090  35.403  1.00 91.50           C
ATOM   3317  N   ASP A 527     -12.023  15.762  40.980  1.00 92.62           N
ATOM   3318  CA  ASP A 527     -10.784  16.419  41.383  1.00 92.62           C
ATOM   3319  C   ASP A 527      -9.682  16.066  40.382  1.00 92.62           C
ATOM   3320  CB  ASP A 527     -10.385  16.016  42.808  1.00 92.62           C
ATOM   3321  O   ASP A 527      -9.259  14.910  40.306  1.00 92.62           O
ATOM   3322  CG  ASP A 527     -11.344  16.500  43.900  1.00 92.62           C
ATOM   3323  OD1 ASP A 527     -11.949  17.591  43.756  1.00 92.62           O
ATOM   3324  OD2 ASP A 527     -11.435  15.753  44.905  1.00 92.62           O
ATOM   3325  N   ALA A 528      -9.216  17.052  39.616  1.00 90.69           N
ATOM   3326  CA  ALA A 528      -8.132  16.908  38.652  1.00 90.69           C
ATOM   3327  C   ALA A 528      -6.772  17.097  39.340  1.00 90.69           C
ATOM   3328  CB  ALA A 528      -8.348  17.914  37.518  1.00 90.69           C
ATOM   3329  O   ALA A 528      -6.465  18.174  39.848  1.00 90.69           O
ATOM   3330  N   ALA A 529      -5.947  16.053  39.347  1.00 90.38           N
ATOM   3331  CA  ALA A 529      -4.579  16.088  39.860  1.00 90.38           C
ATOM   3332  C   ALA A 529      -3.554  16.485  38.786  1.00 90.38           C
ATOM   3333  CB  ALA A 529      -4.252  14.711  40.451  1.00 90.38           C
ATOM   3334  O   ALA A 529      -2.532  17.076  39.117  1.00 90.38           O
ATOM   3335  N   GLN A 530      -3.806  16.125  37.525  1.00 90.62           N
ATOM   3336  CA  GLN A 530      -3.039  16.559  36.355  1.00 90.62           C
ATOM   3337  C   GLN A 530      -3.993  16.687  35.167  1.00 90.62           C
ATOM   3338  CB  GLN A 530      -1.941  15.544  35.987  1.00 90.62           C
ATOM   3339  O   GLN A 530      -4.899  15.859  35.018  1.00 90.62           O
ATOM   3340  CG  GLN A 530      -0.826  15.382  37.029  1.00 90.62           C
ATOM   3341  CD  GLN A 530       0.159  14.304  36.597  1.00 90.62           C
ATOM   3342  NE2 GLN A 530       1.378  14.644  36.238  1.00 90.62           N
ATOM   3343  OE1 GLN A 530      -0.174  13.128  36.562  1.00 90.62           O
ATOM   3344  N   ILE A 531      -3.754  17.675  34.307  1.00 88.62           N
ATOM   3345  CA  ILE A 531      -4.481  17.858  33.048  1.00 88.62           C
ATOM   3346  C   ILE A 531      -3.471  17.825  31.900  1.00 88.62           C
ATOM   3347  CB  ILE A 531      -5.304  19.166  33.068  1.00 88.62           C
ATOM   3348  O   ILE A 531      -2.467  18.535  31.925  1.00 88.62           O
ATOM   3349  CG1 ILE A 531      -6.268  19.210  34.276  1.00 88.62           C
ATOM   3350  CG2 ILE A 531      -6.092  19.305  31.754  1.00 88.62           C
ATOM   3351  CD1 ILE A 531      -6.944  20.568  34.471  1.00 88.62           C
ATOM   3352  N   MET A 532      -3.731  16.996  30.893  1.00 85.88           N
ATOM   3353  CA  MET A 532      -2.965  16.937  29.653  1.00 85.88           C
ATOM   3354  C   MET A 532      -3.874  17.301  28.484  1.00 85.88           C
ATOM   3355  CB  MET A 532      -2.338  15.547  29.489  1.00 85.88           C
ATOM   3356  O   MET A 532      -4.878  16.633  28.253  1.00 85.88           O
ATOM   3357  CG  MET A 532      -1.447  15.470  28.246  1.00 85.88           C
ATOM   3358  SD  MET A 532      -0.466  13.951  28.118  1.00 85.88           S
ATOM   3359  CE  MET A 532      -1.758  12.706  27.842  1.00 85.88           C
ATOM   3360  N   HIS A 533      -3.508  18.345  27.746  1.00 81.25           N
ATOM   3361  CA  HIS A 533      -4.211  18.806  26.550  1.00 81.25           C
ATOM   3362  C   HIS A 533      -3.197  18.978  25.420  1.00 81.25           C
ATOM   3363  CB  HIS A 533      -4.968  20.098  26.870  1.00 81.25           C
ATOM   3364  O   HIS A 533      -2.103  19.496  25.654  1.00 81.25           O
ATOM   3365  CG  HIS A 533      -5.789  20.627  25.723  1.00 81.25           C
ATOM   3366  CD2 HIS A 533      -6.930  20.070  25.214  1.00 81.25           C
ATOM   3367  ND1 HIS A 533      -5.499  21.800  25.024  1.00 81.25           N
ATOM   3368  CE1 HIS A 533      -6.477  21.927  24.112  1.00 81.25           C
ATOM   3369  NE2 HIS A 533      -7.344  20.910  24.201  1.00 81.25           N
ATOM   3370  N   ASN A 534      -3.508  18.480  24.219  1.00 76.19           N
ATOM   3371  CA  ASN A 534      -2.586  18.486  23.070  1.00 76.19           C
ATOM   3372  C   ASN A 534      -1.183  17.946  23.425  1.00 76.19           C
ATOM   3373  CB  ASN A 534      -2.572  19.888  22.432  1.00 76.19           C
ATOM   3374  O   ASN A 534      -0.159  18.564  23.131  1.00 76.19           O
ATOM   3375  CG  ASN A 534      -3.893  20.251  21.784  1.00 76.19           C
ATOM   3376  ND2 ASN A 534      -4.191  21.521  21.657  1.00 76.19           N
ATOM   3377  OD1 ASN A 534      -4.662  19.407  21.361  1.00 76.19           O
ATOM   3378  N   GLN A 535      -1.143  16.801  24.120  1.00 73.81           N
ATOM   3379  CA  GLN A 535       0.086  16.116  24.564  1.00 73.81           C
ATOM   3380  C   GLN A 535       0.989  16.932  25.513  1.00 73.81           C
ATOM   3381  CB  GLN A 535       0.872  15.570  23.356  1.00 73.81           C
ATOM   3382  O   GLN A 535       2.125  16.546  25.787  1.00 73.81           O
ATOM   3383  CG  GLN A 535       0.023  14.729  22.387  1.00 73.81           C
ATOM   3384  CD  GLN A 535       0.832  14.217  21.200  1.00 73.81           C
ATOM   3385  NE2 GLN A 535       0.180  13.816  20.131  1.00 73.81           N
ATOM   3386  OE1 GLN A 535       2.050  14.162  21.204  1.00 73.81           O
ATOM   3387  N   SER A 536       0.492  18.045  26.057  1.00 80.75           N
ATOM   3388  CA  SER A 536       1.213  18.899  27.001  1.00 80.75           C
ATOM   3389  C   SER A 536       0.469  18.986  28.329  1.00 80.75           C
ATOM   3390  CB  SER A 536       1.412  20.289  26.398  1.00 80.75           C
ATOM   3391  O   SER A 536      -0.756  19.085  28.364  1.00 80.75           O
ATOM   3392  OG  SER A 536       2.255  20.195  25.267  1.00 80.75           O
ATOM   3393  N   LEU A 537       1.205  18.964  29.444  1.00 86.69           N
ATOM   3394  CA  LEU A 537       0.611  19.223  30.757  1.00 86.69           C
ATOM   3395  C   LEU A 537       0.255  20.706  30.887  1.00 86.69           C
ATOM   3396  CB  LEU A 537       1.550  18.801  31.893  1.00 86.69           C
ATOM   3397  O   LEU A 537       1.105  21.571  30.668  1.00 86.69           O
ATOM   3398  CG  LEU A 537       1.666  17.287  32.120  1.00 86.69           C
ATOM   3399  CD1 LEU A 537       2.716  17.070  33.210  1.00 86.69           C
ATOM   3400  CD2 LEU A 537       0.363  16.650  32.597  1.00 86.69           C
ATOM   3401  N   VAL A 538      -0.981  20.982  31.290  1.00 86.44           N
ATOM   3402  CA  VAL A 538      -1.537  22.329  31.460  1.00 86.44           C
ATOM   3403  C   VAL A 538      -2.228  22.441  32.817  1.00 86.44           C
ATOM   3404  CB  VAL A 538      -2.500  22.694  30.309  1.00 86.44           C
ATOM   3405  O   VAL A 538      -2.687  21.448  33.366  1.00 86.44           O
ATOM   3406  CG1 VAL A 538      -1.770  22.739  28.961  1.00 86.44           C
ATOM   3407  CG2 VAL A 538      -3.697  21.741  30.187  1.00 86.44           C
ATOM   3408  N   SER A 539      -2.333  23.652  33.365  1.00 83.50           N
ATOM   3409  CA  SER A 539      -3.041  23.897  34.634  1.00 83.50           C
ATOM   3410  C   SER A 539      -4.557  24.075  34.467  1.00 83.50           C
ATOM   3411  CB  SER A 539      -2.440  25.121  35.323  1.00 83.50           C
ATOM   3412  O   SER A 539      -5.302  24.047  35.449  1.00 83.50           O
ATOM   3413  OG  SER A 539      -2.402  26.228  34.433  1.00 83.50           O
ATOM   3414  N   SER A 540      -5.019  24.277  33.230  1.00 84.38           N
ATOM   3415  CA  SER A 540      -6.433  24.409  32.880  1.00 84.38           C
ATOM   3416  C   SER A 540      -6.682  24.123  31.400  1.00 84.38           C
ATOM   3417  CB  SER A 540      -6.941  25.823  33.193  1.00 84.38           C
ATOM   3418  O   SER A 540      -5.820  24.424  30.575  1.00 84.38           O
ATOM   3419  OG  SER A 540      -6.231  26.800  32.449  1.00 84.38           O
ATOM   3420  N   ALA A 541      -7.875  23.638  31.062  1.00 82.31           N
ATOM   3421  CA  ALA A 541      -8.338  23.440  29.690  1.00 82.31           C
ATOM   3422  C   ALA A 541      -9.794  23.908  29.552  1.00 82.31           C
ATOM   3423  CB  ALA A 541      -8.175  21.961  29.314  1.00 82.31           C
ATOM   3424  O   ALA A 541     -10.628  23.619  30.410  1.00 82.31           O
ATOM   3425  N   THR A 542     -10.115  24.631  28.479  1.00 82.88           N
ATOM   3426  CA  THR A 542     -11.485  25.085  28.211  1.00 82.88           C
ATOM   3427  C   THR A 542     -12.127  24.207  27.148  1.00 82.88           C
ATOM   3428  CB  THR A 542     -11.525  26.563  27.806  1.00 82.88           C
ATOM   3429  O   THR A 542     -11.687  24.183  26.004  1.00 82.88           O
ATOM   3430  CG2 THR A 542     -12.951  27.061  27.563  1.00 82.88           C
ATOM   3431  OG1 THR A 542     -10.995  27.359  28.846  1.00 82.88           O
ATOM   3432  N   LEU A 543     -13.204  23.528  27.527  1.00 70.75           N
ATOM   3433  CA  LEU A 543     -14.068  22.793  26.619  1.00 70.75           C
ATOM   3434  C   LEU A 543     -15.082  23.761  26.013  1.00 70.75           C
ATOM   3435  CB  LEU A 543     -14.745  21.648  27.393  1.00 70.75           C
ATOM   3436  O   LEU A 543     -15.944  24.285  26.720  1.00 70.75           O
ATOM   3437  CG  LEU A 543     -13.774  20.584  27.934  1.00 70.75           C
ATOM   3438  CD1 LEU A 543     -14.583  19.462  28.580  1.00 70.75           C
ATOM   3439  CD2 LEU A 543     -12.897  19.985  26.835  1.00 70.75           C
ATOM   3440  N   THR A 544     -14.974  24.015  24.711  1.00 72.00           N
ATOM   3441  CA  THR A 544     -15.990  24.758  23.949  1.00 72.00           C
ATOM   3442  C   THR A 544     -16.893  23.774  23.224  1.00 72.00           C
ATOM   3443  CB  THR A 544     -15.381  25.772  22.970  1.00 72.00           C
ATOM   3444  O   THR A 544     -16.399  22.783  22.699  1.00 72.00           O
ATOM   3445  CG2 THR A 544     -14.569  26.842  23.696  1.00 72.00           C
ATOM   3446  OG1 THR A 544     -14.544  25.172  22.012  1.00 72.00           O
ATOM   3447  N   VAL A 545     -18.206  24.003  23.231  1.00 53.78           N
ATOM   3448  CA  VAL A 545     -19.183  23.140  22.554  1.00 53.78           C
ATOM   3449  C   VAL A 545     -19.443  23.706  21.158  1.00 53.78           C
ATOM   3450  CB  VAL A 545     -20.466  23.022  23.395  1.00 53.78           C
ATOM   3451  O   VAL A 545     -19.816  24.871  21.032  1.00 53.78           O
ATOM   3452  CG1 VAL A 545     -21.532  22.211  22.676  1.00 53.78           C
ATOM   3453  CG2 VAL A 545     -20.195  22.308  24.726  1.00 53.78           C
CONECT 3447 3448 3442
CONECT 3448 3447 3450 3449
CONECT 3449 3448 3451
CONECT 3450 3448 3452 3453
CONECT 3451 3449
CONECT 3452 3450
CONECT 3453 3450
END
