# Supplementary material for: Pleomorphic viruses establish stable relationship with marine hyperthermophilic archaea
Source: ISME J. 2024 Jan 23;18(1):wrae008. doi: 10.1093/ismejo/wrae008 (PMC10919331; doi:10.1093/ismejo/wrae008)
Supplement: SI_Data_3_wrae008 [file si_data_3_wrae008.zip › vir423.pdb]

HEADER                                            01-JUN-22                     
TITLE     ALPHAFOLD MONOMER V2.0 PREDICTION FOR UNCHARACTERIZED PROTEIN         
TITLE    2 (R9T7P5)                                                             
COMPND    MOL_ID: 1;                                                            
COMPND   2 MOLECULE: UNCHARACTERIZED PROTEIN;                                   
COMPND   3 CHAIN: A                                                             
SOURCE    MOL_ID: 1;                                                            
SOURCE   2 ORGANISM_SCIENTIFIC: METHANOMASSILIICOCCUS INTESTINALIS (STRAIN      
SOURCE   3 ISSOIRE-MX1);                                                        
SOURCE   4 ORGANISM_TAXID: 1295009                                              
REMARK   1                                                                      
REMARK   1 REFERENCE 1                                                          
REMARK   1  AUTH   JOHN JUMPER, RICHARD EVANS, ALEXANDER PRITZEL, TIM GREEN,    
REMARK   1  AUTH 2 MICHAEL FIGURNOV, OLAF RONNEBERGER, KATHRYN TUNYASUVUNAKOOL, 
REMARK   1  AUTH 3 RUSS BATES, AUGUSTIN ZIDEK, ANNA POTAPENKO, ALEX BRIDGLAND,  
REMARK   1  AUTH 4 CLEMENS MEYER, SIMON A A KOHL, ANDREW J BALLARD,             
REMARK   1  AUTH 5 ANDREW COWIE, BERNARDINO ROMERA-PAREDES, STANISLAV NIKOLOV,  
REMARK   1  AUTH 6 RISHUB JAIN, JONAS ADLER, TREVOR BACK, STIG PETERSEN,        
REMARK   1  AUTH 7 DAVID REIMAN, ELLEN CLANCY, MICHAL ZIELINSKI,                
REMARK   1  AUTH 8 MARTIN STEINEGGER, MICHALINA PACHOLSKA, TAMAS BERGHAMMER,    
REMARK   1  AUTH 9 DAVID SILVER, ORIOL VINYALS, ANDREW W SENIOR,                
REMARK   1  AUTH10 KORAY KAVUKCUOGLU, PUSHMEET KOHLI, DEMIS HASSABIS            
REMARK   1  TITL   HIGHLY ACCURATE PROTEIN STRUCTURE PREDICTION WITH ALPHAFOLD  
REMARK   1  REF    NATURE                        V. 596   583 2021              
REMARK   1  REFN                   ISSN 0028-0836                               
REMARK   1  PMID   34265844                                                     
REMARK   1  DOI    10.1038/s41586-021-03819-2                                   
REMARK   1                                                                      
REMARK   1 DISCLAIMERS                                                          
REMARK   1 ALPHAFOLD DATA, COPYRIGHT (2021) DEEPMIND TECHNOLOGIES LIMITED. THE  
REMARK   1 INFORMATION PROVIDED IS THEORETICAL MODELLING ONLY AND CAUTION SHOULD
REMARK   1 BE EXERCISED IN ITS USE. IT IS PROVIDED "AS-IS" WITHOUT ANY WARRANTY 
REMARK   1 OF ANY KIND, WHETHER EXPRESSED OR IMPLIED. NO WARRANTY IS GIVEN THAT 
REMARK   1 USE OF THE INFORMATION SHALL NOT INFRINGE THE RIGHTS OF ANY THIRD    
REMARK   1 PARTY. THE INFORMATION IS NOT INTENDED TO BE A SUBSTITUTE FOR        
REMARK   1 PROFESSIONAL MEDICAL ADVICE, DIAGNOSIS, OR TREATMENT, AND DOES NOT   
REMARK   1 CONSTITUTE MEDICAL OR OTHER PROFESSIONAL ADVICE. IT IS AVAILABLE FOR 
REMARK   1 ACADEMIC AND COMMERCIAL PURPOSES, UNDER CC-BY 4.0 LICENCE.           
DBREF  XXXX A    1   632  UNP    R9T7P5   R9T7P5_METII     1    632             
SEQRES   1 A  632  MET LYS VAL THR LYS LYS GLN ARG ILE ALA SER CYS VAL
SEQRES   2 A  632  ALA LEU ILE ILE THR LEU CYS MET LEU ALA VAL ALA VAL
SEQRES   3 A  632  SER SER PRO PHE ILE PHE GLN GLU GLU GLU GLN GLN THR
SEQRES   4 A  632  ASP ALA ASP ALA THR VAL LEU ALA GLY PHE THR ASP HIS
SEQRES   5 A  632  TRP PHE ASP GLY TRP ARG ASP LYS ASP GLY ASN VAL ASP
SEQRES   6 A  632  TRP GLY PHE PHE ALA VAL ASP VAL LEU ALA HIS MET ASN
SEQRES   7 A  632  PRO LEU SER ALA LEU GLY TRP GLU ALA ALA GLU TYR TYR
SEQRES   8 A  632  TYR LYS GLY GLU ILE ILE PRO PRO GLY THR PRO PRO ALA
SEQRES   9 A  632  GLY ASN GLU ASP GLU VAL ALA LYS GLN MET ARG LEU HIS
SEQRES  10 A  632  GLU ALA GLU LEU VAL TYR THR ILE LEU ASN SER ASN LYS
SEQRES  11 A  632  GLU LEU LEU ALA ASN SER ILE SER GLY TYR ALA ASP ILE
SEQRES  12 A  632  TRP LYS PHE SER ASN ALA TYR TRP MET ARG GLN SER GLU
SEQRES  13 A  632  ILE ALA ALA THR GLU SER TRP VAL LEU GLY GLU ARG TYR
SEQRES  14 A  632  ASN ALA THR HIS ILE ILE GLU ARG SER SER LEU ALA GLU
SEQRES  15 A  632  ASN LEU SER LYS LEU PHE ALA ASN ILE GLU GLU GLY PRO
SEQRES  16 A  632  ASP VAL THR PHE ALA LEU LEU THR GLU ARG LEU SER THR
SEQRES  17 A  632  TRP SER GLY ALA SER GLY TYR GLY SER MET SER ILE VAL
SEQRES  18 A  632  THR MET TYR GLY ASP THR PRO MET SER GLY SER GLY MET
SEQRES  19 A  632  ASP ILE LYS ILE ARG ASN GLY LEU ASN ILE THR SER ASP
SEQRES  20 A  632  ASN ASN ARG ALA TYR LEU ASP ASN ARG GLU ILE TRP VAL
SEQRES  21 A  632  SER GLY GLY GLY ALA THR ILE HIS SER GLU ASN GLY THR
SEQRES  22 A  632  GLN TYR GLN LEU ALA ALA GLY TYR ASN ASP LEU ALA ALA
SEQRES  23 A  632  MET GLY ILE PRO ALA GLY THR TYR ALA PHE GLN LYS ASP
SEQRES  24 A  632  ARG GLN TYR ALA GLY SER ILE LEU PRO THR VAL SER ALA
SEQRES  25 A  632  ASN VAL ALA LYS VAL GLN PRO VAL ALA VAL LEU SER ALA
SEQRES  26 A  632  SER ASP SER PHE LYS LEU ALA PHE TYR SER ASN SER HIS
SEQRES  27 A  632  VAL THR ILE ASP ASN LYS ASN TYR GLU SER LEU GLY ILE
SEQRES  28 A  632  LYS VAL GLU THR GLY ASP GLY THR SER SER GLN THR VAL
SEQRES  29 A  632  ASP LEU LEU LEU ILE LEU LYS GLU GLN GLY THR MET ILE
SEQRES  30 A  632  THR ALA THR GLU GLN THR LEU SER LYS ALA HIS ALA SER
SEQRES  31 A  632  ALA GLN ALA ILE TRP GLN ILE PHE ASN THR THR GLN GLU
SEQRES  32 A  632  ALA ASN ILE LEU LEU SER PRO SER SER LEU ILE PRO ASP
SEQRES  33 A  632  ASN SER VAL GLU VAL SER ALA ASP GLU MET TYR MET LEU
SEQRES  34 A  632  THR VAL SER TYR LEU GLN GLN VAL HIS ASP TYR TYR GLU
SEQRES  35 A  632  ARG THR ASN GLY ASN ILE GLN LYS THR GLY PHE LEU ILE
SEQRES  36 A  632  SER ALA ASP SER LEU ASP LEU LEU VAL ARG GLY ASP ILE
SEQRES  37 A  632  TYR ASP GLU ASN GLY THR ALA VAL TYR THR ASP VAL VAL
SEQRES  38 A  632  PHE SER PRO TYR VAL TRP LEU ASN ALA LEU ASN LEU HIS
SEQRES  39 A  632  ILE GLY LYS VAL THR LEU ASP GLN VAL GLY ASN VAL ALA
SEQRES  40 A  632  ILE TRP GLY GLU SER GLN ASP LEU ASN THR TRP THR LYS
SEQRES  41 A  632  GLY ASP LYS ILE PRO THR MET LEU ALA VAL THR PRO ASN
SEQRES  42 A  632  TYR SER PHE ASP ILE LYS GLN ILE GLN LYS SER GLN ALA
SEQRES  43 A  632  SER VAL ASP SER TYR THR VAL THR ILE LYS GLU ILE GLU
SEQRES  44 A  632  LYS TRP HIS GLU ILE THR VAL THR PRO GLY PRO PRO PRO
SEQRES  45 A  632  THR VAL ILE PRO HIS LEU ILE ASP ALA VAL PRO LEU VAL
SEQRES  46 A  632  ALA THR ILE LEU ILE LEU ILE ALA VAL CYS PHE VAL GLU
SEQRES  47 A  632  LEU TRP ILE ILE LEU ASP CYS GLU TYR TRP TRP ILE LEU
SEQRES  48 A  632  LEU ILE ALA GLY ILE PHE VAL LEU LEU ALA ILE PHE GLY
SEQRES  49 A  632  ALA ARG TRP ILE THR GLY MET LEU
HELIX    1   1 GLU A  107  TRP A  144  1                                  38
HELIX    2   2 LYS A  145  SER A  147  1                                   3
HELIX    3   3 ASN A  148  SER A  162  1                                  15
HELIX    4   4 ALA A  171  ARG A  177  1                                   7
HELIX    5   5 LEU A  180  PHE A  199  1                                  20
HELIX    6   6 ALA A  200  LEU A  202  1                                   3
HELIX    7   7 THR A  203  THR A  208  1                                   6
HELIX    8   8 TRP A  209  GLY A  211  1                                   3
HELIX    9   9 LEU A  367  THR A  401  1                                  35
HELIX   10  10 PRO A  410  LEU A  413  1                                   4
HELIX   11  11 ALA A  423  ARG A  443  1                                  21
HELIX   12  12 ASN A  447  GLN A  449  1                                   3
HELIX   13  13 ALA A  457  SER A  459  1                                   3
HELIX   14  14 LEU A  515  THR A  517  1                                   3
HELIX   15  15 VAL A  582  ILE A  602  1                                  21
HELIX   16  16 TRP A  609  GLY A  624  1                                  16
HELIX   17  17 ALA A  625  ILE A  628  1                                   4
HELIX   18  18 THR A  629  MET A  631  1                                   3
SHEET    1   1 1 SER A 219  TYR A 224  0
SHEET    2   2 1 THR A 227  SER A 230  0
SHEET    3   3 1 MET A 234  ILE A 244  0
SHEET    4   4 1 ARG A 250  LEU A 253  0
SHEET    5   5 1 GLU A 257  SER A 261  0
SHEET    6   6 1 ALA A 265  SER A 269  0
SHEET    7   7 1 GLN A 274  LEU A 277  0
SHEET    8   8 1 GLY A 280  ASP A 283  0
SHEET    9   9 1 GLY A 292  PHE A 296  0
SHEET   10  10 1 ARG A 300  GLY A 304  0
SHEET   11  11 1 VAL A 317  ALA A 325  0
SHEET   12  12 1 SER A 328  SER A 335  0
SHEET   13  13 1 HIS A 338  ILE A 341  0
SHEET   14  14 1 LYS A 344  TYR A 346  0
SHEET   15  15 1 LEU A 349  GLU A 354  0
SHEET   16  16 1 LEU A 462  TYR A 469  0
SHEET   17  17 1 VAL A 480  TYR A 485  0
SHEET   18  18 1 LEU A 491  HIS A 494  0
SHEET   19  19 1 GLY A 496  THR A 499  0
SHEET   20  20 1 GLY A 504  GLU A 511  0
SHEET   21  21 1 THR A 526  VAL A 530  0
SHEET   22  22 1 SER A 535  LYS A 543  0
SHEET   23  23 1 ALA A 546  VAL A 548  0
SHEET   24  24 1 SER A 550  VAL A 553  0
CRYST1    1.000    1.000    1.000  90.00  90.00  90.00 P 1           1          
ORIGX1      1.000000  0.000000  0.000000        0.00000                         
ORIGX2      0.000000  1.000000  0.000000        0.00000                         
ORIGX3      0.000000  0.000000  1.000000        0.00000                         
SCALE1      1.000000  0.000000  0.000000        0.00000                         
SCALE2      0.000000  1.000000  0.000000        0.00000                         
SCALE3      0.000000  0.000000  1.000000        0.00000                         
ATOM      1  N   GLY A 105      26.062   7.925 -48.098  1.00 50.84           N
ATOM      2  CA  GLY A 105      25.666   8.356 -46.754  1.00 50.84           C
ATOM      3  C   GLY A 105      25.889   7.245 -45.719  1.00 50.84           C
ATOM      4  O   GLY A 105      25.943   6.066 -46.060  1.00 50.84           O
ATOM      5  N   ASN A 106      26.036   7.607 -44.443  1.00 62.56           N
ATOM      6  CA  ASN A 106      26.275   6.625 -43.385  1.00 62.56           C
ATOM      7  C   ASN A 106      24.946   6.057 -42.850  1.00 62.56           C
ATOM      8  CB  ASN A 106      27.178   7.251 -42.302  1.00 62.56           C
ATOM      9  O   ASN A 106      24.360   6.627 -41.929  1.00 62.56           O
ATOM     10  CG  ASN A 106      27.684   6.208 -41.321  1.00 62.56           C
ATOM     11  ND2 ASN A 106      28.466   6.587 -40.339  1.00 62.56           N
ATOM     12  OD1 ASN A 106      27.409   5.032 -41.432  1.00 62.56           O
ATOM     13  N   GLU A 107      24.478   4.942 -43.423  1.00 63.78           N
ATOM     14  CA  GLU A 107      23.277   4.215 -42.963  1.00 63.78           C
ATOM     15  C   GLU A 107      23.343   3.885 -41.469  1.00 63.78           C
ATOM     16  CB  GLU A 107      23.095   2.914 -43.768  1.00 63.78           C
ATOM     17  O   GLU A 107      22.344   4.020 -40.761  1.00 63.78           O
ATOM     18  CG  GLU A 107      22.618   3.173 -45.204  1.00 63.78           C
ATOM     19  CD  GLU A 107      22.340   1.897 -46.011  1.00 63.78           C
ATOM     20  OE1 GLU A 107      21.567   2.009 -46.987  1.00 63.78           O
ATOM     21  OE2 GLU A 107      22.903   0.832 -45.675  1.00 63.78           O
ATOM     22  N   ASP A 108      24.537   3.565 -40.963  1.00 68.81           N
ATOM     23  CA  ASP A 108      24.745   3.286 -39.544  1.00 68.81           C
ATOM     24  C   ASP A 108      24.501   4.526 -38.671  1.00 68.81           C
ATOM     25  CB  ASP A 108      26.164   2.748 -39.291  1.00 68.81           C
ATOM     26  O   ASP A 108      24.010   4.398 -37.549  1.00 68.81           O
ATOM     27  CG  ASP A 108      26.476   1.413 -39.976  1.00 68.81           C
ATOM     28  OD1 ASP A 108      25.538   0.604 -40.133  1.00 68.81           O
ATOM     29  OD2 ASP A 108      27.675   1.181 -40.258  1.00 68.81           O
ATOM     30  N   GLU A 109      24.797   5.732 -39.175  1.00 68.94           N
ATOM     31  CA  GLU A 109      24.550   6.985 -38.452  1.00 68.94           C
ATOM     32  C   GLU A 109      23.059   7.336 -38.440  1.00 68.94           C
ATOM     33  CB  GLU A 109      25.400   8.132 -39.024  1.00 68.94           C
ATOM     34  O   GLU A 109      22.541   7.718 -37.396  1.00 68.94           O
ATOM     35  CG  GLU A 109      25.381   9.421 -38.180  1.00 68.94           C
ATOM     36  CD  GLU A 109      25.924   9.259 -36.742  1.00 68.94           C
ATOM     37  OE1 GLU A 109      25.404   9.936 -35.822  1.00 68.94           O
ATOM     38  OE2 GLU A 109      26.886   8.484 -36.517  1.00 68.94           O
ATOM     39  N   VAL A 110      22.334   7.143 -39.548  1.00 68.19           N
ATOM     40  CA  VAL A 110      20.870   7.336 -39.578  1.00 68.19           C
ATOM     41  C   VAL A 110      20.183   6.355 -38.628  1.00 68.19           C
ATOM     42  CB  VAL A 110      20.316   7.190 -41.008  1.00 68.19           C
ATOM     43  O   VAL A 110      19.364   6.760 -37.801  1.00 68.19           O
ATOM     44  CG1 VAL A 110      18.785   7.278 -41.050  1.00 68.19           C
ATOM     45  CG2 VAL A 110      20.868   8.298 -41.913  1.00 68.19           C
ATOM     46  N   ALA A 111      20.568   5.078 -38.677  1.00 72.31           N
ATOM     47  CA  ALA A 111      20.049   4.055 -37.779  1.00 72.31           C
ATOM     48  C   ALA A 111      20.356   4.375 -36.305  1.00 72.31           C
ATOM     49  CB  ALA A 111      20.645   2.712 -38.216  1.00 72.31           C
ATOM     50  O   ALA A 111      19.497   4.217 -35.437  1.00 72.31           O
ATOM     51  N   LYS A 112      21.558   4.884 -36.016  1.00 78.19           N
ATOM     52  CA  LYS A 112      21.956   5.345 -34.681  1.00 78.19           C
ATOM     53  C   LYS A 112      21.110   6.514 -34.183  1.00 78.19           C
ATOM     54  CB  LYS A 112      23.444   5.682 -34.729  1.00 78.19           C
ATOM     55  O   LYS A 112      20.657   6.473 -33.043  1.00 78.19           O
ATOM     56  CG  LYS A 112      23.957   6.396 -33.478  1.00 78.19           C
ATOM     57  CD  LYS A 112      25.462   6.546 -33.644  1.00 78.19           C
ATOM     58  CE  LYS A 112      26.031   7.362 -32.498  1.00 78.19           C
ATOM     59  NZ  LYS A 112      27.326   7.918 -32.937  1.00 78.19           N
ATOM     60  N   GLN A 113      20.856   7.527 -35.014  1.00 73.19           N
ATOM     61  CA  GLN A 113      20.002   8.659 -34.632  1.00 73.19           C
ATOM     62  C   GLN A 113      18.556   8.212 -34.358  1.00 73.19           C
ATOM     63  CB  GLN A 113      20.040   9.754 -35.713  1.00 73.19           C
ATOM     64  O   GLN A 113      17.954   8.662 -33.386  1.00 73.19           O
ATOM     65  CG  GLN A 113      21.412  10.436 -35.872  1.00 73.19           C
ATOM     66  CD  GLN A 113      21.927  11.117 -34.612  1.00 73.19           C
ATOM     67  NE2 GLN A 113      23.219  11.094 -34.362  1.00 73.19           N
ATOM     68  OE1 GLN A 113      21.194  11.698 -33.831  1.00 73.19           O
ATOM     69  N   MET A 114      18.021   7.272 -35.145  1.00 78.69           N
ATOM     70  CA  MET A 114      16.677   6.719 -34.925  1.00 78.69           C
ATOM     71  C   MET A 114      16.582   5.889 -33.636  1.00 78.69           C
ATOM     72  CB  MET A 114      16.248   5.885 -36.141  1.00 78.69           C
ATOM     73  O   MET A 114      15.611   6.017 -32.888  1.00 78.69           O
ATOM     74  CG  MET A 114      16.017   6.735 -37.394  1.00 78.69           C
ATOM     75  SD  MET A 114      14.723   7.992 -37.214  1.00 78.69           S
ATOM     76  CE  MET A 114      14.813   8.758 -38.851  1.00 78.69           C
ATOM     77  N   ARG A 115      17.605   5.082 -33.320  1.00 83.25           N
ATOM     78  CA  ARG A 115      17.689   4.369 -32.033  1.00 83.25           C
ATOM     79  C   ARG A 115      17.840   5.323 -30.849  1.00 83.25           C
ATOM     80  CB  ARG A 115      18.855   3.374 -32.040  1.00 83.25           C
ATOM     81  O   ARG A 115      17.248   5.083 -29.800  1.00 83.25           O
ATOM     82  CG  ARG A 115      18.586   2.135 -32.906  1.00 83.25           C
ATOM     83  CD  ARG A 115      19.698   1.100 -32.689  1.00 83.25           C
ATOM     84  NE  ARG A 115      21.009   1.583 -33.165  1.00 83.25           N
ATOM     85  NH1 ARG A 115      20.862   0.812 -35.325  1.00 83.25           N
ATOM     86  NH2 ARG A 115      22.646   1.998 -34.652  1.00 83.25           N
ATOM     87  CZ  ARG A 115      21.494   1.457 -34.382  1.00 83.25           C
ATOM     88  N   LEU A 116      18.612   6.400 -31.003  1.00 80.56           N
ATOM     89  CA  LEU A 116      18.761   7.424 -29.968  1.00 80.56           C
ATOM     90  C   LEU A 116      17.438   8.153 -29.715  1.00 80.56           C
ATOM     91  CB  LEU A 116      19.886   8.398 -30.360  1.00 80.56           C
ATOM     92  O   LEU A 116      17.062   8.328 -28.560  1.00 80.56           O
ATOM     93  CG  LEU A 116      20.155   9.491 -29.306  1.00 80.56           C
ATOM     94  CD1 LEU A 116      20.626   8.900 -27.971  1.00 80.56           C
ATOM     95  CD2 LEU A 116      21.242  10.434 -29.822  1.00 80.56           C
ATOM     96  N   HIS A 117      16.703   8.508 -30.770  1.00 78.94           N
ATOM     97  CA  HIS A 117      15.380   9.112 -30.645  1.00 78.94           C
ATOM     98  C   HIS A 117      14.400   8.200 -29.891  1.00 78.94           C
ATOM     99  CB  HIS A 117      14.848   9.447 -32.043  1.00 78.94           C
ATOM    100  O   HIS A 117      13.733   8.641 -28.958  1.00 78.94           O
ATOM    101  CG  HIS A 117      13.505  10.121 -31.988  1.00 78.94           C
ATOM    102  CD2 HIS A 117      12.323   9.656 -32.502  1.00 78.94           C
ATOM    103  ND1 HIS A 117      13.234  11.301 -31.338  1.00 78.94           N
ATOM    104  CE1 HIS A 117      11.922  11.549 -31.465  1.00 78.94           C
ATOM    105  NE2 HIS A 117      11.323  10.583 -32.176  1.00 78.94           N
ATOM    106  N   GLU A 118      14.366   6.909 -30.228  1.00 84.69           N
ATOM    107  CA  GLU A 118      13.546   5.920 -29.518  1.00 84.69           C
ATOM    108  C   GLU A 118      13.956   5.780 -28.040  1.00 84.69           C
ATOM    109  CB  GLU A 118      13.665   4.587 -30.271  1.00 84.69           C
ATOM    110  O   GLU A 118      13.110   5.743 -27.143  1.00 84.69           O
ATOM    111  CG  GLU A 118      12.896   3.415 -29.645  1.00 84.69           C
ATOM    112  CD  GLU A 118      11.366   3.564 -29.639  1.00 84.69           C
ATOM    113  OE1 GLU A 118      10.721   2.655 -29.060  1.00 84.69           O
ATOM    114  OE2 GLU A 118      10.844   4.535 -30.228  1.00 84.69           O
ATOM    115  N   ALA A 119      15.263   5.765 -27.760  1.00 86.62           N
ATOM    116  CA  ALA A 119      15.789   5.746 -26.398  1.00 86.62           C
ATOM    117  C   ALA A 119      15.380   7.001 -25.600  1.00 86.62           C
ATOM    118  CB  ALA A 119      17.314   5.586 -26.479  1.00 86.62           C
ATOM    119  O   ALA A 119      15.040   6.901 -24.418  1.00 86.62           O
ATOM    120  N   GLU A 120      15.377   8.175 -26.237  1.00 81.94           N
ATOM    121  CA  GLU A 120      14.909   9.433 -25.649  1.00 81.94           C
ATOM    122  C   GLU A 120      13.401   9.422 -25.378  1.00 81.94           C
ATOM    123  CB  GLU A 120      15.275  10.628 -26.541  1.00 81.94           C
ATOM    124  O   GLU A 120      12.990   9.864 -24.307  1.00 81.94           O
ATOM    125  CG  GLU A 120      16.765  10.990 -26.449  1.00 81.94           C
ATOM    126  CD  GLU A 120      17.151  12.205 -27.311  1.00 81.94           C
ATOM    127  OE1 GLU A 120      18.323  12.630 -27.185  1.00 81.94           O
ATOM    128  OE2 GLU A 120      16.282  12.741 -28.039  1.00 81.94           O
ATOM    129  N   LEU A 121      12.579   8.866 -26.275  1.00 81.69           N
ATOM    130  CA  LEU A 121      11.133   8.735 -26.062  1.00 81.69           C
ATOM    131  C   LEU A 121      10.818   7.888 -24.825  1.00 81.69           C
ATOM    132  CB  LEU A 121      10.469   8.115 -27.306  1.00 81.69           C
ATOM    133  O   LEU A 121      10.038   8.309 -23.965  1.00 81.69           O
ATOM    134  CG  LEU A 121      10.356   9.047 -28.524  1.00 81.69           C
ATOM    135  CD1 LEU A 121       9.810   8.252 -29.710  1.00 81.69           C
ATOM    136  CD2 LEU A 121       9.404  10.219 -28.260  1.00 81.69           C
ATOM    137  N   VAL A 122      11.453   6.719 -24.699  1.00 85.12           N
ATOM    138  CA  VAL A 122      11.289   5.856 -23.520  1.00 85.12           C
ATOM    139  C   VAL A 122      11.766   6.569 -22.256  1.00 85.12           C
ATOM    140  CB  VAL A 122      12.006   4.508 -23.711  1.00 85.12           C
ATOM    141  O   VAL A 122      11.061   6.556 -21.245  1.00 85.12           O
ATOM    142  CG1 VAL A 122      11.986   3.650 -22.436  1.00 85.12           C
ATOM    143  CG2 VAL A 122      11.309   3.700 -24.808  1.00 85.12           C
ATOM    144  N   TYR A 123      12.917   7.248 -22.312  1.00 87.44           N
ATOM    145  CA  TYR A 123      13.398   8.065 -21.200  1.00 87.44           C
ATOM    146  C   TYR A 123      12.385   9.144 -20.801  1.00 87.44           C
ATOM    147  CB  TYR A 123      14.756   8.691 -21.545  1.00 87.44           C
ATOM    148  O   TYR A 123      12.070   9.256 -19.620  1.00 87.44           O
ATOM    149  CG  TYR A 123      15.167   9.786 -20.578  1.00 87.44           C
ATOM    150  CD1 TYR A 123      14.894  11.134 -20.881  1.00 87.44           C
ATOM    151  CD2 TYR A 123      15.744   9.447 -19.341  1.00 87.44           C
ATOM    152  CE1 TYR A 123      15.182  12.139 -19.938  1.00 87.44           C
ATOM    153  CE2 TYR A 123      16.034  10.447 -18.394  1.00 87.44           C
ATOM    154  OH  TYR A 123      16.021  12.768 -17.786  1.00 87.44           O
ATOM    155  CZ  TYR A 123      15.749  11.796 -18.693  1.00 87.44           C
ATOM    156  N   THR A 124      11.847   9.918 -21.747  1.00 79.56           N
ATOM    157  CA  THR A 124      10.890  10.994 -21.462  1.00 79.56           C
ATOM    158  C   THR A 124       9.631  10.457 -20.791  1.00 79.56           C
ATOM    159  CB  THR A 124      10.527  11.765 -22.742  1.00 79.56           C
ATOM    160  O   THR A 124       9.213  11.013 -19.778  1.00 79.56           O
ATOM    161  CG2 THR A 124       9.492  12.866 -22.509  1.00 79.56           C
ATOM    162  OG1 THR A 124      11.666  12.421 -23.244  1.00 79.56           O
ATOM    163  N   ILE A 125       9.065   9.354 -21.291  1.00 82.81           N
ATOM    164  CA  ILE A 125       7.867   8.733 -20.707  1.00 82.81           C
ATOM    165  C   ILE A 125       8.139   8.286 -19.269  1.00 82.81           C
ATOM    166  CB  ILE A 125       7.382   7.562 -21.593  1.00 82.81           C
ATOM    167  O   ILE A 125       7.415   8.671 -18.350  1.00 82.81           O
ATOM    168  CG1 ILE A 125       6.852   8.105 -22.941  1.00 82.81           C
ATOM    169  CG2 ILE A 125       6.282   6.744 -20.884  1.00 82.81           C
ATOM    170  CD1 ILE A 125       6.658   7.019 -24.008  1.00 82.81           C
ATOM    171  N   LEU A 126       9.208   7.516 -19.050  1.00 86.75           N
ATOM    172  CA  LEU A 126       9.561   7.015 -17.720  1.00 86.75           C
ATOM    173  C   LEU A 126       9.912   8.158 -16.758  1.00 86.75           C
ATOM    174  CB  LEU A 126      10.740   6.040 -17.853  1.00 86.75           C
ATOM    175  O   LEU A 126       9.502   8.142 -15.599  1.00 86.75           O
ATOM    176  CG  LEU A 126      10.428   4.708 -18.556  1.00 86.75           C
ATOM    177  CD1 LEU A 126      11.732   3.921 -18.696  1.00 86.75           C
ATOM    178  CD2 LEU A 126       9.422   3.857 -17.777  1.00 86.75           C
ATOM    179  N   ASN A 127      10.632   9.175 -17.233  1.00 86.94           N
ATOM    180  CA  ASN A 127      11.030  10.325 -16.431  1.00 86.94           C
ATOM    181  C   ASN A 127       9.847  11.229 -16.064  1.00 86.94           C
ATOM    182  CB  ASN A 127      12.142  11.089 -17.163  1.00 86.94           C
ATOM    183  O   ASN A 127       9.836  11.779 -14.969  1.00 86.94           O
ATOM    184  CG  ASN A 127      12.744  12.169 -16.289  1.00 86.94           C
ATOM    185  ND2 ASN A 127      12.418  13.416 -16.528  1.00 86.94           N
ATOM    186  OD1 ASN A 127      13.494  11.895 -15.361  1.00 86.94           O
ATOM    187  N   SER A 128       8.841  11.375 -16.928  1.00 78.94           N
ATOM    188  CA  SER A 128       7.595  12.065 -16.576  1.00 78.94           C
ATOM    189  C   SER A 128       6.746  11.239 -15.610  1.00 78.94           C
ATOM    190  CB  SER A 128       6.794  12.391 -17.838  1.00 78.94           C
ATOM    191  O   SER A 128       6.262  11.769 -14.609  1.00 78.94           O
ATOM    192  OG  SER A 128       7.436  13.429 -18.555  1.00 78.94           O
ATOM    193  N   ASN A 129       6.611   9.934 -15.858  1.00 86.00           N
ATOM    194  CA  ASN A 129       5.815   9.054 -15.007  1.00 86.00           C
ATOM    195  C   ASN A 129       6.406   8.922 -13.601  1.00 86.00           C
ATOM    196  CB  ASN A 129       5.636   7.686 -15.685  1.00 86.00           C
ATOM    197  O   ASN A 129       5.639   8.908 -12.644  1.00 86.00           O
ATOM    198  CG  ASN A 129       4.657   7.726 -16.847  1.00 86.00           C
ATOM    199  ND2 ASN A 129       4.554   6.652 -17.592  1.00 86.00           N
ATOM    200  OD1 ASN A 129       3.956   8.697 -17.087  1.00 86.00           O
ATOM    201  N   LYS A 130       7.737   8.911 -13.433  1.00 88.12           N
ATOM    202  CA  LYS A 130       8.352   8.832 -12.093  1.00 88.12           C
ATOM    203  C   LYS A 130       7.884   9.970 -11.173  1.00 88.12           C
ATOM    204  CB  LYS A 130       9.894   8.755 -12.186  1.00 88.12           C
ATOM    205  O   LYS A 130       7.605   9.727 -10.004  1.00 88.12           O
ATOM    206  CG  LYS A 130      10.548  10.140 -12.131  1.00 88.12           C
ATOM    207  CD  LYS A 130      12.028  10.166 -12.456  1.00 88.12           C
ATOM    208  CE  LYS A 130      12.470  11.622 -12.368  1.00 88.12           C
ATOM    209  NZ  LYS A 130      13.905  11.764 -12.667  1.00 88.12           N
ATOM    210  N   GLU A 131       7.782  11.195 -11.699  1.00 84.00           N
ATOM    211  CA  GLU A 131       7.395  12.387 -10.936  1.00 84.00           C
ATOM    212  C   GLU A 131       5.907  12.327 -10.583  1.00 84.00           C
ATOM    213  CB  GLU A 131       7.676  13.660 -11.757  1.00 84.00           C
ATOM    214  O   GLU A 131       5.508  12.668  -9.471  1.00 84.00           O
ATOM    215  CG  GLU A 131       9.161  13.937 -12.056  1.00 84.00           C
ATOM    216  CD  GLU A 131      10.017  14.238 -10.817  1.00 84.00           C
ATOM    217  OE1 GLU A 131      11.252  14.034 -10.920  1.00 84.00           O
ATOM    218  OE2 GLU A 131       9.447  14.677  -9.794  1.00 84.00           O
ATOM    219  N   LEU A 132       5.074  11.854 -11.516  1.00 85.50           N
ATOM    220  CA  LEU A 132       3.645  11.646 -11.279  1.00 85.50           C
ATOM    221  C   LEU A 132       3.401  10.563 -10.224  1.00 85.50           C
ATOM    222  CB  LEU A 132       2.947  11.287 -12.602  1.00 85.50           C
ATOM    223  O   LEU A 132       2.616  10.782  -9.304  1.00 85.50           O
ATOM    224  CG  LEU A 132       2.906  12.427 -13.634  1.00 85.50           C
ATOM    225  CD1 LEU A 132       2.325  11.904 -14.947  1.00 85.50           C
ATOM    226  CD2 LEU A 132       2.041  13.600 -13.161  1.00 85.50           C
ATOM    227  N   LEU A 133       4.107   9.433 -10.316  1.00 90.69           N
ATOM    228  CA  LEU A 133       4.027   8.344  -9.345  1.00 90.69           C
ATOM    229  C   LEU A 133       4.467   8.813  -7.958  1.00 90.69           C
ATOM    230  CB  LEU A 133       4.889   7.157  -9.814  1.00 90.69           C
ATOM    231  O   LEU A 133       3.727   8.634  -6.996  1.00 90.69           O
ATOM    232  CG  LEU A 133       4.351   6.404 -11.044  1.00 90.69           C
ATOM    233  CD1 LEU A 133       5.387   5.364 -11.470  1.00 90.69           C
ATOM    234  CD2 LEU A 133       3.027   5.698 -10.761  1.00 90.69           C
ATOM    235  N   ALA A 134       5.624   9.473  -7.852  1.00 90.00           N
ATOM    236  CA  ALA A 134       6.120  10.002  -6.585  1.00 90.00           C
ATOM    237  C   ALA A 134       5.126  10.986  -5.943  1.00 90.00           C
ATOM    238  CB  ALA A 134       7.479  10.654  -6.844  1.00 90.00           C
ATOM    239  O   ALA A 134       4.778  10.838  -4.771  1.00 90.00           O
ATOM    240  N   ASN A 135       4.598  11.937  -6.723  1.00 86.00           N
ATOM    241  CA  ASN A 135       3.577  12.870  -6.244  1.00 86.00           C
ATOM    242  C   ASN A 135       2.287  12.158  -5.818  1.00 86.00           C
ATOM    243  CB  ASN A 135       3.281  13.910  -7.336  1.00 86.00           C
ATOM    244  O   ASN A 135       1.700  12.522  -4.801  1.00 86.00           O
ATOM    245  CG  ASN A 135       4.353  14.978  -7.428  1.00 86.00           C
ATOM    246  ND2 ASN A 135       4.786  15.321  -8.614  1.00 86.00           N
ATOM    247  OD1 ASN A 135       4.804  15.536  -6.445  1.00 86.00           O
ATOM    248  N   SER A 136       1.851  11.134  -6.559  1.00 89.19           N
ATOM    249  CA  SER A 136       0.659  10.357  -6.215  1.00 89.19           C
ATOM    250  C   SER A 136       0.838   9.621  -4.888  1.00 89.19           C
ATOM    251  CB  SER A 136       0.323   9.362  -7.328  1.00 89.19           C
ATOM    252  O   SER A 136      -0.023   9.728  -4.019  1.00 89.19           O
ATOM    253  OG  SER A 136      -0.980   8.851  -7.135  1.00 89.19           O
ATOM    254  N   ILE A 137       1.967   8.925  -4.701  1.00 91.19           N
ATOM    255  CA  ILE A 137       2.298   8.211  -3.457  1.00 91.19           C
ATOM    256  C   ILE A 137       2.306   9.178  -2.268  1.00 91.19           C
ATOM    257  CB  ILE A 137       3.641   7.460  -3.595  1.00 91.19           C
ATOM    258  O   ILE A 137       1.675   8.910  -1.244  1.00 91.19           O
ATOM    259  CG1 ILE A 137       3.552   6.359  -4.674  1.00 91.19           C
ATOM    260  CG2 ILE A 137       4.001   6.802  -2.253  1.00 91.19           C
ATOM    261  CD1 ILE A 137       4.901   5.749  -5.077  1.00 91.19           C
ATOM    262  N   SER A 138       2.958  10.334  -2.424  1.00 87.31           N
ATOM    263  CA  SER A 138       2.991  11.379  -1.396  1.00 87.31           C
ATOM    264  C   SER A 138       1.582  11.903  -1.068  1.00 87.31           C
ATOM    265  CB  SER A 138       3.901  12.518  -1.868  1.00 87.31           C
ATOM    266  O   SER A 138       1.203  12.017   0.099  1.00 87.31           O
ATOM    267  OG  SER A 138       4.582  13.091  -0.776  1.00 87.31           O
ATOM    268  N   GLY A 139       0.752  12.127  -2.094  1.00 85.50           N
ATOM    269  CA  GLY A 139      -0.642  12.544  -1.935  1.00 85.50           C
ATOM    270  C   GLY A 139      -1.501  11.530  -1.174  1.00 85.50           C
ATOM    271  O   GLY A 139      -2.281  11.922  -0.302  1.00 85.50           O
ATOM    272  N   TYR A 140      -1.337  10.227  -1.431  1.00 89.25           N
ATOM    273  CA  TYR A 140      -2.016   9.188  -0.647  1.00 89.25           C
ATOM    274  C   TYR A 140      -1.588   9.196   0.816  1.00 89.25           C
ATOM    275  CB  TYR A 140      -1.747   7.790  -1.200  1.00 89.25           C
ATOM    276  O   TYR A 140      -2.444   9.055   1.690  1.00 89.25           O
ATOM    277  CG  TYR A 140      -2.380   7.511  -2.536  1.00 89.25           C
ATOM    278  CD1 TYR A 140      -3.782   7.471  -2.674  1.00 89.25           C
ATOM    279  CD2 TYR A 140      -1.550   7.211  -3.624  1.00 89.25           C
ATOM    280  CE1 TYR A 140      -4.345   7.118  -3.915  1.00 89.25           C
ATOM    281  CE2 TYR A 140      -2.100   6.861  -4.857  1.00 89.25           C
ATOM    282  OH  TYR A 140      -3.934   6.397  -6.195  1.00 89.25           O
ATOM    283  CZ  TYR A 140      -3.489   6.808  -4.997  1.00 89.25           C
ATOM    284  N   ALA A 141      -0.297   9.395   1.094  1.00 89.00           N
ATOM    285  CA  ALA A 141       0.207   9.460   2.461  1.00 89.00           C
ATOM    286  C   ALA A 141      -0.450  10.601   3.251  1.00 89.00           C
ATOM    287  CB  ALA A 141       1.736   9.590   2.422  1.00 89.00           C
ATOM    288  O   ALA A 141      -0.793  10.427   4.422  1.00 89.00           O
ATOM    289  N   ASP A 142      -0.679  11.753   2.622  1.00 84.12           N
ATOM    290  CA  ASP A 142      -1.353  12.881   3.266  1.00 84.12           C
ATOM    291  C   ASP A 142      -2.851  12.637   3.473  1.00 84.12           C
ATOM    292  CB  ASP A 142      -1.075  14.165   2.479  1.00 84.12           C
ATOM    293  O   ASP A 142      -3.361  12.864   4.574  1.00 84.12           O
ATOM    294  CG  ASP A 142       0.341  14.709   2.719  1.00 84.12           C
ATOM    295  OD1 ASP A 142       1.020  14.246   3.684  1.00 84.12           O
ATOM    296  OD2 ASP A 142       0.696  15.659   1.992  1.00 84.12           O
ATOM    297  N   ILE A 143      -3.554  12.097   2.471  1.00 86.12           N
ATOM    298  CA  ILE A 143      -4.971  11.717   2.607  1.00 86.12           C
ATOM    299  C   ILE A 143      -5.149  10.672   3.716  1.00 86.12           C
ATOM    300  CB  ILE A 143      -5.537  11.227   1.255  1.00 86.12           C
ATOM    301  O   ILE A 143      -6.076  10.774   4.525  1.00 86.12           O
ATOM    302  CG1 ILE A 143      -5.601  12.407   0.258  1.00 86.12           C
ATOM    303  CG2 ILE A 143      -6.941  10.610   1.433  1.00 86.12           C
ATOM    304  CD1 ILE A 143      -5.876  11.981  -1.190  1.00 86.12           C
ATOM    305  N   TRP A 144      -4.239   9.701   3.803  1.00 89.62           N
ATOM    306  CA  TRP A 144      -4.266   8.666   4.829  1.00 89.62           C
ATOM    307  C   TRP A 144      -4.187   9.260   6.239  1.00 89.62           C
ATOM    308  CB  TRP A 144      -3.130   7.674   4.581  1.00 89.62           C
ATOM    309  O   TRP A 144      -5.016   8.938   7.093  1.00 89.62           O
ATOM    310  CG  TRP A 144      -3.169   6.510   5.509  1.00 89.62           C
ATOM    311  CD1 TRP A 144      -2.324   6.275   6.535  1.00 89.62           C
ATOM    312  CD2 TRP A 144      -4.166   5.452   5.563  1.00 89.62           C
ATOM    313  CE2 TRP A 144      -3.831   4.564   6.625  1.00 89.62           C
ATOM    314  CE3 TRP A 144      -5.350   5.188   4.848  1.00 89.62           C
ATOM    315  NE1 TRP A 144      -2.717   5.134   7.201  1.00 89.62           N
ATOM    316  CH2 TRP A 144      -5.745   3.164   6.165  1.00 89.62           C
ATOM    317  CZ2 TRP A 144      -4.593   3.427   6.921  1.00 89.62           C
ATOM    318  CZ3 TRP A 144      -6.138   4.071   5.166  1.00 89.62           C
ATOM    319  N   LYS A 145      -3.287  10.221   6.474  1.00 84.38           N
ATOM    320  CA  LYS A 145      -3.165  10.902   7.776  1.00 84.38           C
ATOM    321  C   LYS A 145      -4.456  11.613   8.198  1.00 84.38           C
ATOM    322  CB  LYS A 145      -2.017  11.916   7.732  1.00 84.38           C
ATOM    323  O   LYS A 145      -4.767  11.639   9.389  1.00 84.38           O
ATOM    324  CG  LYS A 145      -0.623  11.281   7.590  1.00 84.38           C
ATOM    325  CD  LYS A 145       0.382  12.361   7.161  1.00 84.38           C
ATOM    326  CE  LYS A 145       1.643  11.767   6.531  1.00 84.38           C
ATOM    327  NZ  LYS A 145       2.350  12.794   5.719  1.00 84.38           N
ATOM    328  N   PHE A 146      -5.244  12.155   7.263  1.00 82.25           N
ATOM    329  CA  PHE A 146      -6.545  12.767   7.587  1.00 82.25           C
ATOM    330  C   PHE A 146      -7.587  11.754   8.076  1.00 82.25           C
ATOM    331  CB  PHE A 146      -7.091  13.552   6.387  1.00 82.25           C
ATOM    332  O   PHE A 146      -8.528  12.129   8.774  1.00 82.25           O
ATOM    333  CG  PHE A 146      -6.392  14.874   6.157  1.00 82.25           C
ATOM    334  CD1 PHE A 146      -6.549  15.917   7.089  1.00 82.25           C
ATOM    335  CD2 PHE A 146      -5.590  15.069   5.019  1.00 82.25           C
ATOM    336  CE1 PHE A 146      -5.895  17.145   6.888  1.00 82.25           C
ATOM    337  CE2 PHE A 146      -4.934  16.295   4.819  1.00 82.25           C
ATOM    338  CZ  PHE A 146      -5.085  17.333   5.754  1.00 82.25           C
ATOM    339  N   SER A 147      -7.411  10.469   7.763  1.00 85.31           N
ATOM    340  CA  SER A 147      -8.298   9.393   8.212  1.00 85.31           C
ATOM    341  C   SER A 147      -7.921   8.779   9.569  1.00 85.31           C
ATOM    342  CB  SER A 147      -8.470   8.354   7.100  1.00 85.31           C
ATOM    343  O   SER A 147      -8.655   7.933  10.069  1.00 85.31           O
ATOM    344  OG  SER A 147      -7.282   7.667   6.773  1.00 85.31           O
ATOM    345  N   ASN A 148      -6.847   9.240  10.225  1.00 86.62           N
ATOM    346  CA  ASN A 148      -6.345   8.670  11.487  1.00 86.62           C
ATOM    347  C   ASN A 148      -7.408   8.520  12.582  1.00 86.62           C
ATOM    348  CB  ASN A 148      -5.184   9.535  12.009  1.00 86.62           C
ATOM    349  O   ASN A 148      -7.521   7.450  13.173  1.00 86.62           O
ATOM    350  CG  ASN A 148      -3.878   9.277  11.290  1.00 86.62           C
ATOM    351  ND2 ASN A 148      -2.877  10.094  11.511  1.00 86.62           N
ATOM    352  OD1 ASN A 148      -3.716   8.320  10.557  1.00 86.62           O
ATOM    353  N   ALA A 149      -8.217   9.556  12.827  1.00 83.94           N
ATOM    354  CA  ALA A 149      -9.248   9.513  13.865  1.00 83.94           C
ATOM    355  C   ALA A 149     -10.279   8.395  13.619  1.00 83.94           C
ATOM    356  CB  ALA A 149      -9.923  10.888  13.928  1.00 83.94           C
ATOM    357  O   ALA A 149     -10.748   7.761  14.562  1.00 83.94           O
ATOM    358  N   TYR A 150     -10.588   8.108  12.350  1.00 87.31           N
ATOM    359  CA  TYR A 150     -11.471   7.004  11.983  1.00 87.31           C
ATOM    360  C   TYR A 150     -10.846   5.648  12.343  1.00 87.31           C
ATOM    361  CB  TYR A 150     -11.820   7.109  10.492  1.00 87.31           C
ATOM    362  O   TYR A 150     -11.495   4.830  12.990  1.00 87.31           O
ATOM    363  CG  TYR A 150     -12.699   5.986   9.996  1.00 87.31           C
ATOM    364  CD1 TYR A 150     -12.148   4.947   9.220  1.00 87.31           C
ATOM    365  CD2 TYR A 150     -14.063   5.968  10.337  1.00 87.31           C
ATOM    366  CE1 TYR A 150     -12.968   3.891   8.779  1.00 87.31           C
ATOM    367  CE2 TYR A 150     -14.877   4.901   9.914  1.00 87.31           C
ATOM    368  OH  TYR A 150     -15.129   2.845   8.734  1.00 87.31           O
ATOM    369  CZ  TYR A 150     -14.328   3.862   9.136  1.00 87.31           C
ATOM    370  N   TRP A 151      -9.571   5.429  12.010  1.00 90.62           N
ATOM    371  CA  TRP A 151      -8.867   4.172  12.303  1.00 90.62           C
ATOM    372  C   TRP A 151      -8.602   3.947  13.793  1.00 90.62           C
ATOM    373  CB  TRP A 151      -7.549   4.154  11.529  1.00 90.62           C
ATOM    374  O   TRP A 151      -8.680   2.815  14.279  1.00 90.62           O
ATOM    375  CG  TRP A 151      -7.709   4.340  10.056  1.00 90.62           C
ATOM    376  CD1 TRP A 151      -7.079   5.274   9.313  1.00 90.62           C
ATOM    377  CD2 TRP A 151      -8.572   3.605   9.131  1.00 90.62           C
ATOM    378  CE2 TRP A 151      -8.441   4.192   7.838  1.00 90.62           C
ATOM    379  CE3 TRP A 151      -9.452   2.505   9.244  1.00 90.62           C
ATOM    380  NE1 TRP A 151      -7.501   5.179   8.007  1.00 90.62           N
ATOM    381  CH2 TRP A 151     -10.032   2.651   6.873  1.00 90.62           C
ATOM    382  CZ2 TRP A 151      -9.170   3.748   6.727  1.00 90.62           C
ATOM    383  CZ3 TRP A 151     -10.159   2.024   8.125  1.00 90.62           C
ATOM    384  N   MET A 152      -8.335   5.025  14.533  1.00 91.75           N
ATOM    385  CA  MET A 152      -8.240   4.984  15.992  1.00 91.75           C
ATOM    386  C   MET A 152      -9.574   4.549  16.593  1.00 91.75           C
ATOM    387  CB  MET A 152      -7.813   6.351  16.542  1.00 91.75           C
ATOM    388  O   MET A 152      -9.610   3.616  17.394  1.00 91.75           O
ATOM    389  CG  MET A 152      -6.381   6.729  16.149  1.00 91.75           C
ATOM    390  SD  MET A 152      -5.979   8.486  16.365  1.00 91.75           S
ATOM    391  CE  MET A 152      -5.795   8.565  18.163  1.00 91.75           C
ATOM    392  N   ARG A 153     -10.681   5.144  16.131  1.00 89.62           N
ATOM    393  CA  ARG A 153     -12.021   4.781  16.587  1.00 89.62           C
ATOM    394  C   ARG A 153     -12.382   3.329  16.272  1.00 89.62           C
ATOM    395  CB  ARG A 153     -13.039   5.768  15.994  1.00 89.62           C
ATOM    396  O   ARG A 153     -12.916   2.642  17.136  1.00 89.62           O
ATOM    397  CG  ARG A 153     -14.478   5.493  16.444  1.00 89.62           C
ATOM    398  CD  ARG A 153     -14.566   5.506  17.969  1.00 89.62           C
ATOM    399  NE  ARG A 153     -15.930   5.265  18.434  1.00 89.62           N
ATOM    400  NH1 ARG A 153     -15.334   4.781  20.598  1.00 89.62           N
ATOM    401  NH2 ARG A 153     -17.475   4.656  19.937  1.00 89.62           N
ATOM    402  CZ  ARG A 153     -16.234   4.904  19.660  1.00 89.62           C
ATOM    403  N   GLN A 154     -12.071   2.843  15.073  1.00 90.25           N
ATOM    404  CA  GLN A 154     -12.300   1.439  14.709  1.00 90.25           C
ATOM    405  C   GLN A 154     -11.551   0.481  15.644  1.00 90.25           C
ATOM    406  CB  GLN A 154     -11.876   1.213  13.247  1.00 90.25           C
ATOM    407  O   GLN A 154     -12.122  -0.486  16.145  1.00 90.25           O
ATOM    408  CG  GLN A 154     -12.859   1.815  12.232  1.00 90.25           C
ATOM    409  CD  GLN A 154     -14.209   1.113  12.238  1.00 90.25           C
ATOM    410  NE2 GLN A 154     -15.185   1.629  11.534  1.00 90.25           N
ATOM    411  OE1 GLN A 154     -14.426   0.110  12.890  1.00 90.25           O
ATOM    412  N   SER A 155     -10.291   0.792  15.957  1.00 94.25           N
ATOM    413  CA  SER A 155      -9.483  -0.019  16.875  1.00 94.25           C
ATOM    414  C   SER A 155      -9.981   0.032  18.326  1.00 94.25           C
ATOM    415  CB  SER A 155      -8.013   0.383  16.767  1.00 94.25           C
ATOM    416  O   SER A 155      -9.948  -0.986  19.012  1.00 94.25           O
ATOM    417  OG  SER A 155      -7.574   0.161  15.437  1.00 94.25           O
ATOM    418  N   GLU A 156     -10.507   1.168  18.800  1.00 94.50           N
ATOM    419  CA  GLU A 156     -11.180   1.260  20.109  1.00 94.50           C
ATOM    420  C   GLU A 156     -12.414   0.353  20.192  1.00 94.50           C
ATOM    421  CB  GLU A 156     -11.673   2.692  20.362  1.00 94.50           C
ATOM    422  O   GLU A 156     -12.652  -0.301  21.208  1.00 94.50           O
ATOM    423  CG  GLU A 156     -10.574   3.720  20.627  1.00 94.50           C
ATOM    424  CD  GLU A 156     -11.104   5.161  20.537  1.00 94.50           C
ATOM    425  OE1 GLU A 156     -10.306   6.089  20.779  1.00 94.50           O
ATOM    426  OE2 GLU A 156     -12.307   5.412  20.259  1.00 94.50           O
ATOM    427  N   ILE A 157     -13.208   0.309  19.122  1.00 91.56           N
ATOM    428  CA  ILE A 157     -14.429  -0.497  19.068  1.00 91.56           C
ATOM    429  C   ILE A 157     -14.082  -1.984  18.994  1.00 91.56           C
ATOM    430  CB  ILE A 157     -15.320  -0.027  17.905  1.00 91.56           C
ATOM    431  O   ILE A 157     -14.649  -2.772  19.748  1.00 91.56           O
ATOM    432  CG1 ILE A 157     -15.797   1.415  18.195  1.00 91.56           C
ATOM    433  CG2 ILE A 157     -16.535  -0.957  17.750  1.00 91.56           C
ATOM    434  CD1 ILE A 157     -16.534   2.031  17.015  1.00 91.56           C
ATOM    435  N   ALA A 158     -13.097  -2.363  18.176  1.00 94.00           N
ATOM    436  CA  ALA A 158     -12.586  -3.732  18.128  1.00 94.00           C
ATOM    437  C   ALA A 158     -12.024  -4.184  19.489  1.00 94.00           C
ATOM    438  CB  ALA A 158     -11.522  -3.806  17.029  1.00 94.00           C
ATOM    439  O   ALA A 158     -12.264  -5.314  19.919  1.00 94.00           O
ATOM    440  N   ALA A 159     -11.329  -3.291  20.203  1.00 94.69           N
ATOM    441  CA  ALA A 159     -10.872  -3.543  21.567  1.00 94.69           C
ATOM    442  C   ALA A 159     -12.042  -3.706  22.547  1.00 94.69           C
ATOM    443  CB  ALA A 159      -9.939  -2.407  21.998  1.00 94.69           C
ATOM    444  O   ALA A 159     -11.988  -4.586  23.397  1.00 94.69           O
ATOM    445  N   THR A 160     -13.100  -2.901  22.409  1.00 92.62           N
ATOM    446  CA  THR A 160     -14.317  -2.996  23.233  1.00 92.62           C
ATOM    447  C   THR A 160     -15.034  -4.326  23.033  1.00 92.62           C
ATOM    448  CB  THR A 160     -15.290  -1.843  22.931  1.00 92.62           C
ATOM    449  O   THR A 160     -15.406  -4.961  24.012  1.00 92.62           O
ATOM    450  CG2 THR A 160     -16.502  -1.833  23.860  1.00 92.62           C
ATOM    451  OG1 THR A 160     -14.669  -0.585  23.094  1.00 92.62           O
ATOM    452  N   GLU A 161     -15.196  -4.770  21.785  1.00 90.88           N
ATOM    453  CA  GLU A 161     -15.801  -6.068  21.468  1.00 90.88           C
ATOM    454  C   GLU A 161     -14.970  -7.242  21.992  1.00 90.88           C
ATOM    455  CB  GLU A 161     -15.950  -6.177  19.946  1.00 90.88           C
ATOM    456  O   GLU A 161     -15.520  -8.220  22.490  1.00 90.88           O
ATOM    457  CG  GLU A 161     -16.684  -7.455  19.522  1.00 90.88           C
ATOM    458  CD  GLU A 161     -16.919  -7.452  18.016  1.00 90.88           C
ATOM    459  OE1 GLU A 161     -17.916  -6.844  17.568  1.00 90.88           O
ATOM    460  OE2 GLU A 161     -16.089  -8.026  17.280  1.00 90.88           O
ATOM    461  N   SER A 162     -13.643  -7.138  21.888  1.00 92.25           N
ATOM    462  CA  SER A 162     -12.721  -8.206  22.285  1.00 92.25           C
ATOM    463  C   SER A 162     -12.454  -8.253  23.792  1.00 92.25           C
ATOM    464  CB  SER A 162     -11.381  -8.045  21.561  1.00 92.25           C
ATOM    465  O   SER A 162     -11.830  -9.203  24.268  1.00 92.25           O
ATOM    466  OG  SER A 162     -11.530  -8.042  20.155  1.00 92.25           O
ATOM    467  N   TRP A 163     -12.836  -7.218  24.545  1.00 94.62           N
ATOM    468  CA  TRP A 163     -12.493  -7.116  25.958  1.00 94.62           C
ATOM    469  C   TRP A 163     -13.290  -8.111  26.799  1.00 94.62           C
ATOM    470  CB  TRP A 163     -12.640  -5.682  26.475  1.00 94.62           C
ATOM    471  O   TRP A 163     -14.518  -8.155  26.764  1.00 94.62           O
ATOM    472  CG  TRP A 163     -12.244  -5.530  27.912  1.00 94.62           C
ATOM    473  CD1 TRP A 163     -11.004  -5.249  28.366  1.00 94.62           C
ATOM    474  CD2 TRP A 163     -13.066  -5.721  29.101  1.00 94.62           C
ATOM    475  CE2 TRP A 163     -12.244  -5.536  30.253  1.00 94.62           C
ATOM    476  CE3 TRP A 163     -14.419  -6.050  29.318  1.00 94.62           C
ATOM    477  NE1 TRP A 163     -10.991  -5.266  29.746  1.00 94.62           N
ATOM    478  CH2 TRP A 163     -14.108  -5.949  31.736  1.00 94.62           C
ATOM    479  CZ2 TRP A 163     -12.748  -5.645  31.555  1.00 94.62           C
ATOM    480  CZ3 TRP A 163     -14.939  -6.154  30.621  1.00 94.62           C
ATOM    481  N   VAL A 164     -12.569  -8.873  27.618  1.00 90.94           N
ATOM    482  CA  VAL A 164     -13.125  -9.774  28.629  1.00 90.94           C
ATOM    483  C   VAL A 164     -12.300  -9.622  29.901  1.00 90.94           C
ATOM    484  CB  VAL A 164     -13.141 -11.234  28.133  1.00 90.94           C
ATOM    485  O   VAL A 164     -11.070  -9.530  29.855  1.00 90.94           O
ATOM    486  CG1 VAL A 164     -13.708 -12.191  29.192  1.00 90.94           C
ATOM    487  CG2 VAL A 164     -13.985 -11.402  26.862  1.00 90.94           C
ATOM    488  N   LEU A 165     -12.969  -9.603  31.056  1.00 90.19           N
ATOM    489  CA  LEU A 165     -12.303  -9.449  32.346  1.00 90.19           C
ATOM    490  C   LEU A 165     -11.242 -10.544  32.560  1.00 90.19           C
ATOM    491  CB  LEU A 165     -13.358  -9.452  33.468  1.00 90.19           C
ATOM    492  O   LEU A 165     -11.555 -11.732  32.587  1.00 90.19           O
ATOM    493  CG  LEU A 165     -12.772  -9.173  34.865  1.00 90.19           C
ATOM    494  CD1 LEU A 165     -12.251  -7.739  34.994  1.00 90.19           C
ATOM    495  CD2 LEU A 165     -13.842  -9.390  35.934  1.00 90.19           C
ATOM    496  N   GLY A 166      -9.992 -10.125  32.770  1.00 87.12           N
ATOM    497  CA  GLY A 166      -8.853 -11.014  33.027  1.00 87.12           C
ATOM    498  C   GLY A 166      -8.069 -11.445  31.783  1.00 87.12           C
ATOM    499  O   GLY A 166      -6.964 -11.971  31.932  1.00 87.12           O
ATOM    500  N   GLU A 167      -8.577 -11.175  30.578  1.00 92.12           N
ATOM    501  CA  GLU A 167      -7.858 -11.441  29.332  1.00 92.12           C
ATOM    502  C   GLU A 167      -6.767 -10.397  29.057  1.00 92.12           C
ATOM    503  CB  GLU A 167      -8.827 -11.569  28.143  1.00 92.12           C
ATOM    504  O   GLU A 167      -6.807  -9.246  29.510  1.00 92.12           O
ATOM    505  CG  GLU A 167      -9.641 -12.876  28.172  1.00 92.12           C
ATOM    506  CD  GLU A 167      -8.767 -14.141  28.109  1.00 92.12           C
ATOM    507  OE1 GLU A 167      -9.231 -15.199  28.591  1.00 92.12           O
ATOM    508  OE2 GLU A 167      -7.611 -14.042  27.627  1.00 92.12           O
ATOM    509  N   ARG A 168      -5.745 -10.810  28.301  1.00 91.50           N
ATOM    510  CA  ARG A 168      -4.636  -9.928  27.916  1.00 91.50           C
ATOM    511  C   ARG A 168      -4.946  -9.202  26.613  1.00 91.50           C
ATOM    512  CB  ARG A 168      -3.321 -10.706  27.804  1.00 91.50           C
ATOM    513  O   ARG A 168      -5.423  -9.803  25.659  1.00 91.50           O
ATOM    514  CG  ARG A 168      -2.843 -11.220  29.166  1.00 91.50           C
ATOM    515  CD  ARG A 168      -1.485 -11.905  28.999  1.00 91.50           C
ATOM    516  NE  ARG A 168      -0.973 -12.399  30.289  1.00 91.50           N
ATOM    517  NH1 ARG A 168       0.906 -13.420  29.465  1.00 91.50           N
ATOM    518  NH2 ARG A 168       0.480 -13.489  31.658  1.00 91.50           N
ATOM    519  CZ  ARG A 168       0.133 -13.097  30.465  1.00 91.50           C
ATOM    520  N   TYR A 169      -4.559  -7.930  26.553  1.00 93.25           N
ATOM    521  CA  TYR A 169      -4.599  -7.141  25.326  1.00 93.25           C
ATOM    522  C   TYR A 169      -3.724  -7.779  24.231  1.00 93.25           C
ATOM    523  CB  TYR A 169      -4.132  -5.716  25.649  1.00 93.25           C
ATOM    524  O   TYR A 169      -2.539  -8.041  24.459  1.00 93.25           O
ATOM    525  CG  TYR A 169      -4.113  -4.801  24.446  1.00 93.25           C
ATOM    526  CD1 TYR A 169      -2.970  -4.734  23.631  1.00 93.25           C
ATOM    527  CD2 TYR A 169      -5.255  -4.054  24.111  1.00 93.25           C
ATOM    528  CE1 TYR A 169      -2.997  -3.952  22.465  1.00 93.25           C
ATOM    529  CE2 TYR A 169      -5.261  -3.227  22.976  1.00 93.25           C
ATOM    530  OH  TYR A 169      -4.151  -2.464  20.987  1.00 93.25           O
ATOM    531  CZ  TYR A 169      -4.135  -3.194  22.132  1.00 93.25           C
ATOM    532  N   ASN A 170      -4.289  -7.981  23.039  1.00 92.44           N
ATOM    533  CA  ASN A 170      -3.581  -8.467  21.854  1.00 92.44           C
ATOM    534  C   ASN A 170      -3.708  -7.444  20.714  1.00 92.44           C
ATOM    535  CB  ASN A 170      -4.109  -9.867  21.481  1.00 92.44           C
ATOM    536  O   ASN A 170      -4.776  -7.299  20.121  1.00 92.44           O
ATOM    537  CG  ASN A 170      -3.389 -10.474  20.283  1.00 92.44           C
ATOM    538  ND2 ASN A 170      -3.442 -11.772  20.112  1.00 92.44           N
ATOM    539  OD1 ASN A 170      -2.765  -9.799  19.483  1.00 92.44           O
ATOM    540  N   ALA A 171      -2.604  -6.752  20.412  1.00 92.25           N
ATOM    541  CA  ALA A 171      -2.558  -5.721  19.377  1.00 92.25           C
ATOM    542  C   ALA A 171      -2.910  -6.274  17.991  1.00 92.25           C
ATOM    543  CB  ALA A 171      -1.157  -5.091  19.352  1.00 92.25           C
ATOM    544  O   ALA A 171      -3.747  -5.688  17.311  1.00 92.25           O
ATOM    545  N   THR A 172      -2.316  -7.408  17.598  1.00 90.50           N
ATOM    546  CA  THR A 172      -2.537  -7.998  16.274  1.00 90.50           C
ATOM    547  C   THR A 172      -4.017  -8.279  16.047  1.00 90.50           C
ATOM    548  CB  THR A 172      -1.789  -9.328  16.087  1.00 90.50           C
ATOM    549  O   THR A 172      -4.600  -7.790  15.084  1.00 90.50           O
ATOM    550  CG2 THR A 172      -1.899  -9.733  14.623  1.00 90.50           C
ATOM    551  OG1 THR A 172      -0.421  -9.298  16.429  1.00 90.50           O
ATOM    552  N   HIS A 173      -4.641  -8.999  16.985  1.00 91.00           N
ATOM    553  CA  HIS A 173      -6.048  -9.376  16.885  1.00 91.00           C
ATOM    554  C   HIS A 173      -6.965  -8.152  16.773  1.00 91.00           C
ATOM    555  CB  HIS A 173      -6.417 -10.218  18.112  1.00 91.00           C
ATOM    556  O   HIS A 173      -7.895  -8.144  15.975  1.00 91.00           O
ATOM    557  CG  HIS A 173      -7.868 -10.624  18.130  1.00 91.00           C
ATOM    558  CD2 HIS A 173      -8.455 -11.572  17.336  1.00 91.00           C
ATOM    559  ND1 HIS A 173      -8.867 -10.069  18.903  1.00 91.00           N
ATOM    560  CE1 HIS A 173     -10.022 -10.676  18.587  1.00 91.00           C
ATOM    561  NE2 HIS A 173      -9.817 -11.612  17.649  1.00 91.00           N
ATOM    562  N   ILE A 174      -6.689  -7.092  17.539  1.00 94.56           N
ATOM    563  CA  ILE A 174      -7.500  -5.869  17.525  1.00 94.56           C
ATOM    564  C   ILE A 174      -7.362  -5.111  16.199  1.00 94.56           C
ATOM    565  CB  ILE A 174      -7.138  -5.000  18.747  1.00 94.56           C
ATOM    566  O   ILE A 174      -8.362  -4.625  15.679  1.00 94.56           O
ATOM    567  CG1 ILE A 174      -7.690  -5.689  20.017  1.00 94.56           C
ATOM    568  CG2 ILE A 174      -7.702  -3.573  18.622  1.00 94.56           C
ATOM    569  CD1 ILE A 174      -7.137  -5.117  21.321  1.00 94.56           C
ATOM    570  N   ILE A 175      -6.150  -5.011  15.647  1.00 93.50           N
ATOM    571  CA  ILE A 175      -5.891  -4.312  14.376  1.00 93.50           C
ATOM    572  C   ILE A 175      -6.469  -5.081  13.180  1.00 93.50           C
ATOM    573  CB  ILE A 175      -4.372  -4.069  14.225  1.00 93.50           C
ATOM    574  O   ILE A 175      -6.960  -4.473  12.228  1.00 93.50           O
ATOM    575  CG1 ILE A 175      -3.820  -3.103  15.304  1.00 93.50           C
ATOM    576  CG2 ILE A 175      -3.991  -3.563  12.823  1.00 93.50           C
ATOM    577  CD1 ILE A 175      -4.306  -1.650  15.238  1.00 93.50           C
ATOM    578  N   GLU A 176      -6.434  -6.413  13.222  1.00 90.81           N
ATOM    579  CA  GLU A 176      -7.088  -7.250  12.216  1.00 90.81           C
ATOM    580  C   GLU A 176      -8.616  -7.157  12.344  1.00 90.81           C
ATOM    581  CB  GLU A 176      -6.571  -8.698  12.315  1.00 90.81           C
ATOM    582  O   GLU A 176      -9.302  -6.951  11.344  1.00 90.81           O
ATOM    583  CG  GLU A 176      -5.104  -8.808  11.843  1.00 90.81           C
ATOM    584  CD  GLU A 176      -4.515 -10.235  11.876  1.00 90.81           C
ATOM    585  OE1 GLU A 176      -3.300 -10.373  11.560  1.00 90.81           O
ATOM    586  OE2 GLU A 176      -5.263 -11.185  12.193  1.00 90.81           O
ATOM    587  N   ARG A 177      -9.158  -7.193  13.571  1.00 92.50           N
ATOM    588  CA  ARG A 177     -10.604  -7.068  13.814  1.00 92.50           C
ATOM    589  C   ARG A 177     -11.167  -5.688  13.470  1.00 92.50           C
ATOM    590  CB  ARG A 177     -10.926  -7.471  15.267  1.00 92.50           C
ATOM    591  O   ARG A 177     -12.336  -5.595  13.108  1.00 92.50           O
ATOM    592  CG  ARG A 177     -12.420  -7.380  15.633  1.00 92.50           C
ATOM    593  CD  ARG A 177     -13.296  -8.226  14.698  1.00 92.50           C
ATOM    594  NE  ARG A 177     -14.726  -8.007  14.952  1.00 92.50           N
ATOM    595  NH1 ARG A 177     -15.451  -7.536  12.820  1.00 92.50           N
ATOM    596  NH2 ARG A 177     -16.905  -7.648  14.535  1.00 92.50           N
ATOM    597  CZ  ARG A 177     -15.685  -7.733  14.091  1.00 92.50           C
ATOM    598  N   SER A 178     -10.363  -4.630  13.559  1.00 91.12           N
ATOM    599  CA  SER A 178     -10.763  -3.271  13.172  1.00 91.12           C
ATOM    600  C   SER A 178     -10.739  -3.030  11.658  1.00 91.12           C
ATOM    601  CB  SER A 178      -9.910  -2.242  13.918  1.00 91.12           C
ATOM    602  O   SER A 178     -10.941  -1.897  11.214  1.00 91.12           O
ATOM    603  OG  SER A 178      -8.576  -2.176  13.455  1.00 91.12           O
ATOM    604  N   SER A 179     -10.443  -4.069  10.867  1.00 88.19           N
ATOM    605  CA  SER A 179     -10.264  -4.026   9.411  1.00 88.19           C
ATOM    606  C   SER A 179      -9.158  -3.072   8.947  1.00 88.19           C
ATOM    607  CB  SER A 179     -11.597  -3.767   8.693  1.00 88.19           C
ATOM    608  O   SER A 179      -9.013  -2.828   7.749  1.00 88.19           O
ATOM    609  OG  SER A 179     -12.561  -4.707   9.121  1.00 88.19           O
ATOM    610  N   LEU A 180      -8.341  -2.530   9.858  1.00 92.38           N
ATOM    611  CA  LEU A 180      -7.274  -1.593   9.515  1.00 92.38           C
ATOM    612  C   LEU A 180      -6.193  -2.277   8.670  1.00 92.38           C
ATOM    613  CB  LEU A 180      -6.723  -0.977  10.811  1.00 92.38           C
ATOM    614  O   LEU A 180      -5.742  -1.699   7.685  1.00 92.38           O
ATOM    615  CG  LEU A 180      -5.542  -0.006  10.616  1.00 92.38           C
ATOM    616  CD1 LEU A 180      -5.865   1.130   9.646  1.00 92.38           C
ATOM    617  CD2 LEU A 180      -5.183   0.626  11.962  1.00 92.38           C
ATOM    618  N   ALA A 181      -5.826  -3.518   9.001  1.00 92.00           N
ATOM    619  CA  ALA A 181      -4.864  -4.291   8.212  1.00 92.00           C
ATOM    620  C   ALA A 181      -5.366  -4.568   6.781  1.00 92.00           C
ATOM    621  CB  ALA A 181      -4.550  -5.590   8.959  1.00 92.00           C
ATOM    622  O   ALA A 181      -4.627  -4.388   5.814  1.00 92.00           O
ATOM    623  N   GLU A 182      -6.643  -4.929   6.632  1.00 89.94           N
ATOM    624  CA  GLU A 182      -7.262  -5.157   5.322  1.00 89.94           C
ATOM    625  C   GLU A 182      -7.326  -3.865   4.494  1.00 89.94           C
ATOM    626  CB  GLU A 182      -8.669  -5.736   5.528  1.00 89.94           C
ATOM    627  O   GLU A 182      -6.989  -3.849   3.311  1.00 89.94           O
ATOM    628  CG  GLU A 182      -9.296  -6.157   4.190  1.00 89.94           C
ATOM    629  CD  GLU A 182     -10.771  -6.550   4.303  1.00 89.94           C
ATOM    630  OE1 GLU A 182     -11.447  -6.462   3.248  1.00 89.94           O
ATOM    631  OE2 GLU A 182     -11.218  -6.878   5.420  1.00 89.94           O
ATOM    632  N   ASN A 183      -7.708  -2.749   5.116  1.00 91.50           N
ATOM    633  CA  ASN A 183      -7.743  -1.452   4.446  1.00 91.50           C
ATOM    634  C   ASN A 183      -6.340  -0.998   4.018  1.00 91.50           C
ATOM    635  CB  ASN A 183      -8.441  -0.438   5.363  1.00 91.50           C
ATOM    636  O   ASN A 183      -6.176  -0.484   2.914  1.00 91.50           O
ATOM    637  CG  ASN A 183      -9.947  -0.533   5.232  1.00 91.50           C
ATOM    638  ND2 ASN A 183     -10.620  -1.289   6.059  1.00 91.50           N
ATOM    639  OD1 ASN A 183     -10.538   0.074   4.360  1.00 91.50           O
ATOM    640  N   LEU A 184      -5.315  -1.242   4.840  1.00 93.44           N
ATOM    641  CA  LEU A 184      -3.923  -1.008   4.455  1.00 93.44           C
ATOM    642  C   LEU A 184      -3.509  -1.870   3.259  1.00 93.44           C
ATOM    643  CB  LEU A 184      -3.000  -1.263   5.657  1.00 93.44           C
ATOM    644  O   LEU A 184      -2.858  -1.353   2.356  1.00 93.44           O
ATOM    645  CG  LEU A 184      -3.014  -0.137   6.702  1.00 93.44           C
ATOM    646  CD1 LEU A 184      -2.236  -0.585   7.937  1.00 93.44           C
ATOM    647  CD2 LEU A 184      -2.347   1.129   6.162  1.00 93.44           C
ATOM    648  N   SER A 185      -3.920  -3.139   3.199  1.00 92.69           N
ATOM    649  CA  SER A 185      -3.668  -3.982   2.023  1.00 92.69           C
ATOM    650  C   SER A 185      -4.250  -3.365   0.757  1.00 92.69           C
ATOM    651  CB  SER A 185      -4.243  -5.384   2.211  1.00 92.69           C
ATOM    652  O   SER A 185      -3.526  -3.174  -0.220  1.00 92.69           O
ATOM    653  OG  SER A 185      -4.214  -6.057   0.968  1.00 92.69           O
ATOM    654  N   LYS A 186      -5.533  -2.981   0.787  1.00 91.75           N
ATOM    655  CA  LYS A 186      -6.204  -2.354  -0.361  1.00 91.75           C
ATOM    656  C   LYS A 186      -5.506  -1.050  -0.771  1.00 91.75           C
ATOM    657  CB  LYS A 186      -7.695  -2.130  -0.040  1.00 91.75           C
ATOM    658  O   LYS A 186      -5.333  -0.792  -1.960  1.00 91.75           O
ATOM    659  CG  LYS A 186      -8.481  -3.444   0.161  1.00 91.75           C
ATOM    660  CD  LYS A 186      -9.943  -3.181   0.573  1.00 91.75           C
ATOM    661  CE  LYS A 186     -10.669  -4.470   0.993  1.00 91.75           C
ATOM    662  NZ  LYS A 186     -11.935  -4.242   1.753  1.00 91.75           N
ATOM    663  N   LEU A 187      -5.051  -0.253   0.198  1.00 92.50           N
ATOM    664  CA  LEU A 187      -4.304   0.982  -0.048  1.00 92.50           C
ATOM    665  C   LEU A 187      -2.972   0.737  -0.755  1.00 92.50           C
ATOM    666  CB  LEU A 187      -4.054   1.678   1.292  1.00 92.50           C
ATOM    667  O   LEU A 187      -2.691   1.385  -1.759  1.00 92.50           O
ATOM    668  CG  LEU A 187      -3.418   3.073   1.224  1.00 92.50           C
ATOM    669  CD1 LEU A 187      -4.167   4.049   0.313  1.00 92.50           C
ATOM    670  CD2 LEU A 187      -3.425   3.604   2.659  1.00 92.50           C
ATOM    671  N   PHE A 188      -2.159  -0.189  -0.241  1.00 93.81           N
ATOM    672  CA  PHE A 188      -0.873  -0.509  -0.852  1.00 93.81           C
ATOM    673  C   PHE A 188      -1.052  -1.165  -2.219  1.00 93.81           C
ATOM    674  CB  PHE A 188      -0.014  -1.355   0.091  1.00 93.81           C
ATOM    675  O   PHE A 188      -0.337  -0.791  -3.139  1.00 93.81           O
ATOM    676  CG  PHE A 188       0.783  -0.519   1.076  1.00 93.81           C
ATOM    677  CD1 PHE A 188       1.974   0.105   0.663  1.00 93.81           C
ATOM    678  CD2 PHE A 188       0.347  -0.357   2.402  1.00 93.81           C
ATOM    679  CE1 PHE A 188       2.726   0.872   1.574  1.00 93.81           C
ATOM    680  CE2 PHE A 188       1.121   0.363   3.326  1.00 93.81           C
ATOM    681  CZ  PHE A 188       2.307   0.988   2.910  1.00 93.81           C
ATOM    682  N   ALA A 189      -2.055  -2.027  -2.404  1.00 91.56           N
ATOM    683  CA  ALA A 189      -2.388  -2.563  -3.721  1.00 91.56           C
ATOM    684  C   ALA A 189      -2.707  -1.448  -4.735  1.00 91.56           C
ATOM    685  CB  ALA A 189      -3.550  -3.552  -3.570  1.00 91.56           C
ATOM    686  O   ALA A 189      -2.174  -1.457  -5.841  1.00 91.56           O
ATOM    687  N   ASN A 190      -3.505  -0.447  -4.346  1.00 90.12           N
ATOM    688  CA  ASN A 190      -3.809   0.703  -5.206  1.00 90.12           C
ATOM    689  C   ASN A 190      -2.560   1.545  -5.528  1.00 90.12           C
ATOM    690  CB  ASN A 190      -4.875   1.579  -4.522  1.00 90.12           C
ATOM    691  O   ASN A 190      -2.425   2.057  -6.636  1.00 90.12           O
ATOM    692  CG  ASN A 190      -6.260   0.957  -4.442  1.00 90.12           C
ATOM    693  ND2 ASN A 190      -7.112   1.507  -3.605  1.00 90.12           N
ATOM    694  OD1 ASN A 190      -6.621   0.028  -5.148  1.00 90.12           O
ATOM    695  N   ILE A 191      -1.650   1.699  -4.564  1.00 90.88           N
ATOM    696  CA  ILE A 191      -0.400   2.451  -4.734  1.00 90.88           C
ATOM    697  C   ILE A 191       0.584   1.712  -5.651  1.00 90.88           C
ATOM    698  CB  ILE A 191       0.200   2.749  -3.340  1.00 90.88           C
ATOM    699  O   ILE A 191       1.266   2.339  -6.459  1.00 90.88           O
ATOM    700  CG1 ILE A 191      -0.642   3.855  -2.669  1.00 90.88           C
ATOM    701  CG2 ILE A 191       1.675   3.159  -3.447  1.00 90.88           C
ATOM    702  CD1 ILE A 191      -0.305   4.092  -1.196  1.00 90.88           C
ATOM    703  N   GLU A 192       0.658   0.390  -5.525  1.00 92.06           N
ATOM    704  CA  GLU A 192       1.598  -0.469  -6.249  1.00 92.06           C
ATOM    705  C   GLU A 192       1.187  -0.709  -7.712  1.00 92.06           C
ATOM    706  CB  GLU A 192       1.749  -1.788  -5.472  1.00 92.06           C
ATOM    707  O   GLU A 192       2.057  -0.956  -8.546  1.00 92.06           O
ATOM    708  CG  GLU A 192       2.519  -1.592  -4.149  1.00 92.06           C
ATOM    709  CD  GLU A 192       2.463  -2.803  -3.202  1.00 92.06           C
ATOM    710  OE1 GLU A 192       3.300  -2.849  -2.271  1.00 92.06           O
ATOM    711  OE2 GLU A 192       1.598  -3.696  -3.381  1.00 92.06           O
ATOM    712  N   GLU A 193      -0.098  -0.551  -8.048  1.00 88.50           N
ATOM    713  CA  GLU A 193      -0.634  -0.682  -9.414  1.00 88.50           C
ATOM    714  C   GLU A 193       0.019   0.298 -10.408  1.00 88.50           C
ATOM    715  CB  GLU A 193      -2.153  -0.435  -9.348  1.00 88.50           C
ATOM    716  O   GLU A 193       0.390  -0.074 -11.521  1.00 88.50           O
ATOM    717  CG  GLU A 193      -2.896  -0.575 -10.687  1.00 88.50           C
ATOM    718  CD  GLU A 193      -3.006  -2.009 -11.224  1.00 88.50           C
ATOM    719  OE1 GLU A 193      -3.550  -2.126 -12.348  1.00 88.50           O
ATOM    720  OE2 GLU A 193      -2.630  -2.959 -10.500  1.00 88.50           O
ATOM    721  N   GLY A 194       0.198   1.564 -10.012  1.00 86.94           N
ATOM    722  CA  GLY A 194       0.769   2.601 -10.882  1.00 86.94           C
ATOM    723  C   GLY A 194       2.202   2.288 -11.343  1.00 86.94           C
ATOM    724  O   GLY A 194       2.473   2.303 -12.552  1.00 86.94           O
ATOM    725  N   PRO A 195       3.137   2.003 -10.414  1.00 90.44           N
ATOM    726  CA  PRO A 195       4.472   1.524 -10.748  1.00 90.44           C
ATOM    727  C   PRO A 195       4.460   0.224 -11.557  1.00 90.44           C
ATOM    728  CB  PRO A 195       5.196   1.350  -9.408  1.00 90.44           C
ATOM    729  O   PRO A 195       5.187   0.145 -12.545  1.00 90.44           O
ATOM    730  CG  PRO A 195       4.483   2.337  -8.487  1.00 90.44           C
ATOM    731  CD  PRO A 195       3.044   2.264  -8.985  1.00 90.44           C
ATOM    732  N   ASP A 196       3.623  -0.753 -11.193  1.00 90.62           N
ATOM    733  CA  ASP A 196       3.538  -2.039 -11.897  1.00 90.62           C
ATOM    734  C   ASP A 196       3.200  -1.858 -13.378  1.00 90.62           C
ATOM    735  CB  ASP A 196       2.490  -2.940 -11.221  1.00 90.62           C
ATOM    736  O   ASP A 196       3.900  -2.380 -14.245  1.00 90.62           O
ATOM    737  CG  ASP A 196       3.054  -3.733 -10.045  1.00 90.62           C
ATOM    738  OD1 ASP A 196       4.162  -3.443  -9.540  1.00 90.62           O
ATOM    739  OD2 ASP A 196       2.497  -4.798  -9.704  1.00 90.62           O
ATOM    740  N   VAL A 197       2.183  -1.053 -13.684  1.00 84.69           N
ATOM    741  CA  VAL A 197       1.807  -0.756 -15.071  1.00 84.69           C
ATOM    742  C   VAL A 197       2.876   0.064 -15.791  1.00 84.69           C
ATOM    743  CB  VAL A 197       0.424  -0.083 -15.099  1.00 84.69           C
ATOM    744  O   VAL A 197       3.168  -0.189 -16.960  1.00 84.69           O
ATOM    745  CG1 VAL A 197       0.136   0.621 -16.432  1.00 84.69           C
ATOM    746  CG2 VAL A 197      -0.620  -1.171 -14.821  1.00 84.69           C
ATOM    747  N   THR A 198       3.506   1.018 -15.104  1.00 86.94           N
ATOM    748  CA  THR A 198       4.563   1.846 -15.704  1.00 86.94           C
ATOM    749  C   THR A 198       5.777   1.011 -16.110  1.00 86.94           C
ATOM    750  CB  THR A 198       4.993   2.963 -14.745  1.00 86.94           C
ATOM    751  O   THR A 198       6.346   1.241 -17.178  1.00 86.94           O
ATOM    752  CG2 THR A 198       6.099   3.855 -15.315  1.00 86.94           C
ATOM    753  OG1 THR A 198       3.894   3.805 -14.482  1.00 86.94           O
ATOM    754  N   PHE A 199       6.182   0.044 -15.284  1.00 89.50           N
ATOM    755  CA  PHE A 199       7.367  -0.774 -15.540  1.00 89.50           C
ATOM    756  C   PHE A 199       7.083  -2.037 -16.361  1.00 89.50           C
ATOM    757  CB  PHE A 199       8.094  -1.061 -14.224  1.00 89.50           C
ATOM    758  O   PHE A 199       7.995  -2.518 -17.035  1.00 89.50           O
ATOM    759  CG  PHE A 199       8.646   0.181 -13.539  1.00 89.50           C
ATOM    760  CD1 PHE A 199       9.512   1.053 -14.230  1.00 89.50           C
ATOM    761  CD2 PHE A 199       8.289   0.476 -12.210  1.00 89.50           C
ATOM    762  CE1 PHE A 199       9.994   2.217 -13.607  1.00 89.50           C
ATOM    763  CE2 PHE A 199       8.775   1.637 -11.583  1.00 89.50           C
ATOM    764  CZ  PHE A 199       9.620   2.511 -12.285  1.00 89.50           C
ATOM    765  N   ALA A 200       5.829  -2.492 -16.452  1.00 84.19           N
ATOM    766  CA  ALA A 200       5.427  -3.521 -17.415  1.00 84.19           C
ATOM    767  C   ALA A 200       5.762  -3.130 -18.873  1.00 84.19           C
ATOM    768  CB  ALA A 200       3.927  -3.786 -17.245  1.00 84.19           C
ATOM    769  O   ALA A 200       6.125  -3.988 -19.684  1.00 84.19           O
ATOM    770  N   LEU A 201       5.743  -1.825 -19.187  1.00 79.00           N
ATOM    771  CA  LEU A 201       6.136  -1.286 -20.496  1.00 79.00           C
ATOM    772  C   LEU A 201       7.583  -1.630 -20.887  1.00 79.00           C
ATOM    773  CB  LEU A 201       5.972   0.246 -20.497  1.00 79.00           C
ATOM    774  O   LEU A 201       7.900  -1.663 -22.073  1.00 79.00           O
ATOM    775  CG  LEU A 201       4.527   0.760 -20.362  1.00 79.00           C
ATOM    776  CD1 LEU A 201       4.542   2.285 -20.221  1.00 79.00           C
ATOM    777  CD2 LEU A 201       3.681   0.407 -21.586  1.00 79.00           C
ATOM    778  N   LEU A 202       8.480  -1.890 -19.928  1.00 86.81           N
ATOM    779  CA  LEU A 202       9.883  -2.202 -20.224  1.00 86.81           C
ATOM    780  C   LEU A 202      10.008  -3.517 -21.002  1.00 86.81           C
ATOM    781  CB  LEU A 202      10.698  -2.283 -18.922  1.00 86.81           C
ATOM    782  O   LEU A 202      10.682  -3.573 -22.031  1.00 86.81           O
ATOM    783  CG  LEU A 202      10.691  -1.024 -18.039  1.00 86.81           C
ATOM    784  CD1 LEU A 202      11.495  -1.314 -16.772  1.00 86.81           C
ATOM    785  CD2 LEU A 202      11.289   0.207 -18.718  1.00 86.81           C
ATOM    786  N   THR A 203       9.325  -4.567 -20.539  1.00 85.69           N
ATOM    787  CA  THR A 203       9.316  -5.869 -21.222  1.00 85.69           C
ATOM    788  C   THR A 203       8.607  -5.781 -22.575  1.00 85.69           C
ATOM    789  CB  THR A 203       8.701  -6.950 -20.320  1.00 85.69           C
ATOM    790  O   THR A 203       9.094  -6.343 -23.557  1.00 85.69           O
ATOM    791  CG2 THR A 203       8.486  -8.284 -21.034  1.00 85.69           C
ATOM    792  OG1 THR A 203       9.605  -7.255 -19.284  1.00 85.69           O
ATOM    793  N   GLU A 204       7.508  -5.026 -22.669  1.00 85.06           N
ATOM    794  CA  GLU A 204       6.809  -4.786 -23.940  1.00 85.06           C
ATOM    795  C   GLU A 204       7.722  -4.106 -24.979  1.00 85.06           C
ATOM    796  CB  GLU A 204       5.568  -3.922 -23.669  1.00 85.06           C
ATOM    797  O   GLU A 204       7.800  -4.539 -26.135  1.00 85.06           O
ATOM    798  CG  GLU A 204       4.669  -3.777 -24.907  1.00 85.06           C
ATOM    799  CD  GLU A 204       3.656  -2.636 -24.745  1.00 85.06           C
ATOM    800  OE1 GLU A 204       3.459  -1.892 -25.734  1.00 85.06           O
ATOM    801  OE2 GLU A 204       3.105  -2.484 -23.635  1.00 85.06           O
ATOM    802  N   ARG A 205       8.467  -3.070 -24.569  1.00 86.25           N
ATOM    803  CA  ARG A 205       9.399  -2.350 -25.448  1.00 86.25           C
ATOM    804  C   ARG A 205      10.559  -3.221 -25.909  1.00 86.25           C
ATOM    805  CB  ARG A 205       9.898  -1.065 -24.765  1.00 86.25           C
ATOM    806  O   ARG A 205      10.842  -3.240 -27.104  1.00 86.25           O
ATOM    807  CG  ARG A 205       8.835   0.044 -24.689  1.00 86.25           C
ATOM    808  CD  ARG A 205       8.384   0.476 -26.085  1.00 86.25           C
ATOM    809  NE  ARG A 205       7.463   1.621 -26.048  1.00 86.25           N
ATOM    810  NH1 ARG A 205       6.974   1.555 -28.285  1.00 86.25           N
ATOM    811  NH2 ARG A 205       6.197   3.227 -27.057  1.00 86.25           N
ATOM    812  CZ  ARG A 205       6.878   2.122 -27.120  1.00 86.25           C
ATOM    813  N   LEU A 206      11.159  -4.005 -25.011  1.00 89.00           N
ATOM    814  CA  LEU A 206      12.200  -4.974 -25.375  1.00 89.00           C
ATOM    815  C   LEU A 206      11.701  -5.984 -26.417  1.00 89.00           C
ATOM    816  CB  LEU A 206      12.678  -5.709 -24.112  1.00 89.00           C
ATOM    817  O   LEU A 206      12.379  -6.228 -27.417  1.00 89.00           O
ATOM    818  CG  LEU A 206      13.580  -4.864 -23.201  1.00 89.00           C
ATOM    819  CD1 LEU A 206      13.811  -5.604 -21.885  1.00 89.00           C
ATOM    820  CD2 LEU A 206      14.945  -4.598 -23.839  1.00 89.00           C
ATOM    821  N   SER A 207      10.489  -6.518 -26.229  1.00 86.94           N
ATOM    822  CA  SER A 207       9.866  -7.416 -27.206  1.00 86.94           C
ATOM    823  C   SER A 207       9.665  -6.723 -28.557  1.00 86.94           C
ATOM    824  CB  SER A 207       8.526  -7.927 -26.673  1.00 86.94           C
ATOM    825  O   SER A 207       9.960  -7.311 -29.597  1.00 86.94           O
ATOM    826  OG  SER A 207       7.986  -8.893 -27.557  1.00 86.94           O
ATOM    827  N   THR A 208       9.208  -5.470 -28.558  1.00 86.06           N
ATOM    828  CA  THR A 208       8.971  -4.691 -29.783  1.00 86.06           C
ATOM    829  C   THR A 208      10.265  -4.442 -30.559  1.00 86.06           C
ATOM    830  CB  THR A 208       8.283  -3.360 -29.450  1.00 86.06           C
ATOM    831  O   THR A 208      10.318  -4.690 -31.762  1.00 86.06           O
ATOM    832  CG2 THR A 208       7.932  -2.559 -30.704  1.00 86.06           C
ATOM    833  OG1 THR A 208       7.070  -3.603 -28.777  1.00 86.06           O
ATOM    834  N   TRP A 209      11.337  -4.016 -29.885  1.00 89.12           N
ATOM    835  CA  TRP A 209      12.632  -3.765 -30.526  1.00 89.12           C
ATOM    836  C   TRP A 209      13.270  -5.030 -31.090  1.00 89.12           C
ATOM    837  CB  TRP A 209      13.581  -3.119 -29.521  1.00 89.12           C
ATOM    838  O   TRP A 209      13.876  -4.980 -32.157  1.00 89.12           O
ATOM    839  CG  TRP A 209      13.162  -1.788 -28.988  1.00 89.12           C
ATOM    840  CD1 TRP A 209      12.351  -0.883 -29.590  1.00 89.12           C
ATOM    841  CD2 TRP A 209      13.574  -1.181 -27.732  1.00 89.12           C
ATOM    842  CE2 TRP A 209      12.973   0.106 -27.642  1.00 89.12           C
ATOM    843  CE3 TRP A 209      14.430  -1.575 -26.680  1.00 89.12           C
ATOM    844  NE1 TRP A 209      12.213   0.227 -28.781  1.00 89.12           N
ATOM    845  CH2 TRP A 209      14.051   0.545 -25.524  1.00 89.12           C
ATOM    846  CZ2 TRP A 209      13.211   0.966 -26.568  1.00 89.12           C
ATOM    847  CZ3 TRP A 209      14.672  -0.716 -25.591  1.00 89.12           C
ATOM    848  N   SER A 210      13.087  -6.173 -30.422  1.00 85.94           N
ATOM    849  CA  SER A 210      13.591  -7.457 -30.922  1.00 85.94           C
ATOM    850  C   SER A 210      12.962  -7.875 -32.260  1.00 85.94           C
ATOM    851  CB  SER A 210      13.402  -8.544 -29.859  1.00 85.94           C
ATOM    852  O   SER A 210      13.607  -8.564 -33.048  1.00 85.94           O
ATOM    853  OG  SER A 210      12.068  -9.009 -29.770  1.00 85.94           O
ATOM    854  N   GLY A 211      11.725  -7.437 -32.531  1.00 81.31           N
ATOM    855  CA  GLY A 211      11.007  -7.707 -33.779  1.00 81.31           C
ATOM    856  C   GLY A 211      11.155  -6.625 -34.854  1.00 81.31           C
ATOM    857  O   GLY A 211      10.797  -6.873 -36.004  1.00 81.31           O
ATOM    858  N   ALA A 212      11.669  -5.440 -34.510  1.00 82.44           N
ATOM    859  CA  ALA A 212      11.792  -4.307 -35.423  1.00 82.44           C
ATOM    860  C   ALA A 212      13.178  -4.253 -36.094  1.00 82.44           C
ATOM    861  CB  ALA A 212      11.435  -3.020 -34.670  1.00 82.44           C
ATOM    862  O   ALA A 212      14.223  -4.311 -35.437  1.00 82.44           O
ATOM    863  N   SER A 213      13.193  -4.108 -37.424  1.00 81.00           N
ATOM    864  CA  SER A 213      14.431  -4.052 -38.215  1.00 81.00           C
ATOM    865  C   SER A 213      15.325  -2.888 -37.773  1.00 81.00           C
ATOM    866  CB  SER A 213      14.114  -3.924 -39.706  1.00 81.00           C
ATOM    867  O   SER A 213      14.882  -1.745 -37.718  1.00 81.00           O
ATOM    868  OG  SER A 213      15.306  -4.089 -40.448  1.00 81.00           O
ATOM    869  N   GLY A 214      16.586  -3.180 -37.436  1.00 78.62           N
ATOM    870  CA  GLY A 214      17.579  -2.186 -37.003  1.00 78.62           C
ATOM    871  C   GLY A 214      17.491  -1.723 -35.539  1.00 78.62           C
ATOM    872  O   GLY A 214      18.342  -0.935 -35.116  1.00 78.62           O
ATOM    873  N   TYR A 215      16.536  -2.251 -34.760  1.00 85.12           N
ATOM    874  CA  TYR A 215      16.345  -1.954 -33.329  1.00 85.12           C
ATOM    875  C   TYR A 215      16.791  -3.087 -32.389  1.00 85.12           C
ATOM    876  CB  TYR A 215      14.875  -1.589 -33.084  1.00 85.12           C
ATOM    877  O   TYR A 215      16.938  -2.861 -31.191  1.00 85.12           O
ATOM    878  CG  TYR A 215      14.503  -0.210 -33.591  1.00 85.12           C
ATOM    879  CD1 TYR A 215      14.552   0.881 -32.709  1.00 85.12           C
ATOM    880  CD2 TYR A 215      14.122  -0.003 -34.929  1.00 85.12           C
ATOM    881  CE1 TYR A 215      14.303   2.185 -33.165  1.00 85.12           C
ATOM    882  CE2 TYR A 215      13.833   1.299 -35.384  1.00 85.12           C
ATOM    883  OH  TYR A 215      13.690   3.665 -34.928  1.00 85.12           O
ATOM    884  CZ  TYR A 215      13.947   2.400 -34.509  1.00 85.12           C
ATOM    885  N   GLY A 216      17.079  -4.288 -32.903  1.00 84.25           N
ATOM    886  CA  GLY A 216      17.424  -5.461 -32.081  1.00 84.25           C
ATOM    887  C   GLY A 216      18.705  -5.346 -31.236  1.00 84.25           C
ATOM    888  O   GLY A 216      18.944  -6.195 -30.383  1.00 84.25           O
ATOM    889  N   SER A 217      19.531  -4.315 -31.452  1.00 87.00           N
ATOM    890  CA  SER A 217      20.697  -3.995 -30.614  1.00 87.00           C
ATOM    891  C   SER A 217      20.353  -3.167 -29.373  1.00 87.00           C
ATOM    892  CB  SER A 217      21.740  -3.247 -31.450  1.00 87.00           C
ATOM    893  O   SER A 217      21.215  -2.984 -28.511  1.00 87.00           O
ATOM    894  OG  SER A 217      21.236  -2.003 -31.911  1.00 87.00           O
ATOM    895  N   MET A 218      19.131  -2.632 -29.289  1.00 91.50           N
ATOM    896  CA  MET A 218      18.695  -1.821 -28.160  1.00 91.50           C
ATOM    897  C   MET A 218      18.432  -2.685 -26.930  1.00 91.50           C
ATOM    898  CB  MET A 218      17.459  -0.980 -28.502  1.00 91.50           C
ATOM    899  O   MET A 218      17.919  -3.799 -27.022  1.00 91.50           O
ATOM    900  CG  MET A 218      17.765   0.031 -29.610  1.00 91.50           C
ATOM    901  SD  MET A 218      16.511   1.306 -29.884  1.00 91.50           S
ATOM    902  CE  MET A 218      16.480   2.186 -28.306  1.00 91.50           C
ATOM    903  N   SER A 219      18.757  -2.153 -25.755  1.00 92.38           N
ATOM    904  CA  SER A 219      18.497  -2.821 -24.484  1.00 92.38           C
ATOM    905  C   SER A 219      18.122  -1.827 -23.392  1.00 92.38           C
ATOM    906  CB  SER A 219      19.693  -3.684 -24.070  1.00 92.38           C
ATOM    907  O   SER A 219      18.448  -0.642 -23.454  1.00 92.38           O
ATOM    908  OG  SER A 219      20.807  -2.894 -23.716  1.00 92.38           O
ATOM    909  N   ILE A 220      17.423  -2.324 -22.377  1.00 93.31           N
ATOM    910  CA  ILE A 220      17.096  -1.576 -21.166  1.00 93.31           C
ATOM    911  C   ILE A 220      18.015  -2.081 -20.063  1.00 93.31           C
ATOM    912  CB  ILE A 220      15.601  -1.706 -20.809  1.00 93.31           C
ATOM    913  O   ILE A 220      18.117  -3.286 -19.828  1.00 93.31           O
ATOM    914  CG1 ILE A 220      14.741  -1.192 -21.986  1.00 93.31           C
ATOM    915  CG2 ILE A 220      15.297  -0.942 -19.510  1.00 93.31           C
ATOM    916  CD1 ILE A 220      13.230  -1.197 -21.749  1.00 93.31           C
ATOM    917  N   VAL A 221      18.681  -1.150 -19.388  1.00 93.69           N
ATOM    918  CA  VAL A 221      19.658  -1.449 -18.346  1.00 93.69           C
ATOM    919  C   VAL A 221      19.241  -0.760 -17.059  1.00 93.69           C
ATOM    920  CB  VAL A 221      21.079  -1.038 -18.772  1.00 93.69           C
ATOM    921  O   VAL A 221      19.095   0.464 -17.008  1.00 93.69           O
ATOM    922  CG1 VAL A 221      22.110  -1.522 -17.745  1.00 93.69           C
ATOM    923  CG2 VAL A 221      21.458  -1.623 -20.138  1.00 93.69           C
ATOM    924  N   THR A 222      19.089  -1.545 -15.997  1.00 94.94           N
ATOM    925  CA  THR A 222      19.001  -1.018 -14.638  1.00 94.94           C
ATOM    926  C   THR A 222      20.409  -0.780 -14.111  1.00 94.94           C
ATOM    927  CB  THR A 222      18.223  -1.955 -13.713  1.00 94.94           C
ATOM    928  O   THR A 222      21.256  -1.669 -14.142  1.00 94.94           O
ATOM    929  CG2 THR A 222      18.015  -1.337 -12.333  1.00 94.94           C
ATOM    930  OG1 THR A 222      16.941  -2.202 -14.238  1.00 94.94           O
ATOM    931  N   MET A 223      20.661   0.425 -13.619  1.00 94.94           N
ATOM    932  CA  MET A 223      21.934   0.852 -13.052  1.00 94.94           C
ATOM    933  C   MET A 223      21.787   1.026 -11.544  1.00 94.94           C
ATOM    934  CB  MET A 223      22.368   2.177 -13.696  1.00 94.94           C
ATOM    935  O   MET A 223      20.881   1.725 -11.093  1.00 94.94           O
ATOM    936  CG  MET A 223      22.617   2.075 -15.206  1.00 94.94           C
ATOM    937  SD  MET A 223      23.947   0.954 -15.732  1.00 94.94           S
ATOM    938  CE  MET A 223      25.381   1.656 -14.872  1.00 94.94           C
ATOM    939  N   TYR A 224      22.698   0.448 -10.768  1.00 94.25           N
ATOM    940  CA  TYR A 224      22.858   0.756  -9.345  1.00 94.25           C
ATOM    941  C   TYR A 224      24.324   1.096  -9.057  1.00 94.25           C
ATOM    942  CB  TYR A 224      22.293  -0.370  -8.471  1.00 94.25           C
ATOM    943  O   TYR A 224      25.227   0.266  -9.214  1.00 94.25           O
ATOM    944  CG  TYR A 224      22.745  -1.771  -8.834  1.00 94.25           C
ATOM    945  CD1 TYR A 224      22.023  -2.517  -9.785  1.00 94.25           C
ATOM    946  CD2 TYR A 224      23.871  -2.334  -8.209  1.00 94.25           C
ATOM    947  CE1 TYR A 224      22.440  -3.815 -10.125  1.00 94.25           C
ATOM    948  CE2 TYR A 224      24.288  -3.637  -8.540  1.00 94.25           C
ATOM    949  OH  TYR A 224      23.986  -5.625  -9.849  1.00 94.25           O
ATOM    950  CZ  TYR A 224      23.578  -4.374  -9.513  1.00 94.25           C
ATOM    951  N   GLY A 225      24.584   2.362  -8.715  1.00 91.25           N
ATOM    952  CA  GLY A 225      25.919   2.942  -8.884  1.00 91.25           C
ATOM    953  C   GLY A 225      26.406   2.770 -10.328  1.00 91.25           C
ATOM    954  O   GLY A 225      25.673   3.048 -11.275  1.00 91.25           O
ATOM    955  N   ASP A 226      27.616   2.233 -10.487  1.00 90.75           N
ATOM    956  CA  ASP A 226      28.211   1.922 -11.796  1.00 90.75           C
ATOM    957  C   ASP A 226      27.931   0.484 -12.272  1.00 90.75           C
ATOM    958  CB  ASP A 226      29.721   2.197 -11.746  1.00 90.75           C
ATOM    959  O   ASP A 226      28.515   0.026 -13.253  1.00 90.75           O
ATOM    960  CG  ASP A 226      30.047   3.647 -11.385  1.00 90.75           C
ATOM    961  OD1 ASP A 226      29.392   4.553 -11.942  1.00 90.75           O
ATOM    962  OD2 ASP A 226      30.952   3.825 -10.539  1.00 90.75           O
ATOM    963  N   THR A 227      27.079  -0.270 -11.567  1.00 93.94           N
ATOM    964  CA  THR A 227      26.822  -1.681 -11.891  1.00 93.94           C
ATOM    965  C   THR A 227      25.581  -1.814 -12.778  1.00 93.94           C
ATOM    966  CB  THR A 227      26.658  -2.532 -10.631  1.00 93.94           C
ATOM    967  O   THR A 227      24.500  -1.404 -12.346  1.00 93.94           O
ATOM    968  CG2 THR A 227      26.673  -4.026 -10.955  1.00 93.94           C
ATOM    969  OG1 THR A 227      27.725  -2.292  -9.735  1.00 93.94           O
ATOM    970  N   PRO A 228      25.703  -2.391 -13.988  1.00 92.69           N
ATOM    971  CA  PRO A 228      24.567  -2.648 -14.863  1.00 92.69           C
ATOM    972  C   PRO A 228      23.908  -4.004 -14.571  1.00 92.69           C
ATOM    973  CB  PRO A 228      25.148  -2.600 -16.278  1.00 92.69           C
ATOM    974  O   PRO A 228      24.580  -4.992 -14.267  1.00 92.69           O
ATOM    975  CG  PRO A 228      26.555  -3.166 -16.091  1.00 92.69           C
ATOM    976  CD  PRO A 228      26.947  -2.689 -14.692  1.00 92.69           C
ATOM    977  N   MET A 229      22.592  -4.062 -14.750  1.00 92.62           N
ATOM    978  CA  MET A 229      21.783  -5.278 -14.803  1.00 92.62           C
ATOM    979  C   MET A 229      20.849  -5.190 -16.013  1.00 92.62           C
ATOM    980  CB  MET A 229      21.029  -5.436 -13.476  1.00 92.62           C
ATOM    981  O   MET A 229      20.100  -4.224 -16.155  1.00 92.62           O
ATOM    982  CG  MET A 229      20.065  -6.626 -13.425  1.00 92.62           C
ATOM    983  SD  MET A 229      19.363  -6.875 -11.767  1.00 92.62           S
ATOM    984  CE  MET A 229      18.254  -8.272 -12.080  1.00 92.62           C
ATOM    985  N   SER A 230      20.917  -6.185 -16.895  1.00 89.31           N
ATOM    986  CA  SER A 230      20.133  -6.250 -18.130  1.00 89.31           C
ATOM    987  C   SER A 230      19.788  -7.695 -18.490  1.00 89.31           C
ATOM    988  CB  SER A 230      20.882  -5.559 -19.278  1.00 89.31           C
ATOM    989  O   SER A 230      20.412  -8.643 -18.007  1.00 89.31           O
ATOM    990  OG  SER A 230      22.130  -6.173 -19.549  1.00 89.31           O
ATOM    991  N   GLY A 231      18.771  -7.866 -19.332  1.00 85.94           N
ATOM    992  CA  GLY A 231      18.296  -9.158 -19.817  1.00 85.94           C
ATOM    993  C   GLY A 231      17.269  -8.983 -20.935  1.00 85.94           C
ATOM    994  O   GLY A 231      16.894  -7.860 -21.266  1.00 85.94           O
ATOM    995  N   SER A 232      16.804 -10.090 -21.519  1.00 83.12           N
ATOM    996  CA  SER A 232      15.784 -10.067 -22.581  1.00 83.12           C
ATOM    997  C   SER A 232      14.377  -9.746 -22.066  1.00 83.12           C
ATOM    998  CB  SER A 232      15.776 -11.406 -23.324  1.00 83.12           C
ATOM    999  O   SER A 232      13.529  -9.314 -22.836  1.00 83.12           O
ATOM   1000  OG  SER A 232      15.647 -12.490 -22.419  1.00 83.12           O
ATOM   1001  N   GLY A 233      14.132  -9.954 -20.771  1.00 84.94           N
ATOM   1002  CA  GLY A 233      12.957  -9.463 -20.053  1.00 84.94           C
ATOM   1003  C   GLY A 233      13.397  -8.630 -18.856  1.00 84.94           C
ATOM   1004  O   GLY A 233      14.316  -9.041 -18.142  1.00 84.94           O
ATOM   1005  N   MET A 234      12.754  -7.480 -18.662  1.00 89.88           N
ATOM   1006  CA  MET A 234      13.054  -6.530 -17.591  1.00 89.88           C
ATOM   1007  C   MET A 234      11.761  -6.109 -16.908  1.00 89.88           C
ATOM   1008  CB  MET A 234      13.780  -5.291 -18.139  1.00 89.88           C
ATOM   1009  O   MET A 234      10.837  -5.635 -17.569  1.00 89.88           O
ATOM   1010  CG  MET A 234      15.221  -5.579 -18.581  1.00 89.88           C
ATOM   1011  SD  MET A 234      16.377  -6.079 -17.274  1.00 89.88           S
ATOM   1012  CE  MET A 234      16.440  -4.568 -16.275  1.00 89.88           C
ATOM   1013  N   ASP A 235      11.718  -6.248 -15.589  1.00 90.31           N
ATOM   1014  CA  ASP A 235      10.597  -5.786 -14.777  1.00 90.31           C
ATOM   1015  C   ASP A 235      11.106  -5.174 -13.472  1.00 90.31           C
ATOM   1016  CB  ASP A 235       9.595  -6.927 -14.534  1.00 90.31           C
ATOM   1017  O   ASP A 235      12.123  -5.602 -12.912  1.00 90.31           O
ATOM   1018  CG  ASP A 235       8.310  -6.441 -13.850  1.00 90.31           C
ATOM   1019  OD1 ASP A 235       7.976  -5.251 -14.033  1.00 90.31           O
ATOM   1020  OD2 ASP A 235       7.701  -7.248 -13.109  1.00 90.31           O
ATOM   1021  N   ILE A 236      10.406  -4.147 -13.003  1.00 93.94           N
ATOM   1022  CA  ILE A 236      10.716  -3.454 -11.759  1.00 93.94           C
ATOM   1023  C   ILE A 236       9.429  -3.292 -10.975  1.00 93.94           C
ATOM   1024  CB  ILE A 236      11.422  -2.104 -11.998  1.00 93.94           C
ATOM   1025  O   ILE A 236       8.499  -2.627 -11.417  1.00 93.94           O
ATOM   1026  CG1 ILE A 236      12.777  -2.349 -12.699  1.00 93.94           C
ATOM   1027  CG2 ILE A 236      11.615  -1.356 -10.659  1.00 93.94           C
ATOM   1028  CD1 ILE A 236      13.505  -1.066 -13.079  1.00 93.94           C
ATOM   1029  N   LYS A 237       9.411  -3.841  -9.763  1.00 95.25           N
ATOM   1030  CA  LYS A 237       8.272  -3.714  -8.854  1.00 95.25           C
ATOM   1031  C   LYS A 237       8.661  -2.922  -7.625  1.00 95.25           C
ATOM   1032  CB  LYS A 237       7.709  -5.097  -8.526  1.00 95.25           C
ATOM   1033  O   LYS A 237       9.626  -3.261  -6.942  1.00 95.25           O
ATOM   1034  CG  LYS A 237       7.048  -5.695  -9.773  1.00 95.25           C
ATOM   1035  CD  LYS A 237       6.450  -7.058  -9.443  1.00 95.25           C
ATOM   1036  CE  LYS A 237       5.570  -7.575 -10.582  1.00 95.25           C
ATOM   1037  NZ  LYS A 237       4.289  -6.826 -10.655  1.00 95.25           N
ATOM   1038  N   ILE A 238       7.907  -1.868  -7.338  1.00 96.44           N
ATOM   1039  CA  ILE A 238       8.059  -1.086  -6.110  1.00 96.44           C
ATOM   1040  C   ILE A 238       7.172  -1.723  -5.052  1.00 96.44           C
ATOM   1041  CB  ILE A 238       7.730   0.399  -6.346  1.00 96.44           C
ATOM   1042  O   ILE A 238       5.970  -1.868  -5.259  1.00 96.44           O
ATOM   1043  CG1 ILE A 238       8.541   0.997  -7.519  1.00 96.44           C
ATOM   1044  CG2 ILE A 238       7.958   1.197  -5.050  1.00 96.44           C
ATOM   1045  CD1 ILE A 238      10.069   0.911  -7.395  1.00 96.44           C
ATOM   1046  N   ARG A 239       7.779  -2.171  -3.957  1.00 96.88           N
ATOM   1047  CA  ARG A 239       7.134  -2.959  -2.905  1.00 96.88           C
ATOM   1048  C   ARG A 239       7.622  -2.541  -1.532  1.00 96.88           C
ATOM   1049  CB  ARG A 239       7.417  -4.459  -3.141  1.00 96.88           C
ATOM   1050  O   ARG A 239       8.585  -1.787  -1.379  1.00 96.88           O
ATOM   1051  CG  ARG A 239       6.730  -5.045  -4.379  1.00 96.88           C
ATOM   1052  CD  ARG A 239       5.202  -4.955  -4.268  1.00 96.88           C
ATOM   1053  NE  ARG A 239       4.552  -5.567  -5.429  1.00 96.88           N
ATOM   1054  NH1 ARG A 239       4.689  -3.804  -6.914  1.00 96.88           N
ATOM   1055  NH2 ARG A 239       3.677  -5.720  -7.458  1.00 96.88           N
ATOM   1056  CZ  ARG A 239       4.319  -5.009  -6.593  1.00 96.88           C
ATOM   1057  N   ASN A 240       6.986  -3.110  -0.526  1.00 97.69           N
ATOM   1058  CA  ASN A 240       7.488  -3.111   0.834  1.00 97.69           C
ATOM   1059  C   ASN A 240       8.373  -4.340   1.058  1.00 97.69           C
ATOM   1060  CB  ASN A 240       6.280  -3.091   1.760  1.00 97.69           C
ATOM   1061  O   ASN A 240       8.178  -5.391   0.446  1.00 97.69           O
ATOM   1062  CG  ASN A 240       5.437  -1.833   1.630  1.00 97.69           C
ATOM   1063  ND2 ASN A 240       4.236  -1.879   2.146  1.00 97.69           N
ATOM   1064  OD1 ASN A 240       5.844  -0.813   1.091  1.00 97.69           O
ATOM   1065  N   GLY A 241       9.346  -4.230   1.953  1.00 97.12           N
ATOM   1066  CA  GLY A 241      10.257  -5.322   2.244  1.00 97.12           C
ATOM   1067  C   GLY A 241      10.782  -5.340   3.664  1.00 97.12           C
ATOM   1068  O   GLY A 241      10.670  -4.375   4.419  1.00 97.12           O
ATOM   1069  N   LEU A 242      11.372  -6.482   4.003  1.00 96.62           N
ATOM   1070  CA  LEU A 242      11.934  -6.790   5.308  1.00 96.62           C
ATOM   1071  C   LEU A 242      13.356  -7.315   5.152  1.00 96.62           C
ATOM   1072  CB  LEU A 242      11.093  -7.865   6.006  1.00 96.62           C
ATOM   1073  O   LEU A 242      13.613  -8.210   4.345  1.00 96.62           O
ATOM   1074  CG  LEU A 242       9.608  -7.541   6.165  1.00 96.62           C
ATOM   1075  CD1 LEU A 242       8.878  -8.758   6.726  1.00 96.62           C
ATOM   1076  CD2 LEU A 242       9.369  -6.321   7.051  1.00 96.62           C
ATOM   1077  N   ASN A 243      14.260  -6.820   5.989  1.00 93.69           N
ATOM   1078  CA  ASN A 243      15.597  -7.377   6.146  1.00 93.69           C
ATOM   1079  C   ASN A 243      15.746  -7.939   7.567  1.00 93.69           C
ATOM   1080  CB  ASN A 243      16.620  -6.291   5.786  1.00 93.69           C
ATOM   1081  O   ASN A 243      16.027  -7.201   8.515  1.00 93.69           O
ATOM   1082  CG  ASN A 243      18.039  -6.826   5.767  1.00 93.69           C
ATOM   1083  ND2 ASN A 243      19.014  -5.958   5.654  1.00 93.69           N
ATOM   1084  OD1 ASN A 243      18.302  -8.016   5.813  1.00 93.69           O
ATOM   1085  N   ILE A 244      15.501  -9.243   7.732  1.00 93.19           N
ATOM   1086  CA  ILE A 244      15.391  -9.864   9.057  1.00 93.19           C
ATOM   1087  C   ILE A 244      16.772 -10.283   9.558  1.00 93.19           C
ATOM   1088  CB  ILE A 244      14.392 -11.040   9.062  1.00 93.19           C
ATOM   1089  O   ILE A 244      17.297 -11.330   9.186  1.00 93.19           O
ATOM   1090  CG1 ILE A 244      13.016 -10.670   8.467  1.00 93.19           C
ATOM   1091  CG2 ILE A 244      14.210 -11.570  10.500  1.00 93.19           C
ATOM   1092  CD1 ILE A 244      12.331  -9.457   9.112  1.00 93.19           C
ATOM   1093  N   THR A 245      17.347  -9.471  10.444  1.00 84.69           N
ATOM   1094  CA  THR A 245      18.680  -9.697  11.044  1.00 84.69           C
ATOM   1095  C   THR A 245      18.637  -9.948  12.554  1.00 84.69           C
ATOM   1096  CB  THR A 245      19.608  -8.513  10.749  1.00 84.69           C
ATOM   1097  O   THR A 245      19.647 -10.294  13.170  1.00 84.69           O
ATOM   1098  CG2 THR A 245      19.863  -8.332   9.253  1.00 84.69           C
ATOM   1099  OG1 THR A 245      19.033  -7.315  11.221  1.00 84.69           O
ATOM   1100  N   SER A 246      17.467  -9.806  13.171  1.00 85.75           N
ATOM   1101  CA  SER A 246      17.247  -9.946  14.610  1.00 85.75           C
ATOM   1102  C   SER A 246      15.967 -10.737  14.886  1.00 85.75           C
ATOM   1103  CB  SER A 246      17.212  -8.551  15.249  1.00 85.75           C
ATOM   1104  O   SER A 246      15.323 -11.231  13.961  1.00 85.75           O
ATOM   1105  OG  SER A 246      16.060  -7.844  14.844  1.00 85.75           O
ATOM   1106  N   ASP A 247      15.607 -10.864  16.162  1.00 85.50           N
ATOM   1107  CA  ASP A 247      14.379 -11.546  16.586  1.00 85.50           C
ATOM   1108  C   ASP A 247      13.116 -10.689  16.357  1.00 85.50           C
ATOM   1109  CB  ASP A 247      14.530 -11.992  18.050  1.00 85.50           C
ATOM   1110  O   ASP A 247      11.997 -11.172  16.514  1.00 85.50           O
ATOM   1111  CG  ASP A 247      15.746 -12.905  18.281  1.00 85.50           C
ATOM   1112  OD1 ASP A 247      16.131 -13.657  17.353  1.00 85.50           O
ATOM   1113  OD2 ASP A 247      16.343 -12.802  19.374  1.00 85.50           O
ATOM   1114  N   ASN A 248      13.288  -9.431  15.928  1.00 92.31           N
ATOM   1115  CA  ASN A 248      12.213  -8.571  15.441  1.00 92.31           C
ATOM   1116  C   ASN A 248      11.858  -8.975  14.009  1.00 92.31           C
ATOM   1117  CB  ASN A 248      12.653  -7.105  15.531  1.00 92.31           C
ATOM   1118  O   ASN A 248      12.429  -8.471  13.040  1.00 92.31           O
ATOM   1119  CG  ASN A 248      12.668  -6.558  16.942  1.00 92.31           C
ATOM   1120  ND2 ASN A 248      13.043  -5.313  17.098  1.00 92.31           N
ATOM   1121  OD1 ASN A 248      12.363  -7.216  17.919  1.00 92.31           O
ATOM   1122  N   ASN A 249      10.951  -9.938  13.890  1.00 94.50           N
ATOM   1123  CA  ASN A 249      10.688 -10.646  12.648  1.00 94.50           C
ATOM   1124  C   ASN A 249       9.208 -10.742  12.275  1.00 94.50           C
ATOM   1125  CB  ASN A 249      11.365 -12.019  12.719  1.00 94.50           C
ATOM   1126  O   ASN A 249       8.866 -11.611  11.482  1.00 94.50           O
ATOM   1127  CG  ASN A 249      10.658 -13.003  13.639  1.00 94.50           C
ATOM   1128  ND2 ASN A 249      10.897 -14.275  13.438  1.00 94.50           N
ATOM   1129  OD1 ASN A 249       9.875 -12.671  14.517  1.00 94.50           O
ATOM   1130  N   ARG A 250       8.324  -9.913  12.836  1.00 94.44           N
ATOM   1131  CA  ARG A 250       6.887  -9.968  12.535  1.00 94.44           C
ATOM   1132  C   ARG A 250       6.426  -8.854  11.606  1.00 94.44           C
ATOM   1133  CB  ARG A 250       6.061 -10.002  13.820  1.00 94.44           C
ATOM   1134  O   ARG A 250       6.711  -7.690  11.866  1.00 94.44           O
ATOM   1135  CG  ARG A 250       6.253 -11.319  14.579  1.00 94.44           C
ATOM   1136  CD  ARG A 250       5.275 -11.371  15.754  1.00 94.44           C
ATOM   1137  NE  ARG A 250       5.268 -12.703  16.389  1.00 94.44           N
ATOM   1138  NH1 ARG A 250       2.980 -12.933  16.634  1.00 94.44           N
ATOM   1139  NH2 ARG A 250       4.343 -14.569  17.302  1.00 94.44           N
ATOM   1140  CZ  ARG A 250       4.199 -13.387  16.770  1.00 94.44           C
ATOM   1141  N   ALA A 251       5.666  -9.208  10.578  1.00 95.38           N
ATOM   1142  CA  ALA A 251       4.971  -8.267   9.699  1.00 95.38           C
ATOM   1143  C   ALA A 251       3.655  -8.878   9.201  1.00 95.38           C
ATOM   1144  CB  ALA A 251       5.883  -7.864   8.540  1.00 95.38           C
ATOM   1145  O   ALA A 251       3.444 -10.087   9.337  1.00 95.38           O
ATOM   1146  N   TYR A 252       2.778  -8.052   8.636  1.00 95.88           N
ATOM   1147  CA  TYR A 252       1.534  -8.522   8.033  1.00 95.88           C
ATOM   1148  C   TYR A 252       1.753  -8.853   6.549  1.00 95.88           C
ATOM   1149  CB  TYR A 252       0.441  -7.483   8.288  1.00 95.88           C
ATOM   1150  O   TYR A 252       2.473  -8.134   5.858  1.00 95.88           O
ATOM   1151  CG  TYR A 252      -0.943  -7.898   7.835  1.00 95.88           C
ATOM   1152  CD1 TYR A 252      -1.325  -7.760   6.487  1.00 95.88           C
ATOM   1153  CD2 TYR A 252      -1.851  -8.428   8.771  1.00 95.88           C
ATOM   1154  CE1 TYR A 252      -2.623  -8.124   6.081  1.00 95.88           C
ATOM   1155  CE2 TYR A 252      -3.140  -8.813   8.363  1.00 95.88           C
ATOM   1156  OH  TYR A 252      -4.783  -9.010   6.631  1.00 95.88           O
ATOM   1157  CZ  TYR A 252      -3.532  -8.655   7.019  1.00 95.88           C
ATOM   1158  N   LEU A 253       1.153  -9.941   6.068  1.00 95.69           N
ATOM   1159  CA  LEU A 253       1.111 -10.331   4.657  1.00 95.69           C
ATOM   1160  C   LEU A 253      -0.319 -10.247   4.154  1.00 95.69           C
ATOM   1161  CB  LEU A 253       1.626 -11.770   4.468  1.00 95.69           C
ATOM   1162  O   LEU A 253      -1.224 -10.749   4.816  1.00 95.69           O
ATOM   1163  CG  LEU A 253       3.135 -11.938   4.669  1.00 95.69           C
ATOM   1164  CD1 LEU A 253       3.538 -13.406   4.514  1.00 95.69           C
ATOM   1165  CD2 LEU A 253       3.916 -11.129   3.633  1.00 95.69           C
ATOM   1166  N   ASP A 254      -0.515  -9.677   2.969  1.00 91.19           N
ATOM   1167  CA  ASP A 254      -1.852  -9.486   2.404  1.00 91.19           C
ATOM   1168  C   ASP A 254      -2.294 -10.532   1.364  1.00 91.19           C
ATOM   1169  CB  ASP A 254      -2.020  -8.045   1.944  1.00 91.19           C
ATOM   1170  O   ASP A 254      -3.292 -10.333   0.675  1.00 91.19           O
ATOM   1171  CG  ASP A 254      -1.481  -7.736   0.549  1.00 91.19           C
ATOM   1172  OD1 ASP A 254      -0.970  -8.650  -0.130  1.00 91.19           O
ATOM   1173  OD2 ASP A 254      -1.576  -6.559   0.131  1.00 91.19           O
ATOM   1174  N   ASN A 255      -1.578 -11.663   1.288  1.00 91.56           N
ATOM   1175  CA  ASN A 255      -1.896 -12.812   0.426  1.00 91.56           C
ATOM   1176  C   ASN A 255      -1.746 -12.571  -1.097  1.00 91.56           C
ATOM   1177  CB  ASN A 255      -3.265 -13.372   0.861  1.00 91.56           C
ATOM   1178  O   ASN A 255      -2.298 -13.318  -1.900  1.00 91.56           O
ATOM   1179  CG  ASN A 255      -3.670 -14.673   0.204  1.00 91.56           C
ATOM   1180  ND2 ASN A 255      -4.952 -14.946   0.145  1.00 91.56           N
ATOM   1181  OD1 ASN A 255      -2.877 -15.473  -0.243  1.00 91.56           O
ATOM   1182  N   ARG A 256      -0.988 -11.559  -1.533  1.00 94.06           N
ATOM   1183  CA  ARG A 256      -0.570 -11.427  -2.942  1.00 94.06           C
ATOM   1184  C   ARG A 256       0.784 -12.109  -3.169  1.00 94.06           C
ATOM   1185  CB  ARG A 256      -0.653  -9.964  -3.405  1.00 94.06           C
ATOM   1186  O   ARG A 256       0.926 -13.300  -2.908  1.00 94.06           O
ATOM   1187  CG  ARG A 256      -2.051  -9.348  -3.281  1.00 94.06           C
ATOM   1188  CD  ARG A 256      -2.023  -7.881  -3.730  1.00 94.06           C
ATOM   1189  NE  ARG A 256      -1.376  -7.016  -2.728  1.00 94.06           N
ATOM   1190  NH1 ARG A 256      -0.350  -5.477  -4.111  1.00 94.06           N
ATOM   1191  NH2 ARG A 256      -0.177  -5.277  -1.929  1.00 94.06           N
ATOM   1192  CZ  ARG A 256      -0.651  -5.936  -2.935  1.00 94.06           C
ATOM   1193  N   GLU A 257       1.791 -11.399  -3.654  1.00 95.25           N
ATOM   1194  CA  GLU A 257       3.096 -11.978  -3.962  1.00 95.25           C
ATOM   1195  C   GLU A 257       4.207 -11.643  -2.954  1.00 95.25           C
ATOM   1196  CB  GLU A 257       3.488 -11.622  -5.394  1.00 95.25           C
ATOM   1197  O   GLU A 257       4.212 -10.590  -2.311  1.00 95.25           O
ATOM   1198  CG  GLU A 257       3.885 -10.161  -5.646  1.00 95.25           C
ATOM   1199  CD  GLU A 257       2.770  -9.116  -5.742  1.00 95.25           C
ATOM   1200  OE1 GLU A 257       3.128  -7.917  -5.849  1.00 95.25           O
ATOM   1201  OE2 GLU A 257       1.584  -9.493  -5.765  1.00 95.25           O
ATOM   1202  N   ILE A 258       5.210 -12.524  -2.865  1.00 97.38           N
ATOM   1203  CA  ILE A 258       6.440 -12.273  -2.107  1.00 97.38           C
ATOM   1204  C   ILE A 258       7.682 -12.838  -2.808  1.00 97.38           C
ATOM   1205  CB  ILE A 258       6.285 -12.764  -0.648  1.00 97.38           C
ATOM   1206  O   ILE A 258       7.711 -13.974  -3.277  1.00 97.38           O
ATOM   1207  CG1 ILE A 258       7.352 -12.131   0.270  1.00 97.38           C
ATOM   1208  CG2 ILE A 258       6.288 -14.297  -0.540  1.00 97.38           C
ATOM   1209  CD1 ILE A 258       7.147 -12.487   1.747  1.00 97.38           C
ATOM   1210  N   TRP A 259       8.753 -12.053  -2.829  1.00 97.50           N
ATOM   1211  CA  TRP A 259      10.096 -12.456  -3.226  1.00 97.50           C
ATOM   1212  C   TRP A 259      10.953 -12.741  -2.002  1.00 97.50           C
ATOM   1213  CB  TRP A 259      10.764 -11.395  -4.101  1.00 97.50           C
ATOM   1214  O   TRP A 259      10.992 -11.940  -1.068  1.00 97.50           O
ATOM   1215  CG  TRP A 259      10.164 -11.265  -5.458  1.00 97.50           C
ATOM   1216  CD1 TRP A 259      10.635 -11.825  -6.595  1.00 97.50           C
ATOM   1217  CD2 TRP A 259       8.965 -10.530  -5.836  1.00 97.50           C
ATOM   1218  CE2 TRP A 259       8.756 -10.707  -7.235  1.00 97.50           C
ATOM   1219  CE3 TRP A 259       8.050  -9.713  -5.143  1.00 97.50           C
ATOM   1220  NE1 TRP A 259       9.807 -11.493  -7.649  1.00 97.50           N
ATOM   1221  CH2 TRP A 259       6.753  -9.370  -7.171  1.00 97.50           C
ATOM   1222  CZ2 TRP A 259       7.659 -10.151  -7.902  1.00 97.50           C
ATOM   1223  CZ3 TRP A 259       6.967  -9.120  -5.807  1.00 97.50           C
ATOM   1224  N   VAL A 260      11.698 -13.846  -2.042  1.00 97.25           N
ATOM   1225  CA  VAL A 260      12.624 -14.250  -0.977  1.00 97.25           C
ATOM   1226  C   VAL A 260      14.055 -14.305  -1.502  1.00 97.25           C
ATOM   1227  CB  VAL A 260      12.224 -15.607  -0.375  1.00 97.25           C
ATOM   1228  O   VAL A 260      14.360 -15.069  -2.417  1.00 97.25           O
ATOM   1229  CG1 VAL A 260      13.085 -15.927   0.853  1.00 97.25           C
ATOM   1230  CG2 VAL A 260      10.756 -15.632   0.062  1.00 97.25           C
ATOM   1231  N   SER A 261      14.958 -13.541  -0.887  1.00 95.44           N
ATOM   1232  CA  SER A 261      16.400 -13.567  -1.161  1.00 95.44           C
ATOM   1233  C   SER A 261      17.192 -14.157   0.016  1.00 95.44           C
ATOM   1234  CB  SER A 261      16.886 -12.172  -1.556  1.00 95.44           C
ATOM   1235  O   SER A 261      16.790 -14.069   1.179  1.00 95.44           O
ATOM   1236  OG  SER A 261      18.266 -12.207  -1.868  1.00 95.44           O
ATOM   1237  N   GLY A 262      18.334 -14.784  -0.293  1.00 90.69           N
ATOM   1238  CA  GLY A 262      19.158 -15.539   0.665  1.00 90.69           C
ATOM   1239  C   GLY A 262      18.845 -17.042   0.741  1.00 90.69           C
ATOM   1240  O   GLY A 262      19.354 -17.728   1.627  1.00 90.69           O
ATOM   1241  N   GLY A 263      18.036 -17.563  -0.188  1.00 92.75           N
ATOM   1242  CA  GLY A 263      17.590 -18.960  -0.250  1.00 92.75           C
ATOM   1243  C   GLY A 263      16.134 -19.131   0.190  1.00 92.75           C
ATOM   1244  O   GLY A 263      15.490 -18.165   0.585  1.00 92.75           O
ATOM   1245  N   GLY A 264      15.618 -20.364   0.132  1.00 94.69           N
ATOM   1246  CA  GLY A 264      14.272 -20.671   0.628  1.00 94.69           C
ATOM   1247  C   GLY A 264      14.111 -20.300   2.107  1.00 94.69           C
ATOM   1248  O   GLY A 264      15.103 -20.212   2.852  1.00 94.69           O
ATOM   1249  N   ALA A 265      12.868 -20.065   2.516  1.00 97.19           N
ATOM   1250  CA  ALA A 265      12.536 -19.578   3.848  1.00 97.19           C
ATOM   1251  C   ALA A 265      11.286 -20.250   4.417  1.00 97.19           C
ATOM   1252  CB  ALA A 265      12.356 -18.059   3.796  1.00 97.19           C
ATOM   1253  O   ALA A 265      10.392 -20.668   3.690  1.00 97.19           O
ATOM   1254  N   THR A 266      11.215 -20.304   5.740  1.00 97.06           N
ATOM   1255  CA  THR A 266      10.038 -20.735   6.486  1.00 97.06           C
ATOM   1256  C   THR A 266       9.394 -19.539   7.184  1.00 97.06           C
ATOM   1257  CB  THR A 266      10.452 -21.803   7.498  1.00 97.06           C
ATOM   1258  O   THR A 266      10.076 -18.776   7.862  1.00 97.06           O
ATOM   1259  CG2 THR A 266       9.266 -22.273   8.313  1.00 97.06           C
ATOM   1260  OG1 THR A 266      10.961 -22.956   6.853  1.00 97.06           O
ATOM   1261  N   ILE A 267       8.077 -19.388   7.072  1.00 96.94           N
ATOM   1262  CA  ILE A 267       7.313 -18.397   7.843  1.00 96.94           C
ATOM   1263  C   ILE A 267       6.301 -19.095   8.753  1.00 96.94           C
ATOM   1264  CB  ILE A 267       6.674 -17.320   6.938  1.00 96.94           C
ATOM   1265  O   ILE A 267       5.841 -20.198   8.449  1.00 96.94           O
ATOM   1266  CG1 ILE A 267       5.595 -17.914   6.011  1.00 96.94           C
ATOM   1267  CG2 ILE A 267       7.764 -16.582   6.137  1.00 96.94           C
ATOM   1268  CD1 ILE A 267       4.806 -16.869   5.215  1.00 96.94           C
ATOM   1269  N   HIS A 268       5.955 -18.455   9.869  1.00 95.56           N
ATOM   1270  CA  HIS A 268       5.003 -18.984  10.846  1.00 95.56           C
ATOM   1271  C   HIS A 268       3.863 -17.996  11.078  1.00 95.56           C
ATOM   1272  CB  HIS A 268       5.718 -19.299  12.165  1.00 95.56           C
ATOM   1273  O   HIS A 268       4.121 -16.846  11.427  1.00 95.56           O
ATOM   1274  CG  HIS A 268       6.773 -20.366  12.040  1.00 95.56           C
ATOM   1275  CD2 HIS A 268       8.091 -20.182  11.720  1.00 95.56           C
ATOM   1276  ND1 HIS A 268       6.579 -21.715  12.224  1.00 95.56           N
ATOM   1277  CE1 HIS A 268       7.757 -22.330  12.030  1.00 95.56           C
ATOM   1278  NE2 HIS A 268       8.712 -21.437  11.724  1.00 95.56           N
ATOM   1279  N   SER A 269       2.616 -18.428  10.917  1.00 92.88           N
ATOM   1280  CA  SER A 269       1.444 -17.630  11.302  1.00 92.88           C
ATOM   1281  C   SER A 269       1.300 -17.545  12.825  1.00 92.88           C
ATOM   1282  CB  SER A 269       0.178 -18.238  10.697  1.00 92.88           C
ATOM   1283  O   SER A 269       1.944 -18.284  13.575  1.00 92.88           O
ATOM   1284  OG  SER A 269       0.117 -19.597  11.063  1.00 92.88           O
ATOM   1285  N   GLU A 270       0.401 -16.684  13.309  1.00 85.38           N
ATOM   1286  CA  GLU A 270       0.154 -16.527  14.750  1.00 85.38           C
ATOM   1287  C   GLU A 270      -0.284 -17.817  15.460  1.00 85.38           C
ATOM   1288  CB  GLU A 270      -0.901 -15.446  15.004  1.00 85.38           C
ATOM   1289  O   GLU A 270       0.114 -18.053  16.600  1.00 85.38           O
ATOM   1290  CG  GLU A 270      -0.436 -14.047  14.575  1.00 85.38           C
ATOM   1291  CD  GLU A 270      -0.970 -12.966  15.522  1.00 85.38           C
ATOM   1292  OE1 GLU A 270      -0.130 -12.123  15.938  1.00 85.38           O
ATOM   1293  OE2 GLU A 270      -2.145 -13.056  15.933  1.00 85.38           O
ATOM   1294  N   ASN A 271      -1.039 -18.688  14.783  1.00 86.31           N
ATOM   1295  CA  ASN A 271      -1.451 -19.991  15.323  1.00 86.31           C
ATOM   1296  C   ASN A 271      -0.342 -21.067  15.263  1.00 86.31           C
ATOM   1297  CB  ASN A 271      -2.771 -20.432  14.657  1.00 86.31           C
ATOM   1298  O   ASN A 271      -0.588 -22.221  15.611  1.00 86.31           O
ATOM   1299  CG  ASN A 271      -2.633 -20.833  13.200  1.00 86.31           C
ATOM   1300  ND2 ASN A 271      -3.709 -21.177  12.538  1.00 86.31           N
ATOM   1301  OD1 ASN A 271      -1.561 -20.842  12.620  1.00 86.31           O
ATOM   1302  N   GLY A 272       0.864 -20.711  14.807  1.00 88.19           N
ATOM   1303  CA  GLY A 272       2.017 -21.604  14.695  1.00 88.19           C
ATOM   1304  C   GLY A 272       2.075 -22.430  13.408  1.00 88.19           C
ATOM   1305  O   GLY A 272       3.017 -23.208  13.245  1.00 88.19           O
ATOM   1306  N   THR A 273       1.118 -22.264  12.486  1.00 95.81           N
ATOM   1307  CA  THR A 273       1.150 -22.949  11.183  1.00 95.81           C
ATOM   1308  C   THR A 273       2.378 -22.508  10.400  1.00 95.81           C
ATOM   1309  CB  THR A 273      -0.111 -22.737  10.330  1.00 95.81           C
ATOM   1310  O   THR A 273       2.696 -21.324  10.312  1.00 95.81           O
ATOM   1311  CG2 THR A 273      -0.136 -23.623   9.085  1.00 95.81           C
ATOM   1312  OG1 THR A 273      -1.248 -23.066  11.091  1.00 95.81           O
ATOM   1313  N   GLN A 274       3.083 -23.490   9.851  1.00 96.75           N
ATOM   1314  CA  GLN A 274       4.327 -23.291   9.132  1.00 96.75           C
ATOM   1315  C   GLN A 274       4.081 -23.320   7.624  1.00 96.75           C
ATOM   1316  CB  GLN A 274       5.304 -24.382   9.583  1.00 96.75           C
ATOM   1317  O   GLN A 274       3.499 -24.277   7.116  1.00 96.75           O
ATOM   1318  CG  GLN A 274       6.687 -24.164   8.975  1.00 96.75           C
ATOM   1319  CD  GLN A 274       7.707 -25.207   9.416  1.00 96.75           C
ATOM   1320  NE2 GLN A 274       8.771 -25.406   8.675  1.00 96.75           N
ATOM   1321  OE1 GLN A 274       7.598 -25.862  10.436  1.00 96.75           O
ATOM   1322  N   TYR A 275       4.611 -22.329   6.913  1.00 97.44           N
ATOM   1323  CA  TYR A 275       4.591 -22.270   5.454  1.00 97.44           C
ATOM   1324  C   TYR A 275       6.013 -22.200   4.900  1.00 97.44           C
ATOM   1325  CB  TYR A 275       3.728 -21.101   4.979  1.00 97.44           C
ATOM   1326  O   TYR A 275       6.900 -21.586   5.497  1.00 97.44           O
ATOM   1327  CG  TYR A 275       2.298 -21.167   5.472  1.00 97.44           C
ATOM   1328  CD1 TYR A 275       1.353 -21.946   4.778  1.00 97.44           C
ATOM   1329  CD2 TYR A 275       1.914 -20.460   6.628  1.00 97.44           C
ATOM   1330  CE1 TYR A 275       0.010 -21.967   5.198  1.00 97.44           C
ATOM   1331  CE2 TYR A 275       0.576 -20.497   7.064  1.00 97.44           C
ATOM   1332  OH  TYR A 275      -1.678 -21.241   6.737  1.00 97.44           O
ATOM   1333  CZ  TYR A 275      -0.382 -21.233   6.335  1.00 97.44           C
ATOM   1334  N   GLN A 276       6.233 -22.863   3.766  1.00 97.56           N
ATOM   1335  CA  GLN A 276       7.522 -22.899   3.079  1.00 97.56           C
ATOM   1336  C   GLN A 276       7.476 -22.013   1.844  1.00 97.56           C
ATOM   1337  CB  GLN A 276       7.883 -24.342   2.687  1.00 97.56           C
ATOM   1338  O   GLN A 276       6.612 -22.201   0.995  1.00 97.56           O
ATOM   1339  CG  GLN A 276       8.147 -25.247   3.898  1.00 97.56           C
ATOM   1340  CD  GLN A 276       9.345 -24.807   4.732  1.00 97.56           C
ATOM   1341  NE2 GLN A 276       9.531 -25.361   5.904  1.00 97.56           N
ATOM   1342  OE1 GLN A 276      10.158 -23.973   4.373  1.00 97.56           O
ATOM   1343  N   LEU A 277       8.428 -21.092   1.745  1.00 97.56           N
ATOM   1344  CA  LEU A 277       8.625 -20.208   0.605  1.00 97.56           C
ATOM   1345  C   LEU A 277       9.864 -20.646  -0.181  1.00 97.56           C
ATOM   1346  CB  LEU A 277       8.756 -18.753   1.083  1.00 97.56           C
ATOM   1347  O   LEU A 277      10.929 -20.921   0.390  1.00 97.56           O
ATOM   1348  CG  LEU A 277       7.583 -18.203   1.918  1.00 97.56           C
ATOM   1349  CD1 LEU A 277       7.912 -16.770   2.340  1.00 97.56           C
ATOM   1350  CD2 LEU A 277       6.265 -18.193   1.145  1.00 97.56           C
ATOM   1351  N   ALA A 278       9.738 -20.684  -1.502  1.00 96.62           N
ATOM   1352  CA  ALA A 278      10.857 -20.866  -2.411  1.00 96.62           C
ATOM   1353  C   ALA A 278      11.739 -19.607  -2.449  1.00 96.62           C
ATOM   1354  CB  ALA A 278      10.313 -21.232  -3.796  1.00 96.62           C
ATOM   1355  O   ALA A 278      11.293 -18.501  -2.144  1.00 96.62           O
ATOM   1356  N   ALA A 279      13.004 -19.771  -2.842  1.00 95.75           N
ATOM   1357  CA  ALA A 279      13.840 -18.627  -3.197  1.00 95.75           C
ATOM   1358  C   ALA A 279      13.294 -17.971  -4.476  1.00 95.75           C
ATOM   1359  CB  ALA A 279      15.286 -19.096  -3.389  1.00 95.75           C
ATOM   1360  O   ALA A 279      12.926 -18.679  -5.412  1.00 95.75           O
ATOM   1361  N   GLY A 280      13.288 -16.641  -4.537  1.00 95.56           N
ATOM   1362  CA  GLY A 280      12.653 -15.898  -5.624  1.00 95.56           C
ATOM   1363  C   GLY A 280      11.163 -15.675  -5.391  1.00 95.56           C
ATOM   1364  O   GLY A 280      10.740 -15.495  -4.251  1.00 95.56           O
ATOM   1365  N   TYR A 281      10.401 -15.614  -6.480  1.00 96.12           N
ATOM   1366  CA  TYR A 281       8.974 -15.293  -6.485  1.00 96.12           C
ATOM   1367  C   TYR A 281       8.112 -16.411  -5.883  1.00 96.12           C
ATOM   1368  CB  TYR A 281       8.551 -15.017  -7.933  1.00 96.12           C
ATOM   1369  O   TYR A 281       8.320 -17.590  -6.170  1.00 96.12           O
ATOM   1370  CG  TYR A 281       7.069 -14.757  -8.109  1.00 96.12           C
ATOM   1371  CD1 TYR A 281       6.211 -15.792  -8.528  1.00 96.12           C
ATOM   1372  CD2 TYR A 281       6.544 -13.483  -7.836  1.00 96.12           C
ATOM   1373  CE1 TYR A 281       4.834 -15.543  -8.682  1.00 96.12           C
ATOM   1374  CE2 TYR A 281       5.176 -13.221  -8.021  1.00 96.12           C
ATOM   1375  OH  TYR A 281       2.985 -14.030  -8.585  1.00 96.12           O
ATOM   1376  CZ  TYR A 281       4.313 -14.257  -8.431  1.00 96.12           C
ATOM   1377  N   ASN A 282       7.114 -16.023  -5.092  1.00 97.31           N
ATOM   1378  CA  ASN A 282       6.081 -16.885  -4.535  1.00 97.31           C
ATOM   1379  C   ASN A 282       4.722 -16.184  -4.662  1.00 97.31           C
ATOM   1380  CB  ASN A 282       6.376 -17.179  -3.055  1.00 97.31           C
ATOM   1381  O   ASN A 282       4.584 -15.024  -4.270  1.00 97.31           O
ATOM   1382  CG  ASN A 282       7.675 -17.910  -2.801  1.00 97.31           C
ATOM   1383  ND2 ASN A 282       8.773 -17.194  -2.724  1.00 97.31           N
ATOM   1384  OD1 ASN A 282       7.713 -19.117  -2.616  1.00 97.31           O
ATOM   1385  N   ASP A 283       3.725 -16.910  -5.157  1.00 97.19           N
ATOM   1386  CA  ASP A 283       2.320 -16.494  -5.173  1.00 97.19           C
ATOM   1387  C   ASP A 283       1.632 -17.061  -3.922  1.00 97.19           C
ATOM   1388  CB  ASP A 283       1.691 -16.985  -6.486  1.00 97.19           C
ATOM   1389  O   ASP A 283       1.401 -18.270  -3.823  1.00 97.19           O
ATOM   1390  CG  ASP A 283       0.204 -16.647  -6.647  1.00 97.19           C
ATOM   1391  OD1 ASP A 283      -0.479 -16.395  -5.628  1.00 97.19           O
ATOM   1392  OD2 ASP A 283      -0.265 -16.729  -7.801  1.00 97.19           O
ATOM   1393  N   LEU A 284       1.353 -16.203  -2.936  1.00 96.75           N
ATOM   1394  CA  LEU A 284       0.821 -16.629  -1.639  1.00 96.75           C
ATOM   1395  C   LEU A 284      -0.598 -17.195  -1.765  1.00 96.75           C
ATOM   1396  CB  LEU A 284       0.843 -15.449  -0.650  1.00 96.75           C
ATOM   1397  O   LEU A 284      -0.910 -18.199  -1.114  1.00 96.75           O
ATOM   1398  CG  LEU A 284       2.235 -14.856  -0.369  1.00 96.75           C
ATOM   1399  CD1 LEU A 284       2.106 -13.648   0.561  1.00 96.75           C
ATOM   1400  CD2 LEU A 284       3.136 -15.889   0.311  1.00 96.75           C
ATOM   1401  N   ALA A 285      -1.415 -16.620  -2.650  1.00 95.56           N
ATOM   1402  CA  ALA A 285      -2.783 -17.060  -2.885  1.00 95.56           C
ATOM   1403  C   ALA A 285      -2.814 -18.457  -3.503  1.00 95.56           C
ATOM   1404  CB  ALA A 285      -3.503 -16.032  -3.764  1.00 95.56           C
ATOM   1405  O   ALA A 285      -3.526 -19.335  -3.008  1.00 95.56           O
ATOM   1406  N   ALA A 286      -1.995 -18.701  -4.531  1.00 96.69           N
ATOM   1407  CA  ALA A 286      -1.872 -20.022  -5.148  1.00 96.69           C
ATOM   1408  C   ALA A 286      -1.330 -21.081  -4.170  1.00 96.69           C
ATOM   1409  CB  ALA A 286      -0.972 -19.901  -6.379  1.00 96.69           C
ATOM   1410  O   ALA A 286      -1.651 -22.266  -4.285  1.00 96.69           O
ATOM   1411  N   MET A 287      -0.533 -20.658  -3.187  1.00 96.19           N
ATOM   1412  CA  MET A 287      -0.003 -21.513  -2.123  1.00 96.19           C
ATOM   1413  C   MET A 287      -0.983 -21.721  -0.955  1.00 96.19           C
ATOM   1414  CB  MET A 287       1.329 -20.930  -1.636  1.00 96.19           C
ATOM   1415  O   MET A 287      -0.695 -22.519  -0.062  1.00 96.19           O
ATOM   1416  CG  MET A 287       2.408 -21.013  -2.722  1.00 96.19           C
ATOM   1417  SD  MET A 287       3.925 -20.104  -2.335  1.00 96.19           S
ATOM   1418  CE  MET A 287       4.616 -21.170  -1.055  1.00 96.19           C
ATOM   1419  N   GLY A 288      -2.131 -21.035  -0.948  1.00 94.81           N
ATOM   1420  CA  GLY A 288      -3.127 -21.117   0.121  1.00 94.81           C
ATOM   1421  C   GLY A 288      -2.672 -20.484   1.440  1.00 94.81           C
ATOM   1422  O   GLY A 288      -3.102 -20.933   2.502  1.00 94.81           O
ATOM   1423  N   ILE A 289      -1.789 -19.481   1.389  1.00 95.69           N
ATOM   1424  CA  ILE A 289      -1.274 -18.766   2.564  1.00 95.69           C
ATOM   1425  C   ILE A 289      -2.174 -17.549   2.831  1.00 95.69           C
ATOM   1426  CB  ILE A 289       0.201 -18.348   2.350  1.00 95.69           C
ATOM   1427  O   ILE A 289      -2.062 -16.561   2.118  1.00 95.69           O
ATOM   1428  CG1 ILE A 289       1.074 -19.591   2.075  1.00 95.69           C
ATOM   1429  CG2 ILE A 289       0.715 -17.577   3.585  1.00 95.69           C
ATOM   1430  CD1 ILE A 289       2.560 -19.315   1.817  1.00 95.69           C
ATOM   1431  N   PRO A 290      -3.062 -17.564   3.840  1.00 94.12           N
ATOM   1432  CA  PRO A 290      -4.021 -16.480   4.046  1.00 94.12           C
ATOM   1433  C   PRO A 290      -3.348 -15.172   4.481  1.00 94.12           C
ATOM   1434  CB  PRO A 290      -4.991 -17.002   5.109  1.00 94.12           C
ATOM   1435  O   PRO A 290      -2.234 -15.171   5.009  1.00 94.12           O
ATOM   1436  CG  PRO A 290      -4.121 -17.956   5.928  1.00 94.12           C
ATOM   1437  CD  PRO A 290      -3.203 -18.575   4.876  1.00 94.12           C
ATOM   1438  N   ALA A 291      -4.059 -14.056   4.326  1.00 94.00           N
ATOM   1439  CA  ALA A 291      -3.603 -12.780   4.862  1.00 94.00           C
ATOM   1440  C   ALA A 291      -3.553 -12.829   6.400  1.00 94.00           C
ATOM   1441  CB  ALA A 291      -4.495 -11.651   4.337  1.00 94.00           C
ATOM   1442  O   ALA A 291      -4.363 -13.514   7.029  1.00 94.00           O
ATOM   1443  N   GLY A 292      -2.596 -12.132   7.008  1.00 93.75           N
ATOM   1444  CA  GLY A 292      -2.408 -12.143   8.459  1.00 93.75           C
ATOM   1445  C   GLY A 292      -0.999 -11.766   8.892  1.00 93.75           C
ATOM   1446  O   GLY A 292      -0.123 -11.488   8.072  1.00 93.75           O
ATOM   1447  N   THR A 293      -0.761 -11.786  10.200  1.00 93.62           N
ATOM   1448  CA  THR A 293       0.570 -11.538  10.769  1.00 93.62           C
ATOM   1449  C   THR A 293       1.424 -12.807  10.827  1.00 93.62           C
ATOM   1450  CB  THR A 293       0.453 -10.858  12.131  1.00 93.62           C
ATOM   1451  O   THR A 293       1.026 -13.834  11.383  1.00 93.62           O
ATOM   1452  CG2 THR A 293       1.815 -10.515  12.744  1.00 93.62           C
ATOM   1453  OG1 THR A 293      -0.237  -9.639  11.957  1.00 93.62           O
ATOM   1454  N   TYR A 294       2.647 -12.712  10.299  1.00 94.94           N
ATOM   1455  CA  TYR A 294       3.603 -13.815  10.214  1.00 94.94           C
ATOM   1456  C   TYR A 294       4.934 -13.465  10.873  1.00 94.94           C
ATOM   1457  CB  TYR A 294       3.821 -14.217   8.750  1.00 94.94           C
ATOM   1458  O   TYR A 294       5.403 -12.330  10.802  1.00 94.94           O
ATOM   1459  CG  TYR A 294       2.609 -14.871   8.125  1.00 94.94           C
ATOM   1460  CD1 TYR A 294       2.489 -16.272   8.125  1.00 94.94           C
ATOM   1461  CD2 TYR A 294       1.594 -14.080   7.559  1.00 94.94           C
ATOM   1462  CE1 TYR A 294       1.345 -16.872   7.573  1.00 94.94           C
ATOM   1463  CE2 TYR A 294       0.443 -14.679   7.010  1.00 94.94           C
ATOM   1464  OH  TYR A 294      -0.779 -16.703   6.524  1.00 94.94           O
ATOM   1465  CZ  TYR A 294       0.316 -16.083   7.027  1.00 94.94           C
ATOM   1466  N   ALA A 295       5.567 -14.464  11.484  1.00 95.25           N
ATOM   1467  CA  ALA A 295       6.963 -14.431  11.892  1.00 95.25           C
ATOM   1468  C   ALA A 295       7.847 -14.970  10.758  1.00 95.25           C
ATOM   1469  CB  ALA A 295       7.126 -15.219  13.195  1.00 95.25           C
ATOM   1470  O   ALA A 295       7.683 -16.106  10.307  1.00 95.25           O
ATOM   1471  N   PHE A 296       8.794 -14.150  10.316  1.00 96.50           N
ATOM   1472  CA  PHE A 296       9.682 -14.415   9.193  1.00 96.50           C
ATOM   1473  C   PHE A 296      10.993 -15.057   9.654  1.00 96.50           C
ATOM   1474  CB  PHE A 296       9.921 -13.109   8.424  1.00 96.50           C
ATOM   1475  O   PHE A 296      11.527 -14.738  10.721  1.00 96.50           O
ATOM   1476  CG  PHE A 296       8.702 -12.586   7.687  1.00 96.50           C
ATOM   1477  CD1 PHE A 296       8.564 -12.801   6.303  1.00 96.50           C
ATOM   1478  CD2 PHE A 296       7.687 -11.898   8.379  1.00 96.50           C
ATOM   1479  CE1 PHE A 296       7.438 -12.309   5.621  1.00 96.50           C
ATOM   1480  CE2 PHE A 296       6.554 -11.428   7.704  1.00 96.50           C
ATOM   1481  CZ  PHE A 296       6.443 -11.609   6.321  1.00 96.50           C
ATOM   1482  N   GLN A 297      11.551 -15.957   8.843  1.00 95.88           N
ATOM   1483  CA  GLN A 297      12.853 -16.553   9.135  1.00 95.88           C
ATOM   1484  C   GLN A 297      13.965 -15.498   9.091  1.00 95.88           C
ATOM   1485  CB  GLN A 297      13.131 -17.713   8.173  1.00 95.88           C
ATOM   1486  O   GLN A 297      14.016 -14.670   8.178  1.00 95.88           O
ATOM   1487  CG  GLN A 297      14.443 -18.445   8.458  1.00 95.88           C
ATOM   1488  CD  GLN A 297      14.687 -19.569   7.464  1.00 95.88           C
ATOM   1489  NE2 GLN A 297      15.922 -19.797   7.081  1.00 95.88           N
ATOM   1490  OE1 GLN A 297      13.791 -20.255   7.003  1.00 95.88           O
ATOM   1491  N   LYS A 298      14.876 -15.585  10.065  1.00 94.38           N
ATOM   1492  CA  LYS A 298      16.090 -14.773  10.176  1.00 94.38           C
ATOM   1493  C   LYS A 298      17.090 -15.042   9.044  1.00 94.38           C
ATOM   1494  CB  LYS A 298      16.684 -15.019  11.573  1.00 94.38           C
ATOM   1495  O   LYS A 298      17.105 -16.124   8.459  1.00 94.38           O
ATOM   1496  CG  LYS A 298      17.848 -14.084  11.909  1.00 94.38           C
ATOM   1497  CD  LYS A 298      18.341 -14.327  13.332  1.00 94.38           C
ATOM   1498  CE  LYS A 298      19.583 -13.469  13.544  1.00 94.38           C
ATOM   1499  NZ  LYS A 298      19.991 -13.486  14.964  1.00 94.38           N
ATOM   1500  N   ASP A 299      17.937 -14.053   8.766  1.00 92.25           N
ATOM   1501  CA  ASP A 299      18.989 -14.079   7.743  1.00 92.25           C
ATOM   1502  C   ASP A 299      18.418 -14.277   6.331  1.00 92.25           C
ATOM   1503  CB  ASP A 299      20.120 -15.052   8.125  1.00 92.25           C
ATOM   1504  O   ASP A 299      18.971 -14.981   5.478  1.00 92.25           O
ATOM   1505  CG  ASP A 299      20.674 -14.798   9.533  1.00 92.25           C
ATOM   1506  OD1 ASP A 299      20.904 -13.616   9.880  1.00 92.25           O
ATOM   1507  OD2 ASP A 299      20.848 -15.785  10.282  1.00 92.25           O
ATOM   1508  N   ARG A 300      17.256 -13.662   6.103  1.00 94.56           N
ATOM   1509  CA  ARG A 300      16.537 -13.623   4.832  1.00 94.56           C
ATOM   1510  C   ARG A 300      16.041 -12.213   4.565  1.00 94.56           C
ATOM   1511  CB  ARG A 300      15.353 -14.600   4.851  1.00 94.56           C
ATOM   1512  O   ARG A 300      15.763 -11.443   5.489  1.00 94.56           O
ATOM   1513  CG  ARG A 300      15.742 -16.078   4.939  1.00 94.56           C
ATOM   1514  CD  ARG A 300      16.478 -16.537   3.677  1.00 94.56           C
ATOM   1515  NE  ARG A 300      16.815 -17.961   3.760  1.00 94.56           N
ATOM   1516  NH1 ARG A 300      18.859 -17.755   4.819  1.00 94.56           N
ATOM   1517  NH2 ARG A 300      18.063 -19.768   4.225  1.00 94.56           N
ATOM   1518  CZ  ARG A 300      17.918 -18.474   4.265  1.00 94.56           C
ATOM   1519  N   GLN A 301      15.921 -11.910   3.282  1.00 96.50           N
ATOM   1520  CA  GLN A 301      15.340 -10.671   2.795  1.00 96.50           C
ATOM   1521  C   GLN A 301      14.053 -10.982   2.049  1.00 96.50           C
ATOM   1522  CB  GLN A 301      16.335  -9.949   1.892  1.00 96.50           C
ATOM   1523  O   GLN A 301      14.002 -11.934   1.269  1.00 96.50           O
ATOM   1524  CG  GLN A 301      17.491  -9.341   2.689  1.00 96.50           C
ATOM   1525  CD  GLN A 301      18.552  -8.712   1.796  1.00 96.50           C
ATOM   1526  NE2 GLN A 301      19.474  -7.988   2.386  1.00 96.50           N
ATOM   1527  OE1 GLN A 301      18.594  -8.879   0.585  1.00 96.50           O
ATOM   1528  N   TYR A 302      13.042 -10.159   2.284  1.00 97.69           N
ATOM   1529  CA  TYR A 302      11.720 -10.309   1.701  1.00 97.69           C
ATOM   1530  C   TYR A 302      11.304  -9.002   1.043  1.00 97.69           C
ATOM   1531  CB  TYR A 302      10.708 -10.736   2.768  1.00 97.69           C
ATOM   1532  O   TYR A 302      11.602  -7.929   1.566  1.00 97.69           O
ATOM   1533  CG  TYR A 302      11.107 -11.968   3.557  1.00 97.69           C
ATOM   1534  CD1 TYR A 302      10.667 -13.244   3.157  1.00 97.69           C
ATOM   1535  CD2 TYR A 302      11.935 -11.831   4.687  1.00 97.69           C
ATOM   1536  CE1 TYR A 302      11.056 -14.386   3.889  1.00 97.69           C
ATOM   1537  CE2 TYR A 302      12.323 -12.963   5.420  1.00 97.69           C
ATOM   1538  OH  TYR A 302      12.240 -15.313   5.775  1.00 97.69           O
ATOM   1539  CZ  TYR A 302      11.878 -14.240   5.027  1.00 97.69           C
ATOM   1540  N   ALA A 303      10.599  -9.089  -0.074  1.00 97.81           N
ATOM   1541  CA  ALA A 303       9.928  -7.958  -0.700  1.00 97.81           C
ATOM   1542  C   ALA A 303       8.605  -8.434  -1.280  1.00 97.81           C
ATOM   1543  CB  ALA A 303      10.830  -7.372  -1.784  1.00 97.81           C
ATOM   1544  O   ALA A 303       8.530  -9.568  -1.731  1.00 97.81           O
ATOM   1545  N   GLY A 304       7.573  -7.608  -1.282  1.00 96.19           N
ATOM   1546  CA  GLY A 304       6.275  -7.983  -1.824  1.00 96.19           C
ATOM   1547  C   GLY A 304       5.158  -7.339  -1.036  1.00 96.19           C
ATOM   1548  O   GLY A 304       5.289  -6.207  -0.570  1.00 96.19           O
ATOM   1549  N   SER A 305       4.080  -8.087  -0.863  1.00 93.38           N
ATOM   1550  CA  SER A 305       2.822  -7.605  -0.313  1.00 93.38           C
ATOM   1551  C   SER A 305       2.803  -7.586   1.229  1.00 93.38           C
ATOM   1552  CB  SER A 305       1.730  -8.371  -1.032  1.00 93.38           C
ATOM   1553  O   SER A 305       1.917  -8.086   1.927  1.00 93.38           O
ATOM   1554  OG  SER A 305       1.415  -9.608  -0.434  1.00 93.38           O
ATOM   1555  N   ILE A 306       3.878  -7.007   1.763  1.00 97.00           N
ATOM   1556  CA  ILE A 306       4.198  -6.889   3.181  1.00 97.00           C
ATOM   1557  C   ILE A 306       3.681  -5.550   3.690  1.00 97.00           C
ATOM   1558  CB  ILE A 306       5.722  -7.020   3.389  1.00 97.00           C
ATOM   1559  O   ILE A 306       3.948  -4.509   3.097  1.00 97.00           O
ATOM   1560  CG1 ILE A 306       6.215  -8.418   2.944  1.00 97.00           C
ATOM   1561  CG2 ILE A 306       6.084  -6.760   4.862  1.00 97.00           C
ATOM   1562  CD1 ILE A 306       7.729  -8.532   2.763  1.00 97.00           C
ATOM   1563  N   LEU A 307       3.006  -5.549   4.831  1.00 95.38           N
ATOM   1564  CA  LEU A 307       2.492  -4.339   5.459  1.00 95.38           C
ATOM   1565  C   LEU A 307       3.097  -4.154   6.855  1.00 95.38           C
ATOM   1566  CB  LEU A 307       0.961  -4.387   5.520  1.00 95.38           C
ATOM   1567  O   LEU A 307       3.384  -5.144   7.546  1.00 95.38           O
ATOM   1568  CG  LEU A 307       0.264  -4.680   4.183  1.00 95.38           C
ATOM   1569  CD1 LEU A 307      -1.237  -4.736   4.424  1.00 95.38           C
ATOM   1570  CD2 LEU A 307       0.526  -3.588   3.153  1.00 95.38           C
ATOM   1571  N   PRO A 308       3.260  -2.899   7.309  1.00 92.69           N
ATOM   1572  CA  PRO A 308       3.536  -2.629   8.711  1.00 92.69           C
ATOM   1573  C   PRO A 308       2.439  -3.205   9.613  1.00 92.69           C
ATOM   1574  CB  PRO A 308       3.666  -1.110   8.829  1.00 92.69           C
ATOM   1575  O   PRO A 308       1.278  -3.308   9.224  1.00 92.69           O
ATOM   1576  CG  PRO A 308       3.974  -0.654   7.405  1.00 92.69           C
ATOM   1577  CD  PRO A 308       3.193  -1.652   6.557  1.00 92.69           C
ATOM   1578  N   THR A 309       2.810  -3.591  10.831  1.00 91.81           N
ATOM   1579  CA  THR A 309       1.887  -4.149  11.832  1.00 91.81           C
ATOM   1580  C   THR A 309       2.261  -3.650  13.228  1.00 91.81           C
ATOM   1581  CB  THR A 309       1.841  -5.688  11.734  1.00 91.81           C
ATOM   1582  O   THR A 309       3.252  -2.941  13.391  1.00 91.81           O
ATOM   1583  CG2 THR A 309       3.115  -6.381  12.212  1.00 91.81           C
ATOM   1584  OG1 THR A 309       0.792  -6.194  12.527  1.00 91.81           O
ATOM   1585  N   VAL A 310       1.490  -4.018  14.250  1.00 88.69           N
ATOM   1586  CA  VAL A 310       1.804  -3.729  15.655  1.00 88.69           C
ATOM   1587  C   VAL A 310       1.909  -5.037  16.427  1.00 88.69           C
ATOM   1588  CB  VAL A 310       0.776  -2.784  16.301  1.00 88.69           C
ATOM   1589  O   VAL A 310       0.918  -5.722  16.654  1.00 88.69           O
ATOM   1590  CG1 VAL A 310       1.265  -2.388  17.697  1.00 88.69           C
ATOM   1591  CG2 VAL A 310       0.588  -1.505  15.482  1.00 88.69           C
ATOM   1592  N   SER A 311       3.123  -5.391  16.850  1.00 85.31           N
ATOM   1593  CA  SER A 311       3.376  -6.561  17.697  1.00 85.31           C
ATOM   1594  C   SER A 311       4.659  -6.381  18.517  1.00 85.31           C
ATOM   1595  CB  SER A 311       3.446  -7.838  16.844  1.00 85.31           C
ATOM   1596  O   SER A 311       5.473  -5.510  18.216  1.00 85.31           O
ATOM   1597  OG  SER A 311       4.693  -7.944  16.182  1.00 85.31           O
ATOM   1598  N   ALA A 312       4.871  -7.227  19.532  1.00 80.94           N
ATOM   1599  CA  ALA A 312       6.042  -7.143  20.414  1.00 80.94           C
ATOM   1600  C   ALA A 312       7.396  -7.289  19.685  1.00 80.94           C
ATOM   1601  CB  ALA A 312       5.892  -8.214  21.504  1.00 80.94           C
ATOM   1602  O   ALA A 312       8.388  -6.732  20.141  1.00 80.94           O
ATOM   1603  N   ASN A 313       7.423  -8.001  18.551  1.00 89.31           N
ATOM   1604  CA  ASN A 313       8.631  -8.292  17.770  1.00 89.31           C
ATOM   1605  C   ASN A 313       8.483  -7.796  16.323  1.00 89.31           C
ATOM   1606  CB  ASN A 313       8.937  -9.800  17.832  1.00 89.31           C
ATOM   1607  O   ASN A 313       8.789  -8.525  15.376  1.00 89.31           O
ATOM   1608  CG  ASN A 313       9.269 -10.332  19.211  1.00 89.31           C
ATOM   1609  ND2 ASN A 313       9.196 -11.629  19.378  1.00 89.31           N
ATOM   1610  OD1 ASN A 313       9.589  -9.640  20.157  1.00 89.31           O
ATOM   1611  N   VAL A 314       7.937  -6.592  16.132  1.00 91.94           N
ATOM   1612  CA  VAL A 314       7.686  -6.061  14.788  1.00 91.94           C
ATOM   1613  C   VAL A 314       8.992  -5.877  14.010  1.00 91.94           C
ATOM   1614  CB  VAL A 314       6.838  -4.777  14.829  1.00 91.94           C
ATOM   1615  O   VAL A 314       9.961  -5.311  14.517  1.00 91.94           O
ATOM   1616  CG1 VAL A 314       7.620  -3.490  15.109  1.00 91.94           C
ATOM   1617  CG2 VAL A 314       6.097  -4.625  13.508  1.00 91.94           C
ATOM   1618  N   ALA A 315       9.025  -6.372  12.778  1.00 94.62           N
ATOM   1619  CA  ALA A 315      10.112  -6.118  11.848  1.00 94.62           C
ATOM   1620  C   ALA A 315       9.989  -4.702  11.276  1.00 94.62           C
ATOM   1621  CB  ALA A 315      10.090  -7.175  10.742  1.00 94.62           C
ATOM   1622  O   ALA A 315       8.889  -4.208  11.037  1.00 94.62           O
ATOM   1623  N   LYS A 316      11.129  -4.061  11.006  1.00 93.69           N
ATOM   1624  CA  LYS A 316      11.144  -2.777  10.303  1.00 93.69           C
ATOM   1625  C   LYS A 316      10.778  -2.998   8.836  1.00 93.69           C
ATOM   1626  CB  LYS A 316      12.513  -2.106  10.465  1.00 93.69           C
ATOM   1627  O   LYS A 316      11.512  -3.691   8.129  1.00 93.69           O
ATOM   1628  CG  LYS A 316      12.512  -0.722   9.805  1.00 93.69           C
ATOM   1629  CD  LYS A 316      13.859  -0.021   9.983  1.00 93.69           C
ATOM   1630  CE  LYS A 316      13.763   1.342   9.297  1.00 93.69           C
ATOM   1631  NZ  LYS A 316      15.026   2.105   9.418  1.00 93.69           N
ATOM   1632  N   VAL A 317       9.691  -2.375   8.389  1.00 96.00           N
ATOM   1633  CA  VAL A 317       9.296  -2.365   6.979  1.00 96.00           C
ATOM   1634  C   VAL A 317      10.042  -1.249   6.255  1.00 96.00           C
ATOM   1635  CB  VAL A 317       7.769  -2.254   6.812  1.00 96.00           C
ATOM   1636  O   VAL A 317      10.240  -0.157   6.786  1.00 96.00           O
ATOM   1637  CG1 VAL A 317       7.356  -2.457   5.349  1.00 96.00           C
ATOM   1638  CG2 VAL A 317       7.042  -3.328   7.631  1.00 96.00           C
ATOM   1639  N   GLN A 318      10.524  -1.535   5.050  1.00 96.50           N
ATOM   1640  CA  GLN A 318      11.282  -0.588   4.235  1.00 96.50           C
ATOM   1641  C   GLN A 318      10.792  -0.611   2.786  1.00 96.50           C
ATOM   1642  CB  GLN A 318      12.780  -0.923   4.293  1.00 96.50           C
ATOM   1643  O   GLN A 318      10.336  -1.658   2.326  1.00 96.50           O
ATOM   1644  CG  GLN A 318      13.342  -0.862   5.720  1.00 96.50           C
ATOM   1645  CD  GLN A 318      14.846  -1.074   5.744  1.00 96.50           C
ATOM   1646  NE2 GLN A 318      15.627  -0.065   5.432  1.00 96.50           N
ATOM   1647  OE1 GLN A 318      15.359  -2.135   6.050  1.00 96.50           O
ATOM   1648  N   PRO A 319      10.925   0.493   2.035  1.00 97.62           N
ATOM   1649  CA  PRO A 319      10.693   0.474   0.597  1.00 97.62           C
ATOM   1650  C   PRO A 319      11.740  -0.390  -0.101  1.00 97.62           C
ATOM   1651  CB  PRO A 319      10.787   1.922   0.115  1.00 97.62           C
ATOM   1652  O   PRO A 319      12.930  -0.322   0.224  1.00 97.62           O
ATOM   1653  CG  PRO A 319      10.694   2.736   1.397  1.00 97.62           C
ATOM   1654  CD  PRO A 319      11.287   1.830   2.467  1.00 97.62           C
ATOM   1655  N   VAL A 320      11.309  -1.168  -1.087  1.00 97.81           N
ATOM   1656  CA  VAL A 320      12.171  -2.033  -1.890  1.00 97.81           C
ATOM   1657  C   VAL A 320      11.780  -1.940  -3.356  1.00 97.81           C
ATOM   1658  CB  VAL A 320      12.110  -3.496  -1.408  1.00 97.81           C
ATOM   1659  O   VAL A 320      10.603  -2.012  -3.693  1.00 97.81           O
ATOM   1660  CG1 VAL A 320      13.018  -4.406  -2.248  1.00 97.81           C
ATOM   1661  CG2 VAL A 320      12.581  -3.611   0.041  1.00 97.81           C
ATOM   1662  N   ALA A 321      12.773  -1.843  -4.238  1.00 97.69           N
ATOM   1663  CA  ALA A 321      12.580  -2.185  -5.642  1.00 97.69           C
ATOM   1664  C   ALA A 321      13.008  -3.640  -5.872  1.00 97.69           C
ATOM   1665  CB  ALA A 321      13.317  -1.191  -6.545  1.00 97.69           C
ATOM   1666  O   ALA A 321      14.140  -4.022  -5.562  1.00 97.69           O
ATOM   1667  N   VAL A 322      12.104  -4.452  -6.413  1.00 97.12           N
ATOM   1668  CA  VAL A 322      12.410  -5.781  -6.944  1.00 97.12           C
ATOM   1669  C   VAL A 322      12.835  -5.593  -8.391  1.00 97.12           C
ATOM   1670  CB  VAL A 322      11.206  -6.734  -6.856  1.00 97.12           C
ATOM   1671  O   VAL A 322      12.020  -5.229  -9.233  1.00 97.12           O
ATOM   1672  CG1 VAL A 322      11.623  -8.151  -7.264  1.00 97.12           C
ATOM   1673  CG2 VAL A 322      10.602  -6.780  -5.447  1.00 97.12           C
ATOM   1674  N   LEU A 323      14.117  -5.804  -8.665  1.00 95.88           N
ATOM   1675  CA  LEU A 323      14.703  -5.688  -9.997  1.00 95.88           C
ATOM   1676  C   LEU A 323      14.761  -7.083 -10.602  1.00 95.88           C
ATOM   1677  CB  LEU A 323      16.114  -5.077  -9.898  1.00 95.88           C
ATOM   1678  O   LEU A 323      15.455  -7.935 -10.050  1.00 95.88           O
ATOM   1679  CG  LEU A 323      16.222  -3.797  -9.054  1.00 95.88           C
ATOM   1680  CD1 LEU A 323      17.686  -3.361  -8.983  1.00 95.88           C
ATOM   1681  CD2 LEU A 323      15.348  -2.673  -9.612  1.00 95.88           C
ATOM   1682  N   SER A 324      14.063  -7.319 -11.706  1.00 93.50           N
ATOM   1683  CA  SER A 324      14.037  -8.617 -12.383  1.00 93.50           C
ATOM   1684  C   SER A 324      14.623  -8.488 -13.783  1.00 93.50           C
ATOM   1685  CB  SER A 324      12.617  -9.183 -12.433  1.00 93.50           C
ATOM   1686  O   SER A 324      14.209  -7.631 -14.559  1.00 93.50           O
ATOM   1687  OG  SER A 324      12.082  -9.280 -11.124  1.00 93.50           O
ATOM   1688  N   ALA A 325      15.583  -9.354 -14.101  1.00 90.81           N
ATOM   1689  CA  ALA A 325      16.193  -9.477 -15.417  1.00 90.81           C
ATOM   1690  C   ALA A 325      16.211 -10.955 -15.816  1.00 90.81           C
ATOM   1691  CB  ALA A 325      17.593  -8.852 -15.416  1.00 90.81           C
ATOM   1692  O   ALA A 325      17.074 -11.723 -15.373  1.00 90.81           O
ATOM   1693  N   SER A 326      15.252 -11.344 -16.659  1.00 85.19           N
ATOM   1694  CA  SER A 326      15.035 -12.729 -17.111  1.00 85.19           C
ATOM   1695  C   SER A 326      14.938 -13.708 -15.925  1.00 85.19           C
ATOM   1696  CB  SER A 326      16.064 -13.105 -18.189  1.00 85.19           C
ATOM   1697  O   SER A 326      13.971 -13.636 -15.173  1.00 85.19           O
ATOM   1698  OG  SER A 326      16.142 -12.042 -19.124  1.00 85.19           O
ATOM   1699  N   ASP A 327      15.944 -14.559 -15.698  1.00 81.19           N
ATOM   1700  CA  ASP A 327      15.943 -15.557 -14.613  1.00 81.19           C
ATOM   1701  C   ASP A 327      16.569 -15.051 -13.300  1.00 81.19           C
ATOM   1702  CB  ASP A 327      16.678 -16.818 -15.086  1.00 81.19           C
ATOM   1703  O   ASP A 327      16.675 -15.788 -12.317  1.00 81.19           O
ATOM   1704  CG  ASP A 327      16.066 -17.454 -16.334  1.00 81.19           C
ATOM   1705  OD1 ASP A 327      14.827 -17.399 -16.485  1.00 81.19           O
ATOM   1706  OD2 ASP A 327      16.864 -18.001 -17.127  1.00 81.19           O
ATOM   1707  N   SER A 328      17.042 -13.805 -13.275  1.00 88.31           N
ATOM   1708  CA  SER A 328      17.719 -13.218 -12.120  1.00 88.31           C
ATOM   1709  C   SER A 328      16.893 -12.101 -11.500  1.00 88.31           C
ATOM   1710  CB  SER A 328      19.125 -12.752 -12.503  1.00 88.31           C
ATOM   1711  O   SER A 328      16.224 -11.346 -12.202  1.00 88.31           O
ATOM   1712  OG  SER A 328      19.102 -11.613 -13.337  1.00 88.31           O
ATOM   1713  N   PHE A 329      16.970 -11.963 -10.176  1.00 94.19           N
ATOM   1714  CA  PHE A 329      16.377 -10.830  -9.479  1.00 94.19           C
ATOM   1715  C   PHE A 329      17.296 -10.292  -8.380  1.00 94.19           C
ATOM   1716  CB  PHE A 329      14.971 -11.170  -8.954  1.00 94.19           C
ATOM   1717  O   PHE A 329      18.170 -10.999  -7.862  1.00 94.19           O
ATOM   1718  CG  PHE A 329      14.978 -11.943  -7.651  1.00 94.19           C
ATOM   1719  CD1 PHE A 329      15.283 -13.316  -7.652  1.00 94.19           C
ATOM   1720  CD2 PHE A 329      14.745 -11.274  -6.434  1.00 94.19           C
ATOM   1721  CE1 PHE A 329      15.398 -14.009  -6.436  1.00 94.19           C
ATOM   1722  CE2 PHE A 329      14.840 -11.972  -5.218  1.00 94.19           C
ATOM   1723  CZ  PHE A 329      15.185 -13.334  -5.222  1.00 94.19           C
ATOM   1724  N   LYS A 330      17.089  -9.027  -8.019  1.00 95.81           N
ATOM   1725  CA  LYS A 330      17.756  -8.332  -6.916  1.00 95.81           C
ATOM   1726  C   LYS A 330      16.740  -7.525  -6.121  1.00 95.81           C
ATOM   1727  CB  LYS A 330      18.878  -7.425  -7.458  1.00 95.81           C
ATOM   1728  O   LYS A 330      15.775  -7.011  -6.676  1.00 95.81           O
ATOM   1729  CG  LYS A 330      20.048  -8.180  -8.106  1.00 95.81           C
ATOM   1730  CD  LYS A 330      20.843  -8.982  -7.071  1.00 95.81           C
ATOM   1731  CE  LYS A 330      21.908  -9.830  -7.752  1.00 95.81           C
ATOM   1732  NZ  LYS A 330      22.696 -10.530  -6.719  1.00 95.81           N
ATOM   1733  N   LEU A 331      16.977  -7.409  -4.818  1.00 97.38           N
ATOM   1734  CA  LEU A 331      16.182  -6.570  -3.924  1.00 97.38           C
ATOM   1735  C   LEU A 331      17.003  -5.333  -3.561  1.00 97.38           C
ATOM   1736  CB  LEU A 331      15.760  -7.369  -2.677  1.00 97.38           C
ATOM   1737  O   LEU A 331      18.080  -5.461  -2.979  1.00 97.38           O
ATOM   1738  CG  LEU A 331      14.973  -8.665  -2.951  1.00 97.38           C
ATOM   1739  CD1 LEU A 331      14.505  -9.270  -1.626  1.00 97.38           C
ATOM   1740  CD2 LEU A 331      13.754  -8.430  -3.838  1.00 97.38           C
ATOM   1741  N   ALA A 332      16.500  -4.155  -3.920  1.00 97.62           N
ATOM   1742  CA  ALA A 332      17.124  -2.872  -3.631  1.00 97.62           C
ATOM   1743  C   ALA A 332      16.378  -2.173  -2.492  1.00 97.62           C
ATOM   1744  CB  ALA A 332      17.169  -2.056  -4.927  1.00 97.62           C
ATOM   1745  O   ALA A 332      15.370  -1.504  -2.715  1.00 97.62           O
ATOM   1746  N   PHE A 333      16.867  -2.355  -1.265  1.00 97.56           N
ATOM   1747  CA  PHE A 333      16.268  -1.778  -0.062  1.00 97.56           C
ATOM   1748  C   PHE A 333      16.636  -0.310   0.077  1.00 97.56           C
ATOM   1749  CB  PHE A 333      16.736  -2.546   1.180  1.00 97.56           C
ATOM   1750  O   PHE A 333      17.811   0.012   0.205  1.00 97.56           O
ATOM   1751  CG  PHE A 333      16.055  -3.880   1.367  1.00 97.56           C
ATOM   1752  CD1 PHE A 333      14.976  -3.985   2.261  1.00 97.56           C
ATOM   1753  CD2 PHE A 333      16.485  -5.011   0.649  1.00 97.56           C
ATOM   1754  CE1 PHE A 333      14.314  -5.211   2.419  1.00 97.56           C
ATOM   1755  CE2 PHE A 333      15.821  -6.239   0.812  1.00 97.56           C
ATOM   1756  CZ  PHE A 333      14.725  -6.337   1.688  1.00 97.56           C
ATOM   1757  N   TYR A 334      15.651   0.578   0.117  1.00 97.25           N
ATOM   1758  CA  TYR A 334      15.897   2.000   0.303  1.00 97.25           C
ATOM   1759  C   TYR A 334      16.014   2.365   1.786  1.00 97.25           C
ATOM   1760  CB  TYR A 334      14.809   2.799  -0.404  1.00 97.25           C
ATOM   1761  O   TYR A 334      15.170   2.016   2.619  1.00 97.25           O
ATOM   1762  CG  TYR A 334      14.990   4.297  -0.294  1.00 97.25           C
ATOM   1763  CD1 TYR A 334      14.200   5.027   0.613  1.00 97.25           C
ATOM   1764  CD2 TYR A 334      15.959   4.954  -1.077  1.00 97.25           C
ATOM   1765  CE1 TYR A 334      14.372   6.416   0.738  1.00 97.25           C
ATOM   1766  CE2 TYR A 334      16.127   6.347  -0.963  1.00 97.25           C
ATOM   1767  OH  TYR A 334      15.487   8.421   0.064  1.00 97.25           O
ATOM   1768  CZ  TYR A 334      15.329   7.079  -0.060  1.00 97.25           C
ATOM   1769  N   SER A 335      17.067   3.101   2.133  1.00 93.94           N
ATOM   1770  CA  SER A 335      17.222   3.721   3.449  1.00 93.94           C
ATOM   1771  C   SER A 335      18.194   4.891   3.367  1.00 93.94           C
ATOM   1772  CB  SER A 335      17.693   2.681   4.474  1.00 93.94           C
ATOM   1773  O   SER A 335      19.119   4.835   2.576  1.00 93.94           O
ATOM   1774  OG  SER A 335      19.072   2.387   4.407  1.00 93.94           O
ATOM   1775  N   ASN A 336      18.015   5.947   4.167  1.00 89.06           N
ATOM   1776  CA  ASN A 336      18.945   7.089   4.261  1.00 89.06           C
ATOM   1777  C   ASN A 336      19.509   7.565   2.900  1.00 89.06           C
ATOM   1778  CB  ASN A 336      20.072   6.767   5.262  1.00 89.06           C
ATOM   1779  O   ASN A 336      20.725   7.677   2.750  1.00 89.06           O
ATOM   1780  CG  ASN A 336      19.607   6.236   6.599  1.00 89.06           C
ATOM   1781  ND2 ASN A 336      20.326   5.301   7.175  1.00 89.06           N
ATOM   1782  OD1 ASN A 336      18.596   6.641   7.147  1.00 89.06           O
ATOM   1783  N   SER A 337      18.634   7.785   1.914  1.00 90.62           N
ATOM   1784  CA  SER A 337      18.978   8.253   0.559  1.00 90.62           C
ATOM   1785  C   SER A 337      19.853   7.326  -0.297  1.00 90.62           C
ATOM   1786  CB  SER A 337      19.559   9.671   0.592  1.00 90.62           C
ATOM   1787  O   SER A 337      20.271   7.732  -1.373  1.00 90.62           O
ATOM   1788  OG  SER A 337      18.728  10.549   1.337  1.00 90.62           O
ATOM   1789  N   HIS A 338      20.084   6.083   0.124  1.00 93.69           N
ATOM   1790  CA  HIS A 338      20.791   5.067  -0.652  1.00 93.69           C
ATOM   1791  C   HIS A 338      19.925   3.815  -0.815  1.00 93.69           C
ATOM   1792  CB  HIS A 338      22.149   4.760   0.002  1.00 93.69           C
ATOM   1793  O   HIS A 338      18.947   3.607  -0.089  1.00 93.69           O
ATOM   1794  CG  HIS A 338      22.066   4.164   1.383  1.00 93.69           C
ATOM   1795  CD2 HIS A 338      22.117   2.838   1.719  1.00 93.69           C
ATOM   1796  ND1 HIS A 338      21.920   4.871   2.548  1.00 93.69           N
ATOM   1797  CE1 HIS A 338      21.865   3.988   3.558  1.00 93.69           C
ATOM   1798  NE2 HIS A 338      22.013   2.736   3.112  1.00 93.69           N
ATOM   1799  N   VAL A 339      20.305   2.952  -1.756  1.00 96.88           N
ATOM   1800  CA  VAL A 339      19.779   1.587  -1.845  1.00 96.88           C
ATOM   1801  C   VAL A 339      20.827   0.577  -1.412  1.00 96.88           C
ATOM   1802  CB  VAL A 339      19.186   1.233  -3.218  1.00 96.88           C
ATOM   1803  O   VAL A 339      22.001   0.689  -1.759  1.00 96.88           O
ATOM   1804  CG1 VAL A 339      17.929   2.066  -3.472  1.00 96.88           C
ATOM   1805  CG2 VAL A 339      20.178   1.383  -4.373  1.00 96.88           C
ATOM   1806  N   THR A 340      20.405  -0.431  -0.663  1.00 96.44           N
ATOM   1807  CA  THR A 340      21.225  -1.581  -0.300  1.00 96.44           C
ATOM   1808  C   THR A 340      20.848  -2.764  -1.186  1.00 96.44           C
ATOM   1809  CB  THR A 340      21.091  -1.934   1.186  1.00 96.44           C
ATOM   1810  O   THR A 340      19.709  -3.229  -1.143  1.00 96.44           O
ATOM   1811  CG2 THR A 340      22.083  -3.021   1.604  1.00 96.44           C
ATOM   1812  OG1 THR A 340      21.337  -0.817   2.010  1.00 96.44           O
ATOM   1813  N   ILE A 341      21.808  -3.269  -1.962  1.00 95.25           N
ATOM   1814  CA  ILE A 341      21.685  -4.473  -2.800  1.00 95.25           C
ATOM   1815  C   ILE A 341      22.832  -5.412  -2.423  1.00 95.25           C
ATOM   1816  CB  ILE A 341      21.710  -4.124  -4.309  1.00 95.25           C
ATOM   1817  O   ILE A 341      23.978  -4.977  -2.331  1.00 95.25           O
ATOM   1818  CG1 ILE A 341      20.537  -3.198  -4.698  1.00 95.25           C
ATOM   1819  CG2 ILE A 341      21.654  -5.410  -5.157  1.00 95.25           C
ATOM   1820  CD1 ILE A 341      20.679  -2.566  -6.087  1.00 95.25           C
ATOM   1821  N   ASP A 342      22.540  -6.691  -2.166  1.00 91.06           N
ATOM   1822  CA  ASP A 342      23.537  -7.698  -1.757  1.00 91.06           C
ATOM   1823  C   ASP A 342      24.449  -7.230  -0.595  1.00 91.06           C
ATOM   1824  CB  ASP A 342      24.356  -8.185  -2.964  1.00 91.06           C
ATOM   1825  O   ASP A 342      25.659  -7.469  -0.587  1.00 91.06           O
ATOM   1826  CG  ASP A 342      23.543  -8.811  -4.094  1.00 91.06           C
ATOM   1827  OD1 ASP A 342      22.545  -9.524  -3.846  1.00 91.06           O
ATOM   1828  OD2 ASP A 342      23.980  -8.682  -5.258  1.00 91.06           O
ATOM   1829  N   ASN A 343      23.870  -6.536   0.393  1.00 88.50           N
ATOM   1830  CA  ASN A 343      24.567  -5.944   1.548  1.00 88.50           C
ATOM   1831  C   ASN A 343      25.606  -4.857   1.204  1.00 88.50           C
ATOM   1832  CB  ASN A 343      25.140  -7.050   2.456  1.00 88.50           C
ATOM   1833  O   ASN A 343      26.498  -4.577   2.008  1.00 88.50           O
ATOM   1834  CG  ASN A 343      24.094  -8.053   2.891  1.00 88.50           C
ATOM   1835  ND2 ASN A 343      24.397  -9.328   2.833  1.00 88.50           N
ATOM   1836  OD1 ASN A 343      22.995  -7.707   3.288  1.00 88.50           O
ATOM   1837  N   LYS A 344      25.500  -4.228   0.031  1.00 93.94           N
ATOM   1838  CA  LYS A 344      26.296  -3.060  -0.367  1.00 93.94           C
ATOM   1839  C   LYS A 344      25.391  -1.865  -0.624  1.00 93.94           C
ATOM   1840  CB  LYS A 344      27.105  -3.378  -1.625  1.00 93.94           C
ATOM   1841  O   LYS A 344      24.317  -2.024  -1.194  1.00 93.94           O
ATOM   1842  CG  LYS A 344      28.166  -4.451  -1.370  1.00 93.94           C
ATOM   1843  CD  LYS A 344      28.926  -4.699  -2.671  1.00 93.94           C
ATOM   1844  CE  LYS A 344      29.955  -5.807  -2.471  1.00 93.94           C
ATOM   1845  NZ  LYS A 344      30.629  -6.110  -3.755  1.00 93.94           N
ATOM   1846  N   ASN A 345      25.847  -0.684  -0.219  1.00 95.88           N
ATOM   1847  CA  ASN A 345      25.111   0.563  -0.394  1.00 95.88           C
ATOM   1848  C   ASN A 345      25.501   1.249  -1.703  1.00 95.88           C
ATOM   1849  CB  ASN A 345      25.345   1.476   0.819  1.00 95.88           C
ATOM   1850  O   ASN A 345      26.683   1.316  -2.042  1.00 95.88           O
ATOM   1851  CG  ASN A 345      24.717   0.940   2.090  1.00 95.88           C
ATOM   1852  ND2 ASN A 345      25.005   1.552   3.210  1.00 95.88           N
ATOM   1853  OD1 ASN A 345      23.956  -0.016   2.099  1.00 95.88           O
ATOM   1854  N   TYR A 346      24.501   1.789  -2.390  1.00 96.56           N
ATOM   1855  CA  TYR A 346      24.630   2.525  -3.637  1.00 96.56           C
ATOM   1856  C   TYR A 346      23.836   3.830  -3.539  1.00 96.56           C
ATOM   1857  CB  TYR A 346      24.125   1.658  -4.800  1.00 96.56           C
ATOM   1858  O   TYR A 346      22.672   3.824  -3.145  1.00 96.56           O
ATOM   1859  CG  TYR A 346      24.855   0.338  -4.973  1.00 96.56           C
ATOM   1860  CD1 TYR A 346      25.977   0.274  -5.817  1.00 96.56           C
ATOM   1861  CD2 TYR A 346      24.418  -0.822  -4.300  1.00 96.56           C
ATOM   1862  CE1 TYR A 346      26.657  -0.942  -6.005  1.00 96.56           C
ATOM   1863  CE2 TYR A 346      25.111  -2.038  -4.464  1.00 96.56           C
ATOM   1864  OH  TYR A 346      26.888  -3.270  -5.535  1.00 96.56           O
ATOM   1865  CZ  TYR A 346      26.226  -2.100  -5.325  1.00 96.56           C
ATOM   1866  N   GLU A 347      24.460   4.941  -3.924  1.00 94.69           N
ATOM   1867  CA  GLU A 347      23.864   6.290  -3.887  1.00 94.69           C
ATOM   1868  C   GLU A 347      22.914   6.563  -5.067  1.00 94.69           C
ATOM   1869  CB  GLU A 347      24.993   7.336  -3.887  1.00 94.69           C
ATOM   1870  O   GLU A 347      22.330   7.637  -5.163  1.00 94.69           O
ATOM   1871  CG  GLU A 347      25.948   7.250  -2.685  1.00 94.69           C
ATOM   1872  CD  GLU A 347      25.287   7.543  -1.327  1.00 94.69           C
ATOM   1873  OE1 GLU A 347      25.824   7.038  -0.314  1.00 94.69           O
ATOM   1874  OE2 GLU A 347      24.282   8.284  -1.296  1.00 94.69           O
ATOM   1875  N   SER A 348      22.783   5.621  -6.003  1.00 94.44           N
ATOM   1876  CA  SER A 348      21.928   5.761  -7.180  1.00 94.44           C
ATOM   1877  C   SER A 348      21.274   4.437  -7.555  1.00 94.44           C
ATOM   1878  CB  SER A 348      22.713   6.340  -8.363  1.00 94.44           C
ATOM   1879  O   SER A 348      21.882   3.368  -7.449  1.00 94.44           O
ATOM   1880  OG  SER A 348      23.746   5.467  -8.788  1.00 94.44           O
ATOM   1881  N   LEU A 349      20.033   4.533  -8.025  1.00 96.88           N
ATOM   1882  CA  LEU A 349      19.295   3.463  -8.680  1.00 96.88           C
ATOM   1883  C   LEU A 349      18.529   4.076  -9.846  1.00 96.88           C
ATOM   1884  CB  LEU A 349      18.330   2.806  -7.680  1.00 96.88           C
ATOM   1885  O   LEU A 349      17.775   5.026  -9.651  1.00 96.88           O
ATOM   1886  CG  LEU A 349      17.463   1.695  -8.303  1.00 96.88           C
ATOM   1887  CD1 LEU A 349      18.282   0.480  -8.739  1.00 96.88           C
ATOM   1888  CD2 LEU A 349      16.412   1.228  -7.301  1.00 96.88           C
ATOM   1889  N   GLY A 350      18.688   3.534 -11.046  1.00 95.31           N
ATOM   1890  CA  GLY A 350      18.001   4.082 -12.201  1.00 95.31           C
ATOM   1891  C   GLY A 350      17.896   3.147 -13.388  1.00 95.31           C
ATOM   1892  O   GLY A 350      18.419   2.037 -13.377  1.00 95.31           O
ATOM   1893  N   ILE A 351      17.209   3.616 -14.422  1.00 94.88           N
ATOM   1894  CA  ILE A 351      17.007   2.896 -15.682  1.00 94.88           C
ATOM   1895  C   ILE A 351      17.538   3.759 -16.815  1.00 94.88           C
ATOM   1896  CB  ILE A 351      15.517   2.574 -15.923  1.00 94.88           C
ATOM   1897  O   ILE A 351      17.285   4.962 -16.843  1.00 94.88           O
ATOM   1898  CG1 ILE A 351      14.847   1.934 -14.691  1.00 94.88           C
ATOM   1899  CG2 ILE A 351      15.363   1.663 -17.157  1.00 94.88           C
ATOM   1900  CD1 ILE A 351      13.329   1.839 -14.869  1.00 94.88           C
ATOM   1901  N   LYS A 352      18.235   3.157 -17.770  1.00 94.12           N
ATOM   1902  CA  LYS A 352      18.596   3.802 -19.034  1.00 94.12           C
ATOM   1903  C   LYS A 352      18.358   2.851 -20.200  1.00 94.12           C
ATOM   1904  CB  LYS A 352      20.042   4.324 -18.978  1.00 94.12           C
ATOM   1905  O   LYS A 352      18.298   1.635 -20.018  1.00 94.12           O
ATOM   1906  CG  LYS A 352      21.061   3.182 -18.859  1.00 94.12           C
ATOM   1907  CD  LYS A 352      22.505   3.681 -18.943  1.00 94.12           C
ATOM   1908  CE  LYS A 352      23.379   2.426 -19.011  1.00 94.12           C
ATOM   1909  NZ  LYS A 352      24.753   2.693 -19.478  1.00 94.12           N
ATOM   1910  N   VAL A 353      18.264   3.415 -21.394  1.00 92.94           N
ATOM   1911  CA  VAL A 353      18.198   2.667 -22.647  1.00 92.94           C
ATOM   1912  C   VAL A 353      19.552   2.769 -23.338  1.00 92.94           C
ATOM   1913  CB  VAL A 353      17.053   3.188 -23.529  1.00 92.94           C
ATOM   1914  O   VAL A 353      20.072   3.867 -23.527  1.00 92.94           O
ATOM   1915  CG1 VAL A 353      16.956   2.385 -24.828  1.00 92.94           C
ATOM   1916  CG2 VAL A 353      15.705   3.105 -22.800  1.00 92.94           C
ATOM   1917  N   GLU A 354      20.135   1.633 -23.700  1.00 92.94           N
ATOM   1918  CA  GLU A 354      21.340   1.556 -24.526  1.00 92.94           C
ATOM   1919  C   GLU A 354      20.943   1.233 -25.965  1.00 92.94           C
ATOM   1920  CB  GLU A 354      22.330   0.519 -23.973  1.00 92.94           C
ATOM   1921  O   GLU A 354      20.114   0.359 -26.206  1.00 92.94           O
ATOM   1922  CG  GLU A 354      22.842   0.905 -22.576  1.00 92.94           C
ATOM   1923  CD  GLU A 354      24.012   0.047 -22.069  1.00 92.94           C
ATOM   1924  OE1 GLU A 354      24.656   0.518 -21.093  1.00 92.94           O
ATOM   1925  OE2 GLU A 354      24.272  -1.038 -22.628  1.00 92.94           O
ATOM   1926  N   THR A 355      21.539   1.925 -26.932  1.00 87.62           N
ATOM   1927  CA  THR A 355      21.220   1.774 -28.364  1.00 87.62           C
ATOM   1928  C   THR A 355      21.993   0.627 -29.037  1.00 87.62           C
ATOM   1929  CB  THR A 355      21.549   3.075 -29.099  1.00 87.62           C
ATOM   1930  O   THR A 355      21.690   0.242 -30.168  1.00 87.62           O
ATOM   1931  CG2 THR A 355      20.736   4.275 -28.602  1.00 87.62           C
ATOM   1932  OG1 THR A 355      22.905   3.291 -28.825  1.00 87.62           O
ATOM   1933  N   GLY A 356      23.018   0.092 -28.362  1.00 84.75           N
ATOM   1934  CA  GLY A 356      23.924  -0.940 -28.880  1.00 84.75           C
ATOM   1935  C   GLY A 356      25.098  -0.415 -29.722  1.00 84.75           C
ATOM   1936  O   GLY A 356      25.960  -1.196 -30.111  1.00 84.75           O
ATOM   1937  N   ASP A 357      25.181   0.899 -29.953  1.00 80.69           N
ATOM   1938  CA  ASP A 357      26.257   1.568 -30.714  1.00 80.69           C
ATOM   1939  C   ASP A 357      27.152   2.474 -29.844  1.00 80.69           C
ATOM   1940  CB  ASP A 357      25.671   2.275 -31.944  1.00 80.69           C
ATOM   1941  O   ASP A 357      27.840   3.375 -30.328  1.00 80.69           O
ATOM   1942  CG  ASP A 357      24.567   3.274 -31.611  1.00 80.69           C
ATOM   1943  OD1 ASP A 357      24.661   3.967 -30.572  1.00 80.69           O
ATOM   1944  OD2 ASP A 357      23.593   3.325 -32.392  1.00 80.69           O
ATOM   1945  N   GLY A 358      27.158   2.216 -28.534  1.00 78.50           N
ATOM   1946  CA  GLY A 358      27.937   2.965 -27.547  1.00 78.50           C
ATOM   1947  C   GLY A 358      27.286   4.275 -27.097  1.00 78.50           C
ATOM   1948  O   GLY A 358      27.896   5.004 -26.314  1.00 78.50           O
ATOM   1949  N   THR A 359      26.065   4.572 -27.553  1.00 84.00           N
ATOM   1950  CA  THR A 359      25.241   5.668 -27.027  1.00 84.00           C
ATOM   1951  C   THR A 359      24.143   5.151 -26.091  1.00 84.00           C
ATOM   1952  CB  THR A 359      24.703   6.595 -28.132  1.00 84.00           C
ATOM   1953  O   THR A 359      23.799   3.966 -26.076  1.00 84.00           O
ATOM   1954  CG2 THR A 359      25.832   7.224 -28.947  1.00 84.00           C
ATOM   1955  OG1 THR A 359      23.831   5.986 -29.041  1.00 84.00           O
ATOM   1956  N   SER A 360      23.635   6.031 -25.229  1.00 89.38           N
ATOM   1957  CA  SER A 360      22.560   5.702 -24.293  1.00 89.38           C
ATOM   1958  C   SER A 360      21.718   6.928 -23.968  1.00 89.38           C
ATOM   1959  CB  SER A 360      23.114   5.083 -22.999  1.00 89.38           C
ATOM   1960  O   SER A 360      22.212   8.056 -24.026  1.00 89.38           O
ATOM   1961  OG  SER A 360      23.876   6.000 -22.227  1.00 89.38           O
ATOM   1962  N   SER A 361      20.477   6.700 -23.545  1.00 89.12           N
ATOM   1963  CA  SER A 361      19.652   7.742 -22.940  1.00 89.12           C
ATOM   1964  C   SER A 361      20.273   8.257 -21.637  1.00 89.12           C
ATOM   1965  CB  SER A 361      18.228   7.222 -22.683  1.00 89.12           C
ATOM   1966  O   SER A 361      21.184   7.653 -21.058  1.00 89.12           O
ATOM   1967  OG  SER A 361      18.185   6.345 -21.567  1.00 89.12           O
ATOM   1968  N   GLN A 362      19.712   9.349 -21.116  1.00 90.44           N
ATOM   1969  CA  GLN A 362      19.905   9.710 -19.714  1.00 90.44           C
ATOM   1970  C   GLN A 362      19.308   8.636 -18.787  1.00 90.44           C
ATOM   1971  CB  GLN A 362      19.284  11.086 -19.439  1.00 90.44           C
ATOM   1972  O   GLN A 362      18.454   7.842 -19.196  1.00 90.44           O
ATOM   1973  CG  GLN A 362      19.996  12.215 -20.196  1.00 90.44           C
ATOM   1974  CD  GLN A 362      19.462  13.598 -19.832  1.00 90.44           C
ATOM   1975  NE2 GLN A 362      19.801  14.614 -20.592  1.00 90.44           N
ATOM   1976  OE1 GLN A 362      18.765  13.808 -18.856  1.00 90.44           O
ATOM   1977  N   THR A 363      19.758   8.622 -17.532  1.00 92.81           N
ATOM   1978  CA  THR A 363      19.258   7.698 -16.509  1.00 92.81           C
ATOM   1979  C   THR A 363      18.029   8.278 -15.815  1.00 92.81           C
ATOM   1980  CB  THR A 363      20.346   7.355 -15.482  1.00 92.81           C
ATOM   1981  O   THR A 363      18.060   9.389 -15.286  1.00 92.81           O
ATOM   1982  CG2 THR A 363      19.892   6.311 -14.466  1.00 92.81           C
ATOM   1983  OG1 THR A 363      21.474   6.812 -16.131  1.00 92.81           O
ATOM   1984  N   VAL A 364      16.950   7.503 -15.776  1.00 93.50           N
ATOM   1985  CA  VAL A 364      15.756   7.767 -14.971  1.00 93.50           C
ATOM   1986  C   VAL A 364      16.042   7.348 -13.533  1.00 93.50           C
ATOM   1987  CB  VAL A 364      14.541   6.991 -15.514  1.00 93.50           C
ATOM   1988  O   VAL A 364      16.210   6.162 -13.265  1.00 93.50           O
ATOM   1989  CG1 VAL A 364      13.268   7.371 -14.753  1.00 93.50           C
ATOM   1990  CG2 VAL A 364      14.304   7.285 -16.998  1.00 93.50           C
ATOM   1991  N   ASP A 365      16.114   8.311 -12.618  1.00 93.75           N
ATOM   1992  CA  ASP A 365      16.324   8.059 -11.186  1.00 93.75           C
ATOM   1993  C   ASP A 365      15.069   7.474 -10.515  1.00 93.75           C
ATOM   1994  CB  ASP A 365      16.762   9.367 -10.511  1.00 93.75           C
ATOM   1995  O   ASP A 365      14.001   8.084 -10.546  1.00 93.75           O
ATOM   1996  CG  ASP A 365      17.007   9.222  -9.004  1.00 93.75           C
ATOM   1997  OD1 ASP A 365      17.131   8.073  -8.523  1.00 93.75           O
ATOM   1998  OD2 ASP A 365      17.051  10.275  -8.338  1.00 93.75           O
ATOM   1999  N   LEU A 366      15.204   6.306  -9.887  1.00 95.12           N
ATOM   2000  CA  LEU A 366      14.123   5.613  -9.183  1.00 95.12           C
ATOM   2001  C   LEU A 366      14.103   5.883  -7.673  1.00 95.12           C
ATOM   2002  CB  LEU A 366      14.226   4.105  -9.449  1.00 95.12           C
ATOM   2003  O   LEU A 366      13.133   5.511  -7.005  1.00 95.12           O
ATOM   2004  CG  LEU A 366      14.088   3.675 -10.918  1.00 95.12           C
ATOM   2005  CD1 LEU A 366      14.081   2.147 -10.951  1.00 95.12           C
ATOM   2006  CD2 LEU A 366      12.808   4.201 -11.567  1.00 95.12           C
ATOM   2007  N   LEU A 367      15.132   6.531  -7.115  1.00 95.69           N
ATOM   2008  CA  LEU A 367      15.204   6.801  -5.677  1.00 95.69           C
ATOM   2009  C   LEU A 367      14.045   7.672  -5.195  1.00 95.69           C
ATOM   2010  CB  LEU A 367      16.534   7.484  -5.325  1.00 95.69           C
ATOM   2011  O   LEU A 367      13.580   7.499  -4.070  1.00 95.69           O
ATOM   2012  CG  LEU A 367      17.791   6.628  -5.544  1.00 95.69           C
ATOM   2013  CD1 LEU A 367      19.004   7.398  -5.031  1.00 95.69           C
ATOM   2014  CD2 LEU A 367      17.740   5.306  -4.782  1.00 95.69           C
ATOM   2015  N   LEU A 368      13.540   8.566  -6.047  1.00 93.56           N
ATOM   2016  CA  LEU A 368      12.405   9.423  -5.719  1.00 93.56           C
ATOM   2017  C   LEU A 368      11.134   8.612  -5.411  1.00 93.56           C
ATOM   2018  CB  LEU A 368      12.194  10.419  -6.870  1.00 93.56           C
ATOM   2019  O   LEU A 368      10.473   8.876  -4.410  1.00 93.56           O
ATOM   2020  CG  LEU A 368      11.065  11.430  -6.603  1.00 93.56           C
ATOM   2021  CD1 LEU A 368      11.340  12.313  -5.382  1.00 93.56           C
ATOM   2022  CD2 LEU A 368      10.873  12.317  -7.829  1.00 93.56           C
ATOM   2023  N   ILE A 369      10.821   7.591  -6.217  1.00 95.69           N
ATOM   2024  CA  ILE A 369       9.637   6.743  -5.999  1.00 95.69           C
ATOM   2025  C   ILE A 369       9.793   5.955  -4.690  1.00 95.69           C
ATOM   2026  CB  ILE A 369       9.392   5.797  -7.199  1.00 95.69           C
ATOM   2027  O   ILE A 369       8.874   5.906  -3.876  1.00 95.69           O
ATOM   2028  CG1 ILE A 369       9.297   6.568  -8.539  1.00 95.69           C
ATOM   2029  CG2 ILE A 369       8.102   4.988  -6.965  1.00 95.69           C
ATOM   2030  CD1 ILE A 369       9.157   5.648  -9.761  1.00 95.69           C
ATOM   2031  N   LEU A 370      10.983   5.393  -4.446  1.00 97.19           N
ATOM   2032  CA  LEU A 370      11.283   4.653  -3.214  1.00 97.19           C
ATOM   2033  C   LEU A 370      11.235   5.541  -1.966  1.00 97.19           C
ATOM   2034  CB  LEU A 370      12.671   4.003  -3.337  1.00 97.19           C
ATOM   2035  O   LEU A 370      10.778   5.104  -0.909  1.00 97.19           O
ATOM   2036  CG  LEU A 370      12.737   2.846  -4.345  1.00 97.19           C
ATOM   2037  CD1 LEU A 370      14.188   2.416  -4.554  1.00 97.19           C
ATOM   2038  CD2 LEU A 370      11.951   1.632  -3.847  1.00 97.19           C
ATOM   2039  N   LYS A 371      11.676   6.794  -2.085  1.00 96.50           N
ATOM   2040  CA  LYS A 371      11.580   7.785  -1.016  1.00 96.50           C
ATOM   2041  C   LYS A 371      10.126   8.054  -0.646  1.00 96.50           C
ATOM   2042  CB  LYS A 371      12.308   9.058  -1.453  1.00 96.50           C
ATOM   2043  O   LYS A 371       9.799   7.984   0.537  1.00 96.50           O
ATOM   2044  CG  LYS A 371      12.246  10.148  -0.377  1.00 96.50           C
ATOM   2045  CD  LYS A 371      12.715  11.476  -0.966  1.00 96.50           C
ATOM   2046  CE  LYS A 371      12.331  12.602  -0.008  1.00 96.50           C
ATOM   2047  NZ  LYS A 371      11.994  13.817  -0.776  1.00 96.50           N
ATOM   2048  N   GLU A 372       9.265   8.328  -1.624  1.00 95.94           N
ATOM   2049  CA  GLU A 372       7.853   8.613  -1.347  1.00 95.94           C
ATOM   2050  C   GLU A 372       7.096   7.364  -0.866  1.00 95.94           C
ATOM   2051  CB  GLU A 372       7.183   9.302  -2.549  1.00 95.94           C
ATOM   2052  O   GLU A 372       6.278   7.466   0.047  1.00 95.94           O
ATOM   2053  CG  GLU A 372       7.816  10.664  -2.912  1.00 95.94           C
ATOM   2054  CD  GLU A 372       7.972  11.642  -1.728  1.00 95.94           C
ATOM   2055  OE1 GLU A 372       9.041  12.309  -1.636  1.00 95.94           O
ATOM   2056  OE2 GLU A 372       7.051  11.699  -0.873  1.00 95.94           O
ATOM   2057  N   GLN A 373       7.454   6.163  -1.339  1.00 96.12           N
ATOM   2058  CA  GLN A 373       6.987   4.905  -0.736  1.00 96.12           C
ATOM   2059  C   GLN A 373       7.383   4.817   0.750  1.00 96.12           C
ATOM   2060  CB  GLN A 373       7.556   3.721  -1.536  1.00 96.12           C
ATOM   2061  O   GLN A 373       6.595   4.380   1.586  1.00 96.12           O
ATOM   2062  CG  GLN A 373       7.022   2.346  -1.085  1.00 96.12           C
ATOM   2063  CD  GLN A 373       5.567   2.093  -1.472  1.00 96.12           C
ATOM   2064  NE2 GLN A 373       4.985   0.998  -1.041  1.00 96.12           N
ATOM   2065  OE1 GLN A 373       4.939   2.861  -2.180  1.00 96.12           O
ATOM   2066  N   GLY A 374       8.578   5.290   1.118  1.00 95.81           N
ATOM   2067  CA  GLY A 374       9.009   5.399   2.516  1.00 95.81           C
ATOM   2068  C   GLY A 374       8.173   6.382   3.335  1.00 95.81           C
ATOM   2069  O   GLY A 374       7.836   6.087   4.486  1.00 95.81           O
ATOM   2070  N   THR A 375       7.789   7.518   2.745  1.00 94.44           N
ATOM   2071  CA  THR A 375       6.841   8.469   3.350  1.00 94.44           C
ATOM   2072  C   THR A 375       5.500   7.791   3.630  1.00 94.44           C
ATOM   2073  CB  THR A 375       6.607   9.694   2.443  1.00 94.44           C
ATOM   2074  O   THR A 375       4.946   7.955   4.719  1.00 94.44           O
ATOM   2075  CG2 THR A 375       5.716  10.746   3.105  1.00 94.44           C
ATOM   2076  OG1 THR A 375       7.821  10.338   2.132  1.00 94.44           O
ATOM   2077  N   MET A 376       5.004   6.990   2.684  1.00 95.19           N
ATOM   2078  CA  MET A 376       3.762   6.236   2.839  1.00 95.19           C
ATOM   2079  C   MET A 376       3.849   5.200   3.964  1.00 95.19           C
ATOM   2080  CB  MET A 376       3.395   5.573   1.504  1.00 95.19           C
ATOM   2081  O   MET A 376       3.002   5.199   4.856  1.00 95.19           O
ATOM   2082  CG  MET A 376       2.032   4.895   1.603  1.00 95.19           C
ATOM   2083  SD  MET A 376       0.706   6.089   1.871  1.00 95.19           S
ATOM   2084  CE  MET A 376      -0.637   4.961   2.228  1.00 95.19           C
ATOM   2085  N   ILE A 377       4.897   4.367   3.977  1.00 95.94           N
ATOM   2086  CA  ILE A 377       5.140   3.387   5.051  1.00 95.94           C
ATOM   2087  C   ILE A 377       5.138   4.090   6.412  1.00 95.94           C
ATOM   2088  CB  ILE A 377       6.456   2.616   4.804  1.00 95.94           C
ATOM   2089  O   ILE A 377       4.390   3.691   7.302  1.00 95.94           O
ATOM   2090  CG1 ILE A 377       6.313   1.687   3.575  1.00 95.94           C
ATOM   2091  CG2 ILE A 377       6.878   1.791   6.037  1.00 95.94           C
ATOM   2092  CD1 ILE A 377       7.665   1.133   3.112  1.00 95.94           C
ATOM   2093  N   THR A 378       5.875   5.197   6.543  1.00 93.56           N
ATOM   2094  CA  THR A 378       5.941   5.981   7.788  1.00 93.56           C
ATOM   2095  C   THR A 378       4.562   6.495   8.213  1.00 93.56           C
ATOM   2096  CB  THR A 378       6.885   7.182   7.627  1.00 93.56           C
ATOM   2097  O   THR A 378       4.199   6.403   9.385  1.00 93.56           O
ATOM   2098  CG2 THR A 378       7.082   7.948   8.936  1.00 93.56           C
ATOM   2099  OG1 THR A 378       8.167   6.777   7.198  1.00 93.56           O
ATOM   2100  N   ALA A 379       3.763   7.012   7.274  1.00 92.88           N
ATOM   2101  CA  ALA A 379       2.408   7.472   7.569  1.00 92.88           C
ATOM   2102  C   ALA A 379       1.522   6.324   8.084  1.00 92.88           C
ATOM   2103  CB  ALA A 379       1.821   8.123   6.310  1.00 92.88           C
ATOM   2104  O   ALA A 379       0.794   6.499   9.059  1.00 92.88           O
ATOM   2105  N   THR A 380       1.618   5.139   7.475  1.00 94.19           N
ATOM   2106  CA  THR A 380       0.846   3.962   7.902  1.00 94.19           C
ATOM   2107  C   THR A 380       1.300   3.409   9.255  1.00 94.19           C
ATOM   2108  CB  THR A 380       0.836   2.862   6.832  1.00 94.19           C
ATOM   2109  O   THR A 380       0.452   3.079  10.083  1.00 94.19           O
ATOM   2110  CG2 THR A 380       0.200   3.359   5.532  1.00 94.19           C
ATOM   2111  OG1 THR A 380       2.119   2.371   6.529  1.00 94.19           O
ATOM   2112  N   GLU A 381       2.608   3.393   9.537  1.00 93.12           N
ATOM   2113  CA  GLU A 381       3.167   3.032  10.848  1.00 93.12           C
ATOM   2114  C   GLU A 381       2.666   3.973  11.952  1.00 93.12           C
ATOM   2115  CB  GLU A 381       4.706   3.069  10.798  1.00 93.12           C
ATOM   2116  O   GLU A 381       2.270   3.521  13.027  1.00 93.12           O
ATOM   2117  CG  GLU A 381       5.302   1.843  10.091  1.00 93.12           C
ATOM   2118  CD  GLU A 381       6.841   1.847  10.016  1.00 93.12           C
ATOM   2119  OE1 GLU A 381       7.413   0.746   9.826  1.00 93.12           O
ATOM   2120  OE2 GLU A 381       7.451   2.933  10.151  1.00 93.12           O
ATOM   2121  N   GLN A 382       2.607   5.280  11.677  1.00 90.81           N
ATOM   2122  CA  GLN A 382       2.056   6.263  12.612  1.00 90.81           C
ATOM   2123  C   GLN A 382       0.566   6.033  12.881  1.00 90.81           C
ATOM   2124  CB  GLN A 382       2.274   7.680  12.071  1.00 90.81           C
ATOM   2125  O   GLN A 382       0.143   6.077  14.038  1.00 90.81           O
ATOM   2126  CG  GLN A 382       3.733   8.127  12.206  1.00 90.81           C
ATOM   2127  CD  GLN A 382       3.984   9.504  11.601  1.00 90.81           C
ATOM   2128  NE2 GLN A 382       5.116  10.101  11.898  1.00 90.81           N
ATOM   2129  OE1 GLN A 382       3.183  10.083  10.878  1.00 90.81           O
ATOM   2130  N   THR A 383      -0.238   5.765  11.847  1.00 92.12           N
ATOM   2131  CA  THR A 383      -1.664   5.437  12.009  1.00 92.12           C
ATOM   2132  C   THR A 383      -1.853   4.187  12.861  1.00 92.12           C
ATOM   2133  CB  THR A 383      -2.335   5.205  10.652  1.00 92.12           C
ATOM   2134  O   THR A 383      -2.656   4.203  13.791  1.00 92.12           O
ATOM   2135  CG2 THR A 383      -3.838   4.952  10.755  1.00 92.12           C
ATOM   2136  OG1 THR A 383      -2.154   6.323   9.824  1.00 92.12           O
ATOM   2137  N   LEU A 384      -1.093   3.125  12.581  1.00 93.88           N
ATOM   2138  CA  LEU A 384      -1.126   1.871  13.333  1.00 93.88           C
ATOM   2139  C   LEU A 384      -0.739   2.076  14.800  1.00 93.88           C
ATOM   2140  CB  LEU A 384      -0.162   0.883  12.658  1.00 93.88           C
ATOM   2141  O   LEU A 384      -1.451   1.617  15.691  1.00 93.88           O
ATOM   2142  CG  LEU A 384      -0.742   0.196  11.415  1.00 93.88           C
ATOM   2143  CD1 LEU A 384       0.400  -0.460  10.650  1.00 93.88           C
ATOM   2144  CD2 LEU A 384      -1.751  -0.890  11.790  1.00 93.88           C
ATOM   2145  N   SER A 385       0.343   2.814  15.056  1.00 91.44           N
ATOM   2146  CA  SER A 385       0.796   3.154  16.407  1.00 91.44           C
ATOM   2147  C   SER A 385      -0.268   3.936  17.185  1.00 91.44           C
ATOM   2148  CB  SER A 385       2.098   3.954  16.309  1.00 91.44           C
ATOM   2149  O   SER A 385      -0.616   3.573  18.309  1.00 91.44           O
ATOM   2150  OG  SER A 385       2.583   4.249  17.601  1.00 91.44           O
ATOM   2151  N   LYS A 386      -0.873   4.959  16.564  1.00 91.31           N
ATOM   2152  CA  LYS A 386      -1.948   5.760  17.175  1.00 91.31           C
ATOM   2153  C   LYS A 386      -3.199   4.931  17.449  1.00 91.31           C
ATOM   2154  CB  LYS A 386      -2.282   6.954  16.269  1.00 91.31           C
ATOM   2155  O   LYS A 386      -3.775   5.036  18.529  1.00 91.31           O
ATOM   2156  CG  LYS A 386      -1.196   8.031  16.362  1.00 91.31           C
ATOM   2157  CD  LYS A 386      -1.385   9.121  15.301  1.00 91.31           C
ATOM   2158  CE  LYS A 386      -0.304  10.191  15.503  1.00 91.31           C
ATOM   2159  NZ  LYS A 386      -0.830  11.409  16.161  1.00 91.31           N
ATOM   2160  N   ALA A 387      -3.604   4.093  16.499  1.00 93.44           N
ATOM   2161  CA  ALA A 387      -4.763   3.226  16.650  1.00 93.44           C
ATOM   2162  C   ALA A 387      -4.556   2.180  17.755  1.00 93.44           C
ATOM   2163  CB  ALA A 387      -5.066   2.602  15.285  1.00 93.44           C
ATOM   2164  O   ALA A 387      -5.446   1.965  18.581  1.00 93.44           O
ATOM   2165  N   HIS A 388      -3.354   1.603  17.835  1.00 93.94           N
ATOM   2166  CA  HIS A 388      -2.948   0.733  18.933  1.00 93.94           C
ATOM   2167  C   HIS A 388      -2.983   1.458  20.283  1.00 93.94           C
ATOM   2168  CB  HIS A 388      -1.552   0.173  18.644  1.00 93.94           C
ATOM   2169  O   HIS A 388      -3.572   0.932  21.224  1.00 93.94           O
ATOM   2170  CG  HIS A 388      -0.926  -0.496  19.840  1.00 93.94           C
ATOM   2171  CD2 HIS A 388       0.263  -0.160  20.429  1.00 93.94           C
ATOM   2172  ND1 HIS A 388      -1.461  -1.529  20.571  1.00 93.94           N
ATOM   2173  CE1 HIS A 388      -0.620  -1.792  21.584  1.00 93.94           C
ATOM   2174  NE2 HIS A 388       0.459  -1.007  21.523  1.00 93.94           N
ATOM   2175  N   ALA A 389      -2.421   2.667  20.380  1.00 92.25           N
ATOM   2176  CA  ALA A 389      -2.413   3.442  21.620  1.00 92.25           C
ATOM   2177  C   ALA A 389      -3.836   3.749  22.122  1.00 92.25           C
ATOM   2178  CB  ALA A 389      -1.595   4.719  21.399  1.00 92.25           C
ATOM   2179  O   ALA A 389      -4.119   3.564  23.305  1.00 92.25           O
ATOM   2180  N   SER A 390      -4.760   4.134  21.232  1.00 93.31           N
ATOM   2181  CA  SER A 390      -6.168   4.365  21.594  1.00 93.31           C
ATOM   2182  C   SER A 390      -6.877   3.087  22.047  1.00 93.31           C
ATOM   2183  CB  SER A 390      -6.930   4.988  20.423  1.00 93.31           C
ATOM   2184  O   SER A 390      -7.561   3.085  23.072  1.00 93.31           O
ATOM   2185  OG  SER A 390      -6.317   6.204  20.056  1.00 93.31           O
ATOM   2186  N   ALA A 391      -6.665   1.978  21.335  1.00 95.12           N
ATOM   2187  CA  ALA A 391      -7.197   0.671  21.708  1.00 95.12           C
ATOM   2188  C   ALA A 391      -6.625   0.146  23.039  1.00 95.12           C
ATOM   2189  CB  ALA A 391      -6.884  -0.296  20.569  1.00 95.12           C
ATOM   2190  O   ALA A 391      -7.324  -0.492  23.824  1.00 95.12           O
ATOM   2191  N   GLN A 392      -5.350   0.402  23.319  1.00 94.88           N
ATOM   2192  CA  GLN A 392      -4.727   0.008  24.577  1.00 94.88           C
ATOM   2193  C   GLN A 392      -5.242   0.863  25.739  1.00 94.88           C
ATOM   2194  CB  GLN A 392      -3.206   0.093  24.429  1.00 94.88           C
ATOM   2195  O   GLN A 392      -5.549   0.320  26.800  1.00 94.88           O
ATOM   2196  CG  GLN A 392      -2.501  -0.465  25.672  1.00 94.88           C
ATOM   2197  CD  GLN A 392      -0.986  -0.441  25.529  1.00 94.88           C
ATOM   2198  NE2 GLN A 392      -0.288  -1.430  26.043  1.00 94.88           N
ATOM   2199  OE1 GLN A 392      -0.389   0.459  24.973  1.00 94.88           O
ATOM   2200  N   ALA A 393      -5.395   2.174  25.537  1.00 93.50           N
ATOM   2201  CA  ALA A 393      -5.944   3.076  26.542  1.00 93.50           C
ATOM   2202  C   ALA A 393      -7.371   2.673  26.939  1.00 93.50           C
ATOM   2203  CB  ALA A 393      -5.898   4.505  25.993  1.00 93.50           C
ATOM   2204  O   ALA A 393      -7.675   2.580  28.128  1.00 93.50           O
ATOM   2205  N   ILE A 394      -8.238   2.360  25.967  1.00 93.94           N
ATOM   2206  CA  ILE A 394      -9.607   1.927  26.275  1.00 93.94           C
ATOM   2207  C   ILE A 394      -9.621   0.581  27.024  1.00 93.94           C
ATOM   2208  CB  ILE A 394     -10.500   1.979  25.014  1.00 93.94           C
ATOM   2209  O   ILE A 394     -10.340   0.435  28.011  1.00 93.94           O
ATOM   2210  CG1 ILE A 394     -11.960   2.169  25.440  1.00 93.94           C
ATOM   2211  CG2 ILE A 394     -10.341   0.762  24.095  1.00 93.94           C
ATOM   2212  CD1 ILE A 394     -12.923   2.439  24.277  1.00 93.94           C
ATOM   2213  N   TRP A 395      -8.740  -0.359  26.657  1.00 95.50           N
ATOM   2214  CA  TRP A 395      -8.572  -1.630  27.374  1.00 95.50           C
ATOM   2215  C   TRP A 395      -8.116  -1.429  28.828  1.00 95.50           C
ATOM   2216  CB  TRP A 395      -7.568  -2.503  26.611  1.00 95.50           C
ATOM   2217  O   TRP A 395      -8.597  -2.108  29.736  1.00 95.50           O
ATOM   2218  CG  TRP A 395      -7.524  -3.944  27.020  1.00 95.50           C
ATOM   2219  CD1 TRP A 395      -7.019  -4.443  28.172  1.00 95.50           C
ATOM   2220  CD2 TRP A 395      -8.062  -5.091  26.298  1.00 95.50           C
ATOM   2221  CE2 TRP A 395      -7.835  -6.265  27.074  1.00 95.50           C
ATOM   2222  CE3 TRP A 395      -8.771  -5.247  25.089  1.00 95.50           C
ATOM   2223  NE1 TRP A 395      -7.218  -5.813  28.216  1.00 95.50           N
ATOM   2224  CH2 TRP A 395      -8.945  -7.659  25.447  1.00 95.50           C
ATOM   2225  CZ2 TRP A 395      -8.266  -7.532  26.669  1.00 95.50           C
ATOM   2226  CZ3 TRP A 395      -9.205  -6.517  24.669  1.00 95.50           C
ATOM   2227  N   GLN A 396      -7.198  -0.489  29.081  1.00 94.00           N
ATOM   2228  CA  GLN A 396      -6.748  -0.140  30.435  1.00 94.00           C
ATOM   2229  C   GLN A 396      -7.881   0.452  31.287  1.00 94.00           C
ATOM   2230  CB  GLN A 396      -5.602   0.878  30.369  1.00 94.00           C
ATOM   2231  O   GLN A 396      -8.001   0.106  32.468  1.00 94.00           O
ATOM   2232  CG  GLN A 396      -4.233   0.335  29.916  1.00 94.00           C
ATOM   2233  CD  GLN A 396      -3.203   1.467  29.828  1.00 94.00           C
ATOM   2234  NE2 GLN A 396      -1.922   1.192  29.712  1.00 94.00           N
ATOM   2235  OE1 GLN A 396      -3.537   2.635  29.888  1.00 94.00           O
ATOM   2236  N   ILE A 397      -8.729   1.304  30.696  1.00 92.62           N
ATOM   2237  CA  ILE A 397      -9.929   1.825  31.365  1.00 92.62           C
ATOM   2238  C   ILE A 397     -10.824   0.658  31.768  1.00 92.62           C
ATOM   2239  CB  ILE A 397     -10.685   2.859  30.498  1.00 92.62           C
ATOM   2240  O   ILE A 397     -11.131   0.532  32.950  1.00 92.62           O
ATOM   2241  CG1 ILE A 397      -9.808   4.106  30.261  1.00 92.62           C
ATOM   2242  CG2 ILE A 397     -12.005   3.272  31.177  1.00 92.62           C
ATOM   2243  CD1 ILE A 397     -10.349   5.067  29.201  1.00 92.62           C
ATOM   2244  N   PHE A 398     -11.151  -0.239  30.835  1.00 94.50           N
ATOM   2245  CA  PHE A 398     -12.042  -1.373  31.094  1.00 94.50           C
ATOM   2246  C   PHE A 398     -11.490  -2.351  32.130  1.00 94.50           C
ATOM   2247  CB  PHE A 398     -12.349  -2.087  29.780  1.00 94.50           C
ATOM   2248  O   PHE A 398     -12.229  -2.826  32.985  1.00 94.50           O
ATOM   2249  CG  PHE A 398     -13.018  -1.255  28.705  1.00 94.50           C
ATOM   2250  CD1 PHE A 398     -13.758  -0.092  29.013  1.00 94.50           C
ATOM   2251  CD2 PHE A 398     -12.936  -1.690  27.372  1.00 94.50           C
ATOM   2252  CE1 PHE A 398     -14.440   0.601  28.000  1.00 94.50           C
ATOM   2253  CE2 PHE A 398     -13.598  -0.977  26.361  1.00 94.50           C
ATOM   2254  CZ  PHE A 398     -14.375   0.147  26.675  1.00 94.50           C
ATOM   2255  N   ASN A 399     -10.179  -2.594  32.143  1.00 93.38           N
ATOM   2256  CA  ASN A 399      -9.548  -3.384  33.202  1.00 93.38           C
ATOM   2257  C   ASN A 399      -9.719  -2.754  34.592  1.00 93.38           C
ATOM   2258  CB  ASN A 399      -8.055  -3.536  32.887  1.00 93.38           C
ATOM   2259  O   ASN A 399      -9.829  -3.471  35.586  1.00 93.38           O
ATOM   2260  CG  ASN A 399      -7.760  -4.589  31.842  1.00 93.38           C
ATOM   2261  ND2 ASN A 399      -6.510  -4.707  31.459  1.00 93.38           N
ATOM   2262  OD1 ASN A 399      -8.599  -5.353  31.399  1.00 93.38           O
ATOM   2263  N   THR A 400      -9.722  -1.423  34.665  1.00 91.19           N
ATOM   2264  CA  THR A 400      -9.846  -0.682  35.925  1.00 91.19           C
ATOM   2265  C   THR A 400     -11.304  -0.572  36.369  1.00 91.19           C
ATOM   2266  CB  THR A 400      -9.208   0.709  35.793  1.00 91.19           C
ATOM   2267  O   THR A 400     -11.600  -0.765  37.547  1.00 91.19           O
ATOM   2268  CG2 THR A 400      -9.179   1.464  37.122  1.00 91.19           C
ATOM   2269  OG1 THR A 400      -7.872   0.579  35.358  1.00 91.19           O
ATOM   2270  N   THR A 401     -12.218  -0.291  35.438  1.00 90.62           N
ATOM   2271  CA  THR A 401     -13.663  -0.171  35.697  1.00 90.62           C
ATOM   2272  C   THR A 401     -14.358  -1.524  35.814  1.00 90.62           C
ATOM   2273  CB  THR A 401     -14.361   0.650  34.600  1.00 90.62           C
ATOM   2274  O   THR A 401     -15.433  -1.595  36.399  1.00 90.62           O
ATOM   2275  CG2 THR A 401     -13.832   2.087  34.542  1.00 90.62           C
ATOM   2276  OG1 THR A 401     -14.134   0.064  33.341  1.00 90.62           O
ATOM   2277  N   GLN A 402     -13.737  -2.590  35.299  1.00 92.31           N
ATOM   2278  CA  GLN A 402     -14.296  -3.941  35.163  1.00 92.31           C
ATOM   2279  C   GLN A 402     -15.547  -4.002  34.274  1.00 92.31           C
ATOM   2280  CB  GLN A 402     -14.490  -4.618  36.530  1.00 92.31           C
ATOM   2281  O   GLN A 402     -16.332  -4.943  34.367  1.00 92.31           O
ATOM   2282  CG  GLN A 402     -13.215  -4.593  37.381  1.00 92.31           C
ATOM   2283  CD  GLN A 402     -13.399  -5.250  38.742  1.00 92.31           C
ATOM   2284  NE2 GLN A 402     -12.559  -4.914  39.695  1.00 92.31           N
ATOM   2285  OE1 GLN A 402     -14.262  -6.075  38.998  1.00 92.31           O
ATOM   2286  N   GLU A 403     -15.714  -3.019  33.390  1.00 88.44           N
ATOM   2287  CA  GLU A 403     -16.853  -2.902  32.484  1.00 88.44           C
ATOM   2288  C   GLU A 403     -16.418  -2.232  31.178  1.00 88.44           C
ATOM   2289  CB  GLU A 403     -17.973  -2.104  33.170  1.00 88.44           C
ATOM   2290  O   GLU A 403     -15.725  -1.208  31.203  1.00 88.44           O
ATOM   2291  CG  GLU A 403     -19.258  -2.048  32.326  1.00 88.44           C
ATOM   2292  CD  GLU A 403     -20.411  -1.298  33.016  1.00 88.44           C
ATOM   2293  OE1 GLU A 403     -21.514  -1.272  32.426  1.00 88.44           O
ATOM   2294  OE2 GLU A 403     -20.195  -0.725  34.109  1.00 88.44           O
ATOM   2295  N   ALA A 404     -16.849  -2.801  30.051  1.00 88.31           N
ATOM   2296  CA  ALA A 404     -16.639  -2.243  28.723  1.00 88.31           C
ATOM   2297  C   ALA A 404     -17.784  -1.304  28.326  1.00 88.31           C
ATOM   2298  CB  ALA A 404     -16.442  -3.378  27.714  1.00 88.31           C
ATOM   2299  O   ALA A 404     -18.957  -1.604  28.535  1.00 88.31           O
ATOM   2300  N   ASN A 405     -17.448  -0.177  27.700  1.00 85.94           N
ATOM   2301  CA  ASN A 405     -18.429   0.769  27.182  1.00 85.94           C
ATOM   2302  C   ASN A 405     -17.957   1.365  25.854  1.00 85.94           C
ATOM   2303  CB  ASN A 405     -18.719   1.835  28.250  1.00 85.94           C
ATOM   2304  O   ASN A 405     -17.015   2.158  25.810  1.00 85.94           O
ATOM   2305  CG  ASN A 405     -19.869   2.750  27.866  1.00 85.94           C
ATOM   2306  ND2 ASN A 405     -20.531   3.334  28.834  1.00 85.94           N
ATOM   2307  OD1 ASN A 405     -20.200   2.953  26.708  1.00 85.94           O
ATOM   2308  N   ILE A 406     -18.672   1.023  24.781  1.00 83.38           N
ATOM   2309  CA  ILE A 406     -18.383   1.481  23.419  1.00 83.38           C
ATOM   2310  C   ILE A 406     -18.445   3.008  23.278  1.00 83.38           C
ATOM   2311  CB  ILE A 406     -19.332   0.768  22.424  1.00 83.38           C
ATOM   2312  O   ILE A 406     -17.829   3.558  22.372  1.00 83.38           O
ATOM   2313  CG1 ILE A 406     -18.871   0.989  20.966  1.00 83.38           C
ATOM   2314  CG2 ILE A 406     -20.792   1.198  22.651  1.00 83.38           C
ATOM   2315  CD1 ILE A 406     -19.688   0.223  19.922  1.00 83.38           C
ATOM   2316  N   LEU A 407     -19.162   3.726  24.145  1.00 83.94           N
ATOM   2317  CA  LEU A 407     -19.282   5.187  24.076  1.00 83.94           C
ATOM   2318  C   LEU A 407     -18.003   5.915  24.500  1.00 83.94           C
ATOM   2319  CB  LEU A 407     -20.473   5.655  24.928  1.00 83.94           C
ATOM   2320  O   LEU A 407     -17.862   7.104  24.212  1.00 83.94           O
ATOM   2321  CG  LEU A 407     -21.837   5.115  24.466  1.00 83.94           C
ATOM   2322  CD1 LEU A 407     -22.912   5.517  25.476  1.00 83.94           C
ATOM   2323  CD2 LEU A 407     -22.230   5.688  23.101  1.00 83.94           C
ATOM   2324  N   LEU A 408     -17.062   5.229  25.152  1.00 87.31           N
ATOM   2325  CA  LEU A 408     -15.757   5.809  25.431  1.00 87.31           C
ATOM   2326  C   LEU A 408     -14.937   5.876  24.143  1.00 87.31           C
ATOM   2327  CB  LEU A 408     -15.040   5.033  26.546  1.00 87.31           C
ATOM   2328  O   LEU A 408     -14.867   4.913  23.381  1.00 87.31           O
ATOM   2329  CG  LEU A 408     -15.794   5.005  27.887  1.00 87.31           C
ATOM   2330  CD1 LEU A 408     -14.887   4.416  28.964  1.00 87.31           C
ATOM   2331  CD2 LEU A 408     -16.206   6.399  28.361  1.00 87.31           C
ATOM   2332  N   SER A 409     -14.321   7.032  23.899  1.00 88.69           N
ATOM   2333  CA  SER A 409     -13.462   7.249  22.736  1.00 88.69           C
ATOM   2334  C   SER A 409     -12.270   8.130  23.108  1.00 88.69           C
ATOM   2335  CB  SER A 409     -14.272   7.845  21.583  1.00 88.69           C
ATOM   2336  O   SER A 409     -12.346   9.354  22.960  1.00 88.69           O
ATOM   2337  OG  SER A 409     -13.492   7.842  20.406  1.00 88.69           O
ATOM   2338  N   PRO A 410     -11.177   7.540  23.626  1.00 87.94           N
ATOM   2339  CA  PRO A 410      -9.944   8.267  23.935  1.00 87.94           C
ATOM   2340  C   PRO A 410      -9.432   9.137  22.775  1.00 87.94           C
ATOM   2341  CB  PRO A 410      -8.931   7.175  24.301  1.00 87.94           C
ATOM   2342  O   PRO A 410      -8.996  10.267  22.990  1.00 87.94           O
ATOM   2343  CG  PRO A 410      -9.798   6.056  24.876  1.00 87.94           C
ATOM   2344  CD  PRO A 410     -11.062   6.141  24.027  1.00 87.94           C
ATOM   2345  N   SER A 411      -9.541   8.650  21.538  1.00 88.19           N
ATOM   2346  CA  SER A 411      -9.097   9.346  20.323  1.00 88.19           C
ATOM   2347  C   SER A 411      -9.788  10.689  20.075  1.00 88.19           C
ATOM   2348  CB  SER A 411      -9.295   8.442  19.104  1.00 88.19           C
ATOM   2349  O   SER A 411      -9.174  11.589  19.507  1.00 88.19           O
ATOM   2350  OG  SER A 411     -10.628   8.002  18.981  1.00 88.19           O
ATOM   2351  N   SER A 412     -11.026  10.870  20.548  1.00 86.31           N
ATOM   2352  CA  SER A 412     -11.789  12.121  20.405  1.00 86.31           C
ATOM   2353  C   SER A 412     -11.201  13.310  21.177  1.00 86.31           C
ATOM   2354  CB  SER A 412     -13.244  11.890  20.827  1.00 86.31           C
ATOM   2355  O   SER A 412     -11.515  14.462  20.878  1.00 86.31           O
ATOM   2356  OG  SER A 412     -13.390  11.683  22.222  1.00 86.31           O
ATOM   2357  N   LEU A 413     -10.332  13.041  22.156  1.00 83.25           N
ATOM   2358  CA  LEU A 413      -9.719  14.048  23.025  1.00 83.25           C
ATOM   2359  C   LEU A 413      -8.391  14.586  22.481  1.00 83.25           C
ATOM   2360  CB  LEU A 413      -9.550  13.449  24.431  1.00 83.25           C
ATOM   2361  O   LEU A 413      -7.776  15.447  23.110  1.00 83.25           O
ATOM   2362  CG  LEU A 413     -10.862  12.964  25.072  1.00 83.25           C
ATOM   2363  CD1 LEU A 413     -10.558  12.336  26.427  1.00 83.25           C
ATOM   2364  CD2 LEU A 413     -11.862  14.104  25.282  1.00 83.25           C
ATOM   2365  N   ILE A 414      -7.941  14.084  21.329  1.00 76.06           N
ATOM   2366  CA  ILE A 414      -6.639  14.401  20.748  1.00 76.06           C
ATOM   2367  C   ILE A 414      -6.865  15.291  19.522  1.00 76.06           C
ATOM   2368  CB  ILE A 414      -5.850  13.123  20.425  1.00 76.06           C
ATOM   2369  O   ILE A 414      -7.321  14.807  18.487  1.00 76.06           O
ATOM   2370  CG1 ILE A 414      -5.774  12.248  21.693  1.00 76.06           C
ATOM   2371  CG2 ILE A 414      -4.442  13.499  19.919  1.00 76.06           C
ATOM   2372  CD1 ILE A 414      -5.106  10.913  21.433  1.00 76.06           C
ATOM   2373  N   PRO A 415      -6.578  16.600  19.620  1.00 58.81           N
ATOM   2374  CA  PRO A 415      -6.940  17.561  18.582  1.00 58.81           C
ATOM   2375  C   PRO A 415      -5.993  17.562  17.376  1.00 58.81           C
ATOM   2376  CB  PRO A 415      -6.947  18.915  19.299  1.00 58.81           C
ATOM   2377  O   PRO A 415      -6.376  18.063  16.322  1.00 58.81           O
ATOM   2378  CG  PRO A 415      -5.912  18.741  20.409  1.00 58.81           C
ATOM   2379  CD  PRO A 415      -6.081  17.281  20.805  1.00 58.81           C
ATOM   2380  N   ASP A 416      -4.766  17.045  17.516  1.00 65.75           N
ATOM   2381  CA  ASP A 416      -3.747  17.107  16.468  1.00 65.75           C
ATOM   2382  C   ASP A 416      -3.130  15.735  16.165  1.00 65.75           C
ATOM   2383  CB  ASP A 416      -2.685  18.158  16.826  1.00 65.75           C
ATOM   2384  O   ASP A 416      -2.566  15.059  17.030  1.00 65.75           O
ATOM   2385  CG  ASP A 416      -1.714  18.441  15.673  1.00 65.75           C
ATOM   2386  OD1 ASP A 416      -1.833  17.815  14.597  1.00 65.75           O
ATOM   2387  OD2 ASP A 416      -0.791  19.254  15.871  1.00 65.75           O
ATOM   2388  N   ASN A 417      -3.180  15.361  14.886  1.00 62.19           N
ATOM   2389  CA  ASN A 417      -2.548  14.162  14.354  1.00 62.19           C
ATOM   2390  C   ASN A 417      -1.011  14.244  14.348  1.00 62.19           C
ATOM   2391  CB  ASN A 417      -3.101  13.884  12.944  1.00 62.19           C
ATOM   2392  O   ASN A 417      -0.383  13.202  14.178  1.00 62.19           O
ATOM   2393  CG  ASN A 417      -4.537  13.389  12.948  1.00 62.19           C
ATOM   2394  ND2 ASN A 417      -5.193  13.392  11.815  1.00 62.19           N
ATOM   2395  OD1 ASN A 417      -5.070  12.928  13.939  1.00 62.19           O
ATOM   2396  N   SER A 418      -0.403  15.415  14.556  1.00 63.53           N
ATOM   2397  CA  SER A 418       1.053  15.593  14.632  1.00 63.53           C
ATOM   2398  C   SER A 418       1.652  15.264  16.006  1.00 63.53           C
ATOM   2399  CB  SER A 418       1.431  17.016  14.197  1.00 63.53           C
ATOM   2400  O   SER A 418       2.844  14.980  16.104  1.00 63.53           O
ATOM   2401  OG  SER A 418       1.382  17.945  15.261  1.00 63.53           O
ATOM   2402  N   VAL A 419       0.833  15.248  17.063  1.00 69.25           N
ATOM   2403  CA  VAL A 419       1.286  14.941  18.424  1.00 69.25           C
ATOM   2404  C   VAL A 419       1.231  13.431  18.644  1.00 69.25           C
ATOM   2405  CB  VAL A 419       0.481  15.732  19.476  1.00 69.25           C
ATOM   2406  O   VAL A 419       0.202  12.786  18.408  1.00 69.25           O
ATOM   2407  CG1 VAL A 419       0.992  15.470  20.898  1.00 69.25           C
ATOM   2408  CG2 VAL A 419       0.590  17.246  19.228  1.00 69.25           C
ATOM   2409  N   GLU A 420       2.347  12.843  19.066  1.00 72.06           N
ATOM   2410  CA  GLU A 420       2.366  11.474  19.580  1.00 72.06           C
ATOM   2411  C   GLU A 420       1.903  11.490  21.035  1.00 72.06           C
ATOM   2412  CB  GLU A 420       3.748  10.824  19.429  1.00 72.06           C
ATOM   2413  O   GLU A 420       2.462  12.204  21.862  1.00 72.06           O
ATOM   2414  CG  GLU A 420       4.070  10.537  17.953  1.00 72.06           C
ATOM   2415  CD  GLU A 420       5.315   9.656  17.753  1.00 72.06           C
ATOM   2416  OE1 GLU A 420       5.500   9.206  16.599  1.00 72.06           O
ATOM   2417  OE2 GLU A 420       6.064   9.434  18.730  1.00 72.06           O
ATOM   2418  N   VAL A 421       0.851  10.726  21.323  1.00 79.69           N
ATOM   2419  CA  VAL A 421       0.293  10.563  22.666  1.00 79.69           C
ATOM   2420  C   VAL A 421       0.363   9.080  22.989  1.00 79.69           C
ATOM   2421  CB  VAL A 421      -1.149  11.101  22.758  1.00 79.69           C
ATOM   2422  O   VAL A 421      -0.142   8.252  22.229  1.00 79.69           O
ATOM   2423  CG1 VAL A 421      -1.664  11.069  24.199  1.00 79.69           C
ATOM   2424  CG2 VAL A 421      -1.262  12.554  22.275  1.00 79.69           C
ATOM   2425  N   SER A 422       1.020   8.737  24.089  1.00 84.94           N
ATOM   2426  CA  SER A 422       1.121   7.357  24.563  1.00 84.94           C
ATOM   2427  C   SER A 422      -0.222   6.838  25.090  1.00 84.94           C
ATOM   2428  CB  SER A 422       2.205   7.256  25.637  1.00 84.94           C
ATOM   2429  O   SER A 422      -1.115   7.616  25.434  1.00 84.94           O
ATOM   2430  OG  SER A 422       1.860   8.045  26.753  1.00 84.94           O
ATOM   2431  N   ALA A 423      -0.369   5.514  25.202  1.00 85.56           N
ATOM   2432  CA  ALA A 423      -1.572   4.907  25.776  1.00 85.56           C
ATOM   2433  C   ALA A 423      -1.855   5.409  27.206  1.00 85.56           C
ATOM   2434  CB  ALA A 423      -1.417   3.384  25.746  1.00 85.56           C
ATOM   2435  O   ALA A 423      -3.002   5.711  27.527  1.00 85.56           O
ATOM   2436  N   ASP A 424      -0.817   5.582  28.030  1.00 86.50           N
ATOM   2437  CA  ASP A 424      -0.954   6.059  29.411  1.00 86.50           C
ATOM   2438  C   ASP A 424      -1.394   7.535  29.473  1.00 86.50           C
ATOM   2439  CB  ASP A 424       0.376   5.868  30.160  1.00 86.50           C
ATOM   2440  O   ASP A 424      -2.227   7.912  30.303  1.00 86.50           O
ATOM   2441  CG  ASP A 424       0.793   4.405  30.384  1.00 86.50           C
ATOM   2442  OD1 ASP A 424      -0.050   3.486  30.233  1.00 86.50           O
ATOM   2443  OD2 ASP A 424       1.981   4.210  30.725  1.00 86.50           O
ATOM   2444  N   GLU A 425      -0.890   8.382  28.568  1.00 83.88           N
ATOM   2445  CA  GLU A 425      -1.351   9.770  28.440  1.00 83.88           C
ATOM   2446  C   GLU A 425      -2.806   9.830  27.956  1.00 83.88           C
ATOM   2447  CB  GLU A 425      -0.450  10.550  27.477  1.00 83.88           C
ATOM   2448  O   GLU A 425      -3.606  10.576  28.524  1.00 83.88           O
ATOM   2449  CG  GLU A 425       0.928  10.875  28.069  1.00 83.88           C
ATOM   2450  CD  GLU A 425       1.914  11.335  26.988  1.00 83.88           C
ATOM   2451  OE1 GLU A 425       2.649  12.313  27.245  1.00 83.88           O
ATOM   2452  OE2 GLU A 425       1.950  10.658  25.932  1.00 83.88           O
ATOM   2453  N   MET A 426      -3.184   9.011  26.964  1.00 88.06           N
ATOM   2454  CA  MET A 426      -4.574   8.908  26.499  1.00 88.06           C
ATOM   2455  C   MET A 426      -5.510   8.414  27.607  1.00 88.06           C
ATOM   2456  CB  MET A 426      -4.698   7.955  25.302  1.00 88.06           C
ATOM   2457  O   MET A 426      -6.607   8.954  27.775  1.00 88.06           O
ATOM   2458  CG  MET A 426      -4.078   8.461  24.000  1.00 88.06           C
ATOM   2459  SD  MET A 426      -4.684   7.533  22.558  1.00 88.06           S
ATOM   2460  CE  MET A 426      -3.456   7.965  21.295  1.00 88.06           C
ATOM   2461  N   TYR A 427      -5.082   7.420  28.389  1.00 88.19           N
ATOM   2462  CA  TYR A 427      -5.801   6.927  29.560  1.00 88.19           C
ATOM   2463  C   TYR A 427      -6.045   8.061  30.566  1.00 88.19           C
ATOM   2464  CB  TYR A 427      -5.006   5.768  30.184  1.00 88.19           C
ATOM   2465  O   TYR A 427      -7.191   8.330  30.934  1.00 88.19           O
ATOM   2466  CG  TYR A 427      -5.502   5.356  31.554  1.00 88.19           C
ATOM   2467  CD1 TYR A 427      -4.939   5.925  32.713  1.00 88.19           C
ATOM   2468  CD2 TYR A 427      -6.546   4.424  31.665  1.00 88.19           C
ATOM   2469  CE1 TYR A 427      -5.451   5.593  33.982  1.00 88.19           C
ATOM   2470  CE2 TYR A 427      -7.068   4.094  32.929  1.00 88.19           C
ATOM   2471  OH  TYR A 427      -7.035   4.367  35.306  1.00 88.19           O
ATOM   2472  CZ  TYR A 427      -6.526   4.683  34.088  1.00 88.19           C
ATOM   2473  N   MET A 428      -4.992   8.791  30.949  1.00 87.50           N
ATOM   2474  CA  MET A 428      -5.082   9.908  31.896  1.00 87.50           C
ATOM   2475  C   MET A 428      -6.017  11.018  31.397  1.00 87.50           C
ATOM   2476  CB  MET A 428      -3.672  10.467  32.136  1.00 87.50           C
ATOM   2477  O   MET A 428      -6.845  11.521  32.165  1.00 87.50           O
ATOM   2478  CG  MET A 428      -3.667  11.644  33.124  1.00 87.50           C
ATOM   2479  SD  MET A 428      -2.125  12.594  33.185  1.00 87.50           S
ATOM   2480  CE  MET A 428      -2.110  13.300  31.510  1.00 87.50           C
ATOM   2481  N   LEU A 429      -5.898  11.405  30.123  1.00 86.19           N
ATOM   2482  CA  LEU A 429      -6.762  12.411  29.502  1.00 86.19           C
ATOM   2483  C   LEU A 429      -8.226  11.966  29.519  1.00 86.19           C
ATOM   2484  CB  LEU A 429      -6.301  12.673  28.057  1.00 86.19           C
ATOM   2485  O   LEU A 429      -9.096  12.754  29.885  1.00 86.19           O
ATOM   2486  CG  LEU A 429      -4.997  13.482  27.932  1.00 86.19           C
ATOM   2487  CD1 LEU A 429      -4.552  13.503  26.470  1.00 86.19           C
ATOM   2488  CD2 LEU A 429      -5.172  14.929  28.403  1.00 86.19           C
ATOM   2489  N   THR A 430      -8.490  10.699  29.197  1.00 88.75           N
ATOM   2490  CA  THR A 430      -9.851  10.150  29.164  1.00 88.75           C
ATOM   2491  C   THR A 430     -10.477  10.111  30.552  1.00 88.75           C
ATOM   2492  CB  THR A 430      -9.881   8.757  28.525  1.00 88.75           C
ATOM   2493  O   THR A 430     -11.601  10.576  30.727  1.00 88.75           O
ATOM   2494  CG2 THR A 430     -11.316   8.278  28.297  1.00 88.75           C
ATOM   2495  OG1 THR A 430      -9.269   8.791  27.259  1.00 88.75           O
ATOM   2496  N   VAL A 431      -9.747   9.638  31.566  1.00 88.19           N
ATOM   2497  CA  VAL A 431     -10.231   9.628  32.957  1.00 88.19           C
ATOM   2498  C   VAL A 431     -10.505  11.053  33.452  1.00 88.19           C
ATOM   2499  CB  VAL A 431      -9.231   8.891  33.870  1.00 88.19           C
ATOM   2500  O   VAL A 431     -11.560  11.313  34.032  1.00 88.19           O
ATOM   2501  CG1 VAL A 431      -9.605   9.000  35.354  1.00 88.19           C
ATOM   2502  CG2 VAL A 431      -9.182   7.397  33.522  1.00 88.19           C
ATOM   2503  N   SER A 432      -9.604  11.998  33.165  1.00 86.38           N
ATOM   2504  CA  SER A 432      -9.773  13.408  33.545  1.00 86.38           C
ATOM   2505  C   SER A 432     -10.976  14.050  32.851  1.00 86.38           C
ATOM   2506  CB  SER A 432      -8.525  14.220  33.189  1.00 86.38           C
ATOM   2507  O   SER A 432     -11.714  14.818  33.468  1.00 86.38           O
ATOM   2508  OG  SER A 432      -7.372  13.691  33.806  1.00 86.38           O
ATOM   2509  N   TYR A 433     -11.189  13.731  31.573  1.00 89.19           N
ATOM   2510  CA  TYR A 433     -12.346  14.181  30.807  1.00 89.19           C
ATOM   2511  C   TYR A 433     -13.650  13.645  31.399  1.00 89.19           C
ATOM   2512  CB  TYR A 433     -12.188  13.756  29.345  1.00 89.19           C
ATOM   2513  O   TYR A 433     -14.562  14.429  31.650  1.00 89.19           O
ATOM   2514  CG  TYR A 433     -13.435  13.976  28.517  1.00 89.19           C
ATOM   2515  CD1 TYR A 433     -14.294  12.895  28.234  1.00 89.19           C
ATOM   2516  CD2 TYR A 433     -13.744  15.266  28.048  1.00 89.19           C
ATOM   2517  CE1 TYR A 433     -15.455  13.103  27.467  1.00 89.19           C
ATOM   2518  CE2 TYR A 433     -14.899  15.476  27.272  1.00 89.19           C
ATOM   2519  OH  TYR A 433     -16.881  14.593  26.247  1.00 89.19           O
ATOM   2520  CZ  TYR A 433     -15.753  14.391  26.977  1.00 89.19           C
ATOM   2521  N   LEU A 434     -13.728  12.343  31.689  1.00 88.81           N
ATOM   2522  CA  LEU A 434     -14.914  11.734  32.298  1.00 88.81           C
ATOM   2523  C   LEU A 434     -15.255  12.381  33.642  1.00 88.81           C
ATOM   2524  CB  LEU A 434     -14.693  10.221  32.468  1.00 88.81           C
ATOM   2525  O   LEU A 434     -16.417  12.708  33.883  1.00 88.81           O
ATOM   2526  CG  LEU A 434     -14.707   9.428  31.150  1.00 88.81           C
ATOM   2527  CD1 LEU A 434     -14.305   7.979  31.430  1.00 88.81           C
ATOM   2528  CD2 LEU A 434     -16.090   9.443  30.495  1.00 88.81           C
ATOM   2529  N   GLN A 435     -14.244  12.642  34.474  1.00 87.81           N
ATOM   2530  CA  GLN A 435     -14.428  13.361  35.731  1.00 87.81           C
ATOM   2531  C   GLN A 435     -14.977  14.776  35.496  1.00 87.81           C
ATOM   2532  CB  GLN A 435     -13.098  13.379  36.495  1.00 87.81           C
ATOM   2533  O   GLN A 435     -15.971  15.159  36.106  1.00 87.81           O
ATOM   2534  CG  GLN A 435     -13.273  14.027  37.874  1.00 87.81           C
ATOM   2535  CD  GLN A 435     -11.997  14.054  38.702  1.00 87.81           C
ATOM   2536  NE2 GLN A 435     -12.029  14.736  39.824  1.00 87.81           N
ATOM   2537  OE1 GLN A 435     -10.963  13.490  38.381  1.00 87.81           O
ATOM   2538  N   GLN A 436     -14.385  15.546  34.578  1.00 87.25           N
ATOM   2539  CA  GLN A 436     -14.844  16.909  34.294  1.00 87.25           C
ATOM   2540  C   GLN A 436     -16.252  16.959  33.691  1.00 87.25           C
ATOM   2541  CB  GLN A 436     -13.870  17.613  33.345  1.00 87.25           C
ATOM   2542  O   GLN A 436     -17.021  17.865  34.018  1.00 87.25           O
ATOM   2543  CG  GLN A 436     -12.580  18.038  34.053  1.00 87.25           C
ATOM   2544  CD  GLN A 436     -11.682  18.861  33.136  1.00 87.25           C
ATOM   2545  NE2 GLN A 436     -10.384  18.664  33.187  1.00 87.25           N
ATOM   2546  OE1 GLN A 436     -12.119  19.717  32.382  1.00 87.25           O
ATOM   2547  N   VAL A 437     -16.603  16.011  32.818  1.00 86.44           N
ATOM   2548  CA  VAL A 437     -17.948  15.906  32.235  1.00 86.44           C
ATOM   2549  C   VAL A 437     -18.970  15.564  33.312  1.00 86.44           C
ATOM   2550  CB  VAL A 437     -17.982  14.872  31.096  1.00 86.44           C
ATOM   2551  O   VAL A 437     -20.021  16.204  33.361  1.00 86.44           O
ATOM   2552  CG1 VAL A 437     -19.409  14.558  30.619  1.00 86.44           C
ATOM   2553  CG2 VAL A 437     -17.223  15.411  29.882  1.00 86.44           C
ATOM   2554  N   HIS A 438     -18.653  14.617  34.198  1.00 86.12           N
ATOM   2555  CA  HIS A 438     -19.498  14.289  35.342  1.00 86.12           C
ATOM   2556  C   HIS A 438     -19.704  15.512  36.249  1.00 86.12           C
ATOM   2557  CB  HIS A 438     -18.888  13.105  36.100  1.00 86.12           C
ATOM   2558  O   HIS A 438     -20.841  15.921  36.478  1.00 86.12           O
ATOM   2559  CG  HIS A 438     -19.693  12.730  37.314  1.00 86.12           C
ATOM   2560  CD2 HIS A 438     -19.328  12.911  38.622  1.00 86.12           C
ATOM   2561  ND1 HIS A 438     -20.975  12.227  37.315  1.00 86.12           N
ATOM   2562  CE1 HIS A 438     -21.373  12.108  38.591  1.00 86.12           C
ATOM   2563  NE2 HIS A 438     -20.394  12.490  39.425  1.00 86.12           N
ATOM   2564  N   ASP A 439     -18.620  16.176  36.659  1.00 86.25           N
ATOM   2565  CA  ASP A 439     -18.675  17.376  37.501  1.00 86.25           C
ATOM   2566  C   ASP A 439     -19.466  18.515  36.835  1.00 86.25           C
ATOM   2567  CB  ASP A 439     -17.248  17.870  37.799  1.00 86.25           C
ATOM   2568  O   ASP A 439     -20.209  19.247  37.494  1.00 86.25           O
ATOM   2569  CG  ASP A 439     -16.432  16.994  38.760  1.00 86.25           C
ATOM   2570  OD1 ASP A 439     -17.022  16.122  39.432  1.00 86.25           O
ATOM   2571  OD2 ASP A 439     -15.217  17.279  38.879  1.00 86.25           O
ATOM   2572  N   TYR A 440     -19.329  18.692  35.515  1.00 83.62           N
ATOM   2573  CA  TYR A 440     -20.097  19.680  34.758  1.00 83.62           C
ATOM   2574  C   TYR A 440     -21.591  19.336  34.724  1.00 83.62           C
ATOM   2575  CB  TYR A 440     -19.532  19.821  33.336  1.00 83.62           C
ATOM   2576  O   TYR A 440     -22.426  20.224  34.932  1.00 83.62           O
ATOM   2577  CG  TYR A 440     -20.271  20.850  32.497  1.00 83.62           C
ATOM   2578  CD1 TYR A 440     -21.381  20.464  31.721  1.00 83.62           C
ATOM   2579  CD2 TYR A 440     -19.861  22.197  32.506  1.00 83.62           C
ATOM   2580  CE1 TYR A 440     -22.096  21.425  30.982  1.00 83.62           C
ATOM   2581  CE2 TYR A 440     -20.582  23.167  31.782  1.00 83.62           C
ATOM   2582  OH  TYR A 440     -22.399  23.705  30.308  1.00 83.62           O
ATOM   2583  CZ  TYR A 440     -21.704  22.778  31.018  1.00 83.62           C
ATOM   2584  N   TYR A 441     -21.937  18.071  34.479  1.00 82.69           N
ATOM   2585  CA  TYR A 441     -23.320  17.602  34.468  1.00 82.69           C
ATOM   2586  C   TYR A 441     -23.995  17.815  35.830  1.00 82.69           C
ATOM   2587  CB  TYR A 441     -23.352  16.130  34.045  1.00 82.69           C
ATOM   2588  O   TYR A 441     -25.057  18.444  35.893  1.00 82.69           O
ATOM   2589  CG  TYR A 441     -24.754  15.565  34.018  1.00 82.69           C
ATOM   2590  CD1 TYR A 441     -25.246  14.857  35.132  1.00 82.69           C
ATOM   2591  CD2 TYR A 441     -25.580  15.791  32.901  1.00 82.69           C
ATOM   2592  CE1 TYR A 441     -26.561  14.362  35.126  1.00 82.69           C
ATOM   2593  CE2 TYR A 441     -26.899  15.299  32.894  1.00 82.69           C
ATOM   2594  OH  TYR A 441     -28.656  14.093  33.993  1.00 82.69           O
ATOM   2595  CZ  TYR A 441     -27.387  14.577  34.004  1.00 82.69           C
ATOM   2596  N   GLU A 442     -23.334  17.401  36.915  1.00 85.44           N
ATOM   2597  CA  GLU A 442     -23.813  17.586  38.288  1.00 85.44           C
ATOM   2598  C   GLU A 442     -23.948  19.074  38.638  1.00 85.44           C
ATOM   2599  CB  GLU A 442     -22.856  16.890  39.274  1.00 85.44           C
ATOM   2600  O   GLU A 442     -25.007  19.526  39.071  1.00 85.44           O
ATOM   2601  CG  GLU A 442     -22.901  15.354  39.202  1.00 85.44           C
ATOM   2602  CD  GLU A 442     -24.304  14.793  39.473  1.00 85.44           C
ATOM   2603  OE1 GLU A 442     -24.757  13.944  38.671  1.00 85.44           O
ATOM   2604  OE2 GLU A 442     -24.943  15.257  40.446  1.00 85.44           O
ATOM   2605  N   ARG A 443     -22.924  19.895  38.358  1.00 86.38           N
ATOM   2606  CA  ARG A 443     -22.952  21.344  38.642  1.00 86.38           C
ATOM   2607  C   ARG A 443     -24.045  22.084  37.873  1.00 86.38           C
ATOM   2608  CB  ARG A 443     -21.569  21.930  38.334  1.00 86.38           C
ATOM   2609  O   ARG A 443     -24.535  23.114  38.336  1.00 86.38           O
ATOM   2610  CG  ARG A 443     -21.468  23.440  38.616  1.00 86.38           C
ATOM   2611  CD  ARG A 443     -20.041  23.949  38.407  1.00 86.38           C
ATOM   2612  NE  ARG A 443     -19.581  23.696  37.029  1.00 86.38           N
ATOM   2613  NH1 ARG A 443     -17.322  23.891  37.405  1.00 86.38           N
ATOM   2614  NH2 ARG A 443     -18.064  23.201  35.419  1.00 86.38           N
ATOM   2615  CZ  ARG A 443     -18.328  23.605  36.626  1.00 86.38           C
ATOM   2616  N   THR A 444     -24.401  21.606  36.684  1.00 82.88           N
ATOM   2617  CA  THR A 444     -25.479  22.196  35.884  1.00 82.88           C
ATOM   2618  C   THR A 444     -26.852  21.617  36.219  1.00 82.88           C
ATOM   2619  CB  THR A 444     -25.192  22.151  34.374  1.00 82.88           C
ATOM   2620  O   THR A 444     -27.821  22.028  35.585  1.00 82.88           O
ATOM   2621  CG2 THR A 444     -23.975  22.993  33.988  1.00 82.88           C
ATOM   2622  OG1 THR A 444     -24.994  20.843  33.909  1.00 82.88           O
ATOM   2623  N   ASN A 445     -26.978  20.717  37.205  1.00 77.38           N
ATOM   2624  CA  ASN A 445     -28.210  19.984  37.526  1.00 77.38           C
ATOM   2625  C   ASN A 445     -28.867  19.368  36.275  1.00 77.38           C
ATOM   2626  CB  ASN A 445     -29.184  20.875  38.331  1.00 77.38           C
ATOM   2627  O   ASN A 445     -30.088  19.436  36.112  1.00 77.38           O
ATOM   2628  CG  ASN A 445     -28.770  21.151  39.762  1.00 77.38           C
ATOM   2629  ND2 ASN A 445     -29.554  21.920  40.481  1.00 77.38           N
ATOM   2630  OD1 ASN A 445     -27.783  20.686  40.286  1.00 77.38           O
ATOM   2631  N   GLY A 446     -28.062  18.877  35.326  1.00 69.94           N
ATOM   2632  CA  GLY A 446     -28.566  18.352  34.056  1.00 69.94           C
ATOM   2633  C   GLY A 446     -29.317  19.378  33.193  1.00 69.94           C
ATOM   2634  O   GLY A 446     -30.065  18.990  32.302  1.00 69.94           O
ATOM   2635  N   ASN A 447     -29.137  20.691  33.402  1.00 69.56           N
ATOM   2636  CA  ASN A 447     -29.840  21.739  32.643  1.00 69.56           C
ATOM   2637  C   ASN A 447     -29.646  21.628  31.121  1.00 69.56           C
ATOM   2638  CB  ASN A 447     -29.381  23.135  33.106  1.00 69.56           C
ATOM   2639  O   ASN A 447     -30.498  22.105  30.376  1.00 69.56           O
ATOM   2640  CG  ASN A 447     -29.988  23.616  34.412  1.00 69.56           C
ATOM   2641  ND2 ASN A 447     -29.371  24.586  35.041  1.00 69.56           N
ATOM   2642  OD1 ASN A 447     -31.059  23.218  34.850  1.00 69.56           O
ATOM   2643  N   ILE A 448     -28.572  20.980  30.656  1.00 62.75           N
ATOM   2644  CA  ILE A 448     -28.334  20.689  29.234  1.00 62.75           C
ATOM   2645  C   ILE A 448     -29.442  19.826  28.602  1.00 62.75           C
ATOM   2646  CB  ILE A 448     -26.933  20.058  29.077  1.00 62.75           C
ATOM   2647  O   ILE A 448     -29.656  19.871  27.398  1.00 62.75           O
ATOM   2648  CG1 ILE A 448     -26.446  20.175  27.618  1.00 62.75           C
ATOM   2649  CG2 ILE A 448     -26.888  18.602  29.587  1.00 62.75           C
ATOM   2650  CD1 ILE A 448     -24.936  19.955  27.467  1.00 62.75           C
ATOM   2651  N   GLN A 449     -30.200  19.091  29.417  1.00 61.94           N
ATOM   2652  CA  GLN A 449     -31.351  18.296  28.991  1.00 61.94           C
ATOM   2653  C   GLN A 449     -32.635  19.132  28.836  1.00 61.94           C
ATOM   2654  CB  GLN A 449     -31.548  17.170  30.016  1.00 61.94           C
ATOM   2655  O   GLN A 449     -33.591  18.679  28.209  1.00 61.94           O
ATOM   2656  CG  GLN A 449     -30.388  16.157  30.013  1.00 61.94           C
ATOM   2657  CD  GLN A 449     -30.565  15.049  31.047  1.00 61.94           C
ATOM   2658  NE2 GLN A 449     -29.664  14.096  31.094  1.00 61.94           N
ATOM   2659  OE1 GLN A 449     -31.496  15.028  31.834  1.00 61.94           O
ATOM   2660  N   LYS A 450     -32.684  20.360  29.380  1.00 56.44           N
ATOM   2661  CA  LYS A 450     -33.909  21.183  29.429  1.00 56.44           C
ATOM   2662  C   LYS A 450     -34.295  21.830  28.104  1.00 56.44           C
ATOM   2663  CB  LYS A 450     -33.797  22.281  30.496  1.00 56.44           C
ATOM   2664  O   LYS A 450     -35.450  22.211  27.951  1.00 56.44           O
ATOM   2665  CG  LYS A 450     -33.843  21.714  31.915  1.00 56.44           C
ATOM   2666  CD  LYS A 450     -33.792  22.855  32.933  1.00 56.44           C
ATOM   2667  CE  LYS A 450     -33.987  22.272  34.333  1.00 56.44           C
ATOM   2668  NZ  LYS A 450     -33.732  23.285  35.377  1.00 56.44           N
ATOM   2669  N   THR A 451     -33.366  21.990  27.164  1.00 51.03           N
ATOM   2670  CA  THR A 451     -33.664  22.621  25.866  1.00 51.03           C
ATOM   2671  C   THR A 451     -34.386  21.684  24.903  1.00 51.03           C
ATOM   2672  CB  THR A 451     -32.390  23.168  25.207  1.00 51.03           C
ATOM   2673  O   THR A 451     -34.851  22.138  23.860  1.00 51.03           O
ATOM   2674  CG2 THR A 451     -31.825  24.346  26.004  1.00 51.03           C
ATOM   2675  OG1 THR A 451     -31.392  22.176  25.156  1.00 51.03           O
ATOM   2676  N   GLY A 452     -34.460  20.385  25.222  1.00 51.69           N
ATOM   2677  CA  GLY A 452     -34.749  19.362  24.227  1.00 51.69           C
ATOM   2678  C   GLY A 452     -33.656  19.327  23.150  1.00 51.69           C
ATOM   2679  O   GLY A 452     -32.897  20.276  22.948  1.00 51.69           O
ATOM   2680  N   PHE A 453     -33.540  18.209  22.448  1.00 54.44           N
ATOM   2681  CA  PHE A 453     -32.718  18.151  21.241  1.00 54.44           C
ATOM   2682  C   PHE A 453     -33.645  18.441  20.059  1.00 54.44           C
ATOM   2683  CB  PHE A 453     -32.003  16.793  21.171  1.00 54.44           C
ATOM   2684  O   PHE A 453     -34.569  17.670  19.824  1.00 54.44           O
ATOM   2685  CG  PHE A 453     -30.964  16.606  22.266  1.00 54.44           C
ATOM   2686  CD1 PHE A 453     -29.652  17.082  22.077  1.00 54.44           C
ATOM   2687  CD2 PHE A 453     -31.308  15.986  23.484  1.00 54.44           C
ATOM   2688  CE1 PHE A 453     -28.691  16.935  23.094  1.00 54.44           C
ATOM   2689  CE2 PHE A 453     -30.346  15.842  24.502  1.00 54.44           C
ATOM   2690  CZ  PHE A 453     -29.038  16.315  24.306  1.00 54.44           C
ATOM   2691  N   LEU A 454     -33.453  19.526  19.312  1.00 48.44           N
ATOM   2692  CA  LEU A 454     -34.240  19.797  18.101  1.00 48.44           C
ATOM   2693  C   LEU A 454     -33.549  19.133  16.905  1.00 48.44           C
ATOM   2694  CB  LEU A 454     -34.438  21.313  17.917  1.00 48.44           C
ATOM   2695  O   LEU A 454     -32.729  19.745  16.233  1.00 48.44           O
ATOM   2696  CG  LEU A 454     -35.320  21.984  18.987  1.00 48.44           C
ATOM   2697  CD1 LEU A 454     -35.246  23.501  18.816  1.00 48.44           C
ATOM   2698  CD2 LEU A 454     -36.789  21.565  18.888  1.00 48.44           C
ATOM   2699  N   ILE A 455     -33.854  17.856  16.681  1.00 51.47           N
ATOM   2700  CA  ILE A 455     -33.466  17.125  15.467  1.00 51.47           C
ATOM   2701  C   ILE A 455     -34.784  16.790  14.772  1.00 51.47           C
ATOM   2702  CB  ILE A 455     -32.604  15.880  15.790  1.00 51.47           C
ATOM   2703  O   ILE A 455     -35.616  16.103  15.368  1.00 51.47           O
ATOM   2704  CG1 ILE A 455     -31.313  16.272  16.550  1.00 51.47           C
ATOM   2705  CG2 ILE A 455     -32.258  15.144  14.485  1.00 51.47           C
ATOM   2706  CD1 ILE A 455     -30.457  15.084  17.010  1.00 51.47           C
ATOM   2707  N   SER A 456     -35.025  17.350  13.586  1.00 39.56           N
ATOM   2708  CA  SER A 456     -36.228  17.051  12.801  1.00 39.56           C
ATOM   2709  C   SER A 456     -36.133  15.641  12.213  1.00 39.56           C
ATOM   2710  CB  SER A 456     -36.460  18.100  11.700  1.00 39.56           C
ATOM   2711  O   SER A 456     -35.036  15.152  11.957  1.00 39.56           O
ATOM   2712  OG  SER A 456     -35.410  18.117  10.751  1.00 39.56           O
ATOM   2713  N   ALA A 457     -37.271  14.988  11.957  1.00 49.00           N
ATOM   2714  CA  ALA A 457     -37.273  13.715  11.228  1.00 49.00           C
ATOM   2715  C   ALA A 457     -36.577  13.857   9.857  1.00 49.00           C
ATOM   2716  CB  ALA A 457     -38.721  13.227  11.098  1.00 49.00           C
ATOM   2717  O   ALA A 457     -35.838  12.972   9.450  1.00 49.00           O
ATOM   2718  N   ASP A 458     -36.706  15.025   9.217  1.00 47.12           N
ATOM   2719  CA  ASP A 458     -36.057  15.374   7.945  1.00 47.12           C
ATOM   2720  C   ASP A 458     -34.524  15.438   8.017  1.00 47.12           C
ATOM   2721  CB  ASP A 458     -36.561  16.751   7.467  1.00 47.12           C
ATOM   2722  O   ASP A 458     -33.858  15.359   6.989  1.00 47.12           O
ATOM   2723  CG  ASP A 458     -38.081  16.935   7.460  1.00 47.12           C
ATOM   2724  OD1 ASP A 458     -38.811  15.928   7.595  1.00 47.12           O
ATOM   2725  OD2 ASP A 458     -38.503  18.108   7.401  1.00 47.12           O
ATOM   2726  N   SER A 459     -33.951  15.613   9.214  1.00 39.50           N
ATOM   2727  CA  SER A 459     -32.495  15.620   9.412  1.00 39.50           C
ATOM   2728  C   SER A 459     -31.929  14.239   9.760  1.00 39.50           C
ATOM   2729  CB  SER A 459     -32.038  16.725  10.382  1.00 39.50           C
ATOM   2730  O   SER A 459     -30.708  14.087   9.806  1.00 39.50           O
ATOM   2731  OG  SER A 459     -32.955  17.054  11.408  1.00 39.50           O
ATOM   2732  N   LEU A 460     -32.785  13.227   9.959  1.00 65.50           N
ATOM   2733  CA  LEU A 460     -32.382  11.841  10.184  1.00 65.50           C
ATOM   2734  C   LEU A 460     -32.573  11.023   8.910  1.00 65.50           C
ATOM   2735  CB  LEU A 460     -33.154  11.239  11.369  1.00 65.50           C
ATOM   2736  O   LEU A 460     -33.678  10.833   8.414  1.00 65.50           O
ATOM   2737  CG  LEU A 460     -32.791  11.870  12.723  1.00 65.50           C
ATOM   2738  CD1 LEU A 460     -33.699  11.306  13.814  1.00 65.50           C
ATOM   2739  CD2 LEU A 460     -31.336  11.600  13.125  1.00 65.50           C
ATOM   2740  N   ASP A 461     -31.462  10.519   8.388  1.00 80.81           N
ATOM   2741  CA  ASP A 461     -31.448   9.838   7.100  1.00 80.81           C
ATOM   2742  C   ASP A 461     -32.006   8.405   7.169  1.00 80.81           C
ATOM   2743  CB  ASP A 461     -30.009   9.899   6.586  1.00 80.81           C
ATOM   2744  O   ASP A 461     -32.617   7.943   6.211  1.00 80.81           O
ATOM   2745  CG  ASP A 461     -29.880   9.372   5.168  1.00 80.81           C
ATOM   2746  OD1 ASP A 461     -30.772   9.605   4.316  1.00 80.81           O
ATOM   2747  OD2 ASP A 461     -28.896   8.654   4.901  1.00 80.81           O
ATOM   2748  N   LEU A 462     -31.855   7.714   8.305  1.00 86.69           N
ATOM   2749  CA  LEU A 462     -32.337   6.347   8.526  1.00 86.69           C
ATOM   2750  C   LEU A 462     -33.162   6.259   9.813  1.00 86.69           C
ATOM   2751  CB  LEU A 462     -31.125   5.394   8.567  1.00 86.69           C
ATOM   2752  O   LEU A 462     -32.652   6.559  10.895  1.00 86.69           O
ATOM   2753  CG  LEU A 462     -31.471   3.922   8.874  1.00 86.69           C
ATOM   2754  CD1 LEU A 462     -32.285   3.271   7.754  1.00 86.69           C
ATOM   2755  CD2 LEU A 462     -30.181   3.123   9.061  1.00 86.69           C
ATOM   2756  N   LEU A 463     -34.397   5.766   9.703  1.00 90.31           N
ATOM   2757  CA  LEU A 463     -35.275   5.432  10.823  1.00 90.31           C
ATOM   2758  C   LEU A 463     -35.752   3.986  10.697  1.00 90.31           C
ATOM   2759  CB  LEU A 463     -36.481   6.387  10.870  1.00 90.31           C
ATOM   2760  O   LEU A 463     -36.166   3.536   9.630  1.00 90.31           O
ATOM   2761  CG  LEU A 463     -36.140   7.860  11.145  1.00 90.31           C
ATOM   2762  CD1 LEU A 463     -37.392   8.713  10.946  1.00 90.31           C
ATOM   2763  CD2 LEU A 463     -35.638   8.075  12.575  1.00 90.31           C
ATOM   2764  N   VAL A 464     -35.725   3.268  11.809  1.00 92.44           N
ATOM   2765  CA  VAL A 464     -36.212   1.896  11.925  1.00 92.44           C
ATOM   2766  C   VAL A 464     -37.284   1.872  13.001  1.00 92.44           C
ATOM   2767  CB  VAL A 464     -35.061   0.933  12.269  1.00 92.44           C
ATOM   2768  O   VAL A 464     -37.105   2.471  14.057  1.00 92.44           O
ATOM   2769  CG1 VAL A 464     -35.540  -0.519  12.239  1.00 92.44           C
ATOM   2770  CG2 VAL A 464     -33.898   1.047  11.272  1.00 92.44           C
ATOM   2771  N   ARG A 465     -38.397   1.184  12.753  1.00 94.19           N
ATOM   2772  CA  ARG A 465     -39.400   0.880  13.777  1.00 94.19           C
ATOM   2773  C   ARG A 465     -39.349  -0.602  14.092  1.00 94.19           C
ATOM   2774  CB  ARG A 465     -40.796   1.311  13.320  1.00 94.19           C
ATOM   2775  O   ARG A 465     -39.433  -1.417  13.174  1.00 94.19           O
ATOM   2776  CG  ARG A 465     -41.877   0.987  14.362  1.00 94.19           C
ATOM   2777  CD  ARG A 465     -43.275   1.010  13.750  1.00 94.19           C
ATOM   2778  NE  ARG A 465     -44.210   0.342  14.670  1.00 94.19           N
ATOM   2779  NH1 ARG A 465     -45.400  -0.870  13.134  1.00 94.19           N
ATOM   2780  NH2 ARG A 465     -45.752  -1.197  15.313  1.00 94.19           N
ATOM   2781  CZ  ARG A 465     -45.114  -0.569  14.369  1.00 94.19           C
ATOM   2782  N   GLY A 466     -39.309  -0.949  15.370  1.00 94.94           N
ATOM   2783  CA  GLY A 466     -39.342  -2.342  15.786  1.00 94.94           C
ATOM   2784  C   GLY A 466     -39.188  -2.544  17.283  1.00 94.94           C
ATOM   2785  O   GLY A 466     -39.262  -1.598  18.069  1.00 94.94           O
ATOM   2786  N   ASP A 467     -38.954  -3.799  17.639  1.00 95.94           N
ATOM   2787  CA  ASP A 467     -38.651  -4.232  18.999  1.00 95.94           C
ATOM   2788  C   ASP A 467     -37.145  -4.534  19.100  1.00 95.94           C
ATOM   2789  CB  ASP A 467     -39.549  -5.427  19.383  1.00 95.94           C
ATOM   2790  O   ASP A 467     -36.534  -5.001  18.138  1.00 95.94           O
ATOM   2791  CG  ASP A 467     -41.054  -5.164  19.178  1.00 95.94           C
ATOM   2792  OD1 ASP A 467     -41.498  -3.999  19.243  1.00 95.94           O
ATOM   2793  OD2 ASP A 467     -41.847  -6.089  18.910  1.00 95.94           O
ATOM   2794  N   ILE A 468     -36.532  -4.250  20.250  1.00 95.62           N
ATOM   2795  CA  ILE A 468     -35.110  -4.506  20.517  1.00 95.62           C
ATOM   2796  C   ILE A 468     -35.012  -5.543  21.629  1.00 95.62           C
ATOM   2797  CB  ILE A 468     -34.334  -3.218  20.883  1.00 95.62           C
ATOM   2798  O   ILE A 468     -35.568  -5.349  22.712  1.00 95.62           O
ATOM   2799  CG1 ILE A 468     -34.479  -2.132  19.789  1.00 95.62           C
ATOM   2800  CG2 ILE A 468     -32.850  -3.557  21.140  1.00 95.62           C
ATOM   2801  CD1 ILE A 468     -33.863  -0.776  20.162  1.00 95.62           C
ATOM   2802  N   TYR A 469     -34.270  -6.613  21.370  1.00 96.44           N
ATOM   2803  CA  TYR A 469     -34.012  -7.705  22.298  1.00 96.44           C
ATOM   2804  C   TYR A 469     -32.532  -7.751  22.675  1.00 96.44           C
ATOM   2805  CB  TYR A 469     -34.453  -9.040  21.689  1.00 96.44           C
ATOM   2806  O   TYR A 469     -31.671  -7.534  21.818  1.00 96.44           O
ATOM   2807  CG  TYR A 469     -35.914  -9.110  21.291  1.00 96.44           C
ATOM   2808  CD1 TYR A 469     -36.853  -9.701  22.158  1.00 96.44           C
ATOM   2809  CD2 TYR A 469     -36.337  -8.580  20.057  1.00 96.44           C
ATOM   2810  CE1 TYR A 469     -38.214  -9.750  21.805  1.00 96.44           C
ATOM   2811  CE2 TYR A 469     -37.696  -8.621  19.706  1.00 96.44           C
ATOM   2812  OH  TYR A 469     -39.949  -9.226  20.230  1.00 96.44           O
ATOM   2813  CZ  TYR A 469     -38.638  -9.198  20.578  1.00 96.44           C
ATOM   2814  N   ASP A 470     -32.261  -8.062  23.940  1.00 93.69           N
ATOM   2815  CA  ASP A 470     -30.912  -8.290  24.455  1.00 93.69           C
ATOM   2816  C   ASP A 470     -30.312  -9.608  23.934  1.00 93.69           C
ATOM   2817  CB  ASP A 470     -30.904  -8.179  25.998  1.00 93.69           C
ATOM   2818  O   ASP A 470     -30.958 -10.380  23.214  1.00 93.69           O
ATOM   2819  CG  ASP A 470     -31.554  -9.334  26.775  1.00 93.69           C
ATOM   2820  OD1 ASP A 470     -31.878 -10.388  26.186  1.00 93.69           O
ATOM   2821  OD2 ASP A 470     -31.754  -9.204  28.002  1.00 93.69           O
ATOM   2822  N   GLU A 471     -29.067  -9.884  24.317  1.00 89.19           N
ATOM   2823  CA  GLU A 471     -28.326 -11.088  23.941  1.00 89.19           C
ATOM   2824  C   GLU A 471     -28.977 -12.402  24.419  1.00 89.19           C
ATOM   2825  CB  GLU A 471     -26.869 -10.969  24.436  1.00 89.19           C
ATOM   2826  O   GLU A 471     -28.692 -13.471  23.876  1.00 89.19           O
ATOM   2827  CG  GLU A 471     -26.653 -10.996  25.965  1.00 89.19           C
ATOM   2828  CD  GLU A 471     -26.721  -9.634  26.682  1.00 89.19           C
ATOM   2829  OE1 GLU A 471     -26.053  -9.505  27.729  1.00 89.19           O
ATOM   2830  OE2 GLU A 471     -27.451  -8.730  26.222  1.00 89.19           O
ATOM   2831  N   ASN A 472     -29.878 -12.335  25.405  1.00 92.19           N
ATOM   2832  CA  ASN A 472     -30.611 -13.476  25.956  1.00 92.19           C
ATOM   2833  C   ASN A 472     -32.002 -13.650  25.317  1.00 92.19           C
ATOM   2834  CB  ASN A 472     -30.698 -13.323  27.483  1.00 92.19           C
ATOM   2835  O   ASN A 472     -32.717 -14.604  25.636  1.00 92.19           O
ATOM   2836  CG  ASN A 472     -29.330 -13.239  28.130  1.00 92.19           C
ATOM   2837  ND2 ASN A 472     -29.024 -12.139  28.778  1.00 92.19           N
ATOM   2838  OD1 ASN A 472     -28.534 -14.163  28.069  1.00 92.19           O
ATOM   2839  N   GLY A 473     -32.399 -12.747  24.414  1.00 90.06           N
ATOM   2840  CA  GLY A 473     -33.718 -12.732  23.786  1.00 90.06           C
ATOM   2841  C   GLY A 473     -34.811 -12.073  24.632  1.00 90.06           C
ATOM   2842  O   GLY A 473     -35.995 -12.253  24.338  1.00 90.06           O
ATOM   2843  N   THR A 474     -34.453 -11.310  25.665  1.00 95.56           N
ATOM   2844  CA  THR A 474     -35.392 -10.509  26.459  1.00 95.56           C
ATOM   2845  C   THR A 474     -35.694  -9.207  25.731  1.00 95.56           C
ATOM   2846  CB  THR A 474     -34.835 -10.156  27.846  1.00 95.56           C
ATOM   2847  O   THR A 474     -34.779  -8.511  25.301  1.00 95.56           O
ATOM   2848  CG2 THR A 474     -35.930  -9.693  28.805  1.00 95.56           C
ATOM   2849  OG1 THR A 474     -34.192 -11.256  28.438  1.00 95.56           O
ATOM   2850  N   ALA A 475     -36.971  -8.840  25.606  1.00 93.69           N
ATOM   2851  CA  ALA A 475     -37.345  -7.549  25.033  1.00 93.69           C
ATOM   2852  C   ALA A 475     -36.901  -6.406  25.962  1.00 93.69           C
ATOM   2853  CB  ALA A 475     -38.855  -7.523  24.771  1.00 93.69           C
ATOM   2854  O   ALA A 475     -37.374  -6.304  27.095  1.00 93.69           O
ATOM   2855  N   VAL A 476     -36.011  -5.547  25.468  1.00 94.44           N
ATOM   2856  CA  VAL A 476     -35.521  -4.344  26.160  1.00 94.44           C
ATOM   2857  C   VAL A 476     -36.379  -3.137  25.786  1.00 94.44           C
ATOM   2858  CB  VAL A 476     -34.044  -4.062  25.816  1.00 94.44           C
ATOM   2859  O   VAL A 476     -36.712  -2.319  26.641  1.00 94.44           O
ATOM   2860  CG1 VAL A 476     -33.448  -2.997  26.745  1.00 94.44           C
ATOM   2861  CG2 VAL A 476     -33.169  -5.308  25.943  1.00 94.44           C
ATOM   2862  N   TYR A 477     -36.778  -3.053  24.514  1.00 93.75           N
ATOM   2863  CA  TYR A 477     -37.677  -2.025  23.995  1.00 93.75           C
ATOM   2864  C   TYR A 477     -38.703  -2.632  23.040  1.00 93.75           C
ATOM   2865  CB  TYR A 477     -36.884  -0.922  23.286  1.00 93.75           C
ATOM   2866  O   TYR A 477     -38.391  -3.551  22.286  1.00 93.75           O
ATOM   2867  CG  TYR A 477     -36.025  -0.080  24.205  1.00 93.75           C
ATOM   2868  CD1 TYR A 477     -36.581   1.052  24.833  1.00 93.75           C
ATOM   2869  CD2 TYR A 477     -34.684  -0.434  24.451  1.00 93.75           C
ATOM   2870  CE1 TYR A 477     -35.796   1.835  25.700  1.00 93.75           C
ATOM   2871  CE2 TYR A 477     -33.903   0.334  25.336  1.00 93.75           C
ATOM   2872  OH  TYR A 477     -33.701   2.232  26.790  1.00 93.75           O
ATOM   2873  CZ  TYR A 477     -34.458   1.473  25.957  1.00 93.75           C
ATOM   2874  N   THR A 478     -39.916  -2.086  23.043  1.00 92.75           N
ATOM   2875  CA  THR A 478     -41.024  -2.528  22.186  1.00 92.75           C
ATOM   2876  C   THR A 478     -41.649  -1.339  21.465  1.00 92.75           C
ATOM   2877  CB  THR A 478     -42.108  -3.254  22.995  1.00 92.75           C
ATOM   2878  O   THR A 478     -41.911  -0.319  22.100  1.00 92.75           O
ATOM   2879  CG2 THR A 478     -41.601  -4.560  23.608  1.00 92.75           C
ATOM   2880  OG1 THR A 478     -42.564  -2.429  24.050  1.00 92.75           O
ATOM   2881  N   ASP A 479     -41.918  -1.487  20.169  1.00 91.38           N
ATOM   2882  CA  ASP A 479     -42.530  -0.500  19.275  1.00 91.38           C
ATOM   2883  C   ASP A 479     -41.835   0.871  19.299  1.00 91.38           C
ATOM   2884  CB  ASP A 479     -44.057  -0.459  19.470  1.00 91.38           C
ATOM   2885  O   ASP A 479     -42.462   1.937  19.318  1.00 91.38           O
ATOM   2886  CG  ASP A 479     -44.754  -1.653  18.817  1.00 91.38           C
ATOM   2887  OD1 ASP A 479     -44.459  -1.933  17.626  1.00 91.38           O
ATOM   2888  OD2 ASP A 479     -45.665  -2.248  19.426  1.00 91.38           O
ATOM   2889  N   VAL A 480     -40.503   0.836  19.269  1.00 92.19           N
ATOM   2890  CA  VAL A 480     -39.660   2.031  19.269  1.00 92.19           C
ATOM   2891  C   VAL A 480     -39.193   2.406  17.870  1.00 92.19           C
ATOM   2892  CB  VAL A 480     -38.483   1.919  20.248  1.00 92.19           C
ATOM   2893  O   VAL A 480     -39.027   1.557  16.995  1.00 92.19           O
ATOM   2894  CG1 VAL A 480     -38.988   1.947  21.694  1.00 92.19           C
ATOM   2895  CG2 VAL A 480     -37.617   0.672  20.037  1.00 92.19           C
ATOM   2896  N   VAL A 481     -38.957   3.702  17.680  1.00 91.06           N
ATOM   2897  CA  VAL A 481     -38.269   4.279  16.526  1.00 91.06           C
ATOM   2898  C   VAL A 481     -36.809   4.489  16.895  1.00 91.06           C
ATOM   2899  CB  VAL A 481     -38.917   5.596  16.069  1.00 91.06           C
ATOM   2900  O   VAL A 481     -36.509   5.181  17.871  1.00 91.06           O
ATOM   2901  CG1 VAL A 481     -38.187   6.169  14.849  1.00 91.06           C
ATOM   2902  CG2 VAL A 481     -40.386   5.363  15.706  1.00 91.06           C
ATOM   2903  N   PHE A 482     -35.896   3.913  16.122  1.00 91.25           N
ATOM   2904  CA  PHE A 482     -34.470   3.932  16.412  1.00 91.25           C
ATOM   2905  C   PHE A 482     -33.594   4.009  15.158  1.00 91.25           C
ATOM   2906  CB  PHE A 482     -34.115   2.714  17.276  1.00 91.25           C
ATOM   2907  O   PHE A 482     -34.041   3.735  14.046  1.00 91.25           O
ATOM   2908  CG  PHE A 482     -34.274   1.364  16.600  1.00 91.25           C
ATOM   2909  CD1 PHE A 482     -35.514   0.703  16.640  1.00 91.25           C
ATOM   2910  CD2 PHE A 482     -33.183   0.753  15.951  1.00 91.25           C
ATOM   2911  CE1 PHE A 482     -35.658  -0.571  16.069  1.00 91.25           C
ATOM   2912  CE2 PHE A 482     -33.326  -0.521  15.374  1.00 91.25           C
ATOM   2913  CZ  PHE A 482     -34.563  -1.182  15.437  1.00 91.25           C
ATOM   2914  N   SER A 483     -32.326   4.370  15.355  1.00 90.75           N
ATOM   2915  CA  SER A 483     -31.285   4.341  14.323  1.00 90.75           C
ATOM   2916  C   SER A 483     -30.061   3.585  14.850  1.00 90.75           C
ATOM   2917  CB  SER A 483     -30.870   5.752  13.896  1.00 90.75           C
ATOM   2918  O   SER A 483     -29.503   3.994  15.875  1.00 90.75           O
ATOM   2919  OG  SER A 483     -31.993   6.508  13.482  1.00 90.75           O
ATOM   2920  N   PRO A 484     -29.640   2.491  14.190  1.00 88.38           N
ATOM   2921  CA  PRO A 484     -28.416   1.790  14.549  1.00 88.38           C
ATOM   2922  C   PRO A 484     -27.180   2.494  13.971  1.00 88.38           C
ATOM   2923  CB  PRO A 484     -28.591   0.375  13.997  1.00 88.38           C
ATOM   2924  O   PRO A 484     -27.195   2.999  12.849  1.00 88.38           O
ATOM   2925  CG  PRO A 484     -29.439   0.596  12.744  1.00 88.38           C
ATOM   2926  CD  PRO A 484     -30.323   1.791  13.105  1.00 88.38           C
ATOM   2927  N   TYR A 485     -26.093   2.463  14.733  1.00 85.44           N
ATOM   2928  CA  TYR A 485     -24.758   2.914  14.361  1.00 85.44           C
ATOM   2929  C   TYR A 485     -23.788   1.750  14.578  1.00 85.44           C
ATOM   2930  CB  TYR A 485     -24.366   4.143  15.195  1.00 85.44           C
ATOM   2931  O   TYR A 485     -23.684   1.222  15.689  1.00 85.44           O
ATOM   2932  CG  TYR A 485     -25.266   5.349  15.003  1.00 85.44           C
ATOM   2933  CD1 TYR A 485     -24.990   6.281  13.984  1.00 85.44           C
ATOM   2934  CD2 TYR A 485     -26.395   5.523  15.826  1.00 85.44           C
ATOM   2935  CE1 TYR A 485     -25.835   7.392  13.789  1.00 85.44           C
ATOM   2936  CE2 TYR A 485     -27.246   6.625  15.625  1.00 85.44           C
ATOM   2937  OH  TYR A 485     -27.799   8.624  14.428  1.00 85.44           O
ATOM   2938  CZ  TYR A 485     -26.967   7.564  14.614  1.00 85.44           C
ATOM   2939  N   VAL A 486     -23.110   1.342  13.506  1.00 81.38           N
ATOM   2940  CA  VAL A 486     -22.156   0.223  13.471  1.00 81.38           C
ATOM   2941  C   VAL A 486     -20.834   0.677  12.863  1.00 81.38           C
ATOM   2942  CB  VAL A 486     -22.708  -0.998  12.710  1.00 81.38           C
ATOM   2943  O   VAL A 486     -20.789   1.689  12.159  1.00 81.38           O
ATOM   2944  CG1 VAL A 486     -23.910  -1.599  13.447  1.00 81.38           C
ATOM   2945  CG2 VAL A 486     -23.103  -0.691  11.259  1.00 81.38           C
ATOM   2946  N   TRP A 487     -19.762  -0.063  13.149  1.00 79.62           N
ATOM   2947  CA  TRP A 487     -18.404   0.325  12.765  1.00 79.62           C
ATOM   2948  C   TRP A 487     -17.578  -0.825  12.188  1.00 79.62           C
ATOM   2949  CB  TRP A 487     -17.703   0.948  13.978  1.00 79.62           C
ATOM   2950  O   TRP A 487     -16.828  -0.573  11.252  1.00 79.62           O
ATOM   2951  CG  TRP A 487     -18.213   2.296  14.391  1.00 79.62           C
ATOM   2952  CD1 TRP A 487     -17.716   3.481  13.972  1.00 79.62           C
ATOM   2953  CD2 TRP A 487     -19.300   2.619  15.310  1.00 79.62           C
ATOM   2954  CE2 TRP A 487     -19.422   4.039  15.378  1.00 79.62           C
ATOM   2955  CE3 TRP A 487     -20.183   1.858  16.106  1.00 79.62           C
ATOM   2956  NE1 TRP A 487     -18.429   4.515  14.549  1.00 79.62           N
ATOM   2957  CH2 TRP A 487     -21.296   3.886  16.893  1.00 79.62           C
ATOM   2958  CZ2 TRP A 487     -20.405   4.673  16.149  1.00 79.62           C
ATOM   2959  CZ3 TRP A 487     -21.165   2.486  16.894  1.00 79.62           C
ATOM   2960  N   LEU A 488     -17.724  -2.054  12.691  1.00 80.19           N
ATOM   2961  CA  LEU A 488     -16.825  -3.160  12.345  1.00 80.19           C
ATOM   2962  C   LEU A 488     -17.267  -3.917  11.092  1.00 80.19           C
ATOM   2963  CB  LEU A 488     -16.699  -4.120  13.541  1.00 80.19           C
ATOM   2964  O   LEU A 488     -16.436  -4.218  10.245  1.00 80.19           O
ATOM   2965  CG  LEU A 488     -16.147  -3.494  14.834  1.00 80.19           C
ATOM   2966  CD1 LEU A 488     -16.134  -4.536  15.948  1.00 80.19           C
ATOM   2967  CD2 LEU A 488     -14.719  -2.980  14.667  1.00 80.19           C
ATOM   2968  N   ASN A 489     -18.567  -4.200  10.964  1.00 83.62           N
ATOM   2969  CA  ASN A 489     -19.145  -4.887   9.806  1.00 83.62           C
ATOM   2970  C   ASN A 489     -20.335  -4.086   9.250  1.00 83.62           C
ATOM   2971  CB  ASN A 489     -19.565  -6.331  10.173  1.00 83.62           C
ATOM   2972  O   ASN A 489     -21.008  -3.353   9.983  1.00 83.62           O
ATOM   2973  CG  ASN A 489     -18.516  -7.180  10.876  1.00 83.62           C
ATOM   2974  ND2 ASN A 489     -18.932  -8.118  11.692  1.00 83.62           N
ATOM   2975  OD1 ASN A 489     -17.317  -7.045  10.726  1.00 83.62           O
ATOM   2976  N   ALA A 490     -20.655  -4.258   7.967  1.00 84.19           N
ATOM   2977  CA  ALA A 490     -21.910  -3.745   7.421  1.00 84.19           C
ATOM   2978  C   ALA A 490     -23.122  -4.442   8.076  1.00 84.19           C
ATOM   2979  CB  ALA A 490     -21.907  -3.907   5.897  1.00 84.19           C
ATOM   2980  O   ALA A 490     -23.101  -5.650   8.304  1.00 84.19           O
ATOM   2981  N   LEU A 491     -24.198  -3.694   8.344  1.00 85.88           N
ATOM   2982  CA  LEU A 491     -25.425  -4.226   8.950  1.00 85.88           C
ATOM   2983  C   LEU A 491     -26.564  -4.258   7.926  1.00 85.88           C
ATOM   2984  CB  LEU A 491     -25.774  -3.419  10.214  1.00 85.88           C
ATOM   2985  O   LEU A 491     -27.038  -3.215   7.477  1.00 85.88           O
ATOM   2986  CG  LEU A 491     -27.085  -3.839  10.908  1.00 85.88           C
ATOM   2987  CD1 LEU A 491     -27.025  -5.264  11.459  1.00 85.88           C
ATOM   2988  CD2 LEU A 491     -27.376  -2.888  12.069  1.00 85.88           C
ATOM   2989  N   ASN A 492     -27.031  -5.460   7.589  1.00 90.06           N
ATOM   2990  CA  ASN A 492     -28.151  -5.667   6.671  1.00 90.06           C
ATOM   2991  C   ASN A 492     -29.486  -5.643   7.422  1.00 90.06           C
ATOM   2992  CB  ASN A 492     -27.945  -6.981   5.903  1.00 90.06           C
ATOM   2993  O   ASN A 492     -29.883  -6.629   8.045  1.00 90.06           O
ATOM   2994  CG  ASN A 492     -26.769  -6.905   4.953  1.00 90.06           C
ATOM   2995  ND2 ASN A 492     -25.893  -7.879   4.959  1.00 90.06           N
ATOM   2996  OD1 ASN A 492     -26.625  -5.964   4.192  1.00 90.06           O
ATOM   2997  N   LEU A 493     -30.199  -4.523   7.334  1.00 91.94           N
ATOM   2998  CA  LEU A 493     -31.535  -4.372   7.895  1.00 91.94           C
ATOM   2999  C   LEU A 493     -32.577  -4.864   6.891  1.00 91.94           C
ATOM   3000  CB  LEU A 493     -31.792  -2.907   8.286  1.00 91.94           C
ATOM   3001  O   LEU A 493     -32.534  -4.509   5.713  1.00 91.94           O
ATOM   3002  CG  LEU A 493     -30.745  -2.305   9.240  1.00 91.94           C
ATOM   3003  CD1 LEU A 493     -30.989  -0.803   9.363  1.00 91.94           C
ATOM   3004  CD2 LEU A 493     -30.827  -2.924  10.635  1.00 91.94           C
ATOM   3005  N   HIS A 494     -33.538  -5.646   7.362  1.00 94.06           N
ATOM   3006  CA  HIS A 494     -34.717  -6.057   6.607  1.00 94.06           C
ATOM   3007  C   HIS A 494     -35.893  -6.208   7.566  1.00 94.06           C
ATOM   3008  CB  HIS A 494     -34.437  -7.357   5.837  1.00 94.06           C
ATOM   3009  O   HIS A 494     -35.689  -6.400   8.764  1.00 94.06           O
ATOM   3010  CG  HIS A 494     -34.017  -8.526   6.697  1.00 94.06           C
ATOM   3011  CD2 HIS A 494     -34.806  -9.569   7.101  1.00 94.06           C
ATOM   3012  ND1 HIS A 494     -32.750  -8.764   7.186  1.00 94.06           N
ATOM   3013  CE1 HIS A 494     -32.781  -9.924   7.863  1.00 94.06           C
ATOM   3014  NE2 HIS A 494     -34.009 -10.459   7.828  1.00 94.06           N
ATOM   3015  N   ILE A 495     -37.116  -6.104   7.049  1.00 95.56           N
ATOM   3016  CA  ILE A 495     -38.319  -6.366   7.847  1.00 95.56           C
ATOM   3017  C   ILE A 495     -38.264  -7.800   8.397  1.00 95.56           C
ATOM   3018  CB  ILE A 495     -39.597  -6.099   7.022  1.00 95.56           C
ATOM   3019  O   ILE A 495     -38.010  -8.753   7.659  1.00 95.56           O
ATOM   3020  CG1 ILE A 495     -39.666  -4.603   6.630  1.00 95.56           C
ATOM   3021  CG2 ILE A 495     -40.864  -6.502   7.803  1.00 95.56           C
ATOM   3022  CD1 ILE A 495     -40.805  -4.262   5.660  1.00 95.56           C
ATOM   3023  N   GLY A 496     -38.532  -7.942   9.692  1.00 94.44           N
ATOM   3024  CA  GLY A 496     -38.355  -9.166  10.461  1.00 94.44           C
ATOM   3025  C   GLY A 496     -37.135  -9.109  11.379  1.00 94.44           C
ATOM   3026  O   GLY A 496     -36.611  -8.042  11.701  1.00 94.44           O
ATOM   3027  N   LYS A 497     -36.699 -10.285  11.838  1.00 94.44           N
ATOM   3028  CA  LYS A 497     -35.652 -10.401  12.852  1.00 94.44           C
ATOM   3029  C   LYS A 497     -34.252 -10.263  12.251  1.00 94.44           C
ATOM   3030  CB  LYS A 497     -35.832 -11.700  13.648  1.00 94.44           C
ATOM   3031  O   LYS A 497     -33.824 -11.106  11.467  1.00 94.44           O
ATOM   3032  CG  LYS A 497     -34.885 -11.720  14.855  1.00 94.44           C
ATOM   3033  CD  LYS A 497     -35.122 -12.941  15.747  1.00 94.44           C
ATOM   3034  CE  LYS A 497     -34.175 -12.817  16.943  1.00 94.44           C
ATOM   3035  NZ  LYS A 497     -34.391 -13.870  17.959  1.00 94.44           N
ATOM   3036  N   VAL A 498     -33.506  -9.271  12.726  1.00 93.56           N
ATOM   3037  CA  VAL A 498     -32.087  -9.044  12.432  1.00 93.56           C
ATOM   3038  C   VAL A 498     -31.281  -9.234  13.711  1.00 93.56           C
ATOM   3039  CB  VAL A 498     -31.871  -7.632  11.855  1.00 93.56           C
ATOM   3040  O   VAL A 498     -31.530  -8.550  14.698  1.00 93.56           O
ATOM   3041  CG1 VAL A 498     -30.394  -7.382  11.522  1.00 93.56           C
ATOM   3042  CG2 VAL A 498     -32.680  -7.430  10.570  1.00 93.56           C
ATOM   3043  N   THR A 499     -30.311 -10.145  13.712  1.00 93.81           N
ATOM   3044  CA  THR A 499     -29.385 -10.342  14.840  1.00 93.81           C
ATOM   3045  C   THR A 499     -28.053  -9.667  14.541  1.00 93.81           C
ATOM   3046  CB  THR A 499     -29.201 -11.832  15.158  1.00 93.81           C
ATOM   3047  O   THR A 499     -27.544  -9.777  13.427  1.00 93.81           O
ATOM   3048  CG2 THR A 499     -28.233 -12.094  16.311  1.00 93.81           C
ATOM   3049  OG1 THR A 499     -30.424 -12.379  15.601  1.00 93.81           O
ATOM   3050  N   LEU A 500     -27.498  -8.975  15.532  1.00 89.69           N
ATOM   3051  CA  LEU A 500     -26.207  -8.311  15.433  1.00 89.69           C
ATOM   3052  C   LEU A 500     -25.075  -9.311  15.651  1.00 89.69           C
ATOM   3053  CB  LEU A 500     -26.087  -7.153  16.437  1.00 89.69           C
ATOM   3054  O   LEU A 500     -25.127 -10.151  16.548  1.00 89.69           O
ATOM   3055  CG  LEU A 500     -26.952  -5.933  16.085  1.00 89.69           C
ATOM   3056  CD1 LEU A 500     -28.389  -6.093  16.581  1.00 89.69           C
ATOM   3057  CD2 LEU A 500     -26.360  -4.683  16.733  1.00 89.69           C
ATOM   3058  N   ASP A 501     -24.027  -9.158  14.859  1.00 89.38           N
ATOM   3059  CA  ASP A 501     -22.787  -9.930  14.903  1.00 89.38           C
ATOM   3060  C   ASP A 501     -21.609  -9.132  15.491  1.00 89.38           C
ATOM   3061  CB  ASP A 501     -22.482 -10.394  13.471  1.00 89.38           C
ATOM   3062  O   ASP A 501     -20.492  -9.636  15.553  1.00 89.38           O
ATOM   3063  CG  ASP A 501     -22.128  -9.241  12.515  1.00 89.38           C
ATOM   3064  OD1 ASP A 501     -22.526  -8.075  12.765  1.00 89.38           O
ATOM   3065  OD2 ASP A 501     -21.442  -9.519  11.509  1.00 89.38           O
ATOM   3066  N   GLN A 502     -21.857  -7.888  15.909  1.00 84.31           N
ATOM   3067  CA  GLN A 502     -20.848  -6.937  16.368  1.00 84.31           C
ATOM   3068  C   GLN A 502     -21.389  -6.033  17.484  1.00 84.31           C
ATOM   3069  CB  GLN A 502     -20.348  -6.100  15.175  1.00 84.31           C
ATOM   3070  O   GLN A 502     -22.605  -5.906  17.661  1.00 84.31           O
ATOM   3071  CG  GLN A 502     -21.429  -5.138  14.663  1.00 84.31           C
ATOM   3072  CD  GLN A 502     -21.027  -4.409  13.398  1.00 84.31           C
ATOM   3073  NE2 GLN A 502     -21.702  -4.701  12.314  1.00 84.31           N
ATOM   3074  OE1 GLN A 502     -20.151  -3.551  13.370  1.00 84.31           O
ATOM   3075  N   VAL A 503     -20.492  -5.348  18.195  1.00 86.56           N
ATOM   3076  CA  VAL A 503     -20.868  -4.231  19.082  1.00 86.56           C
ATOM   3077  C   VAL A 503     -21.329  -2.998  18.291  1.00 86.56           C
ATOM   3078  CB  VAL A 503     -19.746  -3.838  20.060  1.00 86.56           C
ATOM   3079  O   VAL A 503     -20.833  -2.703  17.203  1.00 86.56           O
ATOM   3080  CG1 VAL A 503     -19.394  -4.965  21.030  1.00 86.56           C
ATOM   3081  CG2 VAL A 503     -18.480  -3.383  19.328  1.00 86.56           C
ATOM   3082  N   GLY A 504     -22.254  -2.221  18.853  1.00 84.62           N
ATOM   3083  CA  GLY A 504     -22.771  -1.016  18.207  1.00 84.62           C
ATOM   3084  C   GLY A 504     -23.482  -0.071  19.167  1.00 84.62           C
ATOM   3085  O   GLY A 504     -23.516  -0.287  20.377  1.00 84.62           O
ATOM   3086  N   ASN A 505     -24.073   0.984  18.611  1.00 86.50           N
ATOM   3087  CA  ASN A 505     -24.935   1.901  19.350  1.00 86.50           C
ATOM   3088  C   ASN A 505     -26.284   2.029  18.659  1.00 86.50           C
ATOM   3089  CB  ASN A 505     -24.263   3.270  19.501  1.00 86.50           C
ATOM   3090  O   ASN A 505     -26.368   2.046  17.434  1.00 86.50           O
ATOM   3091  CG  ASN A 505     -23.114   3.222  20.483  1.00 86.50           C
ATOM   3092  ND2 ASN A 505     -21.906   3.526  20.070  1.00 86.50           N
ATOM   3093  OD1 ASN A 505     -23.287   2.919  21.646  1.00 86.50           O
ATOM   3094  N   VAL A 506     -27.340   2.179  19.444  1.00 88.62           N
ATOM   3095  CA  VAL A 506     -28.689   2.418  18.946  1.00 88.62           C
ATOM   3096  C   VAL A 506     -29.225   3.690  19.580  1.00 88.62           C
ATOM   3097  CB  VAL A 506     -29.594   1.204  19.203  1.00 88.62           C
ATOM   3098  O   VAL A 506     -29.380   3.772  20.799  1.00 88.62           O
ATOM   3099  CG1 VAL A 506     -30.991   1.470  18.642  1.00 88.62           C
ATOM   3100  CG2 VAL A 506     -29.050  -0.055  18.522  1.00 88.62           C
ATOM   3101  N   ALA A 507     -29.522   4.685  18.745  1.00 88.62           N
ATOM   3102  CA  ALA A 507     -30.237   5.876  19.176  1.00 88.62           C
ATOM   3103  C   ALA A 507     -31.736   5.597  19.127  1.00 88.62           C
ATOM   3104  CB  ALA A 507     -29.865   7.060  18.282  1.00 88.62           C
ATOM   3105  O   ALA A 507     -32.283   5.355  18.055  1.00 88.62           O
ATOM   3106  N   ILE A 508     -32.397   5.639  20.276  1.00 88.94           N
ATOM   3107  CA  ILE A 508     -33.834   5.430  20.422  1.00 88.94           C
ATOM   3108  C   ILE A 508     -34.495   6.800  20.486  1.00 88.94           C
ATOM   3109  CB  ILE A 508     -34.134   4.571  21.666  1.00 88.94           C
ATOM   3110  O   ILE A 508     -34.313   7.548  21.447  1.00 88.94           O
ATOM   3111  CG1 ILE A 508     -33.396   3.215  21.575  1.00 88.94           C
ATOM   3112  CG2 ILE A 508     -35.656   4.370  21.797  1.00 88.94           C
ATOM   3113  CD1 ILE A 508     -33.418   2.429  22.883  1.00 88.94           C
ATOM   3114  N   TRP A 509     -35.256   7.137  19.451  1.00 85.81           N
ATOM   3115  CA  TRP A 509     -35.834   8.465  19.259  1.00 85.81           C
ATOM   3116  C   TRP A 509     -37.209   8.627  19.905  1.00 85.81           C
ATOM   3117  CB  TRP A 509     -35.908   8.751  17.760  1.00 85.81           C
ATOM   3118  O   TRP A 509     -37.619   9.749  20.200  1.00 85.81           O
ATOM   3119  CG  TRP A 509     -34.599   8.657  17.047  1.00 85.81           C
ATOM   3120  CD1 TRP A 509     -34.236   7.687  16.181  1.00 85.81           C
ATOM   3121  CD2 TRP A 509     -33.457   9.557  17.142  1.00 85.81           C
ATOM   3122  CE2 TRP A 509     -32.412   9.051  16.316  1.00 85.81           C
ATOM   3123  CE3 TRP A 509     -33.209  10.758  17.838  1.00 85.81           C
ATOM   3124  NE1 TRP A 509     -32.950   7.922  15.743  1.00 85.81           N
ATOM   3125  CH2 TRP A 509     -30.949  10.880  16.920  1.00 85.81           C
ATOM   3126  CZ2 TRP A 509     -31.174   9.696  16.199  1.00 85.81           C
ATOM   3127  CZ3 TRP A 509     -31.965  11.411  17.737  1.00 85.81           C
ATOM   3128  N   GLY A 510     -37.928   7.525  20.115  1.00 85.00           N
ATOM   3129  CA  GLY A 510     -39.253   7.524  20.724  1.00 85.00           C
ATOM   3130  C   GLY A 510     -40.045   6.270  20.380  1.00 85.00           C
ATOM   3131  O   GLY A 510     -39.489   5.283  19.912  1.00 85.00           O
ATOM   3132  N   GLU A 511     -41.352   6.326  20.601  1.00 87.31           N
ATOM   3133  CA  GLU A 511     -42.295   5.237  20.325  1.00 87.31           C
ATOM   3134  C   GLU A 511     -43.175   5.622  19.126  1.00 87.31           C
ATOM   3135  CB  GLU A 511     -43.132   4.962  21.587  1.00 87.31           C
ATOM   3136  O   GLU A 511     -43.557   6.789  18.990  1.00 87.31           O
ATOM   3137  CG  GLU A 511     -42.310   4.420  22.777  1.00 87.31           C
ATOM   3138  CD  GLU A 511     -43.004   4.701  24.123  1.00 87.31           C
ATOM   3139  OE1 GLU A 511     -42.340   5.262  25.038  1.00 87.31           O
ATOM   3140  OE2 GLU A 511     -44.233   4.504  24.223  1.00 87.31           O
ATOM   3141  N   SER A 512     -43.491   4.666  18.249  1.00 85.69           N
ATOM   3142  CA  SER A 512     -44.444   4.875  17.149  1.00 85.69           C
ATOM   3143  C   SER A 512     -45.052   3.573  16.650  1.00 85.69           C
ATOM   3144  CB  SER A 512     -43.796   5.539  15.934  1.00 85.69           C
ATOM   3145  O   SER A 512     -44.389   2.538  16.590  1.00 85.69           O
ATOM   3146  OG  SER A 512     -44.827   6.073  15.115  1.00 85.69           O
ATOM   3147  N   GLN A 513     -46.300   3.654  16.189  1.00 86.06           N
ATOM   3148  CA  GLN A 513     -46.953   2.567  15.456  1.00 86.06           C
ATOM   3149  C   GLN A 513     -46.716   2.637  13.942  1.00 86.06           C
ATOM   3150  CB  GLN A 513     -48.453   2.556  15.764  1.00 86.06           C
ATOM   3151  O   GLN A 513     -46.854   1.620  13.268  1.00 86.06           O
ATOM   3152  CG  GLN A 513     -48.718   2.217  17.237  1.00 86.06           C
ATOM   3153  CD  GLN A 513     -50.189   1.952  17.534  1.00 86.06           C
ATOM   3154  NE2 GLN A 513     -50.504   1.519  18.734  1.00 86.06           N
ATOM   3155  OE1 GLN A 513     -51.083   2.115  16.720  1.00 86.06           O
ATOM   3156  N   ASP A 514     -46.347   3.802  13.407  1.00 85.75           N
ATOM   3157  CA  ASP A 514     -46.060   3.979  11.982  1.00 85.75           C
ATOM   3158  C   ASP A 514     -45.023   5.090  11.774  1.00 85.75           C
ATOM   3159  CB  ASP A 514     -47.362   4.268  11.214  1.00 85.75           C
ATOM   3160  O   ASP A 514     -45.211   6.216  12.249  1.00 85.75           O
ATOM   3161  CG  ASP A 514     -47.194   4.309   9.688  1.00 85.75           C
ATOM   3162  OD1 ASP A 514     -46.072   4.080   9.175  1.00 85.75           O
ATOM   3163  OD2 ASP A 514     -48.196   4.570   8.996  1.00 85.75           O
ATOM   3164  N   LEU A 515     -43.937   4.782  11.060  1.00 87.56           N
ATOM   3165  CA  LEU A 515     -42.896   5.750  10.703  1.00 87.56           C
ATOM   3166  C   LEU A 515     -43.436   6.893   9.834  1.00 87.56           C
ATOM   3167  CB  LEU A 515     -41.734   5.043   9.981  1.00 87.56           C
ATOM   3168  O   LEU A 515     -43.019   8.032  10.012  1.00 87.56           O
ATOM   3169  CG  LEU A 515     -40.850   4.158  10.870  1.00 87.56           C
ATOM   3170  CD1 LEU A 515     -39.731   3.531  10.038  1.00 87.56           C
ATOM   3171  CD2 LEU A 515     -40.189   4.941  12.009  1.00 87.56           C
ATOM   3172  N   ASN A 516     -44.424   6.638   8.969  1.00 83.06           N
ATOM   3173  CA  ASN A 516     -44.973   7.672   8.077  1.00 83.06           C
ATOM   3174  C   ASN A 516     -45.711   8.789   8.826  1.00 83.06           C
ATOM   3175  CB  ASN A 516     -45.929   7.017   7.075  1.00 83.06           C
ATOM   3176  O   ASN A 516     -45.857   9.900   8.321  1.00 83.06           O
ATOM   3177  CG  ASN A 516     -45.225   6.015   6.188  1.00 83.06           C
ATOM   3178  ND2 ASN A 516     -45.646   4.776   6.224  1.00 83.06           N
ATOM   3179  OD1 ASN A 516     -44.286   6.325   5.474  1.00 83.06           O
ATOM   3180  N   THR A 517     -46.194   8.485  10.029  1.00 78.50           N
ATOM   3181  CA  THR A 517     -46.879   9.442  10.908  1.00 78.50           C
ATOM   3182  C   THR A 517     -46.017   9.867  12.087  1.00 78.50           C
ATOM   3183  CB  THR A 517     -48.214   8.879  11.403  1.00 78.50           C
ATOM   3184  O   THR A 517     -46.465  10.640  12.934  1.00 78.50           O
ATOM   3185  CG2 THR A 517     -49.134   8.499  10.242  1.00 78.50           C
ATOM   3186  OG1 THR A 517     -48.031   7.737  12.213  1.00 78.50           O
ATOM   3187  N   TRP A 518     -44.792   9.345  12.172  1.00 81.06           N
ATOM   3188  CA  TRP A 518     -43.926   9.617  13.296  1.00 81.06           C
ATOM   3189  C   TRP A 518     -43.366  11.030  13.201  1.00 81.06           C
ATOM   3190  CB  TRP A 518     -42.815   8.582  13.417  1.00 81.06           C
ATOM   3191  O   TRP A 518     -42.600  11.385  12.308  1.00 81.06           O
ATOM   3192  CG  TRP A 518     -41.951   8.805  14.616  1.00 81.06           C
ATOM   3193  CD1 TRP A 518     -42.322   8.640  15.905  1.00 81.06           C
ATOM   3194  CD2 TRP A 518     -40.606   9.361  14.663  1.00 81.06           C
ATOM   3195  CE2 TRP A 518     -40.184   9.407  16.026  1.00 81.06           C
ATOM   3196  CE3 TRP A 518     -39.718   9.870  13.693  1.00 81.06           C
ATOM   3197  NE1 TRP A 518     -41.258   8.917  16.736  1.00 81.06           N
ATOM   3198  CH2 TRP A 518     -38.057  10.379  15.409  1.00 81.06           C
ATOM   3199  CZ2 TRP A 518     -38.929   9.902  16.405  1.00 81.06           C
ATOM   3200  CZ3 TRP A 518     -38.456  10.370  14.061  1.00 81.06           C
ATOM   3201  N   THR A 519     -43.731  11.829  14.190  1.00 70.44           N
ATOM   3202  CA  THR A 519     -43.072  13.087  14.503  1.00 70.44           C
ATOM   3203  C   THR A 519     -42.311  12.908  15.805  1.00 70.44           C
ATOM   3204  CB  THR A 519     -44.085  14.232  14.613  1.00 70.44           C
ATOM   3205  O   THR A 519     -42.817  12.273  16.734  1.00 70.44           O
ATOM   3206  CG2 THR A 519     -44.794  14.499  13.285  1.00 70.44           C
ATOM   3207  OG1 THR A 519     -45.080  13.933  15.570  1.00 70.44           O
ATOM   3208  N   LYS A 520     -41.119  13.497  15.903  1.00 64.12           N
ATOM   3209  CA  LYS A 520     -40.355  13.515  17.150  1.00 64.12           C
ATOM   3210  C   LYS A 520     -41.223  14.016  18.316  1.00 64.12           C
ATOM   3211  CB  LYS A 520     -39.111  14.385  16.953  1.00 64.12           C
ATOM   3212  O   LYS A 520     -41.810  15.090  18.227  1.00 64.12           O
ATOM   3213  CG  LYS A 520     -38.363  14.519  18.278  1.00 64.12           C
ATOM   3214  CD  LYS A 520     -36.998  15.151  18.078  1.00 64.12           C
ATOM   3215  CE  LYS A 520     -36.293  15.071  19.426  1.00 64.12           C
ATOM   3216  NZ  LYS A 520     -34.838  15.138  19.223  1.00 64.12           N
ATOM   3217  N   GLY A 521     -41.274  13.241  19.399  1.00 62.03           N
ATOM   3218  CA  GLY A 521     -41.919  13.644  20.652  1.00 62.03           C
ATOM   3219  C   GLY A 521     -41.005  14.482  21.554  1.00 62.03           C
ATOM   3220  O   GLY A 521     -39.815  14.637  21.287  1.00 62.03           O
ATOM   3221  N   ASP A 522     -41.545  14.954  22.679  1.00 56.22           N
ATOM   3222  CA  ASP A 522     -40.821  15.789  23.657  1.00 56.22           C
ATOM   3223  C   ASP A 522     -39.782  15.015  24.500  1.00 56.22           C
ATOM   3224  CB  ASP A 522     -41.838  16.477  24.586  1.00 56.22           C
ATOM   3225  O   ASP A 522     -39.074  15.600  25.322  1.00 56.22           O
ATOM   3226  CG  ASP A 522     -42.844  17.371  23.853  1.00 56.22           C
ATOM   3227  OD1 ASP A 522     -42.451  17.996  22.846  1.00 56.22           O
ATOM   3228  OD2 ASP A 522     -44.006  17.404  24.313  1.00 56.22           O
ATOM   3229  N   LYS A 523     -39.689  13.687  24.334  1.00 63.03           N
ATOM   3230  CA  LYS A 523     -38.753  12.836  25.080  1.00 63.03           C
ATOM   3231  C   LYS A 523     -37.328  12.971  24.534  1.00 63.03           C
ATOM   3232  CB  LYS A 523     -39.203  11.362  25.103  1.00 63.03           C
ATOM   3233  O   LYS A 523     -37.093  13.065  23.329  1.00 63.03           O
ATOM   3234  CG  LYS A 523     -40.474  11.082  25.934  1.00 63.03           C
ATOM   3235  CD  LYS A 523     -40.726   9.559  26.000  1.00 63.03           C
ATOM   3236  CE  LYS A 523     -42.029   9.142  26.705  1.00 63.03           C
ATOM   3237  NZ  LYS A 523     -42.232   7.656  26.667  1.00 63.03           N
ATOM   3238  N   ILE A 524     -36.362  12.937  25.449  1.00 68.50           N
ATOM   3239  CA  ILE A 524     -34.937  12.923  25.116  1.00 68.50           C
ATOM   3240  C   ILE A 524     -34.594  11.557  24.505  1.00 68.50           C
ATOM   3241  CB  ILE A 524     -34.082  13.238  26.360  1.00 68.50           C
ATOM   3242  O   ILE A 524     -34.942  10.538  25.107  1.00 68.50           O
ATOM   3243  CG1 ILE A 524     -34.415  14.664  26.851  1.00 68.50           C
ATOM   3244  CG2 ILE A 524     -32.580  13.104  26.048  1.00 68.50           C
ATOM   3245  CD1 ILE A 524     -33.791  14.999  28.203  1.00 68.50           C
ATOM   3246  N   PRO A 525     -33.923  11.516  23.339  1.00 76.69           N
ATOM   3247  CA  PRO A 525     -33.467  10.261  22.762  1.00 76.69           C
ATOM   3248  C   PRO A 525     -32.547   9.509  23.724  1.00 76.69           C
ATOM   3249  CB  PRO A 525     -32.757  10.621  21.453  1.00 76.69           C
ATOM   3250  O   PRO A 525     -31.690  10.114  24.368  1.00 76.69           O
ATOM   3251  CG  PRO A 525     -33.387  11.962  21.085  1.00 76.69           C
ATOM   3252  CD  PRO A 525     -33.630  12.617  22.438  1.00 76.69           C
ATOM   3253  N   THR A 526     -32.715   8.194  23.814  1.00 82.69           N
ATOM   3254  CA  THR A 526     -31.869   7.331  24.651  1.00 82.69           C
ATOM   3255  C   THR A 526     -30.815   6.663  23.781  1.00 82.69           C
ATOM   3256  CB  THR A 526     -32.711   6.303  25.418  1.00 82.69           C
ATOM   3257  O   THR A 526     -31.128   6.212  22.684  1.00 82.69           O
ATOM   3258  CG2 THR A 526     -31.881   5.456  26.383  1.00 82.69           C
ATOM   3259  OG1 THR A 526     -33.666   6.997  26.189  1.00 82.69           O
ATOM   3260  N   MET A 527     -29.569   6.598  24.250  1.00 84.56           N
ATOM   3261  CA  MET A 527     -28.521   5.821  23.588  1.00 84.56           C
ATOM   3262  C   MET A 527     -28.391   4.466  24.271  1.00 84.56           C
ATOM   3263  CB  MET A 527     -27.187   6.581  23.606  1.00 84.56           C
ATOM   3264  O   MET A 527     -28.242   4.410  25.490  1.00 84.56           O
ATOM   3265  CG  MET A 527     -26.232   6.109  22.499  1.00 84.56           C
ATOM   3266  SD  MET A 527     -26.822   6.286  20.785  1.00 84.56           S
ATOM   3267  CE  MET A 527     -27.629   7.910  20.856  1.00 84.56           C
ATOM   3268  N   LEU A 528     -28.437   3.394  23.490  1.00 87.69           N
ATOM   3269  CA  LEU A 528     -28.222   2.032  23.958  1.00 87.69           C
ATOM   3270  C   LEU A 528     -26.944   1.481  23.323  1.00 87.69           C
ATOM   3271  CB  LEU A 528     -29.468   1.197  23.612  1.00 87.69           C
ATOM   3272  O   LEU A 528     -26.854   1.402  22.099  1.00 87.69           O
ATOM   3273  CG  LEU A 528     -29.369  -0.286  24.012  1.00 87.69           C
ATOM   3274  CD1 LEU A 528     -29.329  -0.465  25.531  1.00 87.69           C
ATOM   3275  CD2 LEU A 528     -30.574  -1.043  23.455  1.00 87.69           C
ATOM   3276  N   ALA A 529     -25.979   1.085  24.151  1.00 86.69           N
ATOM   3277  CA  ALA A 529     -24.874   0.247  23.703  1.00 86.69           C
ATOM   3278  C   ALA A 529     -25.401  -1.178  23.489  1.00 86.69           C
ATOM   3279  CB  ALA A 529     -23.749   0.295  24.742  1.00 86.69           C
ATOM   3280  O   ALA A 529     -26.080  -1.719  24.360  1.00 86.69           O
ATOM   3281  N   VAL A 530     -25.108  -1.765  22.333  1.00 87.06           N
ATOM   3282  CA  VAL A 530     -25.524  -3.128  21.977  1.00 87.06           C
ATOM   3283  C   VAL A 530     -24.297  -4.004  21.763  1.00 87.06           C
ATOM   3284  CB  VAL A 530     -26.479  -3.158  20.767  1.00 87.06           C
ATOM   3285  O   VAL A 530     -23.260  -3.529  21.292  1.00 87.06           O
ATOM   3286  CG1 VAL A 530     -27.793  -2.434  21.090  1.00 87.06           C
ATOM   3287  CG2 VAL A 530     -25.903  -2.514  19.502  1.00 87.06           C
ATOM   3288  N   THR A 531     -24.410  -5.279  22.117  1.00 88.19           N
ATOM   3289  CA  THR A 531     -23.345  -6.282  21.981  1.00 88.19           C
ATOM   3290  C   THR A 531     -23.733  -7.344  20.943  1.00 88.19           C
ATOM   3291  CB  THR A 531     -23.015  -6.911  23.348  1.00 88.19           C
ATOM   3292  O   THR A 531     -24.897  -7.397  20.520  1.00 88.19           O
ATOM   3293  CG2 THR A 531     -22.563  -5.873  24.376  1.00 88.19           C
ATOM   3294  OG1 THR A 531     -24.144  -7.560  23.866  1.00 88.19           O
ATOM   3295  N   PRO A 532     -22.791  -8.199  20.497  1.00 89.38           N
ATOM   3296  CA  PRO A 532     -23.129  -9.326  19.636  1.00 89.38           C
ATOM   3297  C   PRO A 532     -24.262 -10.174  20.234  1.00 89.38           C
ATOM   3298  CB  PRO A 532     -21.833 -10.127  19.473  1.00 89.38           C
ATOM   3299  O   PRO A 532     -24.303 -10.408  21.441  1.00 89.38           O
ATOM   3300  CG  PRO A 532     -20.739  -9.081  19.680  1.00 89.38           C
ATOM   3301  CD  PRO A 532     -21.352  -8.154  20.726  1.00 89.38           C
ATOM   3302  N   ASN A 533     -25.150 -10.674  19.372  1.00 92.31           N
ATOM   3303  CA  ASN A 533     -26.383 -11.416  19.681  1.00 92.31           C
ATOM   3304  C   ASN A 533     -27.602 -10.592  20.120  1.00 92.31           C
ATOM   3305  CB  ASN A 533     -26.140 -12.606  20.624  1.00 92.31           C
ATOM   3306  O   ASN A 533     -28.689 -11.168  20.211  1.00 92.31           O
ATOM   3307  CG  ASN A 533     -24.978 -13.465  20.189  1.00 92.31           C
ATOM   3308  ND2 ASN A 533     -23.916 -13.487  20.957  1.00 92.31           N
ATOM   3309  OD1 ASN A 533     -25.006 -14.109  19.154  1.00 92.31           O
ATOM   3310  N   TYR A 534     -27.490  -9.270  20.289  1.00 94.56           N
ATOM   3311  CA  TYR A 534     -28.687  -8.419  20.306  1.00 94.56           C
ATOM   3312  C   TYR A 534     -29.497  -8.637  19.025  1.00 94.56           C
ATOM   3313  CB  TYR A 534     -28.326  -6.934  20.461  1.00 94.56           C
ATOM   3314  O   TYR A 534     -28.944  -8.970  17.972  1.00 94.56           O
ATOM   3315  CG  TYR A 534     -28.205  -6.493  21.902  1.00 94.56           C
ATOM   3316  CD1 TYR A 534     -29.069  -5.507  22.424  1.00 94.56           C
ATOM   3317  CD2 TYR A 534     -27.256  -7.102  22.738  1.00 94.56           C
ATOM   3318  CE1 TYR A 534     -29.002  -5.155  23.788  1.00 94.56           C
ATOM   3319  CE2 TYR A 534     -27.191  -6.751  24.091  1.00 94.56           C
ATOM   3320  OH  TYR A 534     -28.086  -5.598  25.970  1.00 94.56           O
ATOM   3321  CZ  TYR A 534     -28.082  -5.811  24.632  1.00 94.56           C
ATOM   3322  N   SER A 535     -30.814  -8.443  19.082  1.00 95.44           N
ATOM   3323  CA  SER A 535     -31.637  -8.538  17.874  1.00 95.44           C
ATOM   3324  C   SER A 535     -32.712  -7.470  17.778  1.00 95.44           C
ATOM   3325  CB  SER A 535     -32.189  -9.954  17.671  1.00 95.44           C
ATOM   3326  O   SER A 535     -33.257  -7.011  18.779  1.00 95.44           O
ATOM   3327  OG  SER A 535     -32.990 -10.398  18.747  1.00 95.44           O
ATOM   3328  N   PHE A 536     -33.009  -7.080  16.545  1.00 95.56           N
ATOM   3329  CA  PHE A 536     -34.055  -6.141  16.182  1.00 95.56           C
ATOM   3330  C   PHE A 536     -35.165  -6.905  15.465  1.00 95.56           C
ATOM   3331  CB  PHE A 536     -33.461  -5.046  15.281  1.00 95.56           C
ATOM   3332  O   PHE A 536     -34.896  -7.538  14.447  1.00 95.56           O
ATOM   3333  CG  PHE A 536     -32.234  -4.314  15.807  1.00 95.56           C
ATOM   3334  CD1 PHE A 536     -32.057  -4.081  17.186  1.00 95.56           C
ATOM   3335  CD2 PHE A 536     -31.261  -3.854  14.898  1.00 95.56           C
ATOM   3336  CE1 PHE A 536     -30.910  -3.413  17.651  1.00 95.56           C
ATOM   3337  CE2 PHE A 536     -30.129  -3.159  15.361  1.00 95.56           C
ATOM   3338  CZ  PHE A 536     -29.951  -2.946  16.738  1.00 95.56           C
ATOM   3339  N   ASP A 537     -36.397  -6.851  15.964  1.00 96.81           N
ATOM   3340  CA  ASP A 537     -37.571  -7.301  15.209  1.00 96.81           C
ATOM   3341  C   ASP A 537     -38.183  -6.099  14.488  1.00 96.81           C
ATOM   3342  CB  ASP A 537     -38.571  -8.040  16.104  1.00 96.81           C
ATOM   3343  O   ASP A 537     -38.907  -5.285  15.070  1.00 96.81           O
ATOM   3344  CG  ASP A 537     -39.715  -8.675  15.303  1.00 96.81           C
ATOM   3345  OD1 ASP A 537     -39.555  -8.843  14.072  1.00 96.81           O
ATOM   3346  OD2 ASP A 537     -40.729  -9.048  15.931  1.00 96.81           O
ATOM   3347  N   ILE A 538     -37.785  -5.930  13.231  1.00 96.56           N
ATOM   3348  CA  ILE A 538     -38.024  -4.726  12.445  1.00 96.56           C
ATOM   3349  C   ILE A 538     -39.387  -4.811  11.767  1.00 96.56           C
ATOM   3350  CB  ILE A 538     -36.882  -4.505  11.435  1.00 96.56           C
ATOM   3351  O   ILE A 538     -39.663  -5.711  10.979  1.00 96.56           O
ATOM   3352  CG1 ILE A 538     -35.537  -4.342  12.182  1.00 96.56           C
ATOM   3353  CG2 ILE A 538     -37.206  -3.287  10.551  1.00 96.56           C
ATOM   3354  CD1 ILE A 538     -34.317  -4.159  11.273  1.00 96.56           C
ATOM   3355  N   LYS A 539     -40.228  -3.811  12.020  1.00 95.94           N
ATOM   3356  CA  LYS A 539     -41.582  -3.698  11.463  1.00 95.94           C
ATOM   3357  C   LYS A 539     -41.626  -2.761  10.258  1.00 95.94           C
ATOM   3358  CB  LYS A 539     -42.555  -3.274  12.581  1.00 95.94           C
ATOM   3359  O   LYS A 539     -42.407  -2.996   9.342  1.00 95.94           O
ATOM   3360  CG  LYS A 539     -42.627  -4.339  13.693  1.00 95.94           C
ATOM   3361  CD  LYS A 539     -43.467  -3.919  14.912  1.00 95.94           C
ATOM   3362  CE  LYS A 539     -43.244  -4.963  16.020  1.00 95.94           C
ATOM   3363  NZ  LYS A 539     -43.703  -4.532  17.365  1.00 95.94           N
ATOM   3364  N   GLN A 540     -40.822  -1.696  10.259  1.00 95.12           N
ATOM   3365  CA  GLN A 540     -40.724  -0.736   9.153  1.00 95.12           C
ATOM   3366  C   GLN A 540     -39.320  -0.129   9.086  1.00 95.12           C
ATOM   3367  CB  GLN A 540     -41.742   0.407   9.318  1.00 95.12           C
ATOM   3368  O   GLN A 540     -38.678   0.069  10.120  1.00 95.12           O
ATOM   3369  CG  GLN A 540     -43.221  -0.013   9.291  1.00 95.12           C
ATOM   3370  CD  GLN A 540     -44.126   1.173   9.578  1.00 95.12           C
ATOM   3371  NE2 GLN A 540     -45.167   1.402   8.811  1.00 95.12           N
ATOM   3372  OE1 GLN A 540     -43.908   1.905  10.530  1.00 95.12           O
ATOM   3373  N   ILE A 541     -38.876   0.222   7.880  1.00 93.69           N
ATOM   3374  CA  ILE A 541     -37.625   0.945   7.632  1.00 93.69           C
ATOM   3375  C   ILE A 541     -37.945   2.150   6.749  1.00 93.69           C
ATOM   3376  CB  ILE A 541     -36.557   0.034   6.980  1.00 93.69           C
ATOM   3377  O   ILE A 541     -38.669   2.032   5.761  1.00 93.69           O
ATOM   3378  CG1 ILE A 541     -36.323  -1.267   7.781  1.00 93.69           C
ATOM   3379  CG2 ILE A 541     -35.228   0.802   6.821  1.00 93.69           C
ATOM   3380  CD1 ILE A 541     -35.502  -2.322   7.029  1.00 93.69           C
ATOM   3381  N   GLN A 542     -37.394   3.308   7.097  1.00 90.88           N
ATOM   3382  CA  GLN A 542     -37.500   4.531   6.314  1.00 90.88           C
ATOM   3383  C   GLN A 542     -36.099   5.097   6.059  1.00 90.88           C
ATOM   3384  CB  GLN A 542     -38.431   5.510   7.042  1.00 90.88           C
ATOM   3385  O   GLN A 542     -35.341   5.344   6.998  1.00 90.88           O
ATOM   3386  CG  GLN A 542     -38.861   6.706   6.179  1.00 90.88           C
ATOM   3387  CD  GLN A 542     -39.804   7.646   6.928  1.00 90.88           C
ATOM   3388  NE2 GLN A 542     -40.439   8.587   6.268  1.00 90.88           N
ATOM   3389  OE1 GLN A 542     -39.990   7.566   8.127  1.00 90.88           O
ATOM   3390  N   LYS A 543     -35.757   5.302   4.784  1.00 88.31           N
ATOM   3391  CA  LYS A 543     -34.482   5.867   4.326  1.00 88.31           C
ATOM   3392  C   LYS A 543     -34.753   7.108   3.488  1.00 88.31           C
ATOM   3393  CB  LYS A 543     -33.703   4.803   3.534  1.00 88.31           C
ATOM   3394  O   LYS A 543     -35.531   7.047   2.540  1.00 88.31           O
ATOM   3395  CG  LYS A 543     -32.356   5.294   2.974  1.00 88.31           C
ATOM   3396  CD  LYS A 543     -31.322   5.595   4.068  1.00 88.31           C
ATOM   3397  CE  LYS A 543     -29.983   6.034   3.474  1.00 88.31           C
ATOM   3398  NZ  LYS A 543     -30.039   7.385   2.883  1.00 88.31           N
ATOM   3399  N   SER A 544     -34.121   8.229   3.834  1.00 84.25           N
ATOM   3400  CA  SER A 544     -34.316   9.521   3.161  1.00 84.25           C
ATOM   3401  C   SER A 544     -35.808   9.850   2.983  1.00 84.25           C
ATOM   3402  CB  SER A 544     -33.528   9.575   1.845  1.00 84.25           C
ATOM   3403  O   SER A 544     -36.262  10.205   1.899  1.00 84.25           O
ATOM   3404  OG  SER A 544     -32.177   9.175   2.043  1.00 84.25           O
ATOM   3405  N   GLN A 545     -36.577   9.650   4.062  1.00 80.00           N
ATOM   3406  CA  GLN A 545     -38.036   9.810   4.144  1.00 80.00           C
ATOM   3407  C   GLN A 545     -38.891   8.833   3.309  1.00 80.00           C
ATOM   3408  CB  GLN A 545     -38.441  11.267   3.880  1.00 80.00           C
ATOM   3409  O   GLN A 545     -40.117   8.882   3.410  1.00 80.00           O
ATOM   3410  CG  GLN A 545     -37.746  12.291   4.791  1.00 80.00           C
ATOM   3411  CD  GLN A 545     -38.093  13.712   4.368  1.00 80.00           C
ATOM   3412  NE2 GLN A 545     -38.236  14.644   5.271  1.00 80.00           N
ATOM   3413  OE1 GLN A 545     -38.258  14.032   3.203  1.00 80.00           O
ATOM   3414  N   ALA A 546     -38.304   7.900   2.559  1.00 86.56           N
ATOM   3415  CA  ALA A 546     -39.036   6.871   1.820  1.00 86.56           C
ATOM   3416  C   ALA A 546     -39.064   5.539   2.585  1.00 86.56           C
ATOM   3417  CB  ALA A 546     -38.410   6.724   0.430  1.00 86.56           C
ATOM   3418  O   ALA A 546     -38.042   5.096   3.109  1.00 86.56           O
ATOM   3419  N   SER A 547     -40.229   4.886   2.640  1.00 90.06           N
ATOM   3420  CA  SER A 547     -40.335   3.521   3.175  1.00 90.06           C
ATOM   3421  C   SER A 547     -39.606   2.536   2.257  1.00 90.06           C
ATOM   3422  CB  SER A 547     -41.797   3.093   3.335  1.00 90.06           C
ATOM   3423  O   SER A 547     -39.787   2.581   1.039  1.00 90.06           O
ATOM   3424  OG  SER A 547     -42.428   3.769   4.411  1.00 90.06           O
ATOM   3425  N   VAL A 548     -38.800   1.649   2.839  1.00 92.38           N
ATOM   3426  CA  VAL A 548     -38.041   0.604   2.133  1.00 92.38           C
ATOM   3427  C   VAL A 548     -38.177  -0.735   2.861  1.00 92.38           C
ATOM   3428  CB  VAL A 548     -36.553   0.988   1.953  1.00 92.38           C
ATOM   3429  O   VAL A 548     -38.351  -0.763   4.077  1.00 92.38           O
ATOM   3430  CG1 VAL A 548     -36.387   2.250   1.095  1.00 92.38           C
ATOM   3431  CG2 VAL A 548     -35.807   1.211   3.275  1.00 92.38           C
ATOM   3432  N   ASP A 549     -38.069  -1.850   2.136  1.00 91.38           N
ATOM   3433  CA  ASP A 549     -38.180  -3.199   2.725  1.00 91.38           C
ATOM   3434  C   ASP A 549     -36.866  -3.680   3.366  1.00 91.38           C
ATOM   3435  CB  ASP A 549     -38.627  -4.193   1.643  1.00 91.38           C
ATOM   3436  O   ASP A 549     -36.856  -4.534   4.258  1.00 91.38           O
ATOM   3437  CG  ASP A 549     -40.026  -3.904   1.088  1.00 91.38           C
ATOM   3438  OD1 ASP A 549     -40.880  -3.413   1.858  1.00 91.38           O
ATOM   3439  OD2 ASP A 549     -40.227  -4.178  -0.116  1.00 91.38           O
ATOM   3440  N   SER A 550     -35.743  -3.123   2.911  1.00 91.69           N
ATOM   3441  CA  SER A 550     -34.402  -3.445   3.391  1.00 91.69           C
ATOM   3442  C   SER A 550     -33.440  -2.286   3.165  1.00 91.69           C
ATOM   3443  CB  SER A 550     -33.863  -4.697   2.689  1.00 91.69           C
ATOM   3444  O   SER A 550     -33.585  -1.534   2.200  1.00 91.69           O
ATOM   3445  OG  SER A 550     -33.760  -4.492   1.290  1.00 91.69           O
ATOM   3446  N   TYR A 551     -32.421  -2.178   4.013  1.00 90.19           N
ATOM   3447  CA  TYR A 551     -31.331  -1.221   3.858  1.00 90.19           C
ATOM   3448  C   TYR A 551     -30.039  -1.766   4.469  1.00 90.19           C
ATOM   3449  CB  TYR A 551     -31.718   0.112   4.512  1.00 90.19           C
ATOM   3450  O   TYR A 551     -30.045  -2.280   5.587  1.00 90.19           O
ATOM   3451  CG  TYR A 551     -30.647   1.173   4.367  1.00 90.19           C
ATOM   3452  CD1 TYR A 551     -29.813   1.493   5.457  1.00 90.19           C
ATOM   3453  CD2 TYR A 551     -30.447   1.792   3.119  1.00 90.19           C
ATOM   3454  CE1 TYR A 551     -28.784   2.441   5.303  1.00 90.19           C
ATOM   3455  CE2 TYR A 551     -29.413   2.733   2.960  1.00 90.19           C
ATOM   3456  OH  TYR A 551     -27.611   3.996   3.894  1.00 90.19           O
ATOM   3457  CZ  TYR A 551     -28.582   3.059   4.051  1.00 90.19           C
ATOM   3458  N   THR A 552     -28.920  -1.612   3.766  1.00 87.19           N
ATOM   3459  CA  THR A 552     -27.599  -1.985   4.282  1.00 87.19           C
ATOM   3460  C   THR A 552     -26.895  -0.751   4.827  1.00 87.19           C
ATOM   3461  CB  THR A 552     -26.757  -2.680   3.207  1.00 87.19           C
ATOM   3462  O   THR A 552     -26.593   0.182   4.085  1.00 87.19           O
ATOM   3463  CG2 THR A 552     -25.389  -3.112   3.734  1.00 87.19           C
ATOM   3464  OG1 THR A 552     -27.438  -3.828   2.758  1.00 87.19           O
ATOM   3465  N   VAL A 553     -26.607  -0.749   6.129  1.00 81.62           N
ATOM   3466  CA  VAL A 553     -25.731   0.250   6.748  1.00 81.62           C
ATOM   3467  C   VAL A 553     -24.292  -0.118   6.401  1.00 81.62           C
ATOM   3468  CB  VAL A 553     -25.932   0.336   8.273  1.00 81.62           C
ATOM   3469  O   VAL A 553     -23.761  -1.105   6.907  1.00 81.62           O
ATOM   3470  CG1 VAL A 553     -25.117   1.495   8.859  1.00 81.62           C
ATOM   3471  CG2 VAL A 553     -27.404   0.553   8.651  1.00 81.62           C
ATOM   3472  N   THR A 554     -23.679   0.652   5.507  1.00 80.69           N
ATOM   3473  CA  THR A 554     -22.307   0.433   5.037  1.00 80.69           C
ATOM   3474  C   THR A 554     -21.289   1.077   5.970  1.00 80.69           C
ATOM   3475  CB  THR A 554     -22.116   0.996   3.622  1.00 80.69           C
ATOM   3476  O   THR A 554     -21.483   2.209   6.419  1.00 80.69           O
ATOM   3477  CG2 THR A 554     -22.975   0.253   2.599  1.00 80.69           C
ATOM   3478  OG1 THR A 554     -22.495   2.356   3.602  1.00 80.69           O
ATOM   3479  N   ILE A 555     -20.173   0.391   6.197  1.00 75.50           N
ATOM   3480  CA  ILE A 555     -18.997   0.951   6.867  1.00 75.50           C
ATOM   3481  C   ILE A 555     -18.070   1.599   5.837  1.00 75.50           C
ATOM   3482  CB  ILE A 555     -18.299  -0.113   7.737  1.00 75.50           C
ATOM   3483  O   ILE A 555     -18.079   1.234   4.662  1.00 75.50           O
ATOM   3484  CG1 ILE A 555     -17.876  -1.352   6.918  1.00 75.50           C
ATOM   3485  CG2 ILE A 555     -19.254  -0.485   8.891  1.00 75.50           C
ATOM   3486  CD1 ILE A 555     -16.975  -2.294   7.716  1.00 75.50           C
ATOM   3487  N   LYS A 556     -17.297   2.606   6.254  1.00 75.19           N
ATOM   3488  CA  LYS A 556     -16.349   3.264   5.353  1.00 75.19           C
ATOM   3489  C   LYS A 556     -15.106   2.389   5.212  1.00 75.19           C
ATOM   3490  CB  LYS A 556     -16.040   4.685   5.841  1.00 75.19           C
ATOM   3491  O   LYS A 556     -14.408   2.149   6.195  1.00 75.19           O
ATOM   3492  CG  LYS A 556     -15.170   5.446   4.833  1.00 75.19           C
ATOM   3493  CD  LYS A 556     -14.907   6.873   5.319  1.00 75.19           C
ATOM   3494  CE  LYS A 556     -14.068   7.606   4.270  1.00 75.19           C
ATOM   3495  NZ  LYS A 556     -13.774   8.998   4.685  1.00 75.19           N
ATOM   3496  N   GLU A 557     -14.816   1.988   3.986  1.00 76.31           N
ATOM   3497  CA  GLU A 557     -13.640   1.204   3.622  1.00 76.31           C
ATOM   3498  C   GLU A 557     -12.913   1.850   2.443  1.00 76.31           C
ATOM   3499  CB  GLU A 557     -14.047  -0.232   3.270  1.00 76.31           C
ATOM   3500  O   GLU A 557     -13.459   2.696   1.731  1.00 76.31           O
ATOM   3501  CG  GLU A 557     -14.523  -1.023   4.494  1.00 76.31           C
ATOM   3502  CD  GLU A 557     -14.884  -2.472   4.137  1.00 76.31           C
ATOM   3503  OE1 GLU A 557     -15.594  -3.089   4.954  1.00 76.31           O
ATOM   3504  OE2 GLU A 557     -14.421  -2.961   3.076  1.00 76.31           O
ATOM   3505  N   ILE A 558     -11.660   1.458   2.247  1.00 80.44           N
ATOM   3506  CA  ILE A 558     -10.934   1.705   1.012  1.00 80.44           C
ATOM   3507  C   ILE A 558     -11.420   0.698  -0.020  1.00 80.44           C
ATOM   3508  CB  ILE A 558      -9.414   1.595   1.216  1.00 80.44           C
ATOM   3509  O   ILE A 558     -11.366  -0.509   0.199  1.00 80.44           O
ATOM   3510  CG1 ILE A 558      -8.946   2.650   2.239  1.00 80.44           C
ATOM   3511  CG2 ILE A 558      -8.693   1.789  -0.140  1.00 80.44           C
ATOM   3512  CD1 ILE A 558      -7.481   2.445   2.608  1.00 80.44           C
ATOM   3513  N   GLU A 559     -11.846   1.200  -1.168  1.00 81.56           N
ATOM   3514  CA  GLU A 559     -12.167   0.370  -2.321  1.00 81.56           C
ATOM   3515  C   GLU A 559     -10.904   0.111  -3.153  1.00 81.56           C
ATOM   3516  CB  GLU A 559     -13.285   1.028  -3.140  1.00 81.56           C
ATOM   3517  O   GLU A 559     -10.039   0.987  -3.295  1.00 81.56           O
ATOM   3518  CG  GLU A 559     -14.597   1.111  -2.336  1.00 81.56           C
ATOM   3519  CD  GLU A 559     -15.751   1.773  -3.106  1.00 81.56           C
ATOM   3520  OE1 GLU A 559     -16.882   1.753  -2.571  1.00 81.56           O
ATOM   3521  OE2 GLU A 559     -15.502   2.325  -4.202  1.00 81.56           O
ATOM   3522  N   LYS A 560     -10.797  -1.094  -3.727  1.00 75.12           N
ATOM   3523  CA  LYS A 560      -9.790  -1.363  -4.759  1.00 75.12           C
ATOM   3524  C   LYS A 560     -10.135  -0.514  -5.982  1.00 75.12           C
ATOM   3525  CB  LYS A 560      -9.703  -2.865  -5.099  1.00 75.12           C
ATOM   3526  O   LYS A 560     -11.291  -0.462  -6.400  1.00 75.12           O
ATOM   3527  CG  LYS A 560      -8.489  -3.159  -6.005  1.00 75.12           C
ATOM   3528  CD  LYS A 560      -8.395  -4.615  -6.500  1.00 75.12           C
ATOM   3529  CE  LYS A 560      -7.226  -4.717  -7.502  1.00 75.12           C
ATOM   3530  NZ  LYS A 560      -7.204  -5.966  -8.318  1.00 75.12           N
ATOM   3531  N   TRP A 561      -9.145   0.170  -6.533  1.00 75.75           N
ATOM   3532  CA  TRP A 561      -9.339   0.989  -7.721  1.00 75.75           C
ATOM   3533  C   TRP A 561      -9.486   0.128  -8.975  1.00 75.75           C
ATOM   3534  CB  TRP A 561      -8.205   2.010  -7.816  1.00 75.75           C
ATOM   3535  O   TRP A 561      -9.150  -1.058  -8.987  1.00 75.75           O
ATOM   3536  CG  TRP A 561      -8.266   3.125  -6.814  1.00 75.75           C
ATOM   3537  CD1 TRP A 561      -9.058   3.201  -5.716  1.00 75.75           C
ATOM   3538  CD2 TRP A 561      -7.541   4.384  -6.856  1.00 75.75           C
ATOM   3539  CE2 TRP A 561      -7.948   5.184  -5.747  1.00 75.75           C
ATOM   3540  CE3 TRP A 561      -6.628   4.950  -7.765  1.00 75.75           C
ATOM   3541  NE1 TRP A 561      -8.848   4.398  -5.066  1.00 75.75           N
ATOM   3542  CH2 TRP A 561      -6.642   7.055  -6.521  1.00 75.75           C
ATOM   3543  CZ2 TRP A 561      -7.487   6.491  -5.553  1.00 75.75           C
ATOM   3544  CZ3 TRP A 561      -6.225   6.288  -7.626  1.00 75.75           C
ATOM   3545  N   HIS A 562     -10.018   0.738 -10.035  1.00 69.19           N
ATOM   3546  CA  HIS A 562     -10.077   0.102 -11.345  1.00 69.19           C
ATOM   3547  C   HIS A 562      -8.654  -0.170 -11.839  1.00 69.19           C
ATOM   3548  CB  HIS A 562     -10.842   0.989 -12.338  1.00 69.19           C
ATOM   3549  O   HIS A 562      -7.801   0.715 -11.764  1.00 69.19           O
ATOM   3550  CG  HIS A 562     -12.282   1.224 -11.958  1.00 69.19           C
ATOM   3551  CD2 HIS A 562     -13.365   0.498 -12.375  1.00 69.19           C
ATOM   3552  ND1 HIS A 562     -12.756   2.205 -11.115  1.00 69.19           N
ATOM   3553  CE1 HIS A 562     -14.087   2.063 -11.017  1.00 69.19           C
ATOM   3554  NE2 HIS A 562     -14.509   1.045 -11.783  1.00 69.19           N
ATOM   3555  N   GLU A 563      -8.426  -1.379 -12.347  1.00 71.06           N
ATOM   3556  CA  GLU A 563      -7.136  -1.779 -12.914  1.00 71.06           C
ATOM   3557  C   GLU A 563      -6.771  -0.868 -14.086  1.00 71.06           C
ATOM   3558  CB  GLU A 563      -7.170  -3.259 -13.329  1.00 71.06           C
ATOM   3559  O   GLU A 563      -7.617  -0.519 -14.923  1.00 71.06           O
ATOM   3560  CG  GLU A 563      -7.267  -4.145 -12.076  1.00 71.06           C
ATOM   3561  CD  GLU A 563      -7.352  -5.654 -12.334  1.00 71.06           C
ATOM   3562  OE1 GLU A 563      -7.393  -6.369 -11.293  1.00 71.06           O
ATOM   3563  OE2 GLU A 563      -7.478  -6.076 -13.506  1.00 71.06           O
ATOM   3564  N   ILE A 564      -5.508  -0.448 -14.132  1.00 73.00           N
ATOM   3565  CA  ILE A 564      -5.054   0.478 -15.164  1.00 73.00           C
ATOM   3566  C   ILE A 564      -4.807  -0.339 -16.431  1.00 73.00           C
ATOM   3567  CB  ILE A 564      -3.833   1.301 -14.703  1.00 73.00           C
ATOM   3568  O   ILE A 564      -3.926  -1.191 -16.494  1.00 73.00           O
ATOM   3569  CG1 ILE A 564      -4.158   2.124 -13.436  1.00 73.00           C
ATOM   3570  CG2 ILE A 564      -3.358   2.220 -15.848  1.00 73.00           C
ATOM   3571  CD1 ILE A 564      -2.939   2.847 -12.846  1.00 73.00           C
ATOM   3572  N   THR A 565      -5.589  -0.074 -17.478  1.00 68.12           N
ATOM   3573  CA  THR A 565      -5.389  -0.751 -18.762  1.00 68.12           C
ATOM   3574  C   THR A 565      -4.123  -0.228 -19.435  1.00 68.12           C
ATOM   3575  CB  THR A 565      -6.599  -0.587 -19.686  1.00 68.12           C
ATOM   3576  O   THR A 565      -4.053   0.941 -19.823  1.00 68.12           O
ATOM   3577  CG2 THR A 565      -6.485  -1.457 -20.939  1.00 68.12           C
ATOM   3578  OG1 THR A 565      -7.771  -0.985 -19.011  1.00 68.12           O
ATOM   3579  N   VAL A 566      -3.134  -1.106 -19.612  1.00 63.81           N
ATOM   3580  CA  VAL A 566      -1.921  -0.796 -20.377  1.00 63.81           C
ATOM   3581  C   VAL A 566      -2.293  -0.679 -21.851  1.00 63.81           C
ATOM   3582  CB  VAL A 566      -0.805  -1.842 -20.177  1.00 63.81           C
ATOM   3583  O   VAL A 566      -2.781  -1.633 -22.456  1.00 63.81           O
ATOM   3584  CG1 VAL A 566       0.530  -1.286 -20.686  1.00 63.81           C
ATOM   3585  CG2 VAL A 566      -0.663  -2.241 -18.702  1.00 63.81           C
ATOM   3586  N   THR A 567      -2.095   0.503 -22.430  1.00 64.06           N
ATOM   3587  CA  THR A 567      -2.215   0.682 -23.880  1.00 64.06           C
ATOM   3588  C   THR A 567      -0.833   0.487 -24.490  1.00 64.06           C
ATOM   3589  CB  THR A 567      -2.778   2.055 -24.248  1.00 64.06           C
ATOM   3590  O   THR A 567       0.077   1.213 -24.080  1.00 64.06           O
ATOM   3591  CG2 THR A 567      -3.050   2.183 -25.748  1.00 64.06           C
ATOM   3592  OG1 THR A 567      -4.013   2.230 -23.592  1.00 64.06           O
ATOM   3593  N   PRO A 568      -0.668  -0.446 -25.447  1.00 63.25           N
ATOM   3594  CA  PRO A 568       0.613  -0.655 -26.092  1.00 63.25           C
ATOM   3595  C   PRO A 568       1.154   0.633 -26.695  1.00 63.25           C
ATOM   3596  CB  PRO A 568       0.403  -1.731 -27.158  1.00 63.25           C
ATOM   3597  O   PRO A 568       0.408   1.460 -27.233  1.00 63.25           O
ATOM   3598  CG  PRO A 568      -0.774  -2.522 -26.597  1.00 63.25           C
ATOM   3599  CD  PRO A 568      -1.616  -1.450 -25.905  1.00 63.25           C
ATOM   3600  N   GLY A 569       2.466   0.798 -26.602  1.00 61.12           N
ATOM   3601  CA  GLY A 569       3.131   1.946 -27.194  1.00 61.12           C
ATOM   3602  C   GLY A 569       3.050   1.936 -28.728  1.00 61.12           C
ATOM   3603  O   GLY A 569       2.925   0.867 -29.329  1.00 61.12           O
ATOM   3604  N   PRO A 570       3.160   3.098 -29.404  1.00 65.00           N
ATOM   3605  CA  PRO A 570       3.301   3.108 -30.858  1.00 65.00           C
ATOM   3606  C   PRO A 570       4.560   2.327 -31.273  1.00 65.00           C
ATOM   3607  CB  PRO A 570       3.381   4.582 -31.263  1.00 65.00           C
ATOM   3608  O   PRO A 570       5.545   2.342 -30.522  1.00 65.00           O
ATOM   3609  CG  PRO A 570       3.944   5.257 -30.011  1.00 65.00           C
ATOM   3610  CD  PRO A 570       3.326   4.443 -28.872  1.00 65.00           C
ATOM   3611  N   PRO A 571       4.553   1.654 -32.440  1.00 68.81           N
ATOM   3612  CA  PRO A 571       5.740   0.980 -32.950  1.00 68.81           C
ATOM   3613  C   PRO A 571       6.875   1.992 -33.188  1.00 68.81           C
ATOM   3614  CB  PRO A 571       5.298   0.289 -34.244  1.00 68.81           C
ATOM   3615  O   PRO A 571       6.592   3.167 -33.448  1.00 68.81           O
ATOM   3616  CG  PRO A 571       4.146   1.167 -34.733  1.00 68.81           C
ATOM   3617  CD  PRO A 571       3.487   1.627 -33.432  1.00 68.81           C
ATOM   3618  N   PRO A 572       8.147   1.557 -33.106  1.00 72.69           N
ATOM   3619  CA  PRO A 572       9.281   2.423 -33.400  1.00 72.69           C
ATOM   3620  C   PRO A 572       9.213   2.929 -34.847  1.00 72.69           C
ATOM   3621  CB  PRO A 572      10.531   1.579 -33.133  1.00 72.69           C
ATOM   3622  O   PRO A 572       8.672   2.263 -35.734  1.00 72.69           O
ATOM   3623  CG  PRO A 572      10.046   0.145 -33.338  1.00 72.69           C
ATOM   3624  CD  PRO A 572       8.601   0.200 -32.848  1.00 72.69           C
ATOM   3625  N   THR A 573       9.768   4.115 -35.086  1.00 70.50           N
ATOM   3626  CA  THR A 573       9.851   4.710 -36.426  1.00 70.50           C
ATOM   3627  C   THR A 573      10.655   3.821 -37.374  1.00 70.50           C
ATOM   3628  CB  THR A 573      10.501   6.099 -36.366  1.00 70.50           C
ATOM   3629  O   THR A 573      11.694   3.290 -36.993  1.00 70.50           O
ATOM   3630  CG2 THR A 573       9.571   7.126 -35.716  1.00 70.50           C
ATOM   3631  OG1 THR A 573      11.684   6.046 -35.600  1.00 70.50           O
ATOM   3632  N   VAL A 574      10.213   3.677 -38.624  1.00 67.88           N
ATOM   3633  CA  VAL A 574      10.964   2.912 -39.634  1.00 67.88           C
ATOM   3634  C   VAL A 574      12.286   3.623 -39.933  1.00 67.88           C
ATOM   3635  CB  VAL A 574      10.132   2.700 -40.915  1.00 67.88           C
ATOM   3636  O   VAL A 574      12.303   4.836 -40.140  1.00 67.88           O
ATOM   3637  CG1 VAL A 574      10.894   1.870 -41.956  1.00 67.88           C
ATOM   3638  CG2 VAL A 574       8.824   1.960 -40.595  1.00 67.88           C
ATOM   3639  N   ILE A 575      13.396   2.878 -39.953  1.00 66.06           N
ATOM   3640  CA  ILE A 575      14.703   3.423 -40.341  1.00 66.06           C
ATOM   3641  C   ILE A 575      14.693   3.618 -41.863  1.00 66.06           C
ATOM   3642  CB  ILE A 575      15.872   2.520 -39.892  1.00 66.06           C
ATOM   3643  O   ILE A 575      14.560   2.628 -42.584  1.00 66.06           O
ATOM   3644  CG1 ILE A 575      15.814   2.308 -38.363  1.00 66.06           C
ATOM   3645  CG2 ILE A 575      17.220   3.140 -40.316  1.00 66.06           C
ATOM   3646  CD1 ILE A 575      16.932   1.421 -37.813  1.00 66.06           C
ATOM   3647  N   PRO A 576      14.819   4.857 -42.370  1.00 56.59           N
ATOM   3648  CA  PRO A 576      14.781   5.099 -43.803  1.00 56.59           C
ATOM   3649  C   PRO A 576      16.047   4.556 -44.472  1.00 56.59           C
ATOM   3650  CB  PRO A 576      14.626   6.614 -43.958  1.00 56.59           C
ATOM   3651  O   PRO A 576      17.153   4.702 -43.946  1.00 56.59           O
ATOM   3652  CG  PRO A 576      15.289   7.169 -42.698  1.00 56.59           C
ATOM   3653  CD  PRO A 576      15.001   6.104 -41.642  1.00 56.59           C
ATOM   3654  N   HIS A 577      15.889   3.972 -45.659  1.00 56.41           N
ATOM   3655  CA  HIS A 577      17.014   3.562 -46.494  1.00 56.41           C
ATOM   3656  C   HIS A 577      17.647   4.776 -47.186  1.00 56.41           C
ATOM   3657  CB  HIS A 577      16.562   2.492 -47.496  1.00 56.41           C
ATOM   3658  O   HIS A 577      16.945   5.655 -47.696  1.00 56.41           O
ATOM   3659  CG  HIS A 577      16.327   1.158 -46.837  1.00 56.41           C
ATOM   3660  CD2 HIS A 577      15.124   0.553 -46.580  1.00 56.41           C
ATOM   3661  ND1 HIS A 577      17.312   0.329 -46.351  1.00 56.41           N
ATOM   3662  CE1 HIS A 577      16.717  -0.748 -45.813  1.00 56.41           C
ATOM   3663  NE2 HIS A 577      15.386  -0.662 -45.933  1.00 56.41           N
ATOM   3664  N   LEU A 578      18.982   4.827 -47.218  1.00 54.38           N
ATOM   3665  CA  LEU A 578      19.707   5.858 -47.955  1.00 54.38           C
ATOM   3666  C   LEU A 578      19.834   5.438 -49.420  1.00 54.38           C
ATOM   3667  CB  LEU A 578      21.081   6.112 -47.312  1.00 54.38           C
ATOM   3668  O   LEU A 578      20.442   4.420 -49.741  1.00 54.38           O
ATOM   3669  CG  LEU A 578      21.018   6.976 -46.038  1.00 54.38           C
ATOM   3670  CD1 LEU A 578      22.344   6.887 -45.295  1.00 54.38           C
ATOM   3671  CD2 LEU A 578      20.808   8.458 -46.362  1.00 54.38           C
ATOM   3672  N   ILE A 579      19.299   6.255 -50.326  1.00 54.22           N
ATOM   3673  CA  ILE A 579      19.521   6.072 -51.762  1.00 54.22           C
ATOM   3674  C   ILE A 579      20.962   6.484 -52.089  1.00 54.22           C
ATOM   3675  CB  ILE A 579      18.474   6.842 -52.600  1.00 54.22           C
ATOM   3676  O   ILE A 579      21.413   7.562 -51.690  1.00 54.22           O
ATOM   3677  CG1 ILE A 579      17.042   6.415 -52.193  1.00 54.22           C
ATOM   3678  CG2 ILE A 579      18.721   6.606 -54.104  1.00 54.22           C
ATOM   3679  CD1 ILE A 579      15.935   7.032 -53.054  1.00 54.22           C
ATOM   3680  N   ASP A 580      21.691   5.649 -52.837  1.00 57.91           N
ATOM   3681  CA  ASP A 580      23.024   6.005 -53.322  1.00 57.91           C
ATOM   3682  C   ASP A 580      22.934   7.179 -54.310  1.00 57.91           C
ATOM   3683  CB  ASP A 580      23.750   4.794 -53.942  1.00 57.91           C
ATOM   3684  O   ASP A 580      22.521   7.023 -55.457  1.00 57.91           O
ATOM   3685  CG  ASP A 580      25.209   5.128 -54.289  1.00 57.91           C
ATOM   3686  OD1 ASP A 580      25.712   6.159 -53.776  1.00 57.91           O
ATOM   3687  OD2 ASP A 580      25.835   4.374 -55.066  1.00 57.91           O
ATOM   3688  N   ALA A 581      23.320   8.377 -53.868  1.00 59.50           N
ATOM   3689  CA  ALA A 581      23.287   9.585 -54.691  1.00 59.50           C
ATOM   3690  C   ALA A 581      24.491   9.706 -55.650  1.00 59.50           C
ATOM   3691  CB  ALA A 581      23.092  10.797 -53.771  1.00 59.50           C
ATOM   3692  O   ALA A 581      24.530  10.625 -56.473  1.00 59.50           O
ATOM   3693  N   VAL A 582      25.452   8.770 -55.611  1.00 63.56           N
ATOM   3694  CA  VAL A 582      26.639   8.773 -56.487  1.00 63.56           C
ATOM   3695  C   VAL A 582      26.284   8.777 -57.982  1.00 63.56           C
ATOM   3696  CB  VAL A 582      27.598   7.611 -56.145  1.00 63.56           C
ATOM   3697  O   VAL A 582      26.859   9.598 -58.706  1.00 63.56           O
ATOM   3698  CG1 VAL A 582      28.791   7.517 -57.110  1.00 63.56           C
ATOM   3699  CG2 VAL A 582      28.186   7.812 -54.747  1.00 63.56           C
ATOM   3700  N   PRO A 583      25.346   7.947 -58.486  1.00 60.88           N
ATOM   3701  CA  PRO A 583      24.971   7.951 -59.900  1.00 60.88           C
ATOM   3702  C   PRO A 583      24.312   9.269 -60.324  1.00 60.88           C
ATOM   3703  CB  PRO A 583      24.017   6.760 -60.083  1.00 60.88           C
ATOM   3704  O   PRO A 583      24.555   9.759 -61.429  1.00 60.88           O
ATOM   3705  CG  PRO A 583      24.300   5.862 -58.879  1.00 60.88           C
ATOM   3706  CD  PRO A 583      24.615   6.890 -57.805  1.00 60.88           C
ATOM   3707  N   LEU A 584      23.528   9.888 -59.435  1.00 62.59           N
ATOM   3708  CA  LEU A 584      22.879  11.174 -59.687  1.00 62.59           C
ATOM   3709  C   LEU A 584      23.912  12.307 -59.772  1.00 62.59           C
ATOM   3710  CB  LEU A 584      21.830  11.425 -58.588  1.00 62.59           C
ATOM   3711  O   LEU A 584      23.923  13.063 -60.744  1.00 62.59           O
ATOM   3712  CG  LEU A 584      21.030  12.729 -58.769  1.00 62.59           C
ATOM   3713  CD1 LEU A 584      20.130  12.686 -60.007  1.00 62.59           C
ATOM   3714  CD2 LEU A 584      20.161  12.972 -57.538  1.00 62.59           C
ATOM   3715  N   VAL A 585      24.834  12.385 -58.807  1.00 67.38           N
ATOM   3716  CA  VAL A 585      25.929  13.369 -58.800  1.00 67.38           C
ATOM   3717  C   VAL A 585      26.838  13.188 -60.019  1.00 67.38           C
ATOM   3718  CB  VAL A 585      26.719  13.282 -57.477  1.00 67.38           C
ATOM   3719  O   VAL A 585      27.188  14.171 -60.675  1.00 67.38           O
ATOM   3720  CG1 VAL A 585      27.991  14.143 -57.487  1.00 67.38           C
ATOM   3721  CG2 VAL A 585      25.853  13.765 -56.306  1.00 67.38           C
ATOM   3722  N   ALA A 586      27.174  11.947 -60.388  1.00 68.81           N
ATOM   3723  CA  ALA A 586      27.931  11.658 -61.605  1.00 68.81           C
ATOM   3724  C   ALA A 586      27.192  12.141 -62.866  1.00 68.81           C
ATOM   3725  CB  ALA A 586      28.222  10.154 -61.666  1.00 68.81           C
ATOM   3726  O   ALA A 586      27.800  12.765 -63.737  1.00 68.81           O
ATOM   3727  N   THR A 587      25.876  11.928 -62.936  1.00 66.00           N
ATOM   3728  CA  THR A 587      25.035  12.368 -64.060  1.00 66.00           C
ATOM   3729  C   THR A 587      24.993  13.893 -64.175  1.00 66.00           C
ATOM   3730  CB  THR A 587      23.619  11.788 -63.939  1.00 66.00           C
ATOM   3731  O   THR A 587      25.186  14.429 -65.267  1.00 66.00           O
ATOM   3732  CG2 THR A 587      22.735  12.149 -65.133  1.00 66.00           C
ATOM   3733  OG1 THR A 587      23.703  10.384 -63.917  1.00 66.00           O
ATOM   3734  N   ILE A 588      24.836  14.614 -63.059  1.00 70.44           N
ATOM   3735  CA  ILE A 588      24.882  16.087 -63.025  1.00 70.44           C
ATOM   3736  C   ILE A 588      26.231  16.599 -63.554  1.00 70.44           C
ATOM   3737  CB  ILE A 588      24.590  16.589 -61.589  1.00 70.44           C
ATOM   3738  O   ILE A 588      26.273  17.502 -64.391  1.00 70.44           O
ATOM   3739  CG1 ILE A 588      23.113  16.313 -61.220  1.00 70.44           C
ATOM   3740  CG2 ILE A 588      24.887  18.094 -61.426  1.00 70.44           C
ATOM   3741  CD1 ILE A 588      22.799  16.495 -59.729  1.00 70.44           C
ATOM   3742  N   LEU A 589      27.344  16.002 -63.118  1.00 78.00           N
ATOM   3743  CA  LEU A 589      28.691  16.390 -63.550  1.00 78.00           C
ATOM   3744  C   LEU A 589      28.929  16.109 -65.045  1.00 78.00           C
ATOM   3745  CB  LEU A 589      29.721  15.666 -62.665  1.00 78.00           C
ATOM   3746  O   LEU A 589      29.542  16.931 -65.732  1.00 78.00           O
ATOM   3747  CG  LEU A 589      29.722  16.117 -61.193  1.00 78.00           C
ATOM   3748  CD1 LEU A 589      30.515  15.121 -60.351  1.00 78.00           C
ATOM   3749  CD2 LEU A 589      30.352  17.497 -61.002  1.00 78.00           C
ATOM   3750  N   ILE A 590      28.399  15.001 -65.577  1.00 75.12           N
ATOM   3751  CA  ILE A 590      28.440  14.690 -67.016  1.00 75.12           C
ATOM   3752  C   ILE A 590      27.624  15.712 -67.814  1.00 75.12           C
ATOM   3753  CB  ILE A 590      27.972  13.239 -67.284  1.00 75.12           C
ATOM   3754  O   ILE A 590      28.116  16.224 -68.820  1.00 75.12           O
ATOM   3755  CG1 ILE A 590      29.023  12.246 -66.746  1.00 75.12           C
ATOM   3756  CG2 ILE A 590      27.753  12.977 -68.787  1.00 75.12           C
ATOM   3757  CD1 ILE A 590      28.522  10.802 -66.617  1.00 75.12           C
ATOM   3758  N   LEU A 591      26.419  16.069 -67.361  1.00 70.75           N
ATOM   3759  CA  LEU A 591      25.577  17.070 -68.027  1.00 70.75           C
ATOM   3760  C   LEU A 591      26.247  18.453 -68.068  1.00 70.75           C
ATOM   3761  CB  LEU A 591      24.212  17.141 -67.319  1.00 70.75           C
ATOM   3762  O   LEU A 591      26.196  19.139 -69.091  1.00 70.75           O
ATOM   3763  CG  LEU A 591      23.294  15.930 -67.572  1.00 70.75           C
ATOM   3764  CD1 LEU A 591      22.078  16.018 -66.650  1.00 70.75           C
ATOM   3765  CD2 LEU A 591      22.796  15.885 -69.019  1.00 70.75           C
ATOM   3766  N   ILE A 592      26.946  18.845 -66.998  1.00 76.81           N
ATOM   3767  CA  ILE A 592      27.764  20.067 -66.985  1.00 76.81           C
ATOM   3768  C   ILE A 592      28.887  19.975 -68.030  1.00 76.81           C
ATOM   3769  CB  ILE A 592      28.307  20.344 -65.563  1.00 76.81           C
ATOM   3770  O   ILE A 592      29.102  20.925 -68.786  1.00 76.81           O
ATOM   3771  CG1 ILE A 592      27.148  20.702 -64.606  1.00 76.81           C
ATOM   3772  CG2 ILE A 592      29.324  21.499 -65.578  1.00 76.81           C
ATOM   3773  CD1 ILE A 592      27.532  20.680 -63.121  1.00 76.81           C
ATOM   3774  N   ALA A 593      29.582  18.837 -68.126  1.00 76.56           N
ATOM   3775  CA  ALA A 593      30.636  18.644 -69.121  1.00 76.56           C
ATOM   3776  C   ALA A 593      30.112  18.742 -70.564  1.00 76.56           C
ATOM   3777  CB  ALA A 593      31.322  17.298 -68.884  1.00 76.56           C
ATOM   3778  O   ALA A 593      30.740  19.402 -71.396  1.00 76.56           O
ATOM   3779  N   VAL A 594      28.952  18.141 -70.852  1.00 75.75           N
ATOM   3780  CA  VAL A 594      28.296  18.205 -72.169  1.00 75.75           C
ATOM   3781  C   VAL A 594      27.937  19.649 -72.527  1.00 75.75           C
ATOM   3782  CB  VAL A 594      27.068  17.273 -72.225  1.00 75.75           C
ATOM   3783  O   VAL A 594      28.289  20.093 -73.621  1.00 75.75           O
ATOM   3784  CG1 VAL A 594      26.282  17.424 -73.532  1.00 75.75           C
ATOM   3785  CG2 VAL A 594      27.504  15.802 -72.138  1.00 75.75           C
ATOM   3786  N   CYS A 595      27.383  20.427 -71.588  1.00 74.19           N
ATOM   3787  CA  CYS A 595      27.118  21.855 -71.796  1.00 74.19           C
ATOM   3788  C   CYS A 595      28.379  22.625 -72.230  1.00 74.19           C
ATOM   3789  CB  CYS A 595      26.568  22.484 -70.504  1.00 74.19           C
ATOM   3790  O   CYS A 595      28.324  23.444 -73.147  1.00 74.19           O
ATOM   3791  SG  CYS A 595      24.841  22.029 -70.199  1.00 74.19           S
ATOM   3792  N   PHE A 596      29.536  22.365 -71.608  1.00 79.19           N
ATOM   3793  CA  PHE A 596      30.795  23.030 -71.970  1.00 79.19           C
ATOM   3794  C   PHE A 596      31.338  22.594 -73.340  1.00 79.19           C
ATOM   3795  CB  PHE A 596      31.845  22.821 -70.869  1.00 79.19           C
ATOM   3796  O   PHE A 596      31.884  23.426 -74.070  1.00 79.19           O
ATOM   3797  CG  PHE A 596      31.689  23.754 -69.684  1.00 79.19           C
ATOM   3798  CD1 PHE A 596      31.979  25.124 -69.830  1.00 79.19           C
ATOM   3799  CD2 PHE A 596      31.270  23.266 -68.434  1.00 79.19           C
ATOM   3800  CE1 PHE A 596      31.838  26.000 -68.739  1.00 79.19           C
ATOM   3801  CE2 PHE A 596      31.115  24.142 -67.347  1.00 79.19           C
ATOM   3802  CZ  PHE A 596      31.398  25.509 -67.498  1.00 79.19           C
ATOM   3803  N   VAL A 597      31.164  21.324 -73.723  1.00 75.81           N
ATOM   3804  CA  VAL A 597      31.515  20.837 -75.070  1.00 75.81           C
ATOM   3805  C   VAL A 597      30.636  21.503 -76.129  1.00 75.81           C
ATOM   3806  CB  VAL A 597      31.406  19.299 -75.154  1.00 75.81           C
ATOM   3807  O   VAL A 597      31.142  21.983 -77.144  1.00 75.81           O
ATOM   3808  CG1 VAL A 597      31.609  18.773 -76.582  1.00 75.81           C
ATOM   3809  CG2 VAL A 597      32.474  18.634 -74.279  1.00 75.81           C
ATOM   3810  N   GLU A 598      29.332  21.596 -75.885  1.00 72.00           N
ATOM   3811  CA  GLU A 598      28.382  22.236 -76.798  1.00 72.00           C
ATOM   3812  C   GLU A 598      28.641  23.741 -76.922  1.00 72.00           C
ATOM   3813  CB  GLU A 598      26.954  21.951 -76.320  1.00 72.00           C
ATOM   3814  O   GLU A 598      28.649  24.281 -78.031  1.00 72.00           O
ATOM   3815  CG  GLU A 598      26.614  20.470 -76.533  1.00 72.00           C
ATOM   3816  CD  GLU A 598      25.250  20.070 -75.970  1.00 72.00           C
ATOM   3817  OE1 GLU A 598      24.700  19.089 -76.502  1.00 72.00           O
ATOM   3818  OE2 GLU A 598      24.762  20.723 -75.025  1.00 72.00           O
ATOM   3819  N   LEU A 599      28.964  24.409 -75.810  1.00 75.25           N
ATOM   3820  CA  LEU A 599      29.362  25.817 -75.788  1.00 75.25           C
ATOM   3821  C   LEU A 599      30.634  26.068 -76.617  1.00 75.25           C
ATOM   3822  CB  LEU A 599      29.559  26.242 -74.323  1.00 75.25           C
ATOM   3823  O   LEU A 599      30.703  27.047 -77.364  1.00 75.25           O
ATOM   3824  CG  LEU A 599      29.550  27.770 -74.138  1.00 75.25           C
ATOM   3825  CD1 LEU A 599      28.241  28.225 -73.492  1.00 75.25           C
ATOM   3826  CD2 LEU A 599      30.713  28.225 -73.256  1.00 75.25           C
ATOM   3827  N   TRP A 600      31.623  25.170 -76.540  1.00 79.31           N
ATOM   3828  CA  TRP A 600      32.843  25.245 -77.351  1.00 79.31           C
ATOM   3829  C   TRP A 600      32.541  25.154 -78.859  1.00 79.31           C
ATOM   3830  CB  TRP A 600      33.827  24.158 -76.892  1.00 79.31           C
ATOM   3831  O   TRP A 600      33.090  25.934 -79.643  1.00 79.31           O
ATOM   3832  CG  TRP A 600      35.113  24.120 -77.655  1.00 79.31           C
ATOM   3833  CD1 TRP A 600      36.146  24.979 -77.504  1.00 79.31           C
ATOM   3834  CD2 TRP A 600      35.491  23.231 -78.750  1.00 79.31           C
ATOM   3835  CE2 TRP A 600      36.777  23.623 -79.225  1.00 79.31           C
ATOM   3836  CE3 TRP A 600      34.870  22.144 -79.402  1.00 79.31           C
ATOM   3837  NE1 TRP A 600      37.120  24.701 -78.441  1.00 79.31           N
ATOM   3838  CH2 TRP A 600      36.769  21.896 -80.920  1.00 79.31           C
ATOM   3839  CZ2 TRP A 600      37.415  22.977 -80.294  1.00 79.31           C
ATOM   3840  CZ3 TRP A 600      35.499  21.484 -80.476  1.00 79.31           C
ATOM   3841  N   ILE A 601      31.613  24.274 -79.260  1.00 72.25           N
ATOM   3842  CA  ILE A 601      31.182  24.109 -80.661  1.00 72.25           C
ATOM   3843  C   ILE A 601      30.402  25.337 -81.166  1.00 72.25           C
ATOM   3844  CB  ILE A 601      30.356  22.807 -80.832  1.00 72.25           C
ATOM   3845  O   ILE A 601      30.609  25.779 -82.301  1.00 72.25           O
ATOM   3846  CG1 ILE A 601      31.206  21.557 -80.506  1.00 72.25           C
ATOM   3847  CG2 ILE A 601      29.820  22.691 -82.274  1.00 72.25           C
ATOM   3848  CD1 ILE A 601      30.396  20.260 -80.366  1.00 72.25           C
ATOM   3849  N   ILE A 602      29.516  25.912 -80.344  1.00 70.50           N
ATOM   3850  CA  ILE A 602      28.698  27.085 -80.707  1.00 70.50           C
ATOM   3851  C   ILE A 602      29.570  28.325 -80.917  1.00 70.50           C
ATOM   3852  CB  ILE A 602      27.627  27.343 -79.621  1.00 70.50           C
ATOM   3853  O   ILE A 602      29.370  29.071 -81.883  1.00 70.50           O
ATOM   3854  CG1 ILE A 602      26.569  26.219 -79.648  1.00 70.50           C
ATOM   3855  CG2 ILE A 602      26.932  28.710 -79.797  1.00 70.50           C
ATOM   3856  CD1 ILE A 602      25.723  26.189 -78.372  1.00 70.50           C
ATOM   3857  N   LEU A 603      30.535  28.542 -80.023  1.00 73.38           N
ATOM   3858  CA  LEU A 603      31.382  29.731 -80.023  1.00 73.38           C
ATOM   3859  C   LEU A 603      32.559  29.648 -81.012  1.00 73.38           C
ATOM   3860  CB  LEU A 603      31.845  30.018 -78.585  1.00 73.38           C
ATOM   3861  O   LEU A 603      33.293  30.627 -81.132  1.00 73.38           O
ATOM   3862  CG  LEU A 603      30.741  30.346 -77.564  1.00 73.38           C
ATOM   3863  CD1 LEU A 603      31.358  30.433 -76.168  1.00 73.38           C
ATOM   3864  CD2 LEU A 603      30.075  31.690 -77.874  1.00 73.38           C
ATOM   3865  N   ASP A 604      32.738  28.519 -81.717  1.00 67.44           N
ATOM   3866  CA  ASP A 604      33.828  28.265 -82.686  1.00 67.44           C
ATOM   3867  C   ASP A 604      35.200  28.693 -82.133  1.00 67.44           C
ATOM   3868  CB  ASP A 604      33.471  28.879 -84.051  1.00 67.44           C
ATOM   3869  O   ASP A 604      36.008  29.346 -82.796  1.00 67.44           O
ATOM   3870  CG  ASP A 604      34.140  28.227 -85.277  1.00 67.44           C
ATOM   3871  OD1 ASP A 604      34.515  27.037 -85.242  1.00 67.44           O
ATOM   3872  OD2 ASP A 604      34.041  28.846 -86.367  1.00 67.44           O
ATOM   3873  N   CYS A 605      35.403  28.409 -80.847  1.00 58.06           N
ATOM   3874  CA  CYS A 605      36.475  28.982 -80.052  1.00 58.06           C
ATOM   3875  C   CYS A 605      37.790  28.217 -80.246  1.00 58.06           C
ATOM   3876  CB  CYS A 605      36.022  29.007 -78.584  1.00 58.06           C
ATOM   3877  O   CYS A 605      37.880  27.028 -79.955  1.00 58.06           O
ATOM   3878  SG  CYS A 605      35.118  30.544 -78.271  1.00 58.06           S
ATOM   3879  N   GLU A 606      38.867  28.925 -80.601  1.00 60.12           N
ATOM   3880  CA  GLU A 606      40.248  28.394 -80.573  1.00 60.12           C
ATOM   3881  C   GLU A 606      40.758  28.122 -79.140  1.00 60.12           C
ATOM   3882  CB  GLU A 606      41.196  29.362 -81.301  1.00 60.12           C
ATOM   3883  O   GLU A 606      41.860  27.621 -78.917  1.00 60.12           O
ATOM   3884  CG  GLU A 606      40.893  29.463 -82.805  1.00 60.12           C
ATOM   3885  CD  GLU A 606      41.920  30.309 -83.579  1.00 60.12           C
ATOM   3886  OE1 GLU A 606      41.957  30.160 -84.824  1.00 60.12           O
ATOM   3887  OE2 GLU A 606      42.656  31.094 -82.940  1.00 60.12           O
ATOM   3888  N   TYR A 607      39.939  28.451 -78.145  1.00 68.44           N
ATOM   3889  CA  TYR A 607      40.225  28.344 -76.729  1.00 68.44           C
ATOM   3890  C   TYR A 607      40.013  26.923 -76.197  1.00 68.44           C
ATOM   3891  CB  TYR A 607      39.350  29.367 -76.015  1.00 68.44           C
ATOM   3892  O   TYR A 607      38.977  26.590 -75.620  1.00 68.44           O
ATOM   3893  CG  TYR A 607      39.647  30.811 -76.379  1.00 68.44           C
ATOM   3894  CD1 TYR A 607      40.921  31.376 -76.157  1.00 68.44           C
ATOM   3895  CD2 TYR A 607      38.641  31.578 -76.995  1.00 68.44           C
ATOM   3896  CE1 TYR A 607      41.190  32.697 -76.572  1.00 68.44           C
ATOM   3897  CE2 TYR A 607      38.905  32.893 -77.411  1.00 68.44           C
ATOM   3898  OH  TYR A 607      40.428  34.723 -77.624  1.00 68.44           O
ATOM   3899  CZ  TYR A 607      40.180  33.454 -77.208  1.00 68.44           C
ATOM   3900  N   TRP A 608      41.051  26.100 -76.331  1.00 73.69           N
ATOM   3901  CA  TRP A 608      41.117  24.731 -75.801  1.00 73.69           C
ATOM   3902  C   TRP A 608      40.848  24.612 -74.290  1.00 73.69           C
ATOM   3903  CB  TRP A 608      42.501  24.163 -76.135  1.00 73.69           C
ATOM   3904  O   TRP A 608      40.525  23.528 -73.810  1.00 73.69           O
ATOM   3905  CG  TRP A 608      42.740  23.942 -77.595  1.00 73.69           C
ATOM   3906  CD1 TRP A 608      43.268  24.829 -78.470  1.00 73.69           C
ATOM   3907  CD2 TRP A 608      42.418  22.754 -78.379  1.00 73.69           C
ATOM   3908  CE2 TRP A 608      42.783  22.994 -79.737  1.00 73.69           C
ATOM   3909  CE3 TRP A 608      41.843  21.502 -78.075  1.00 73.69           C
ATOM   3910  NE1 TRP A 608      43.291  24.276 -79.734  1.00 73.69           N
ATOM   3911  CH2 TRP A 608      42.023  20.798 -80.408  1.00 73.69           C
ATOM   3912  CZ2 TRP A 608      42.596  22.037 -80.744  1.00 73.69           C
ATOM   3913  CZ3 TRP A 608      41.646  20.534 -79.079  1.00 73.69           C
ATOM   3914  N   TRP A 609      40.939  25.710 -73.529  1.00 75.50           N
ATOM   3915  CA  TRP A 609      40.687  25.703 -72.086  1.00 75.50           C
ATOM   3916  C   TRP A 609      39.228  25.375 -71.716  1.00 75.50           C
ATOM   3917  CB  TRP A 609      41.167  27.023 -71.467  1.00 75.50           C
ATOM   3918  O   TRP A 609      38.998  24.839 -70.637  1.00 75.50           O
ATOM   3919  CG  TRP A 609      40.415  28.262 -71.853  1.00 75.50           C
ATOM   3920  CD1 TRP A 609      40.811  29.187 -72.755  1.00 75.50           C
ATOM   3921  CD2 TRP A 609      39.158  28.763 -71.300  1.00 75.50           C
ATOM   3922  CE2 TRP A 609      38.814  29.971 -71.975  1.00 75.50           C
ATOM   3923  CE3 TRP A 609      38.280  28.328 -70.286  1.00 75.50           C
ATOM   3924  NE1 TRP A 609      39.879  30.209 -72.811  1.00 75.50           N
ATOM   3925  CH2 TRP A 609      36.778  30.214 -70.701  1.00 75.50           C
ATOM   3926  CZ2 TRP A 609      37.636  30.681 -71.709  1.00 75.50           C
ATOM   3927  CZ3 TRP A 609      37.110  29.052 -69.984  1.00 75.50           C
ATOM   3928  N   ILE A 610      38.249  25.602 -72.604  1.00 79.25           N
ATOM   3929  CA  ILE A 610      36.841  25.216 -72.365  1.00 79.25           C
ATOM   3930  C   ILE A 610      36.681  23.687 -72.394  1.00 79.25           C
ATOM   3931  CB  ILE A 610      35.900  25.911 -73.380  1.00 79.25           C
ATOM   3932  O   ILE A 610      36.010  23.112 -71.538  1.00 79.25           O
ATOM   3933  CG1 ILE A 610      35.991  27.449 -73.237  1.00 79.25           C
ATOM   3934  CG2 ILE A 610      34.445  25.444 -73.184  1.00 79.25           C
ATOM   3935  CD1 ILE A 610      35.201  28.233 -74.294  1.00 79.25           C
ATOM   3936  N   LEU A 611      37.362  23.009 -73.326  1.00 79.44           N
ATOM   3937  CA  LEU A 611      37.403  21.543 -73.370  1.00 79.44           C
ATOM   3938  C   LEU A 611      38.151  20.955 -72.168  1.00 79.44           C
ATOM   3939  CB  LEU A 611      38.057  21.073 -74.681  1.00 79.44           C
ATOM   3940  O   LEU A 611      37.802  19.874 -71.702  1.00 79.44           O
ATOM   3941  CG  LEU A 611      37.209  21.295 -75.944  1.00 79.44           C
ATOM   3942  CD1 LEU A 611      38.033  20.884 -77.165  1.00 79.44           C
ATOM   3943  CD2 LEU A 611      35.921  20.468 -75.930  1.00 79.44           C
ATOM   3944  N   LEU A 612      39.143  21.675 -71.634  1.00 83.31           N
ATOM   3945  CA  LEU A 612      39.822  21.287 -70.398  1.00 83.31           C
ATOM   3946  C   LEU A 612      38.860  21.318 -69.198  1.00 83.31           C
ATOM   3947  CB  LEU A 612      41.077  22.162 -70.230  1.00 83.31           C
ATOM   3948  O   LEU A 612      38.874  20.385 -68.402  1.00 83.31           O
ATOM   3949  CG  LEU A 612      41.977  21.760 -69.046  1.00 83.31           C
ATOM   3950  CD1 LEU A 612      43.442  22.036 -69.392  1.00 83.31           C
ATOM   3951  CD2 LEU A 612      41.653  22.565 -67.786  1.00 83.31           C
ATOM   3952  N   ILE A 613      37.981  22.322 -69.102  1.00 84.06           N
ATOM   3953  CA  ILE A 613      36.928  22.376 -68.071  1.00 84.06           C
ATOM   3954  C   ILE A 613      35.954  21.201 -68.223  1.00 84.06           C
ATOM   3955  CB  ILE A 613      36.198  23.739 -68.099  1.00 84.06           C
ATOM   3956  O   ILE A 613      35.675  20.517 -67.239  1.00 84.06           O
ATOM   3957  CG1 ILE A 613      37.169  24.856 -67.659  1.00 84.06           C
ATOM   3958  CG2 ILE A 613      34.956  23.731 -67.187  1.00 84.06           C
ATOM   3959  CD1 ILE A 613      36.609  26.266 -67.865  1.00 84.06           C
ATOM   3960  N   ALA A 614      35.490  20.910 -69.443  1.00 80.56           N
ATOM   3961  CA  ALA A 614      34.644  19.741 -69.694  1.00 80.56           C
ATOM   3962  C   ALA A 614      35.340  18.432 -69.275  1.00 80.56           C
ATOM   3963  CB  ALA A 614      34.257  19.714 -71.175  1.00 80.56           C
ATOM   3964  O   ALA A 614      34.743  17.601 -68.595  1.00 80.56           O
ATOM   3965  N   GLY A 615      36.627  18.282 -69.605  1.00 79.25           N
ATOM   3966  CA  GLY A 615      37.442  17.140 -69.190  1.00 79.25           C
ATOM   3967  C   GLY A 615      37.564  17.003 -67.669  1.00 79.25           C
ATOM   3968  O   GLY A 615      37.471  15.890 -67.157  1.00 79.25           O
ATOM   3969  N   ILE A 616      37.705  18.113 -66.934  1.00 86.75           N
ATOM   3970  CA  ILE A 616      37.706  18.108 -65.462  1.00 86.75           C
ATOM   3971  C   ILE A 616      36.370  17.595 -64.920  1.00 86.75           C
ATOM   3972  CB  ILE A 616      38.052  19.504 -64.890  1.00 86.75           C
ATOM   3973  O   ILE A 616      36.376  16.743 -64.038  1.00 86.75           O
ATOM   3974  CG1 ILE A 616      39.539  19.831 -65.146  1.00 86.75           C
ATOM   3975  CG2 ILE A 616      37.755  19.578 -63.377  1.00 86.75           C
ATOM   3976  CD1 ILE A 616      39.895  21.303 -64.900  1.00 86.75           C
ATOM   3977  N   PHE A 617      35.235  18.058 -65.449  1.00 83.31           N
ATOM   3978  CA  PHE A 617      33.919  17.603 -64.990  1.00 83.31           C
ATOM   3979  C   PHE A 617      33.655  16.126 -65.302  1.00 83.31           C
ATOM   3980  CB  PHE A 617      32.822  18.508 -65.558  1.00 83.31           C
ATOM   3981  O   PHE A 617      33.098  15.431 -64.459  1.00 83.31           O
ATOM   3982  CG  PHE A 617      32.651  19.796 -64.782  1.00 83.31           C
ATOM   3983  CD1 PHE A 617      32.101  19.755 -63.489  1.00 83.31           C
ATOM   3984  CD2 PHE A 617      33.022  21.031 -65.342  1.00 83.31           C
ATOM   3985  CE1 PHE A 617      31.941  20.937 -62.747  1.00 83.31           C
ATOM   3986  CE2 PHE A 617      32.858  22.216 -64.603  1.00 83.31           C
ATOM   3987  CZ  PHE A 617      32.323  22.169 -63.304  1.00 83.31           C
ATOM   3988  N   VAL A 618      34.132  15.608 -66.439  1.00 79.00           N
ATOM   3989  CA  VAL A 618      34.092  14.162 -66.731  1.00 79.00           C
ATOM   3990  C   VAL A 618      34.963  13.375 -65.748  1.00 79.00           C
ATOM   3991  CB  VAL A 618      34.519  13.871 -68.183  1.00 79.00           C
ATOM   3992  O   VAL A 618      34.530  12.354 -65.221  1.00 79.00           O
ATOM   3993  CG1 VAL A 618      34.633  12.371 -68.477  1.00 79.00           C
ATOM   3994  CG2 VAL A 618      33.502  14.443 -69.174  1.00 79.00           C
ATOM   3995  N   LEU A 619      36.177  13.850 -65.453  1.00 79.62           N
ATOM   3996  CA  LEU A 619      37.049  13.203 -64.468  1.00 79.62           C
ATOM   3997  C   LEU A 619      36.449  13.248 -63.057  1.00 79.62           C
ATOM   3998  CB  LEU A 619      38.441  13.855 -64.492  1.00 79.62           C
ATOM   3999  O   LEU A 619      36.536  12.263 -62.328  1.00 79.62           O
ATOM   4000  CG  LEU A 619      39.285  13.507 -65.730  1.00 79.62           C
ATOM   4001  CD1 LEU A 619      40.552  14.364 -65.734  1.00 79.62           C
ATOM   4002  CD2 LEU A 619      39.705  12.035 -65.750  1.00 79.62           C
ATOM   4003  N   LEU A 620      35.799  14.352 -62.684  1.00 81.19           N
ATOM   4004  CA  LEU A 620      35.050  14.461 -61.436  1.00 81.19           C
ATOM   4005  C   LEU A 620      33.828  13.540 -61.433  1.00 81.19           C
ATOM   4006  CB  LEU A 620      34.635  15.919 -61.178  1.00 81.19           C
ATOM   4007  O   LEU A 620      33.573  12.929 -60.410  1.00 81.19           O
ATOM   4008  CG  LEU A 620      35.783  16.848 -60.746  1.00 81.19           C
ATOM   4009  CD1 LEU A 620      35.270  18.288 -60.698  1.00 81.19           C
ATOM   4010  CD2 LEU A 620      36.328  16.491 -59.359  1.00 81.19           C
ATOM   4011  N   ALA A 621      33.115  13.361 -62.543  1.00 71.75           N
ATOM   4012  CA  ALA A 621      32.002  12.415 -62.608  1.00 71.75           C
ATOM   4013  C   ALA A 621      32.458  10.962 -62.401  1.00 71.75           C
ATOM   4014  CB  ALA A 621      31.301  12.566 -63.956  1.00 71.75           C
ATOM   4015  O   ALA A 621      31.805  10.204 -61.692  1.00 71.75           O
ATOM   4016  N   ILE A 622      33.598  10.583 -62.986  1.00 72.06           N
ATOM   4017  CA  ILE A 622      34.112   9.206 -62.940  1.00 72.06           C
ATOM   4018  C   ILE A 622      34.816   8.903 -61.609  1.00 72.06           C
ATOM   4019  CB  ILE A 622      35.030   8.951 -64.160  1.00 72.06           C
ATOM   4020  O   ILE A 622      34.634   7.825 -61.049  1.00 72.06           O
ATOM   4021  CG1 ILE A 622      34.228   9.064 -65.481  1.00 72.06           C
ATOM   4022  CG2 ILE A 622      35.695   7.563 -64.083  1.00 72.06           C
ATOM   4023  CD1 ILE A 622      35.108   9.098 -66.737  1.00 72.06           C
ATOM   4024  N   PHE A 623      35.632   9.831 -61.098  1.00 74.25           N
ATOM   4025  CA  PHE A 623      36.498   9.592 -59.934  1.00 74.25           C
ATOM   4026  C   PHE A 623      36.126  10.421 -58.698  1.00 74.25           C
ATOM   4027  CB  PHE A 623      37.959   9.854 -60.333  1.00 74.25           C
ATOM   4028  O   PHE A 623      36.439  10.025 -57.578  1.00 74.25           O
ATOM   4029  CG  PHE A 623      38.468   8.995 -61.477  1.00 74.25           C
ATOM   4030  CD1 PHE A 623      38.686   7.620 -61.274  1.00 74.25           C
ATOM   4031  CD2 PHE A 623      38.714   9.560 -62.743  1.00 74.25           C
ATOM   4032  CE1 PHE A 623      39.151   6.813 -62.328  1.00 74.25           C
ATOM   4033  CE2 PHE A 623      39.180   8.754 -63.798  1.00 74.25           C
ATOM   4034  CZ  PHE A 623      39.399   7.381 -63.590  1.00 74.25           C
ATOM   4035  N   GLY A 624      35.481  11.573 -58.883  1.00 71.38           N
ATOM   4036  CA  GLY A 624      35.154  12.530 -57.821  1.00 71.38           C
ATOM   4037  C   GLY A 624      33.709  12.471 -57.320  1.00 71.38           C
ATOM   4038  O   GLY A 624      33.442  12.998 -56.244  1.00 71.38           O
ATOM   4039  N   ALA A 625      32.786  11.821 -58.039  1.00 68.88           N
ATOM   4040  CA  ALA A 625      31.360  11.830 -57.714  1.00 68.88           C
ATOM   4041  C   ALA A 625      31.102  11.254 -56.322  1.00 68.88           C
ATOM   4042  CB  ALA A 625      30.589  11.061 -58.791  1.00 68.88           C
ATOM   4043  O   ALA A 625      30.356  11.837 -55.545  1.00 68.88           O
ATOM   4044  N   ARG A 626      31.809  10.183 -55.949  1.00 64.50           N
ATOM   4045  CA  ARG A 626      31.717   9.587 -54.610  1.00 64.50           C
ATOM   4046  C   ARG A 626      32.218  10.508 -53.501  1.00 64.50           C
ATOM   4047  CB  ARG A 626      32.449   8.243 -54.619  1.00 64.50           C
ATOM   4048  O   ARG A 626      31.617  10.565 -52.438  1.00 64.50           O
ATOM   4049  CG  ARG A 626      32.140   7.440 -53.351  1.00 64.50           C
ATOM   4050  CD  ARG A 626      32.758   6.047 -53.456  1.00 64.50           C
ATOM   4051  NE  ARG A 626      32.330   5.204 -52.330  1.00 64.50           N
ATOM   4052  NH1 ARG A 626      33.368   3.268 -52.989  1.00 64.50           N
ATOM   4053  NH2 ARG A 626      32.049   3.269 -51.179  1.00 64.50           N
ATOM   4054  CZ  ARG A 626      32.590   3.921 -52.168  1.00 64.50           C
ATOM   4055  N   TRP A 627      33.299  11.240 -53.757  1.00 67.00           N
ATOM   4056  CA  TRP A 627      33.838  12.208 -52.804  1.00 67.00           C
ATOM   4057  C   TRP A 627      32.896  13.402 -52.620  1.00 67.00           C
ATOM   4058  CB  TRP A 627      35.227  12.641 -53.278  1.00 67.00           C
ATOM   4059  O   TRP A 627      32.655  13.807 -51.492  1.00 67.00           O
ATOM   4060  CG  TRP A 627      35.875  13.700 -52.449  1.00 67.00           C
ATOM   4061  CD1 TRP A 627      36.451  13.514 -51.241  1.00 67.00           C
ATOM   4062  CD2 TRP A 627      35.982  15.128 -52.729  1.00 67.00           C
ATOM   4063  CE2 TRP A 627      36.710  15.741 -51.669  1.00 67.00           C
ATOM   4064  CE3 TRP A 627      35.552  15.966 -53.778  1.00 67.00           C
ATOM   4065  NE1 TRP A 627      36.956  14.714 -50.782  1.00 67.00           N
ATOM   4066  CH2 TRP A 627      36.534  17.924 -52.701  1.00 67.00           C
ATOM   4067  CZ2 TRP A 627      37.024  17.108 -51.668  1.00 67.00           C
ATOM   4068  CZ3 TRP A 627      35.798  17.352 -53.754  1.00 67.00           C
ATOM   4069  N   ILE A 628      32.317  13.911 -53.713  1.00 65.88           N
ATOM   4070  CA  ILE A 628      31.319  14.990 -53.682  1.00 65.88           C
ATOM   4071  C   ILE A 628      30.053  14.522 -52.962  1.00 65.88           C
ATOM   4072  CB  ILE A 628      31.010  15.481 -55.117  1.00 65.88           C
ATOM   4073  O   ILE A 628      29.524  15.255 -52.139  1.00 65.88           O
ATOM   4074  CG1 ILE A 628      32.266  16.138 -55.733  1.00 65.88           C
ATOM   4075  CG2 ILE A 628      29.837  16.481 -55.133  1.00 65.88           C
ATOM   4076  CD1 ILE A 628      32.196  16.362 -57.246  1.00 65.88           C
ATOM   4077  N   THR A 629      29.598  13.298 -53.233  1.00 63.53           N
ATOM   4078  CA  THR A 629      28.397  12.748 -52.593  1.00 63.53           C
ATOM   4079  C   THR A 629      28.602  12.544 -51.095  1.00 63.53           C
ATOM   4080  CB  THR A 629      27.931  11.439 -53.241  1.00 63.53           C
ATOM   4081  O   THR A 629      27.706  12.860 -50.339  1.00 63.53           O
ATOM   4082  CG2 THR A 629      26.496  11.128 -52.846  1.00 63.53           C
ATOM   4083  OG1 THR A 629      27.908  11.536 -54.646  1.00 63.53           O
ATOM   4084  N   GLY A 630      29.784  12.107 -50.645  1.00 56.47           N
ATOM   4085  CA  GLY A 630      30.083  11.985 -49.211  1.00 56.47           C
ATOM   4086  C   GLY A 630      30.327  13.315 -48.479  1.00 56.47           C
ATOM   4087  O   GLY A 630      30.557  13.303 -47.272  1.00 56.47           O
ATOM   4088  N   MET A 631      30.354  14.447 -49.195  1.00 54.38           N
ATOM   4089  CA  MET A 631      30.373  15.796 -48.609  1.00 54.38           C
ATOM   4090  C   MET A 631      28.980  16.423 -48.495  1.00 54.38           C
ATOM   4091  CB  MET A 631      31.241  16.729 -49.464  1.00 54.38           C
ATOM   4092  O   MET A 631      28.837  17.416 -47.779  1.00 54.38           O
ATOM   4093  CG  MET A 631      32.731  16.469 -49.289  1.00 54.38           C
ATOM   4094  SD  MET A 631      33.760  17.689 -50.149  1.00 54.38           S
ATOM   4095  CE  MET A 631      35.249  17.449 -49.165  1.00 54.38           C
ATOM   4096  N   LEU A 632      28.013  15.897 -49.250  1.00 51.56           N
ATOM   4097  CA  LEU A 632      26.600  16.264 -49.196  1.00 51.56           C
ATOM   4098  C   LEU A 632      25.923  15.471 -48.077  1.00 51.56           C
ATOM   4099  CB  LEU A 632      25.959  15.985 -50.574  1.00 51.56           C
ATOM   4100  O   LEU A 632      25.034  16.070 -47.433  1.00 51.56           O
ATOM   4101  CG  LEU A 632      26.463  16.870 -51.721  1.00 51.56           C
ATOM   4102  CD1 LEU A 632      25.946  16.332 -53.056  1.00 51.56           C
ATOM   4103  CD2 LEU A 632      25.978  18.312 -51.565  1.00 51.56           C
ATOM   4104  OXT LEU A 632      26.335  14.304 -47.904  1.00 51.56           O
END
