# Supplementary material for: Pleomorphic viruses establish stable relationship with marine hyperthermophilic archaea
Source: ISME J. 2024 Jan 23;18(1):wrae008. doi: 10.1093/ismejo/wrae008 (PMC10919331; doi:10.1093/ismejo/wrae008)
Supplement: SI_Data_3_wrae008 [file si_data_3_wrae008.zip › vir424.pdb]

HEADER                                            01-JUN-22                     
TITLE     ALPHAFOLD MONOMER V2.0 PREDICTION FOR UNCHARACTERIZED PROTEIN         
TITLE    2 (R9T4L7)                                                             
COMPND    MOL_ID: 1;                                                            
COMPND   2 MOLECULE: UNCHARACTERIZED PROTEIN;                                   
COMPND   3 CHAIN: A                                                             
SOURCE    MOL_ID: 1;                                                            
SOURCE   2 ORGANISM_SCIENTIFIC: METHANOMASSILIICOCCUS INTESTINALIS (STRAIN      
SOURCE   3 ISSOIRE-MX1);                                                        
SOURCE   4 ORGANISM_TAXID: 1295009                                              
REMARK   1                                                                      
REMARK   1 REFERENCE 1                                                          
REMARK   1  AUTH   JOHN JUMPER, RICHARD EVANS, ALEXANDER PRITZEL, TIM GREEN,    
REMARK   1  AUTH 2 MICHAEL FIGURNOV, OLAF RONNEBERGER, KATHRYN TUNYASUVUNAKOOL, 
REMARK   1  AUTH 3 RUSS BATES, AUGUSTIN ZIDEK, ANNA POTAPENKO, ALEX BRIDGLAND,  
REMARK   1  AUTH 4 CLEMENS MEYER, SIMON A A KOHL, ANDREW J BALLARD,             
REMARK   1  AUTH 5 ANDREW COWIE, BERNARDINO ROMERA-PAREDES, STANISLAV NIKOLOV,  
REMARK   1  AUTH 6 RISHUB JAIN, JONAS ADLER, TREVOR BACK, STIG PETERSEN,        
REMARK   1  AUTH 7 DAVID REIMAN, ELLEN CLANCY, MICHAL ZIELINSKI,                
REMARK   1  AUTH 8 MARTIN STEINEGGER, MICHALINA PACHOLSKA, TAMAS BERGHAMMER,    
REMARK   1  AUTH 9 DAVID SILVER, ORIOL VINYALS, ANDREW W SENIOR,                
REMARK   1  AUTH10 KORAY KAVUKCUOGLU, PUSHMEET KOHLI, DEMIS HASSABIS            
REMARK   1  TITL   HIGHLY ACCURATE PROTEIN STRUCTURE PREDICTION WITH ALPHAFOLD  
REMARK   1  REF    NATURE                        V. 596   583 2021              
REMARK   1  REFN                   ISSN 0028-0836                               
REMARK   1  PMID   34265844                                                     
REMARK   1  DOI    10.1038/s41586-021-03819-2                                   
REMARK   1                                                                      
REMARK   1 DISCLAIMERS                                                          
REMARK   1 ALPHAFOLD DATA, COPYRIGHT (2021) DEEPMIND TECHNOLOGIES LIMITED. THE  
REMARK   1 INFORMATION PROVIDED IS THEORETICAL MODELLING ONLY AND CAUTION SHOULD
REMARK   1 BE EXERCISED IN ITS USE. IT IS PROVIDED "AS-IS" WITHOUT ANY WARRANTY 
REMARK   1 OF ANY KIND, WHETHER EXPRESSED OR IMPLIED. NO WARRANTY IS GIVEN THAT 
REMARK   1 USE OF THE INFORMATION SHALL NOT INFRINGE THE RIGHTS OF ANY THIRD    
REMARK   1 PARTY. THE INFORMATION IS NOT INTENDED TO BE A SUBSTITUTE FOR        
REMARK   1 PROFESSIONAL MEDICAL ADVICE, DIAGNOSIS, OR TREATMENT, AND DOES NOT   
REMARK   1 CONSTITUTE MEDICAL OR OTHER PROFESSIONAL ADVICE. IT IS AVAILABLE FOR 
REMARK   1 ACADEMIC AND COMMERCIAL PURPOSES, UNDER CC-BY 4.0 LICENCE.           
DBREF  XXXX A    1   634  UNP    R9T4L7   R9T4L7_METII     1    634             
SEQRES   1 A  634  MET GLY LYS ILE HIS LYS ILE LEU SER CYS MET LEU ALA
SEQRES   2 A  634  LEU SER ILE VAL ALA VAL ALA THR VAL PRO GLN MET ILE
SEQRES   3 A  634  GLU THR ASN GLU ARG PRO GLU LYS GLU SER ALA ALA VAL
SEQRES   4 A  634  LEU GLY ILE PRO ALA LEU ALA ILE PRO LEU ALA VAL ALA
SEQRES   5 A  634  LEU THR LYS GLU VAL ALA LYS TYR THR LEU LYS GLN VAL
SEQRES   6 A  634  ILE ALA ALA ALA VAL VAL GLY GLY ALA ALA GLY TRP ILE
SEQRES   7 A  634  LEU HIS GLU TYR VAL GLY SER ASP ILE LYS ALA ASP THR
SEQRES   8 A  634  GLU PRO LEU LYS ALA GLN ALA ARG ALA TYR GLU ALA ASP
SEQRES   9 A  634  ILE ILE ASN THR ILE LEU THR ARG ASP THR GLY SER ILE
SEQRES  10 A  634  LEU ARG SER ILE ASP GLY PHE SER ASP ILE TRP GLU PHE
SEQRES  11 A  634  THR LEU ALA HIS TRP MET ARG GLN SER GLU ILE THR ALA
SEQRES  12 A  634  VAL GLU LEU TRP ASP PRO ALA GLU ASP TYR THR ASP ASP
SEQRES  13 A  634  THR GLY SER VAL VAL MET ALA LEU SER GLY LEU MET VAL
SEQRES  14 A  634  ASN LEU ALA GLN PHE PHE GLU ASN ILE GLU TYR GLY PRO
SEQRES  15 A  634  ASP SER SER TYR GLU LEU LEU ALA ASP ARG LEU LYS MET
SEQRES  16 A  634  TRP GLU GLN ASN PRO ASP THR TYR GLY PRO MET LYS LEU
SEQRES  17 A  634  ALA VAL ARG TYR GLY THR THR ALA LEU THR ASN ASN ASP
SEQRES  18 A  634  TYR MET ASP ILE HIS ILE CYS ASN ALA VAL TYR ASN ALA
SEQRES  19 A  634  GLU ASN GLY LYS ASN THR VAL TRP LEU ASP ASN ARG ASN
SEQRES  20 A  634  LEU TRP ILE PHE GLY SER GLY PHE SER ILE THR ALA THR
SEQRES  21 A  634  LEU ASP ASP GLY THR SER ALA THR TYR THR LEU GLN LYS
SEQRES  22 A  634  GLY TYR ASN ASP LEU THR THR LEU LYS SER ARG ASP GLY
SEQRES  23 A  634  LYS ASP PHE ALA ALA GLY TYR TYR THR LEU PRO ALA GLY
SEQRES  24 A  634  ARG SER TYR ALA GLY SER ILE VAL PRO ALA VAL SER SER
SEQRES  25 A  634  THR ALA ALA GLU VAL THR SER SER ALA VAL ILE GLU MET
SEQRES  26 A  634  ALA GLY LYS ASN TYR SER LEU ALA ALA TYR ASN ASP ASP
SEQRES  27 A  634  LYS SER ILE ASN TYR ILE SER SER THR ASN TYR ALA PHE
SEQRES  28 A  634  GLY ASN THR TYR ASN SER LEU ASP VAL MET ILE THR GLN
SEQRES  29 A  634  ASP SER SER THR HIS TYR ALA VAL ASP MET ILE GLU LEU
SEQRES  30 A  634  LEU GLU GLY TYR LYS LYS MET ILE ASP VAL VAL LYS THR
SEQRES  31 A  634  THR LEU GLU LYS SER ASN VAL SER ALA ALA ALA ALA TRP
SEQRES  32 A  634  ASP VAL PHE THR ARG ALA GLY ALA ALA ASN ILE LEU LEU
SEQRES  33 A  634  SER PRO SER SER PHE VAL PRO SER ASN ALA ASP LEU SER
SEQRES  34 A  634  GLU SER GLU MET TYR VAL VAL THR VAL MET ALA MET HIS
SEQRES  35 A  634  GLN LEU ALA GLU TYR THR ALA ALA SER GLY ASP ILE LEU
SEQRES  36 A  634  ASN LYS GLU ASP TYR ARG ILE SER PRO GLU SER LEU ASN
SEQRES  37 A  634  VAL LEU ILE LEU GLY ASP ILE TYR ASP ALA GLY GLY THR
SEQRES  38 A  634  LEU LEU TYR LYS ASP VAL VAL PHE SER PRO TYR VAL TRP
SEQRES  39 A  634  LEU TYR ASP GLN SER PHE THR ALA SER ALA THR THR THR
SEQRES  40 A  634  MET ARG GLN THR ALA LEU PHE ALA ILE TRP GLY ASN ALA
SEQRES  41 A  634  ASP HIS LEU ASP GLY SER ILE VAL SER SER SER VAL SER
SEQRES  42 A  634  ASN ALA GLY LEU LEU SER ALA SER ASP GLY TYR ARG VAL
SEQRES  43 A  634  ASP VAL LYS GLU ILE MET LYS SER GLY LYS PRO VAL SER
SEQRES  44 A  634  GLU VAL SER LEU LYS VAL PHE SER VAL ASP GLN TRP HIS
SEQRES  45 A  634  GLU TYR GLU ASP SER LYS GLY SER GLY GLY TRP ASP PHE
SEQRES  46 A  634  SER ASN MET GLU ARG SER SER ILE ALA ALA ALA ALA MET
SEQRES  47 A  634  LEU LEU ILE ALA GLY ALA PHE PHE VAL ILE SER ILE ILE
SEQRES  48 A  634  THR LYS ARG ILE GLU PHE LEU VAL ILE ALA MET ALA CYS
SEQRES  49 A  634  ALA LEU LEU ALA LEU THR GLY VAL ILE ARG
HELIX    1   1 LYS A   95  TRP A  128  1                                  34
HELIX    2   2 GLU A  129  THR A  131  1                                   3
HELIX    3   3 LEU A  132  LEU A  146  1                                  15
HELIX    4   4 ASP A  155  LEU A  164  1                                  10
HELIX    5   5 LEU A  167  TYR A  180  1                                  14
HELIX    6   6 GLY A  181  TYR A  186  1                                   6
HELIX    7   7 GLU A  187  LEU A  189  1                                   3
HELIX    8   8 ALA A  190  GLN A  198  1                                   9
HELIX    9   9 PRO A  200  TYR A  203  1                                   4
HELIX   10  10 ILE A  375  ALA A  409  1                                  35
HELIX   11  11 PRO A  418  PHE A  421  1                                   4
HELIX   12  12 GLU A  430  ALA A  450  1                                  21
HELIX   13  13 LYS A  457  ASP A  459  1                                   3
HELIX   14  14 PRO A  464  SER A  466  1                                   3
HELIX   15  15 ILE A  527  SER A  529  1                                   3
HELIX   16  16 VAL A  532  ASN A  534  1                                   3
SHEET    1   1 1 LYS A 207  TYR A 212  0
SHEET    2   2 1 THR A 215  ASN A 219  0
SHEET    3   3 1 MET A 223  VAL A 231  0
SHEET    4   4 1 THR A 240  LEU A 243  0
SHEET    5   5 1 ASN A 247  PHE A 251  0
SHEET    6   6 1 PHE A 255  THR A 260  0
SHEET    7   7 1 SER A 266  LEU A 271  0
SHEET    8   8 1 GLY A 274  ASP A 277  0
SHEET    9   9 1 GLY A 292  THR A 295  0
SHEET   10  10 1 SER A 301  GLY A 304  0
SHEET   11  11 1 THR A 318  MET A 325  0
SHEET   12  12 1 ASN A 329  ASN A 336  0
SHEET   13  13 1 SER A 340  ILE A 344  0
SHEET   14  14 1 ASN A 353  TYR A 355  0
SHEET   15  15 1 LEU A 358  GLN A 364  0
SHEET   16  16 1 SER A 367  ASP A 373  0
SHEET   17  17 1 VAL A 469  TYR A 476  0
SHEET   18  18 1 VAL A 487  TYR A 492  0
SHEET   19  19 1 GLN A 498  THR A 501  0
SHEET   20  20 1 ALA A 504  THR A 507  0
SHEET   21  21 1 ALA A 512  ASN A 519  0
SHEET   22  22 1 GLY A 536  ALA A 540  0
SHEET   23  23 1 ARG A 545  LYS A 553  0
SHEET   24  24 1 LYS A 556  VAL A 558  0
SHEET   25  25 1 GLU A 560  LEU A 563  0
CRYST1    1.000    1.000    1.000  90.00  90.00  90.00 P 1           1          
ORIGX1      1.000000  0.000000  0.000000        0.00000                         
ORIGX2      0.000000  1.000000  0.000000        0.00000                         
ORIGX3      0.000000  0.000000  1.000000        0.00000                         
SCALE1      1.000000  0.000000  0.000000        0.00000                         
SCALE2      0.000000  1.000000  0.000000        0.00000                         
SCALE3      0.000000  0.000000  1.000000        0.00000                         
ATOM      1  N   LYS A  95      35.494   5.127 -29.443  1.00 60.44           N
ATOM      2  CA  LYS A  95      34.051   5.356 -29.334  1.00 60.44           C
ATOM      3  C   LYS A  95      33.316   4.054 -29.001  1.00 60.44           C
ATOM      4  CB  LYS A  95      33.521   6.002 -30.618  1.00 60.44           C
ATOM      5  O   LYS A  95      32.458   4.049 -28.127  1.00 60.44           O
ATOM      6  CG  LYS A  95      34.208   7.325 -30.978  1.00 60.44           C
ATOM      7  CD  LYS A  95      33.604   7.878 -32.271  1.00 60.44           C
ATOM      8  CE  LYS A  95      34.117   9.300 -32.522  1.00 60.44           C
ATOM      9  NZ  LYS A  95      33.343   9.968 -33.592  1.00 60.44           N
ATOM     10  N   ALA A  96      33.725   2.935 -29.601  1.00 65.38           N
ATOM     11  CA  ALA A  96      33.196   1.610 -29.285  1.00 65.38           C
ATOM     12  C   ALA A  96      33.489   1.177 -27.836  1.00 65.38           C
ATOM     13  CB  ALA A  96      33.763   0.610 -30.299  1.00 65.38           C
ATOM     14  O   ALA A  96      32.638   0.560 -27.201  1.00 65.38           O
ATOM     15  N   GLN A  97      34.658   1.523 -27.283  1.00 60.56           N
ATOM     16  CA  GLN A  97      34.969   1.263 -25.870  1.00 60.56           C
ATOM     17  C   GLN A  97      34.130   2.124 -24.919  1.00 60.56           C
ATOM     18  CB  GLN A  97      36.464   1.481 -25.601  1.00 60.56           C
ATOM     19  O   GLN A  97      33.637   1.604 -23.922  1.00 60.56           O
ATOM     20  CG  GLN A  97      37.309   0.317 -26.131  1.00 60.56           C
ATOM     21  CD  GLN A  97      38.807   0.543 -25.958  1.00 60.56           C
ATOM     22  NE2 GLN A  97      39.631  -0.240 -26.618  1.00 60.56           N
ATOM     23  OE1 GLN A  97      39.288   1.393 -25.231  1.00 60.56           O
ATOM     24  N   ALA A  98      33.925   3.406 -25.236  1.00 59.66           N
ATOM     25  CA  ALA A  98      33.055   4.284 -24.453  1.00 59.66           C
ATOM     26  C   ALA A  98      31.601   3.782 -24.443  1.00 59.66           C
ATOM     27  CB  ALA A  98      33.164   5.709 -25.008  1.00 59.66           C
ATOM     28  O   ALA A  98      30.990   3.695 -23.383  1.00 59.66           O
ATOM     29  N   ARG A  99      31.075   3.364 -25.603  1.00 71.38           N
ATOM     30  CA  ARG A  99      29.732   2.772 -25.718  1.00 71.38           C
ATOM     31  C   ARG A  99      29.595   1.445 -24.975  1.00 71.38           C
ATOM     32  CB  ARG A  99      29.366   2.585 -27.193  1.00 71.38           C
ATOM     33  O   ARG A  99      28.563   1.211 -24.360  1.00 71.38           O
ATOM     34  CG  ARG A  99      29.147   3.928 -27.905  1.00 71.38           C
ATOM     35  CD  ARG A  99      28.673   3.715 -29.340  1.00 71.38           C
ATOM     36  NE  ARG A  99      29.683   3.027 -30.147  1.00 71.38           N
ATOM     37  NH1 ARG A  99      30.587   4.809 -31.291  1.00 71.38           N
ATOM     38  NH2 ARG A  99      31.196   2.716 -31.754  1.00 71.38           N
ATOM     39  CZ  ARG A  99      30.486   3.536 -31.050  1.00 71.38           C
ATOM     40  N   ALA A 100      30.625   0.598 -24.999  1.00 64.81           N
ATOM     41  CA  ALA A 100      30.627  -0.658 -24.248  1.00 64.81           C
ATOM     42  C   ALA A 100      30.619  -0.417 -22.731  1.00 64.81           C
ATOM     43  CB  ALA A 100      31.843  -1.490 -24.674  1.00 64.81           C
ATOM     44  O   ALA A 100      29.882  -1.077 -22.006  1.00 64.81           O
ATOM     45  N   TYR A 101      31.403   0.554 -22.253  1.00 61.97           N
ATOM     46  CA  TYR A 101      31.419   0.937 -20.841  1.00 61.97           C
ATOM     47  C   TYR A 101      30.074   1.517 -20.389  1.00 61.97           C
ATOM     48  CB  TYR A 101      32.554   1.941 -20.618  1.00 61.97           C
ATOM     49  O   TYR A 101      29.559   1.152 -19.338  1.00 61.97           O
ATOM     50  CG  TYR A 101      32.698   2.378 -19.176  1.00 61.97           C
ATOM     51  CD1 TYR A 101      32.357   3.689 -18.793  1.00 61.97           C
ATOM     52  CD2 TYR A 101      33.147   1.455 -18.212  1.00 61.97           C
ATOM     53  CE1 TYR A 101      32.499   4.086 -17.450  1.00 61.97           C
ATOM     54  CE2 TYR A 101      33.251   1.837 -16.862  1.00 61.97           C
ATOM     55  OH  TYR A 101      33.016   3.527 -15.177  1.00 61.97           O
ATOM     56  CZ  TYR A 101      32.926   3.156 -16.481  1.00 61.97           C
ATOM     57  N   GLU A 102      29.473   2.369 -21.213  1.00 67.62           N
ATOM     58  CA  GLU A 102      28.154   2.936 -20.948  1.00 67.62           C
ATOM     59  C   GLU A 102      27.049   1.865 -20.946  1.00 67.62           C
ATOM     60  CB  GLU A 102      27.916   4.014 -22.009  1.00 67.62           C
ATOM     61  O   GLU A 102      26.198   1.841 -20.057  1.00 67.62           O
ATOM     62  CG  GLU A 102      26.574   4.723 -21.872  1.00 67.62           C
ATOM     63  CD  GLU A 102      26.397   5.535 -20.582  1.00 67.62           C
ATOM     64  OE1 GLU A 102      25.277   6.071 -20.426  1.00 67.62           O
ATOM     65  OE2 GLU A 102      27.368   5.700 -19.809  1.00 67.62           O
ATOM     66  N   ALA A 103      27.088   0.921 -21.892  1.00 69.50           N
ATOM     67  CA  ALA A 103      26.172  -0.217 -21.908  1.00 69.50           C
ATOM     68  C   ALA A 103      26.318  -1.095 -20.653  1.00 69.50           C
ATOM     69  CB  ALA A 103      26.414  -1.030 -23.187  1.00 69.50           C
ATOM     70  O   ALA A 103      25.316  -1.577 -20.127  1.00 69.50           O
ATOM     71  N   ASP A 104      27.544  -1.281 -20.155  1.00 65.38           N
ATOM     72  CA  ASP A 104      27.827  -2.017 -18.920  1.00 65.38           C
ATOM     73  C   ASP A 104      27.327  -1.283 -17.670  1.00 65.38           C
ATOM     74  CB  ASP A 104      29.335  -2.286 -18.828  1.00 65.38           C
ATOM     75  O   ASP A 104      26.787  -1.919 -16.765  1.00 65.38           O
ATOM     76  CG  ASP A 104      29.658  -3.346 -17.776  1.00 65.38           C
ATOM     77  OD1 ASP A 104      29.168  -4.484 -17.968  1.00 65.38           O
ATOM     78  OD2 ASP A 104      30.441  -3.039 -16.847  1.00 65.38           O
ATOM     79  N   ILE A 105      27.426   0.052 -17.637  1.00 65.75           N
ATOM     80  CA  ILE A 105      26.844   0.886 -16.576  1.00 65.75           C
ATOM     81  C   ILE A 105      25.333   0.684 -16.517  1.00 65.75           C
ATOM     82  CB  ILE A 105      27.226   2.376 -16.763  1.00 65.75           C
ATOM     83  O   ILE A 105      24.815   0.357 -15.450  1.00 65.75           O
ATOM     84  CG1 ILE A 105      28.685   2.581 -16.311  1.00 65.75           C
ATOM     85  CG2 ILE A 105      26.289   3.318 -15.978  1.00 65.75           C
ATOM     86  CD1 ILE A 105      29.255   3.961 -16.660  1.00 65.75           C
ATOM     87  N   ILE A 106      24.630   0.830 -17.644  1.00 69.75           N
ATOM     88  CA  ILE A 106      23.170   0.670 -17.684  1.00 69.75           C
ATOM     89  C   ILE A 106      22.774  -0.761 -17.327  1.00 69.75           C
ATOM     90  CB  ILE A 106      22.604   1.097 -19.051  1.00 69.75           C
ATOM     91  O   ILE A 106      21.879  -0.963 -16.513  1.00 69.75           O
ATOM     92  CG1 ILE A 106      22.847   2.607 -19.243  1.00 69.75           C
ATOM     93  CG2 ILE A 106      21.095   0.794 -19.137  1.00 69.75           C
ATOM     94  CD1 ILE A 106      22.245   3.151 -20.533  1.00 69.75           C
ATOM     95  N   ASN A 107      23.465  -1.763 -17.874  1.00 72.44           N
ATOM     96  CA  ASN A 107      23.206  -3.157 -17.530  1.00 72.44           C
ATOM     97  C   ASN A 107      23.440  -3.437 -16.040  1.00 72.44           C
ATOM     98  CB  ASN A 107      24.097  -4.042 -18.404  1.00 72.44           C
ATOM     99  O   ASN A 107      22.662  -4.157 -15.418  1.00 72.44           O
ATOM    100  CG  ASN A 107      23.838  -5.507 -18.129  1.00 72.44           C
ATOM    101  ND2 ASN A 107      24.832  -6.250 -17.704  1.00 72.44           N
ATOM    102  OD1 ASN A 107      22.733  -5.993 -18.270  1.00 72.44           O
ATOM    103  N   THR A 108      24.487  -2.850 -15.456  1.00 64.81           N
ATOM    104  CA  THR A 108      24.781  -2.972 -14.027  1.00 64.81           C
ATOM    105  C   THR A 108      23.705  -2.303 -13.193  1.00 64.81           C
ATOM    106  CB  THR A 108      26.154  -2.392 -13.667  1.00 64.81           C
ATOM    107  O   THR A 108      23.243  -2.935 -12.255  1.00 64.81           O
ATOM    108  CG2 THR A 108      26.466  -2.500 -12.171  1.00 64.81           C
ATOM    109  OG1 THR A 108      27.160  -3.123 -14.319  1.00 64.81           O
ATOM    110  N   ILE A 109      23.284  -1.079 -13.524  1.00 65.56           N
ATOM    111  CA  ILE A 109      22.179  -0.381 -12.850  1.00 65.56           C
ATOM    112  C   ILE A 109      20.938  -1.269 -12.888  1.00 65.56           C
ATOM    113  CB  ILE A 109      21.950   1.001 -13.503  1.00 65.56           C
ATOM    114  O   ILE A 109      20.476  -1.713 -11.848  1.00 65.56           O
ATOM    115  CG1 ILE A 109      23.101   1.957 -13.113  1.00 65.56           C
ATOM    116  CG2 ILE A 109      20.602   1.639 -13.120  1.00 65.56           C
ATOM    117  CD1 ILE A 109      23.288   3.086 -14.129  1.00 65.56           C
ATOM    118  N   LEU A 110      20.485  -1.663 -14.077  1.00 70.38           N
ATOM    119  CA  LEU A 110      19.254  -2.431 -14.222  1.00 70.38           C
ATOM    120  C   LEU A 110      19.328  -3.810 -13.554  1.00 70.38           C
ATOM    121  CB  LEU A 110      18.914  -2.532 -15.716  1.00 70.38           C
ATOM    122  O   LEU A 110      18.412  -4.183 -12.829  1.00 70.38           O
ATOM    123  CG  LEU A 110      18.567  -1.194 -16.392  1.00 70.38           C
ATOM    124  CD1 LEU A 110      18.295  -1.447 -17.877  1.00 70.38           C
ATOM    125  CD2 LEU A 110      17.338  -0.549 -15.758  1.00 70.38           C
ATOM    126  N   THR A 111      20.418  -4.561 -13.722  1.00 66.69           N
ATOM    127  CA  THR A 111      20.539  -5.923 -13.168  1.00 66.69           C
ATOM    128  C   THR A 111      20.808  -5.917 -11.661  1.00 66.69           C
ATOM    129  CB  THR A 111      21.651  -6.714 -13.875  1.00 66.69           C
ATOM    130  O   THR A 111      20.209  -6.692 -10.911  1.00 66.69           O
ATOM    131  CG2 THR A 111      21.679  -8.186 -13.463  1.00 66.69           C
ATOM    132  OG1 THR A 111      21.477  -6.705 -15.270  1.00 66.69           O
ATOM    133  N   ARG A 112      21.719  -5.058 -11.182  1.00 63.03           N
ATOM    134  CA  ARG A 112      22.045  -4.949  -9.751  1.00 63.03           C
ATOM    135  C   ARG A 112      20.868  -4.377  -8.986  1.00 63.03           C
ATOM    136  CB  ARG A 112      23.266  -4.044  -9.544  1.00 63.03           C
ATOM    137  O   ARG A 112      20.559  -4.900  -7.916  1.00 63.03           O
ATOM    138  CG  ARG A 112      23.729  -3.944  -8.082  1.00 63.03           C
ATOM    139  CD  ARG A 112      24.670  -2.749  -7.905  1.00 63.03           C
ATOM    140  NE  ARG A 112      23.949  -1.477  -8.099  1.00 63.03           N
ATOM    141  NH1 ARG A 112      25.714  -0.017  -7.956  1.00 63.03           N
ATOM    142  NH2 ARG A 112      23.619   0.719  -8.343  1.00 63.03           N
ATOM    143  CZ  ARG A 112      24.440  -0.261  -8.132  1.00 63.03           C
ATOM    144  N   ASP A 113      20.247  -3.327  -9.513  1.00 62.59           N
ATOM    145  CA  ASP A 113      19.144  -2.669  -8.835  1.00 62.59           C
ATOM    146  C   ASP A 113      17.929  -3.596  -8.854  1.00 62.59           C
ATOM    147  CB  ASP A 113      18.872  -1.255  -9.369  1.00 62.59           C
ATOM    148  O   ASP A 113      17.381  -3.807  -7.785  1.00 62.59           O
ATOM    149  CG  ASP A 113      20.079  -0.291  -9.270  1.00 62.59           C
ATOM    150  OD1 ASP A 113      21.132  -0.624  -8.647  1.00 62.59           O
ATOM    151  OD2 ASP A 113      19.972   0.822  -9.827  1.00 62.59           O
ATOM    152  N   THR A 114      17.623  -4.318  -9.945  1.00 64.12           N
ATOM    153  CA  THR A 114      16.586  -5.379  -9.931  1.00 64.12           C
ATOM    154  C   THR A 114      16.854  -6.422  -8.844  1.00 64.12           C
ATOM    155  CB  THR A 114      16.451  -6.086 -11.291  1.00 64.12           C
ATOM    156  O   THR A 114      15.984  -6.703  -8.025  1.00 64.12           O
ATOM    157  CG2 THR A 114      15.395  -7.191 -11.296  1.00 64.12           C
ATOM    158  OG1 THR A 114      16.047  -5.160 -12.263  1.00 64.12           O
ATOM    159  N   GLY A 115      18.075  -6.960  -8.753  1.00 59.06           N
ATOM    160  CA  GLY A 115      18.416  -7.941  -7.717  1.00 59.06           C
ATOM    161  C   GLY A 115      18.415  -7.375  -6.289  1.00 59.06           C
ATOM    162  O   GLY A 115      18.190  -8.115  -5.332  1.00 59.06           O
ATOM    163  N   SER A 116      18.694  -6.081  -6.112  1.00 59.56           N
ATOM    164  CA  SER A 116      18.605  -5.404  -4.815  1.00 59.56           C
ATOM    165  C   SER A 116      17.159  -5.097  -4.441  1.00 59.56           C
ATOM    166  CB  SER A 116      19.428  -4.115  -4.817  1.00 59.56           C
ATOM    167  O   SER A 116      16.779  -5.342  -3.305  1.00 59.56           O
ATOM    168  OG  SER A 116      19.634  -3.703  -3.480  1.00 59.56           O
ATOM    169  N   ILE A 117      16.369  -4.614  -5.397  1.00 65.12           N
ATOM    170  CA  ILE A 117      14.944  -4.318  -5.276  1.00 65.12           C
ATOM    171  C   ILE A 117      14.191  -5.596  -4.922  1.00 65.12           C
ATOM    172  CB  ILE A 117      14.426  -3.662  -6.580  1.00 65.12           C
ATOM    173  O   ILE A 117      13.459  -5.587  -3.947  1.00 65.12           O
ATOM    174  CG1 ILE A 117      14.962  -2.217  -6.722  1.00 65.12           C
ATOM    175  CG2 ILE A 117      12.891  -3.644  -6.619  1.00 65.12           C
ATOM    176  CD1 ILE A 117      14.856  -1.666  -8.152  1.00 65.12           C
ATOM    177  N   LEU A 118      14.441  -6.713  -5.610  1.00 64.06           N
ATOM    178  CA  LEU A 118      13.818  -8.002  -5.288  1.00 64.06           C
ATOM    179  C   LEU A 118      14.132  -8.468  -3.859  1.00 64.06           C
ATOM    180  CB  LEU A 118      14.254  -9.051  -6.325  1.00 64.06           C
ATOM    181  O   LEU A 118      13.222  -8.835  -3.125  1.00 64.06           O
ATOM    182  CG  LEU A 118      13.559  -8.906  -7.693  1.00 64.06           C
ATOM    183  CD1 LEU A 118      14.192  -9.880  -8.686  1.00 64.06           C
ATOM    184  CD2 LEU A 118      12.065  -9.213  -7.590  1.00 64.06           C
ATOM    185  N   ARG A 119      15.395  -8.370  -3.415  1.00 60.97           N
ATOM    186  CA  ARG A 119      15.753  -8.680  -2.017  1.00 60.97           C
ATOM    187  C   ARG A 119      15.083  -7.741  -1.014  1.00 60.97           C
ATOM    188  CB  ARG A 119      17.269  -8.627  -1.815  1.00 60.97           C
ATOM    189  O   ARG A 119      14.746  -8.172   0.084  1.00 60.97           O
ATOM    190  CG  ARG A 119      17.974  -9.862  -2.385  1.00 60.97           C
ATOM    191  CD  ARG A 119      19.460  -9.852  -2.003  1.00 60.97           C
ATOM    192  NE  ARG A 119      20.190  -8.731  -2.634  1.00 60.97           N
ATOM    193  NH1 ARG A 119      21.060  -9.886  -4.414  1.00 60.97           N
ATOM    194  NH2 ARG A 119      21.430  -7.691  -4.234  1.00 60.97           N
ATOM    195  CZ  ARG A 119      20.890  -8.775  -3.752  1.00 60.97           C
ATOM    196  N   SER A 120      14.930  -6.466  -1.367  1.00 62.56           N
ATOM    197  CA  SER A 120      14.209  -5.505  -0.537  1.00 62.56           C
ATOM    198  C   SER A 120      12.717  -5.833  -0.485  1.00 62.56           C
ATOM    199  CB  SER A 120      14.422  -4.074  -1.029  1.00 62.56           C
ATOM    200  O   SER A 120      12.164  -5.816   0.602  1.00 62.56           O
ATOM    201  OG  SER A 120      15.781  -3.682  -0.917  1.00 62.56           O
ATOM    202  N   ILE A 121      12.088  -6.200  -1.608  1.00 65.75           N
ATOM    203  CA  ILE A 121      10.676  -6.613  -1.691  1.00 65.75           C
ATOM    204  C   ILE A 121      10.406  -7.839  -0.821  1.00 65.75           C
ATOM    205  CB  ILE A 121      10.267  -6.877  -3.157  1.00 65.75           C
ATOM    206  O   ILE A 121       9.426  -7.837  -0.078  1.00 65.75           O
ATOM    207  CG1 ILE A 121      10.202  -5.547  -3.931  1.00 65.75           C
ATOM    208  CG2 ILE A 121       8.898  -7.575  -3.251  1.00 65.75           C
ATOM    209  CD1 ILE A 121      10.193  -5.756  -5.444  1.00 65.75           C
ATOM    210  N   ASP A 122      11.280  -8.847  -0.861  1.00 62.38           N
ATOM    211  CA  ASP A 122      11.172 -10.013   0.022  1.00 62.38           C
ATOM    212  C   ASP A 122      11.232  -9.572   1.496  1.00 62.38           C
ATOM    213  CB  ASP A 122      12.292 -11.024  -0.286  1.00 62.38           C
ATOM    214  O   ASP A 122      10.344  -9.885   2.285  1.00 62.38           O
ATOM    215  CG  ASP A 122      12.173 -11.758  -1.631  1.00 62.38           C
ATOM    216  OD1 ASP A 122      11.064 -11.813  -2.210  1.00 62.38           O
ATOM    217  OD2 ASP A 122      13.217 -12.306  -2.063  1.00 62.38           O
ATOM    218  N   GLY A 123      12.221  -8.743   1.854  1.00 59.16           N
ATOM    219  CA  GLY A 123      12.344  -8.203   3.210  1.00 59.16           C
ATOM    220  C   GLY A 123      11.156  -7.335   3.644  1.00 59.16           C
ATOM    221  O   GLY A 123      10.748  -7.388   4.802  1.00 59.16           O
ATOM    222  N   PHE A 124      10.576  -6.549   2.736  1.00 66.31           N
ATOM    223  CA  PHE A 124       9.381  -5.747   2.999  1.00 66.31           C
ATOM    224  C   PHE A 124       8.152  -6.607   3.210  1.00 66.31           C
ATOM    225  CB  PHE A 124       9.105  -4.783   1.839  1.00 66.31           C
ATOM    226  O   PHE A 124       7.377  -6.321   4.117  1.00 66.31           O
ATOM    227  CG  PHE A 124      10.124  -3.688   1.672  1.00 66.31           C
ATOM    228  CD1 PHE A 124      10.619  -3.018   2.800  1.00 66.31           C
ATOM    229  CD2 PHE A 124      10.553  -3.318   0.386  1.00 66.31           C
ATOM    230  CE1 PHE A 124      11.591  -2.032   2.641  1.00 66.31           C
ATOM    231  CE2 PHE A 124      11.525  -2.321   0.228  1.00 66.31           C
ATOM    232  CZ  PHE A 124      12.064  -1.699   1.359  1.00 66.31           C
ATOM    233  N   SER A 125       7.999  -7.656   2.408  1.00 65.38           N
ATOM    234  CA  SER A 125       6.899  -8.608   2.530  1.00 65.38           C
ATOM    235  C   SER A 125       6.948  -9.308   3.890  1.00 65.38           C
ATOM    236  CB  SER A 125       6.947  -9.615   1.378  1.00 65.38           C
ATOM    237  O   SER A 125       5.948  -9.308   4.604  1.00 65.38           O
ATOM    238  OG  SER A 125       6.870  -8.937   0.134  1.00 65.38           O
ATOM    239  N   ASP A 126       8.130  -9.774   4.309  1.00 62.28           N
ATOM    240  CA  ASP A 126       8.339 -10.400   5.622  1.00 62.28           C
ATOM    241  C   ASP A 126       8.034  -9.435   6.784  1.00 62.28           C
ATOM    242  CB  ASP A 126       9.804 -10.861   5.750  1.00 62.28           C
ATOM    243  O   ASP A 126       7.371  -9.792   7.763  1.00 62.28           O
ATOM    244  CG  ASP A 126      10.205 -12.091   4.925  1.00 62.28           C
ATOM    245  OD1 ASP A 126       9.319 -12.772   4.369  1.00 62.28           O
ATOM    246  OD2 ASP A 126      11.425 -12.388   4.935  1.00 62.28           O
ATOM    247  N   ILE A 127       8.515  -8.187   6.696  1.00 66.88           N
ATOM    248  CA  ILE A 127       8.247  -7.160   7.714  1.00 66.88           C
ATOM    249  C   ILE A 127       6.752  -6.835   7.758  1.00 66.88           C
ATOM    250  CB  ILE A 127       9.104  -5.896   7.466  1.00 66.88           C
ATOM    251  O   ILE A 127       6.191  -6.692   8.845  1.00 66.88           O
ATOM    252  CG1 ILE A 127      10.589  -6.196   7.777  1.00 66.88           C
ATOM    253  CG2 ILE A 127       8.632  -4.707   8.331  1.00 66.88           C
ATOM    254  CD1 ILE A 127      11.558  -5.124   7.257  1.00 66.88           C
ATOM    255  N   TRP A 128       6.098  -6.735   6.601  1.00 70.44           N
ATOM    256  CA  TRP A 128       4.675  -6.441   6.522  1.00 70.44           C
ATOM    257  C   TRP A 128       3.838  -7.566   7.138  1.00 70.44           C
ATOM    258  CB  TRP A 128       4.273  -6.153   5.073  1.00 70.44           C
ATOM    259  O   TRP A 128       2.985  -7.294   7.986  1.00 70.44           O
ATOM    260  CG  TRP A 128       2.912  -5.553   4.985  1.00 70.44           C
ATOM    261  CD1 TRP A 128       1.764  -6.223   4.746  1.00 70.44           C
ATOM    262  CD2 TRP A 128       2.527  -4.175   5.270  1.00 70.44           C
ATOM    263  CE2 TRP A 128       1.105  -4.096   5.237  1.00 70.44           C
ATOM    264  CE3 TRP A 128       3.234  -2.999   5.605  1.00 70.44           C
ATOM    265  NE1 TRP A 128       0.695  -5.360   4.869  1.00 70.44           N
ATOM    266  CH2 TRP A 128       1.147  -1.757   5.864  1.00 70.44           C
ATOM    267  CZ2 TRP A 128       0.418  -2.920   5.565  1.00 70.44           C
ATOM    268  CZ3 TRP A 128       2.553  -1.797   5.881  1.00 70.44           C
ATOM    269  N   GLU A 129       4.142  -8.829   6.833  1.00 66.31           N
ATOM    270  CA  GLU A 129       3.508  -9.981   7.486  1.00 66.31           C
ATOM    271  C   GLU A 129       3.696  -9.968   9.006  1.00 66.31           C
ATOM    272  CB  GLU A 129       4.066 -11.303   6.943  1.00 66.31           C
ATOM    273  O   GLU A 129       2.760 -10.275   9.748  1.00 66.31           O
ATOM    274  CG  GLU A 129       3.420 -11.705   5.614  1.00 66.31           C
ATOM    275  CD  GLU A 129       3.762 -13.142   5.192  1.00 66.31           C
ATOM    276  OE1 GLU A 129       2.990 -13.693   4.374  1.00 66.31           O
ATOM    277  OE2 GLU A 129       4.737 -13.714   5.732  1.00 66.31           O
ATOM    278  N   PHE A 130       4.863  -9.550   9.506  1.00 64.88           N
ATOM    279  CA  PHE A 130       5.088  -9.423  10.949  1.00 64.88           C
ATOM    280  C   PHE A 130       4.151  -8.394  11.606  1.00 64.88           C
ATOM    281  CB  PHE A 130       6.561  -9.090  11.212  1.00 64.88           C
ATOM    282  O   PHE A 130       3.792  -8.532  12.778  1.00 64.88           O
ATOM    283  CG  PHE A 130       6.930  -9.157  12.679  1.00 64.88           C
ATOM    284  CD1 PHE A 130       6.977  -7.987  13.459  1.00 64.88           C
ATOM    285  CD2 PHE A 130       7.188 -10.405  13.276  1.00 64.88           C
ATOM    286  CE1 PHE A 130       7.282  -8.064  14.830  1.00 64.88           C
ATOM    287  CE2 PHE A 130       7.493 -10.484  14.646  1.00 64.88           C
ATOM    288  CZ  PHE A 130       7.540  -9.313  15.423  1.00 64.88           C
ATOM    289  N   THR A 131       3.705  -7.382  10.856  1.00 72.75           N
ATOM    290  CA  THR A 131       2.744  -6.376  11.334  1.00 72.75           C
ATOM    291  C   THR A 131       1.280  -6.815  11.241  1.00 72.75           C
ATOM    292  CB  THR A 131       2.945  -5.005  10.669  1.00 72.75           C
ATOM    293  O   THR A 131       0.409  -6.112  11.748  1.00 72.75           O
ATOM    294  CG2 THR A 131       4.358  -4.459  10.866  1.00 72.75           C
ATOM    295  OG1 THR A 131       2.661  -5.001   9.291  1.00 72.75           O
ATOM    296  N   LEU A 132       0.975  -7.991  10.683  1.00 76.75           N
ATOM    297  CA  LEU A 132      -0.398  -8.467  10.463  1.00 76.75           C
ATOM    298  C   LEU A 132      -1.279  -8.404  11.721  1.00 76.75           C
ATOM    299  CB  LEU A 132      -0.312  -9.902   9.916  1.00 76.75           C
ATOM    300  O   LEU A 132      -2.391  -7.882  11.677  1.00 76.75           O
ATOM    301  CG  LEU A 132      -1.661 -10.616   9.749  1.00 76.75           C
ATOM    302  CD1 LEU A 132      -2.600  -9.858   8.819  1.00 76.75           C
ATOM    303  CD2 LEU A 132      -1.439 -12.006   9.160  1.00 76.75           C
ATOM    304  N   ALA A 133      -0.773  -8.884  12.859  1.00 72.31           N
ATOM    305  CA  ALA A 133      -1.531  -8.880  14.112  1.00 72.31           C
ATOM    306  C   ALA A 133      -1.895  -7.457  14.575  1.00 72.31           C
ATOM    307  CB  ALA A 133      -0.708  -9.612  15.178  1.00 72.31           C
ATOM    308  O   ALA A 133      -2.954  -7.246  15.164  1.00 72.31           O
ATOM    309  N   HIS A 134      -1.041  -6.471  14.282  1.00 80.88           N
ATOM    310  CA  HIS A 134      -1.340  -5.069  14.556  1.00 80.88           C
ATOM    311  C   HIS A 134      -2.509  -4.577  13.695  1.00 80.88           C
ATOM    312  CB  HIS A 134      -0.079  -4.219  14.344  1.00 80.88           C
ATOM    313  O   HIS A 134      -3.436  -3.977  14.231  1.00 80.88           O
ATOM    314  CG  HIS A 134      -0.331  -2.748  14.503  1.00 80.88           C
ATOM    315  CD2 HIS A 134      -0.565  -1.842  13.500  1.00 80.88           C
ATOM    316  ND1 HIS A 134      -0.367  -2.063  15.694  1.00 80.88           N
ATOM    317  CE1 HIS A 134      -0.596  -0.770  15.416  1.00 80.88           C
ATOM    318  NE2 HIS A 134      -0.735  -0.590  14.100  1.00 80.88           N
ATOM    319  N   TRP A 135      -2.506  -4.869  12.392  1.00 84.12           N
ATOM    320  CA  TRP A 135      -3.553  -4.422  11.466  1.00 84.12           C
ATOM    321  C   TRP A 135      -4.906  -5.094  11.707  1.00 84.12           C
ATOM    322  CB  TRP A 135      -3.080  -4.646  10.031  1.00 84.12           C
ATOM    323  O   TRP A 135      -5.939  -4.417  11.691  1.00 84.12           O
ATOM    324  CG  TRP A 135      -1.845  -3.880   9.676  1.00 84.12           C
ATOM    325  CD1 TRP A 135      -0.692  -4.412   9.214  1.00 84.12           C
ATOM    326  CD2 TRP A 135      -1.614  -2.439   9.763  1.00 84.12           C
ATOM    327  CE2 TRP A 135      -0.275  -2.174   9.347  1.00 84.12           C
ATOM    328  CE3 TRP A 135      -2.402  -1.329  10.145  1.00 84.12           C
ATOM    329  NE1 TRP A 135       0.233  -3.410   9.017  1.00 84.12           N
ATOM    330  CH2 TRP A 135      -0.529   0.192   9.772  1.00 84.12           C
ATOM    331  CZ2 TRP A 135       0.269  -0.883   9.347  1.00 84.12           C
ATOM    332  CZ3 TRP A 135      -1.863  -0.029  10.155  1.00 84.12           C
ATOM    333  N   MET A 136      -4.903  -6.391  12.031  1.00 85.19           N
ATOM    334  CA  MET A 136      -6.108  -7.100  12.470  1.00 85.19           C
ATOM    335  C   MET A 136      -6.676  -6.443  13.727  1.00 85.19           C
ATOM    336  CB  MET A 136      -5.799  -8.581  12.741  1.00 85.19           C
ATOM    337  O   MET A 136      -7.864  -6.130  13.781  1.00 85.19           O
ATOM    338  CG  MET A 136      -5.438  -9.366  11.475  1.00 85.19           C
ATOM    339  SD  MET A 136      -4.729 -11.010  11.797  1.00 85.19           S
ATOM    340  CE  MET A 136      -6.203 -12.001  12.140  1.00 85.19           C
ATOM    341  N   ARG A 137      -5.813  -6.140  14.704  1.00 79.88           N
ATOM    342  CA  ARG A 137      -6.229  -5.485  15.941  1.00 79.88           C
ATOM    343  C   ARG A 137      -6.768  -4.073  15.717  1.00 79.88           C
ATOM    344  CB  ARG A 137      -5.066  -5.509  16.945  1.00 79.88           C
ATOM    345  O   ARG A 137      -7.784  -3.726  16.310  1.00 79.88           O
ATOM    346  CG  ARG A 137      -5.414  -4.852  18.284  1.00 79.88           C
ATOM    347  CD  ARG A 137      -6.629  -5.531  18.918  1.00 79.88           C
ATOM    348  NE  ARG A 137      -7.000  -4.891  20.180  1.00 79.88           N
ATOM    349  NH1 ARG A 137      -9.209  -5.544  20.163  1.00 79.88           N
ATOM    350  NH2 ARG A 137      -8.410  -4.232  21.791  1.00 79.88           N
ATOM    351  CZ  ARG A 137      -8.209  -4.900  20.698  1.00 79.88           C
ATOM    352  N   GLN A 138      -6.120  -3.260  14.885  1.00 78.94           N
ATOM    353  CA  GLN A 138      -6.619  -1.919  14.560  1.00 78.94           C
ATOM    354  C   GLN A 138      -7.999  -1.986  13.910  1.00 78.94           C
ATOM    355  CB  GLN A 138      -5.635  -1.172  13.642  1.00 78.94           C
ATOM    356  O   GLN A 138      -8.902  -1.262  14.311  1.00 78.94           O
ATOM    357  CG  GLN A 138      -4.388  -0.673  14.382  1.00 78.94           C
ATOM    358  CD  GLN A 138      -4.694   0.325  15.496  1.00 78.94           C
ATOM    359  NE2 GLN A 138      -3.763   0.553  16.391  1.00 78.94           N
ATOM    360  OE1 GLN A 138      -5.753   0.911  15.619  1.00 78.94           O
ATOM    361  N   SER A 139      -8.194  -2.923  12.984  1.00 85.19           N
ATOM    362  CA  SER A 139      -9.476  -3.113  12.302  1.00 85.19           C
ATOM    363  C   SER A 139     -10.594  -3.556  13.250  1.00 85.19           C
ATOM    364  CB  SER A 139      -9.308  -4.139  11.191  1.00 85.19           C
ATOM    365  O   SER A 139     -11.710  -3.052  13.160  1.00 85.19           O
ATOM    366  OG  SER A 139      -8.338  -3.673  10.276  1.00 85.19           O
ATOM    367  N   GLU A 140     -10.307  -4.457  14.193  1.00 85.56           N
ATOM    368  CA  GLU A 140     -11.247  -4.844  15.257  1.00 85.56           C
ATOM    369  C   GLU A 140     -11.629  -3.657  16.138  1.00 85.56           C
ATOM    370  CB  GLU A 140     -10.590  -5.867  16.186  1.00 85.56           C
ATOM    371  O   GLU A 140     -12.793  -3.496  16.492  1.00 85.56           O
ATOM    372  CG  GLU A 140     -10.371  -7.244  15.564  1.00 85.56           C
ATOM    373  CD  GLU A 140      -9.372  -8.069  16.386  1.00 85.56           C
ATOM    374  OE1 GLU A 140      -9.167  -9.250  16.045  1.00 85.56           O
ATOM    375  OE2 GLU A 140      -8.820  -7.600  17.415  1.00 85.56           O
ATOM    376  N   ILE A 141     -10.653  -2.823  16.502  1.00 78.44           N
ATOM    377  CA  ILE A 141     -10.914  -1.642  17.314  1.00 78.44           C
ATOM    378  C   ILE A 141     -11.766  -0.636  16.531  1.00 78.44           C
ATOM    379  CB  ILE A 141      -9.598  -1.031  17.818  1.00 78.44           C
ATOM    380  O   ILE A 141     -12.743  -0.127  17.065  1.00 78.44           O
ATOM    381  CG1 ILE A 141      -8.847  -1.943  18.815  1.00 78.44           C
ATOM    382  CG2 ILE A 141      -9.956   0.265  18.530  1.00 78.44           C
ATOM    383  CD1 ILE A 141      -7.391  -1.502  19.056  1.00 78.44           C
ATOM    384  N   THR A 142     -11.471  -0.387  15.256  1.00 81.00           N
ATOM    385  CA  THR A 142     -12.323   0.458  14.409  1.00 81.00           C
ATOM    386  C   THR A 142     -13.737  -0.116  14.276  1.00 81.00           C
ATOM    387  CB  THR A 142     -11.697   0.622  13.022  1.00 81.00           C
ATOM    388  O   THR A 142     -14.705   0.637  14.305  1.00 81.00           O
ATOM    389  CG2 THR A 142     -12.460   1.609  12.148  1.00 81.00           C
ATOM    390  OG1 THR A 142     -10.388   1.119  13.118  1.00 81.00           O
ATOM    391  N   ALA A 143     -13.881  -1.441  14.188  1.00 85.25           N
ATOM    392  CA  ALA A 143     -15.186  -2.095  14.186  1.00 85.25           C
ATOM    393  C   ALA A 143     -15.952  -1.872  15.500  1.00 85.25           C
ATOM    394  CB  ALA A 143     -14.991  -3.584  13.881  1.00 85.25           C
ATOM    395  O   ALA A 143     -17.153  -1.641  15.452  1.00 85.25           O
ATOM    396  N   VAL A 144     -15.277  -1.882  16.658  1.00 82.12           N
ATOM    397  CA  VAL A 144     -15.884  -1.530  17.959  1.00 82.12           C
ATOM    398  C   VAL A 144     -16.449  -0.111  17.936  1.00 82.12           C
ATOM    399  CB  VAL A 144     -14.860  -1.645  19.111  1.00 82.12           C
ATOM    400  O   VAL A 144     -17.555   0.100  18.424  1.00 82.12           O
ATOM    401  CG1 VAL A 144     -15.379  -1.129  20.460  1.00 82.12           C
ATOM    402  CG2 VAL A 144     -14.379  -3.081  19.335  1.00 82.12           C
ATOM    403  N   GLU A 145     -15.707   0.846  17.371  1.00 80.56           N
ATOM    404  CA  GLU A 145     -16.120   2.256  17.328  1.00 80.56           C
ATOM    405  C   GLU A 145     -17.327   2.510  16.438  1.00 80.56           C
ATOM    406  CB  GLU A 145     -14.988   3.139  16.776  1.00 80.56           C
ATOM    407  O   GLU A 145     -18.160   3.357  16.750  1.00 80.56           O
ATOM    408  CG  GLU A 145     -13.732   3.175  17.630  1.00 80.56           C
ATOM    409  CD  GLU A 145     -14.084   3.401  19.075  1.00 80.56           C
ATOM    410  OE1 GLU A 145     -13.926   2.447  19.860  1.00 80.56           O
ATOM    411  OE2 GLU A 145     -14.481   4.539  19.414  1.00 80.56           O
ATOM    412  N   LEU A 146     -17.384   1.813  15.306  1.00 86.44           N
ATOM    413  CA  LEU A 146     -18.424   2.004  14.303  1.00 86.44           C
ATOM    414  C   LEU A 146     -19.663   1.148  14.566  1.00 86.44           C
ATOM    415  CB  LEU A 146     -17.825   1.708  12.922  1.00 86.44           C
ATOM    416  O   LEU A 146     -20.678   1.359  13.910  1.00 86.44           O
ATOM    417  CG  LEU A 146     -16.732   2.689  12.472  1.00 86.44           C
ATOM    418  CD1 LEU A 146     -16.172   2.189  11.144  1.00 86.44           C
ATOM    419  CD2 LEU A 146     -17.249   4.116  12.283  1.00 86.44           C
ATOM    420  N   TRP A 147     -19.584   0.181  15.484  1.00 89.44           N
ATOM    421  CA  TRP A 147     -20.662  -0.770  15.721  1.00 89.44           C
ATOM    422  C   TRP A 147     -21.949  -0.075  16.181  1.00 89.44           C
ATOM    423  CB  TRP A 147     -20.212  -1.857  16.702  1.00 89.44           C
ATOM    424  O   TRP A 147     -22.000   0.545  17.245  1.00 89.44           O
ATOM    425  CG  TRP A 147     -21.277  -2.855  17.023  1.00 89.44           C
ATOM    426  CD1 TRP A 147     -21.637  -3.901  16.250  1.00 89.44           C
ATOM    427  CD2 TRP A 147     -22.199  -2.863  18.149  1.00 89.44           C
ATOM    428  CE2 TRP A 147     -23.092  -3.965  17.998  1.00 89.44           C
ATOM    429  CE3 TRP A 147     -22.384  -2.024  19.269  1.00 89.44           C
ATOM    430  NE1 TRP A 147     -22.722  -4.550  16.804  1.00 89.44           N
ATOM    431  CH2 TRP A 147     -24.237  -3.397  20.055  1.00 89.44           C
ATOM    432  CZ2 TRP A 147     -24.096  -4.238  18.938  1.00 89.44           C
ATOM    433  CZ3 TRP A 147     -23.387  -2.291  20.218  1.00 89.44           C
ATOM    434  N   ASP A 148     -23.014  -0.266  15.402  1.00 84.88           N
ATOM    435  CA  ASP A 148     -24.385   0.093  15.751  1.00 84.88           C
ATOM    436  C   ASP A 148     -25.235  -1.193  15.796  1.00 84.88           C
ATOM    437  CB  ASP A 148     -24.940   1.134  14.758  1.00 84.88           C
ATOM    438  O   ASP A 148     -25.224  -1.969  14.838  1.00 84.88           O
ATOM    439  CG  ASP A 148     -26.311   1.707  15.164  1.00 84.88           C
ATOM    440  OD1 ASP A 148     -27.177   0.931  15.637  1.00 84.88           O
ATOM    441  OD2 ASP A 148     -26.518   2.935  15.054  1.00 84.88           O
ATOM    442  N   PRO A 149     -26.001  -1.452  16.875  1.00 79.69           N
ATOM    443  CA  PRO A 149     -26.875  -2.624  16.968  1.00 79.69           C
ATOM    444  C   PRO A 149     -27.968  -2.701  15.886  1.00 79.69           C
ATOM    445  CB  PRO A 149     -27.501  -2.538  18.366  1.00 79.69           C
ATOM    446  O   PRO A 149     -28.607  -3.747  15.754  1.00 79.69           O
ATOM    447  CG  PRO A 149     -27.443  -1.049  18.704  1.00 79.69           C
ATOM    448  CD  PRO A 149     -26.132  -0.620  18.062  1.00 79.69           C
ATOM    449  N   ALA A 150     -28.243  -1.614  15.163  1.00 85.38           N
ATOM    450  CA  ALA A 150     -29.185  -1.566  14.050  1.00 85.38           C
ATOM    451  C   ALA A 150     -28.538  -1.828  12.676  1.00 85.38           C
ATOM    452  CB  ALA A 150     -29.897  -0.207  14.088  1.00 85.38           C
ATOM    453  O   ALA A 150     -29.275  -1.919  11.690  1.00 85.38           O
ATOM    454  N   GLU A 151     -27.209  -1.946  12.600  1.00 87.38           N
ATOM    455  CA  GLU A 151     -26.465  -2.097  11.349  1.00 87.38           C
ATOM    456  C   GLU A 151     -25.770  -3.462  11.231  1.00 87.38           C
ATOM    457  CB  GLU A 151     -25.463  -0.945  11.157  1.00 87.38           C
ATOM    458  O   GLU A 151     -25.117  -3.957  12.153  1.00 87.38           O
ATOM    459  CG  GLU A 151     -26.160   0.421  11.006  1.00 87.38           C
ATOM    460  CD  GLU A 151     -25.236   1.545  10.498  1.00 87.38           C
ATOM    461  OE1 GLU A 151     -25.785   2.634  10.202  1.00 87.38           O
ATOM    462  OE2 GLU A 151     -24.020   1.301  10.326  1.00 87.38           O
ATOM    463  N   ASP A 152     -25.886  -4.063  10.045  1.00 89.06           N
ATOM    464  CA  ASP A 152     -25.162  -5.279   9.683  1.00 89.06           C
ATOM    465  C   ASP A 152     -23.754  -4.935   9.167  1.00 89.06           C
ATOM    466  CB  ASP A 152     -25.945  -6.080   8.626  1.00 89.06           C
ATOM    467  O   ASP A 152     -23.540  -3.899   8.529  1.00 89.06           O
ATOM    468  CG  ASP A 152     -27.261  -6.694   9.130  1.00 89.06           C
ATOM    469  OD1 ASP A 152     -27.294  -7.193  10.277  1.00 89.06           O
ATOM    470  OD2 ASP A 152     -28.224  -6.739   8.325  1.00 89.06           O
ATOM    471  N   TYR A 153     -22.791  -5.838   9.374  1.00 90.44           N
ATOM    472  CA  TYR A 153     -21.476  -5.713   8.747  1.00 90.44           C
ATOM    473  C   TYR A 153     -21.578  -6.036   7.250  1.00 90.44           C
ATOM    474  CB  TYR A 153     -20.451  -6.604   9.454  1.00 90.44           C
ATOM    475  O   TYR A 153     -21.852  -7.172   6.862  1.00 90.44           O
ATOM    476  CG  TYR A 153     -19.019  -6.220   9.136  1.00 90.44           C
ATOM    477  CD1 TYR A 153     -18.365  -6.734   8.000  1.00 90.44           C
ATOM    478  CD2 TYR A 153     -18.341  -5.332   9.988  1.00 90.44           C
ATOM    479  CE1 TYR A 153     -17.025  -6.379   7.741  1.00 90.44           C
ATOM    480  CE2 TYR A 153     -16.998  -4.997   9.754  1.00 90.44           C
ATOM    481  OH  TYR A 153     -15.025  -5.246   8.433  1.00 90.44           O
ATOM    482  CZ  TYR A 153     -16.334  -5.533   8.634  1.00 90.44           C
ATOM    483  N   THR A 154     -21.369  -5.034   6.398  1.00 92.06           N
ATOM    484  CA  THR A 154     -21.440  -5.155   4.931  1.00 92.06           C
ATOM    485  C   THR A 154     -20.100  -4.827   4.272  1.00 92.06           C
ATOM    486  CB  THR A 154     -22.544  -4.252   4.358  1.00 92.06           C
ATOM    487  O   THR A 154     -19.165  -4.399   4.944  1.00 92.06           O
ATOM    488  CG2 THR A 154     -23.924  -4.513   4.960  1.00 92.06           C
ATOM    489  OG1 THR A 154     -22.219  -2.894   4.533  1.00 92.06           O
ATOM    490  N   ASP A 155     -19.998  -4.979   2.947  1.00 87.56           N
ATOM    491  CA  ASP A 155     -18.817  -4.537   2.189  1.00 87.56           C
ATOM    492  C   ASP A 155     -18.522  -3.040   2.366  1.00 87.56           C
ATOM    493  CB  ASP A 155     -19.039  -4.771   0.692  1.00 87.56           C
ATOM    494  O   ASP A 155     -17.356  -2.644   2.430  1.00 87.56           O
ATOM    495  CG  ASP A 155     -18.900  -6.216   0.237  1.00 87.56           C
ATOM    496  OD1 ASP A 155     -18.267  -7.048   0.912  1.00 87.56           O
ATOM    497  OD2 ASP A 155     -19.337  -6.472  -0.904  1.00 87.56           O
ATOM    498  N   ASP A 156     -19.566  -2.212   2.455  1.00 87.38           N
ATOM    499  CA  ASP A 156     -19.426  -0.770   2.666  1.00 87.38           C
ATOM    500  C   ASP A 156     -18.900  -0.498   4.081  1.00 87.38           C
ATOM    501  CB  ASP A 156     -20.771  -0.060   2.422  1.00 87.38           C
ATOM    502  O   ASP A 156     -17.941   0.254   4.253  1.00 87.38           O
ATOM    503  CG  ASP A 156     -21.230  -0.048   0.955  1.00 87.38           C
ATOM    504  OD1 ASP A 156     -20.375  -0.194   0.052  1.00 87.38           O
ATOM    505  OD2 ASP A 156     -22.448   0.143   0.730  1.00 87.38           O
ATOM    506  N   THR A 157     -19.454  -1.185   5.087  1.00 89.12           N
ATOM    507  CA  THR A 157     -18.972  -1.126   6.475  1.00 89.12           C
ATOM    508  C   THR A 157     -17.511  -1.563   6.565  1.00 89.12           C
ATOM    509  CB  THR A 157     -19.812  -2.016   7.408  1.00 89.12           C
ATOM    510  O   THR A 157     -16.691  -0.855   7.145  1.00 89.12           O
ATOM    511  CG2 THR A 157     -19.588  -1.678   8.879  1.00 89.12           C
ATOM    512  OG1 THR A 157     -21.194  -1.894   7.137  1.00 89.12           O
ATOM    513  N   GLY A 158     -17.153  -2.693   5.948  1.00 90.62           N
ATOM    514  CA  GLY A 158     -15.785  -3.209   5.930  1.00 90.62           C
ATOM    515  C   GLY A 158     -14.811  -2.257   5.247  1.00 90.62           C
ATOM    516  O   GLY A 158     -13.747  -1.964   5.789  1.00 90.62           O
ATOM    517  N   SER A 159     -15.215  -1.666   4.122  1.00 88.94           N
ATOM    518  CA  SER A 159     -14.448  -0.621   3.443  1.00 88.94           C
ATOM    519  C   SER A 159     -14.172   0.559   4.384  1.00 88.94           C
ATOM    520  CB  SER A 159     -15.197  -0.160   2.188  1.00 88.94           C
ATOM    521  O   SER A 159     -13.016   0.951   4.560  1.00 88.94           O
ATOM    522  OG  SER A 159     -15.275  -1.211   1.247  1.00 88.94           O
ATOM    523  N   VAL A 160     -15.198   1.081   5.062  1.00 87.31           N
ATOM    524  CA  VAL A 160     -15.056   2.180   6.034  1.00 87.31           C
ATOM    525  C   VAL A 160     -14.150   1.787   7.207  1.00 87.31           C
ATOM    526  CB  VAL A 160     -16.441   2.653   6.522  1.00 87.31           C
ATOM    527  O   VAL A 160     -13.284   2.572   7.593  1.00 87.31           O
ATOM    528  CG1 VAL A 160     -16.338   3.703   7.634  1.00 87.31           C
ATOM    529  CG2 VAL A 160     -17.229   3.306   5.378  1.00 87.31           C
ATOM    530  N   VAL A 161     -14.274   0.565   7.733  1.00 89.69           N
ATOM    531  CA  VAL A 161     -13.400   0.043   8.797  1.00 89.69           C
ATOM    532  C   VAL A 161     -11.939   0.009   8.335  1.00 89.69           C
ATOM    533  CB  VAL A 161     -13.869  -1.351   9.260  1.00 89.69           C
ATOM    534  O   VAL A 161     -11.066   0.531   9.027  1.00 89.69           O
ATOM    535  CG1 VAL A 161     -12.884  -2.027  10.219  1.00 89.69           C
ATOM    536  CG2 VAL A 161     -15.200  -1.286  10.020  1.00 89.69           C
ATOM    537  N   MET A 162     -11.649  -0.546   7.154  1.00 89.62           N
ATOM    538  CA  MET A 162     -10.282  -0.598   6.616  1.00 89.62           C
ATOM    539  C   MET A 162      -9.703   0.808   6.407  1.00 89.62           C
ATOM    540  CB  MET A 162     -10.247  -1.368   5.288  1.00 89.62           C
ATOM    541  O   MET A 162      -8.536   1.046   6.720  1.00 89.62           O
ATOM    542  CG  MET A 162     -10.584  -2.863   5.360  1.00 89.62           C
ATOM    543  SD  MET A 162      -9.552  -3.886   6.443  1.00 89.62           S
ATOM    544  CE  MET A 162     -10.529  -3.801   7.960  1.00 89.62           C
ATOM    545  N   ALA A 163     -10.514   1.754   5.928  1.00 84.62           N
ATOM    546  CA  ALA A 163     -10.119   3.149   5.748  1.00 84.62           C
ATOM    547  C   ALA A 163      -9.752   3.825   7.079  1.00 84.62           C
ATOM    548  CB  ALA A 163     -11.281   3.884   5.075  1.00 84.62           C
ATOM    549  O   ALA A 163      -8.657   4.370   7.223  1.00 84.62           O
ATOM    550  N   LEU A 164     -10.658   3.760   8.060  1.00 82.81           N
ATOM    551  CA  LEU A 164     -10.529   4.454   9.344  1.00 82.81           C
ATOM    552  C   LEU A 164      -9.546   3.782  10.308  1.00 82.81           C
ATOM    553  CB  LEU A 164     -11.919   4.602   9.987  1.00 82.81           C
ATOM    554  O   LEU A 164      -9.005   4.458  11.177  1.00 82.81           O
ATOM    555  CG  LEU A 164     -12.863   5.586   9.272  1.00 82.81           C
ATOM    556  CD1 LEU A 164     -14.193   5.635  10.019  1.00 82.81           C
ATOM    557  CD2 LEU A 164     -12.306   7.011   9.234  1.00 82.81           C
ATOM    558  N   SER A 165      -9.253   2.492  10.128  1.00 77.81           N
ATOM    559  CA  SER A 165      -8.173   1.802  10.853  1.00 77.81           C
ATOM    560  C   SER A 165      -6.771   2.309  10.485  1.00 77.81           C
ATOM    561  CB  SER A 165      -8.253   0.290  10.613  1.00 77.81           C
ATOM    562  O   SER A 165      -5.781   1.909  11.094  1.00 77.81           O
ATOM    563  OG  SER A 165      -7.860  -0.026   9.289  1.00 77.81           O
ATOM    564  N   GLY A 166      -6.664   3.156   9.454  1.00 75.12           N
ATOM    565  CA  GLY A 166      -5.399   3.639   8.912  1.00 75.12           C
ATOM    566  C   GLY A 166      -4.682   2.626   8.016  1.00 75.12           C
ATOM    567  O   GLY A 166      -3.681   2.989   7.397  1.00 75.12           O
ATOM    568  N   LEU A 167      -5.182   1.390   7.886  1.00 83.75           N
ATOM    569  CA  LEU A 167      -4.557   0.343   7.074  1.00 83.75           C
ATOM    570  C   LEU A 167      -4.411   0.770   5.607  1.00 83.75           C
ATOM    571  CB  LEU A 167      -5.375  -0.955   7.225  1.00 83.75           C
ATOM    572  O   LEU A 167      -3.324   0.664   5.047  1.00 83.75           O
ATOM    573  CG  LEU A 167      -4.880  -2.144   6.378  1.00 83.75           C
ATOM    574  CD1 LEU A 167      -3.409  -2.481   6.612  1.00 83.75           C
ATOM    575  CD2 LEU A 167      -5.695  -3.388   6.729  1.00 83.75           C
ATOM    576  N   MET A 168      -5.464   1.330   5.003  1.00 84.81           N
ATOM    577  CA  MET A 168      -5.432   1.750   3.592  1.00 84.81           C
ATOM    578  C   MET A 168      -4.415   2.865   3.320  1.00 84.81           C
ATOM    579  CB  MET A 168      -6.824   2.213   3.142  1.00 84.81           C
ATOM    580  O   MET A 168      -3.724   2.843   2.303  1.00 84.81           O
ATOM    581  CG  MET A 168      -7.881   1.111   3.244  1.00 84.81           C
ATOM    582  SD  MET A 168      -7.470  -0.436   2.403  1.00 84.81           S
ATOM    583  CE  MET A 168      -7.519   0.135   0.699  1.00 84.81           C
ATOM    584  N   VAL A 169      -4.291   3.821   4.244  1.00 80.62           N
ATOM    585  CA  VAL A 169      -3.330   4.929   4.136  1.00 80.62           C
ATOM    586  C   VAL A 169      -1.897   4.418   4.284  1.00 80.62           C
ATOM    587  CB  VAL A 169      -3.640   6.022   5.177  1.00 80.62           C
ATOM    588  O   VAL A 169      -1.031   4.778   3.491  1.00 80.62           O
ATOM    589  CG1 VAL A 169      -2.612   7.159   5.146  1.00 80.62           C
ATOM    590  CG2 VAL A 169      -5.027   6.633   4.927  1.00 80.62           C
ATOM    591  N   ASN A 170      -1.646   3.532   5.253  1.00 77.56           N
ATOM    592  CA  ASN A 170      -0.319   2.942   5.435  1.00 77.56           C
ATOM    593  C   ASN A 170       0.065   2.024   4.265  1.00 77.56           C
ATOM    594  CB  ASN A 170      -0.250   2.206   6.782  1.00 77.56           C
ATOM    595  O   ASN A 170       1.232   1.980   3.891  1.00 77.56           O
ATOM    596  CG  ASN A 170      -0.131   3.160   7.957  1.00 77.56           C
ATOM    597  ND2 ASN A 170      -1.219   3.515   8.592  1.00 77.56           N
ATOM    598  OD1 ASN A 170       0.943   3.593   8.341  1.00 77.56           O
ATOM    599  N   LEU A 171      -0.901   1.339   3.646  1.00 84.06           N
ATOM    600  CA  LEU A 171      -0.668   0.554   2.435  1.00 84.06           C
ATOM    601  C   LEU A 171      -0.333   1.418   1.223  1.00 84.06           C
ATOM    602  CB  LEU A 171      -1.897  -0.310   2.139  1.00 84.06           C
ATOM    603  O   LEU A 171       0.584   1.074   0.482  1.00 84.06           O
ATOM    604  CG  LEU A 171      -1.971  -1.551   3.032  1.00 84.06           C
ATOM    605  CD1 LEU A 171      -3.300  -2.246   2.778  1.00 84.06           C
ATOM    606  CD2 LEU A 171      -0.831  -2.515   2.713  1.00 84.06           C
ATOM    607  N   ALA A 172      -1.022   2.545   1.034  1.00 81.44           N
ATOM    608  CA  ALA A 172      -0.665   3.506  -0.008  1.00 81.44           C
ATOM    609  C   ALA A 172       0.787   3.985   0.154  1.00 81.44           C
ATOM    610  CB  ALA A 172      -1.654   4.675   0.035  1.00 81.44           C
ATOM    611  O   ALA A 172       1.560   3.952  -0.802  1.00 81.44           O
ATOM    612  N   GLN A 173       1.183   4.329   1.385  1.00 76.62           N
ATOM    613  CA  GLN A 173       2.555   4.737   1.696  1.00 76.62           C
ATOM    614  C   GLN A 173       3.568   3.601   1.496  1.00 76.62           C
ATOM    615  CB  GLN A 173       2.604   5.241   3.149  1.00 76.62           C
ATOM    616  O   GLN A 173       4.685   3.832   1.033  1.00 76.62           O
ATOM    617  CG  GLN A 173       3.940   5.910   3.505  1.00 76.62           C
ATOM    618  CD  GLN A 173       4.157   7.159   2.662  1.00 76.62           C
ATOM    619  NE2 GLN A 173       5.021   7.119   1.675  1.00 76.62           N
ATOM    620  OE1 GLN A 173       3.499   8.164   2.867  1.00 76.62           O
ATOM    621  N   PHE A 174       3.197   2.370   1.850  1.00 78.44           N
ATOM    622  CA  PHE A 174       4.026   1.186   1.642  1.00 78.44           C
ATOM    623  C   PHE A 174       4.305   0.958   0.154  1.00 78.44           C
ATOM    624  CB  PHE A 174       3.341  -0.024   2.286  1.00 78.44           C
ATOM    625  O   PHE A 174       5.464   0.787  -0.219  1.00 78.44           O
ATOM    626  CG  PHE A 174       4.052  -1.342   2.068  1.00 78.44           C
ATOM    627  CD1 PHE A 174       3.568  -2.255   1.111  1.00 78.44           C
ATOM    628  CD2 PHE A 174       5.175  -1.672   2.848  1.00 78.44           C
ATOM    629  CE1 PHE A 174       4.191  -3.506   0.956  1.00 78.44           C
ATOM    630  CE2 PHE A 174       5.793  -2.926   2.698  1.00 78.44           C
ATOM    631  CZ  PHE A 174       5.297  -3.846   1.755  1.00 78.44           C
ATOM    632  N   PHE A 175       3.276   1.026  -0.697  1.00 81.19           N
ATOM    633  CA  PHE A 175       3.462   0.931  -2.145  1.00 81.19           C
ATOM    634  C   PHE A 175       4.313   2.080  -2.684  1.00 81.19           C
ATOM    635  CB  PHE A 175       2.112   0.838  -2.867  1.00 81.19           C
ATOM    636  O   PHE A 175       5.245   1.810  -3.431  1.00 81.19           O
ATOM    637  CG  PHE A 175       1.462  -0.529  -2.765  1.00 81.19           C
ATOM    638  CD1 PHE A 175       2.097  -1.650  -3.331  1.00 81.19           C
ATOM    639  CD2 PHE A 175       0.218  -0.686  -2.131  1.00 81.19           C
ATOM    640  CE1 PHE A 175       1.505  -2.923  -3.240  1.00 81.19           C
ATOM    641  CE2 PHE A 175      -0.377  -1.956  -2.047  1.00 81.19           C
ATOM    642  CZ  PHE A 175       0.268  -3.077  -2.595  1.00 81.19           C
ATOM    643  N   GLU A 176       4.094   3.321  -2.242  1.00 76.50           N
ATOM    644  CA  GLU A 176       4.940   4.455  -2.638  1.00 76.50           C
ATOM    645  C   GLU A 176       6.424   4.219  -2.330  1.00 76.50           C
ATOM    646  CB  GLU A 176       4.439   5.732  -1.945  1.00 76.50           C
ATOM    647  O   GLU A 176       7.278   4.404  -3.197  1.00 76.50           O
ATOM    648  CG  GLU A 176       5.236   6.978  -2.370  1.00 76.50           C
ATOM    649  CD  GLU A 176       4.778   8.263  -1.668  1.00 76.50           C
ATOM    650  OE1 GLU A 176       5.218   9.345  -2.110  1.00 76.50           O
ATOM    651  OE2 GLU A 176       4.001   8.173  -0.691  1.00 76.50           O
ATOM    652  N   ASN A 177       6.738   3.753  -1.119  1.00 69.81           N
ATOM    653  CA  ASN A 177       8.118   3.491  -0.709  1.00 69.81           C
ATOM    654  C   ASN A 177       8.794   2.419  -1.572  1.00 69.81           C
ATOM    655  CB  ASN A 177       8.119   3.041   0.761  1.00 69.81           C
ATOM    656  O   ASN A 177      10.012   2.442  -1.757  1.00 69.81           O
ATOM    657  CG  ASN A 177       7.810   4.151   1.746  1.00 69.81           C
ATOM    658  ND2 ASN A 177       7.395   3.797   2.940  1.00 69.81           N
ATOM    659  OD1 ASN A 177       7.983   5.333   1.508  1.00 69.81           O
ATOM    660  N   ILE A 178       8.017   1.458  -2.064  1.00 70.12           N
ATOM    661  CA  ILE A 178       8.542   0.327  -2.821  1.00 70.12           C
ATOM    662  C   ILE A 178       8.703   0.706  -4.286  1.00 70.12           C
ATOM    663  CB  ILE A 178       7.677  -0.915  -2.567  1.00 70.12           C
ATOM    664  O   ILE A 178       9.773   0.455  -4.838  1.00 70.12           O
ATOM    665  CG1 ILE A 178       7.848  -1.298  -1.086  1.00 70.12           C
ATOM    666  CG2 ILE A 178       8.120  -2.074  -3.465  1.00 70.12           C
ATOM    667  CD1 ILE A 178       6.767  -2.220  -0.557  1.00 70.12           C
ATOM    668  N   GLU A 179       7.710   1.390  -4.860  1.00 74.25           N
ATOM    669  CA  GLU A 179       7.723   1.925  -6.227  1.00 74.25           C
ATOM    670  C   GLU A 179       8.863   2.945  -6.435  1.00 74.25           C
ATOM    671  CB  GLU A 179       6.339   2.541  -6.539  1.00 74.25           C
ATOM    672  O   GLU A 179       9.499   2.946  -7.488  1.00 74.25           O
ATOM    673  CG  GLU A 179       5.202   1.493  -6.608  1.00 74.25           C
ATOM    674  CD  GLU A 179       3.782   2.084  -6.760  1.00 74.25           C
ATOM    675  OE1 GLU A 179       2.871   1.326  -7.179  1.00 74.25           O
ATOM    676  OE2 GLU A 179       3.548   3.268  -6.405  1.00 74.25           O
ATOM    677  N   TYR A 180       9.222   3.732  -5.408  1.00 66.88           N
ATOM    678  CA  TYR A 180      10.276   4.759  -5.489  1.00 66.88           C
ATOM    679  C   TYR A 180      11.648   4.224  -5.939  1.00 66.88           C
ATOM    680  CB  TYR A 180      10.415   5.437  -4.116  1.00 66.88           C
ATOM    681  O   TYR A 180      12.364   4.885  -6.693  1.00 66.88           O
ATOM    682  CG  TYR A 180      11.403   6.591  -4.098  1.00 66.88           C
ATOM    683  CD1 TYR A 180      12.732   6.395  -3.672  1.00 66.88           C
ATOM    684  CD2 TYR A 180      10.990   7.861  -4.544  1.00 66.88           C
ATOM    685  CE1 TYR A 180      13.644   7.469  -3.690  1.00 66.88           C
ATOM    686  CE2 TYR A 180      11.898   8.937  -4.564  1.00 66.88           C
ATOM    687  OH  TYR A 180      14.110   9.773  -4.130  1.00 66.88           O
ATOM    688  CZ  TYR A 180      13.228   8.741  -4.136  1.00 66.88           C
ATOM    689  N   GLY A 181      12.035   3.031  -5.475  1.00 62.72           N
ATOM    690  CA  GLY A 181      13.332   2.424  -5.791  1.00 62.72           C
ATOM    691  C   GLY A 181      13.528   2.158  -7.292  1.00 62.72           C
ATOM    692  O   GLY A 181      14.446   2.729  -7.885  1.00 62.72           O
ATOM    693  N   PRO A 182      12.700   1.300  -7.919  1.00 64.88           N
ATOM    694  CA  PRO A 182      12.752   1.078  -9.357  1.00 64.88           C
ATOM    695  C   PRO A 182      12.496   2.345 -10.167  1.00 64.88           C
ATOM    696  CB  PRO A 182      11.724   0.002  -9.703  1.00 64.88           C
ATOM    697  O   PRO A 182      13.232   2.557 -11.125  1.00 64.88           O
ATOM    698  CG  PRO A 182      11.042  -0.357  -8.394  1.00 64.88           C
ATOM    699  CD  PRO A 182      11.702   0.461  -7.288  1.00 64.88           C
ATOM    700  N   ASP A 183      11.528   3.187  -9.794  1.00 66.19           N
ATOM    701  CA  ASP A 183      11.220   4.403 -10.557  1.00 66.19           C
ATOM    702  C   ASP A 183      12.447   5.326 -10.648  1.00 66.19           C
ATOM    703  CB  ASP A 183      10.007   5.122  -9.942  1.00 66.19           C
ATOM    704  O   ASP A 183      12.796   5.780 -11.734  1.00 66.19           O
ATOM    705  CG  ASP A 183       8.650   4.493 -10.308  1.00 66.19           C
ATOM    706  OD1 ASP A 183       8.615   3.398 -10.927  1.00 66.19           O
ATOM    707  OD2 ASP A 183       7.630   5.174 -10.055  1.00 66.19           O
ATOM    708  N   SER A 184      13.203   5.482  -9.555  1.00 65.44           N
ATOM    709  CA  SER A 184      14.471   6.231  -9.563  1.00 65.44           C
ATOM    710  C   SER A 184      15.544   5.580 -10.455  1.00 65.44           C
ATOM    711  CB  SER A 184      15.028   6.344  -8.139  1.00 65.44           C
ATOM    712  O   SER A 184      16.297   6.262 -11.156  1.00 65.44           O
ATOM    713  OG  SER A 184      14.117   6.949  -7.245  1.00 65.44           O
ATOM    714  N   SER A 185      15.641   4.243 -10.455  1.00 67.31           N
ATOM    715  CA  SER A 185      16.577   3.511 -11.325  1.00 67.31           C
ATOM    716  C   SER A 185      16.206   3.619 -12.811  1.00 67.31           C
ATOM    717  CB  SER A 185      16.649   2.027 -10.935  1.00 67.31           C
ATOM    718  O   SER A 185      17.105   3.628 -13.659  1.00 67.31           O
ATOM    719  OG  SER A 185      17.327   1.825  -9.706  1.00 67.31           O
ATOM    720  N   TYR A 186      14.914   3.693 -13.140  1.00 73.50           N
ATOM    721  CA  TYR A 186      14.419   3.827 -14.511  1.00 73.50           C
ATOM    722  C   TYR A 186      14.458   5.276 -15.017  1.00 73.50           C
ATOM    723  CB  TYR A 186      13.026   3.196 -14.638  1.00 73.50           C
ATOM    724  O   TYR A 186      14.850   5.475 -16.169  1.00 73.50           O
ATOM    725  CG  TYR A 186      13.028   1.671 -14.631  1.00 73.50           C
ATOM    726  CD1 TYR A 186      13.643   0.968 -15.682  1.00 73.50           C
ATOM    727  CD2 TYR A 186      12.383   0.951 -13.610  1.00 73.50           C
ATOM    728  CE1 TYR A 186      13.659  -0.439 -15.701  1.00 73.50           C
ATOM    729  CE2 TYR A 186      12.411  -0.458 -13.604  1.00 73.50           C
ATOM    730  OH  TYR A 186      13.062  -2.514 -14.654  1.00 73.50           O
ATOM    731  CZ  TYR A 186      13.052  -1.155 -14.647  1.00 73.50           C
ATOM    732  N   GLU A 187      14.234   6.278 -14.161  1.00 70.06           N
ATOM    733  CA  GLU A 187      14.412   7.699 -14.501  1.00 70.06           C
ATOM    734  C   GLU A 187      15.852   7.982 -14.973  1.00 70.06           C
ATOM    735  CB  GLU A 187      14.052   8.568 -13.280  1.00 70.06           C
ATOM    736  O   GLU A 187      16.089   8.708 -15.945  1.00 70.06           O
ATOM    737  CG  GLU A 187      14.114  10.072 -13.606  1.00 70.06           C
ATOM    738  CD  GLU A 187      13.696  11.000 -12.449  1.00 70.06           C
ATOM    739  OE1 GLU A 187      13.529  12.215 -12.727  1.00 70.06           O
ATOM    740  OE2 GLU A 187      13.586  10.529 -11.296  1.00 70.06           O
ATOM    741  N   LEU A 188      16.840   7.306 -14.373  1.00 68.00           N
ATOM    742  CA  LEU A 188      18.237   7.397 -14.797  1.00 68.00           C
ATOM    743  C   LEU A 188      18.438   6.987 -16.270  1.00 68.00           C
ATOM    744  CB  LEU A 188      19.093   6.550 -13.839  1.00 68.00           C
ATOM    745  O   LEU A 188      19.359   7.488 -16.918  1.00 68.00           O
ATOM    746  CG  LEU A 188      20.614   6.660 -14.048  1.00 68.00           C
ATOM    747  CD1 LEU A 188      21.153   8.081 -13.864  1.00 68.00           C
ATOM    748  CD2 LEU A 188      21.332   5.783 -13.024  1.00 68.00           C
ATOM    749  N   LEU A 189      17.595   6.113 -16.835  1.00 73.88           N
ATOM    750  CA  LEU A 189      17.649   5.761 -18.260  1.00 73.88           C
ATOM    751  C   LEU A 189      17.310   6.955 -19.152  1.00 73.88           C
ATOM    752  CB  LEU A 189      16.680   4.617 -18.600  1.00 73.88           C
ATOM    753  O   LEU A 189      17.978   7.152 -20.171  1.00 73.88           O
ATOM    754  CG  LEU A 189      16.903   3.306 -17.837  1.00 73.88           C
ATOM    755  CD1 LEU A 189      15.841   2.300 -18.277  1.00 73.88           C
ATOM    756  CD2 LEU A 189      18.278   2.714 -18.147  1.00 73.88           C
ATOM    757  N   ALA A 190      16.316   7.758 -18.768  1.00 75.12           N
ATOM    758  CA  ALA A 190      15.950   8.969 -19.490  1.00 75.12           C
ATOM    759  C   ALA A 190      17.107   9.982 -19.485  1.00 75.12           C
ATOM    760  CB  ALA A 190      14.677   9.551 -18.870  1.00 75.12           C
ATOM    761  O   ALA A 190      17.446  10.551 -20.528  1.00 75.12           O
ATOM    762  N   ASP A 191      17.788  10.133 -18.347  1.00 73.06           N
ATOM    763  CA  ASP A 191      18.983  10.971 -18.225  1.00 73.06           C
ATOM    764  C   ASP A 191      20.148  10.475 -19.097  1.00 73.06           C
ATOM    765  CB  ASP A 191      19.415  11.033 -16.752  1.00 73.06           C
ATOM    766  O   ASP A 191      20.826  11.277 -19.754  1.00 73.06           O
ATOM    767  CG  ASP A 191      18.741  12.142 -15.941  1.00 73.06           C
ATOM    768  OD1 ASP A 191      18.064  13.005 -16.554  1.00 73.06           O
ATOM    769  OD2 ASP A 191      19.086  12.217 -14.744  1.00 73.06           O
ATOM    770  N   ARG A 192      20.382   9.155 -19.162  1.00 74.69           N
ATOM    771  CA  ARG A 192      21.410   8.577 -20.049  1.00 74.69           C
ATOM    772  C   ARG A 192      21.069   8.776 -21.523  1.00 74.69           C
ATOM    773  CB  ARG A 192      21.652   7.084 -19.762  1.00 74.69           C
ATOM    774  O   ARG A 192      21.946   9.177 -22.285  1.00 74.69           O
ATOM    775  CG  ARG A 192      22.245   6.735 -18.389  1.00 74.69           C
ATOM    776  CD  ARG A 192      23.463   7.571 -17.993  1.00 74.69           C
ATOM    777  NE  ARG A 192      23.976   7.151 -16.676  1.00 74.69           N
ATOM    778  NH1 ARG A 192      25.483   8.847 -16.434  1.00 74.69           N
ATOM    779  NH2 ARG A 192      25.140   7.427 -14.738  1.00 74.69           N
ATOM    780  CZ  ARG A 192      24.875   7.795 -15.962  1.00 74.69           C
ATOM    781  N   LEU A 193      19.814   8.573 -21.927  1.00 78.56           N
ATOM    782  CA  LEU A 193      19.366   8.819 -23.303  1.00 78.56           C
ATOM    783  C   LEU A 193      19.603  10.274 -23.720  1.00 78.56           C
ATOM    784  CB  LEU A 193      17.877   8.455 -23.433  1.00 78.56           C
ATOM    785  O   LEU A 193      20.190  10.529 -24.773  1.00 78.56           O
ATOM    786  CG  LEU A 193      17.612   6.948 -23.569  1.00 78.56           C
ATOM    787  CD1 LEU A 193      16.113   6.687 -23.448  1.00 78.56           C
ATOM    788  CD2 LEU A 193      18.066   6.423 -24.934  1.00 78.56           C
ATOM    789  N   LYS A 194      19.265  11.225 -22.846  1.00 77.25           N
ATOM    790  CA  LYS A 194      19.537  12.651 -23.060  1.00 77.25           C
ATOM    791  C   LYS A 194      21.034  12.945 -23.192  1.00 77.25           C
ATOM    792  CB  LYS A 194      18.901  13.402 -21.892  1.00 77.25           C
ATOM    793  O   LYS A 194      21.436  13.740 -24.042  1.00 77.25           O
ATOM    794  CG  LYS A 194      18.951  14.923 -22.058  1.00 77.25           C
ATOM    795  CD  LYS A 194      18.258  15.518 -20.834  1.00 77.25           C
ATOM    796  CE  LYS A 194      18.180  17.039 -20.887  1.00 77.25           C
ATOM    797  NZ  LYS A 194      17.504  17.510 -19.655  1.00 77.25           N
ATOM    798  N   MET A 195      21.884  12.296 -22.392  1.00 73.75           N
ATOM    799  CA  MET A 195      23.343  12.408 -22.519  1.00 73.75           C
ATOM    800  C   MET A 195      23.837  11.884 -23.876  1.00 73.75           C
ATOM    801  CB  MET A 195      24.023  11.654 -21.365  1.00 73.75           C
ATOM    802  O   MET A 195      24.722  12.496 -24.481  1.00 73.75           O
ATOM    803  CG  MET A 195      25.555  11.761 -21.397  1.00 73.75           C
ATOM    804  SD  MET A 195      26.417  10.638 -20.262  1.00 73.75           S
ATOM    805  CE  MET A 195      26.121   9.043 -21.078  1.00 73.75           C
ATOM    806  N   TRP A 196      23.288  10.772 -24.368  1.00 79.00           N
ATOM    807  CA  TRP A 196      23.654  10.204 -25.669  1.00 79.00           C
ATOM    808  C   TRP A 196      23.237  11.114 -26.821  1.00 79.00           C
ATOM    809  CB  TRP A 196      23.019   8.824 -25.846  1.00 79.00           C
ATOM    810  O   TRP A 196      24.036  11.343 -27.730  1.00 79.00           O
ATOM    811  CG  TRP A 196      23.379   7.773 -24.848  1.00 79.00           C
ATOM    812  CD1 TRP A 196      24.307   7.858 -23.865  1.00 79.00           C
ATOM    813  CD2 TRP A 196      22.774   6.456 -24.711  1.00 79.00           C
ATOM    814  CE2 TRP A 196      23.422   5.780 -23.642  1.00 79.00           C
ATOM    815  CE3 TRP A 196      21.752   5.759 -25.391  1.00 79.00           C
ATOM    816  NE1 TRP A 196      24.289   6.703 -23.112  1.00 79.00           N
ATOM    817  CH2 TRP A 196      22.074   3.799 -23.974  1.00 79.00           C
ATOM    818  CZ2 TRP A 196      23.118   4.461 -23.308  1.00 79.00           C
ATOM    819  CZ3 TRP A 196      21.386   4.453 -25.010  1.00 79.00           C
ATOM    820  N   GLU A 197      22.029  11.678 -26.749  1.00 77.81           N
ATOM    821  CA  GLU A 197      21.511  12.653 -27.714  1.00 77.81           C
ATOM    822  C   GLU A 197      22.408  13.898 -27.790  1.00 77.81           C
ATOM    823  CB  GLU A 197      20.079  13.050 -27.315  1.00 77.81           C
ATOM    824  O   GLU A 197      22.731  14.371 -28.880  1.00 77.81           O
ATOM    825  CG  GLU A 197      19.389  13.863 -28.425  1.00 77.81           C
ATOM    826  CD  GLU A 197      18.100  14.578 -27.985  1.00 77.81           C
ATOM    827  OE1 GLU A 197      17.535  15.288 -28.851  1.00 77.81           O
ATOM    828  OE2 GLU A 197      17.750  14.528 -26.785  1.00 77.81           O
ATOM    829  N   GLN A 198      22.876  14.397 -26.642  1.00 73.12           N
ATOM    830  CA  GLN A 198      23.783  15.548 -26.561  1.00 73.12           C
ATOM    831  C   GLN A 198      25.201  15.249 -27.071  1.00 73.12           C
ATOM    832  CB  GLN A 198      23.837  16.039 -25.109  1.00 73.12           C
ATOM    833  O   GLN A 198      25.936  16.177 -27.412  1.00 73.12           O
ATOM    834  CG  GLN A 198      22.531  16.728 -24.690  1.00 73.12           C
ATOM    835  CD  GLN A 198      22.505  17.096 -23.212  1.00 73.12           C
ATOM    836  NE2 GLN A 198      21.424  17.674 -22.738  1.00 73.12           N
ATOM    837  OE1 GLN A 198      23.440  16.920 -22.452  1.00 73.12           O
ATOM    838  N   ASN A 199      25.591  13.972 -27.154  1.00 68.69           N
ATOM    839  CA  ASN A 199      26.931  13.524 -27.542  1.00 68.69           C
ATOM    840  C   ASN A 199      26.890  12.518 -28.719  1.00 68.69           C
ATOM    841  CB  ASN A 199      27.634  12.981 -26.289  1.00 68.69           C
ATOM    842  O   ASN A 199      27.433  11.405 -28.620  1.00 68.69           O
ATOM    843  CG  ASN A 199      27.898  14.052 -25.255  1.00 68.69           C
ATOM    844  ND2 ASN A 199      27.078  14.130 -24.235  1.00 68.69           N
ATOM    845  OD1 ASN A 199      28.851  14.804 -25.353  1.00 68.69           O
ATOM    846  N   PRO A 200      26.291  12.897 -29.867  1.00 73.81           N
ATOM    847  CA  PRO A 200      25.989  11.971 -30.959  1.00 73.81           C
ATOM    848  C   PRO A 200      27.249  11.428 -31.644  1.00 73.81           C
ATOM    849  CB  PRO A 200      25.120  12.780 -31.929  1.00 73.81           C
ATOM    850  O   PRO A 200      27.245  10.302 -32.143  1.00 73.81           O
ATOM    851  CG  PRO A 200      25.583  14.221 -31.715  1.00 73.81           C
ATOM    852  CD  PRO A 200      25.883  14.251 -30.221  1.00 73.81           C
ATOM    853  N   ASP A 201      28.352  12.181 -31.613  1.00 69.50           N
ATOM    854  CA  ASP A 201      29.634  11.766 -32.190  1.00 69.50           C
ATOM    855  C   ASP A 201      30.221  10.525 -31.509  1.00 69.50           C
ATOM    856  CB  ASP A 201      30.647  12.920 -32.095  1.00 69.50           C
ATOM    857  O   ASP A 201      30.987   9.795 -32.143  1.00 69.50           O
ATOM    858  CG  ASP A 201      30.400  14.047 -33.101  1.00 69.50           C
ATOM    859  OD1 ASP A 201      29.738  13.785 -34.129  1.00 69.50           O
ATOM    860  OD2 ASP A 201      30.944  15.146 -32.864  1.00 69.50           O
ATOM    861  N   THR A 202      29.871  10.278 -30.244  1.00 66.38           N
ATOM    862  CA  THR A 202      30.345   9.134 -29.453  1.00 66.38           C
ATOM    863  C   THR A 202      29.269   8.059 -29.343  1.00 66.38           C
ATOM    864  CB  THR A 202      30.808   9.599 -28.064  1.00 66.38           C
ATOM    865  O   THR A 202      29.557   6.885 -29.594  1.00 66.38           O
ATOM    866  CG2 THR A 202      31.368   8.464 -27.206  1.00 66.38           C
ATOM    867  OG1 THR A 202      31.853  10.535 -28.216  1.00 66.38           O
ATOM    868  N   TYR A 203      28.031   8.448 -29.022  1.00 73.56           N
ATOM    869  CA  TYR A 203      26.953   7.525 -28.651  1.00 73.56           C
ATOM    870  C   TYR A 203      25.874   7.334 -29.720  1.00 73.56           C
ATOM    871  CB  TYR A 203      26.328   7.969 -27.324  1.00 73.56           C
ATOM    872  O   TYR A 203      24.988   6.517 -29.517  1.00 73.56           O
ATOM    873  CG  TYR A 203      27.312   8.071 -26.177  1.00 73.56           C
ATOM    874  CD1 TYR A 203      27.845   6.911 -25.591  1.00 73.56           C
ATOM    875  CD2 TYR A 203      27.682   9.330 -25.683  1.00 73.56           C
ATOM    876  CE1 TYR A 203      28.745   7.002 -24.514  1.00 73.56           C
ATOM    877  CE2 TYR A 203      28.565   9.437 -24.591  1.00 73.56           C
ATOM    878  OH  TYR A 203      29.955   8.355 -22.956  1.00 73.56           O
ATOM    879  CZ  TYR A 203      29.098   8.266 -24.005  1.00 73.56           C
ATOM    880  N   GLY A 204      25.947   8.000 -30.878  1.00 74.75           N
ATOM    881  CA  GLY A 204      24.915   7.930 -31.925  1.00 74.75           C
ATOM    882  C   GLY A 204      24.468   6.520 -32.377  1.00 74.75           C
ATOM    883  O   GLY A 204      23.311   6.368 -32.772  1.00 74.75           O
ATOM    884  N   PRO A 205      25.319   5.472 -32.330  1.00 81.25           N
ATOM    885  CA  PRO A 205      24.894   4.092 -32.593  1.00 81.25           C
ATOM    886  C   PRO A 205      24.148   3.397 -31.442  1.00 81.25           C
ATOM    887  CB  PRO A 205      26.179   3.320 -32.914  1.00 81.25           C
ATOM    888  O   PRO A 205      23.565   2.333 -31.672  1.00 81.25           O
ATOM    889  CG  PRO A 205      27.184   4.399 -33.303  1.00 81.25           C
ATOM    890  CD  PRO A 205      26.770   5.560 -32.408  1.00 81.25           C
ATOM    891  N   MET A 206      24.208   3.931 -30.219  1.00 81.25           N
ATOM    892  CA  MET A 206      23.549   3.348 -29.051  1.00 81.25           C
ATOM    893  C   MET A 206      22.045   3.561 -29.113  1.00 81.25           C
ATOM    894  CB  MET A 206      24.080   3.897 -27.721  1.00 81.25           C
ATOM    895  O   MET A 206      21.569   4.619 -29.521  1.00 81.25           O
ATOM    896  CG  MET A 206      25.541   3.515 -27.501  1.00 81.25           C
ATOM    897  SD  MET A 206      26.134   3.748 -25.807  1.00 81.25           S
ATOM    898  CE  MET A 206      25.309   2.397 -24.931  1.00 81.25           C
ATOM    899  N   LYS A 207      21.296   2.535 -28.707  1.00 84.06           N
ATOM    900  CA  LYS A 207      19.838   2.596 -28.608  1.00 84.06           C
ATOM    901  C   LYS A 207      19.356   1.814 -27.407  1.00 84.06           C
ATOM    902  CB  LYS A 207      19.159   2.060 -29.875  1.00 84.06           C
ATOM    903  O   LYS A 207      19.863   0.722 -27.134  1.00 84.06           O
ATOM    904  CG  LYS A 207      19.632   2.782 -31.138  1.00 84.06           C
ATOM    905  CD  LYS A 207      18.818   2.339 -32.344  1.00 84.06           C
ATOM    906  CE  LYS A 207      19.390   3.033 -33.574  1.00 84.06           C
ATOM    907  NZ  LYS A 207      18.626   2.651 -34.781  1.00 84.06           N
ATOM    908  N   LEU A 208      18.328   2.348 -26.767  1.00 85.25           N
ATOM    909  CA  LEU A 208      17.564   1.654 -25.748  1.00 85.25           C
ATOM    910  C   LEU A 208      16.222   1.234 -26.355  1.00 85.25           C
ATOM    911  CB  LEU A 208      17.439   2.579 -24.531  1.00 85.25           C
ATOM    912  O   LEU A 208      15.625   1.964 -27.153  1.00 85.25           O
ATOM    913  CG  LEU A 208      17.123   1.846 -23.221  1.00 85.25           C
ATOM    914  CD1 LEU A 208      18.316   1.070 -22.668  1.00 85.25           C
ATOM    915  CD2 LEU A 208      16.730   2.862 -22.155  1.00 85.25           C
ATOM    916  N   ALA A 209      15.771   0.029 -26.032  1.00 87.75           N
ATOM    917  CA  ALA A 209      14.500  -0.470 -26.520  1.00 87.75           C
ATOM    918  C   ALA A 209      13.806  -1.336 -25.475  1.00 87.75           C
ATOM    919  CB  ALA A 209      14.738  -1.237 -27.832  1.00 87.75           C
ATOM    920  O   ALA A 209      14.470  -2.095 -24.780  1.00 87.75           O
ATOM    921  N   VAL A 210      12.478  -1.288 -25.420  1.00 89.88           N
ATOM    922  CA  VAL A 210      11.686  -2.273 -24.674  1.00 89.88           C
ATOM    923  C   VAL A 210      11.203  -3.335 -25.649  1.00 89.88           C
ATOM    924  CB  VAL A 210      10.539  -1.628 -23.883  1.00 89.88           C
ATOM    925  O   VAL A 210      10.498  -3.033 -26.616  1.00 89.88           O
ATOM    926  CG1 VAL A 210       9.655  -2.696 -23.231  1.00 89.88           C
ATOM    927  CG2 VAL A 210      11.100  -0.759 -22.755  1.00 89.88           C
ATOM    928  N   ARG A 211      11.603  -4.585 -25.425  1.00 91.00           N
ATOM    929  CA  ARG A 211      11.162  -5.740 -26.205  1.00 91.00           C
ATOM    930  C   ARG A 211      10.010  -6.436 -25.504  1.00 91.00           C
ATOM    931  CB  ARG A 211      12.330  -6.703 -26.437  1.00 91.00           C
ATOM    932  O   ARG A 211      10.114  -6.746 -24.328  1.00 91.00           O
ATOM    933  CG  ARG A 211      11.945  -7.871 -27.360  1.00 91.00           C
ATOM    934  CD  ARG A 211      13.128  -8.787 -27.679  1.00 91.00           C
ATOM    935  NE  ARG A 211      13.689  -9.417 -26.469  1.00 91.00           N
ATOM    936  NH1 ARG A 211      15.749 -10.025 -27.277  1.00 91.00           N
ATOM    937  NH2 ARG A 211      15.124 -10.615 -25.210  1.00 91.00           N
ATOM    938  CZ  ARG A 211      14.851 -10.017 -26.328  1.00 91.00           C
ATOM    939  N   TYR A 212       8.964  -6.759 -26.252  1.00 90.19           N
ATOM    940  CA  TYR A 212       7.915  -7.682 -25.829  1.00 90.19           C
ATOM    941  C   TYR A 212       7.628  -8.678 -26.955  1.00 90.19           C
ATOM    942  CB  TYR A 212       6.666  -6.919 -25.374  1.00 90.19           C
ATOM    943  O   TYR A 212       7.413  -8.303 -28.114  1.00 90.19           O
ATOM    944  CG  TYR A 212       6.065  -6.014 -26.433  1.00 90.19           C
ATOM    945  CD1 TYR A 212       6.464  -4.670 -26.513  1.00 90.19           C
ATOM    946  CD2 TYR A 212       5.107  -6.519 -27.336  1.00 90.19           C
ATOM    947  CE1 TYR A 212       5.890  -3.839 -27.489  1.00 90.19           C
ATOM    948  CE2 TYR A 212       4.559  -5.690 -28.333  1.00 90.19           C
ATOM    949  OH  TYR A 212       4.424  -3.507 -29.337  1.00 90.19           O
ATOM    950  CZ  TYR A 212       4.952  -4.341 -28.404  1.00 90.19           C
ATOM    951  N   GLY A 213       7.690  -9.974 -26.645  1.00 87.00           N
ATOM    952  CA  GLY A 213       7.702 -11.024 -27.663  1.00 87.00           C
ATOM    953  C   GLY A 213       8.774 -10.769 -28.734  1.00 87.00           C
ATOM    954  O   GLY A 213       9.960 -10.636 -28.439  1.00 87.00           O
ATOM    955  N   THR A 214       8.356 -10.674 -29.998  1.00 84.75           N
ATOM    956  CA  THR A 214       9.250 -10.378 -31.135  1.00 84.75           C
ATOM    957  C   THR A 214       9.353  -8.890 -31.478  1.00 84.75           C
ATOM    958  CB  THR A 214       8.821 -11.158 -32.385  1.00 84.75           C
ATOM    959  O   THR A 214      10.066  -8.531 -32.415  1.00 84.75           O
ATOM    960  CG2 THR A 214       8.894 -12.670 -32.170  1.00 84.75           C
ATOM    961  OG1 THR A 214       7.489 -10.842 -32.733  1.00 84.75           O
ATOM    962  N   THR A 215       8.618  -8.024 -30.782  1.00 87.25           N
ATOM    963  CA  THR A 215       8.531  -6.592 -31.088  1.00 87.25           C
ATOM    964  C   THR A 215       9.473  -5.808 -30.191  1.00 87.25           C
ATOM    965  CB  THR A 215       7.096  -6.082 -30.918  1.00 87.25           C
ATOM    966  O   THR A 215       9.503  -6.030 -28.987  1.00 87.25           O
ATOM    967  CG2 THR A 215       6.946  -4.618 -31.336  1.00 87.25           C
ATOM    968  OG1 THR A 215       6.227  -6.827 -31.744  1.00 87.25           O
ATOM    969  N   ALA A 216      10.215  -4.862 -30.764  1.00 85.38           N
ATOM    970  CA  ALA A 216      11.069  -3.941 -30.025  1.00 85.38           C
ATOM    971  C   ALA A 216      10.583  -2.505 -30.232  1.00 85.38           C
ATOM    972  CB  ALA A 216      12.516  -4.142 -30.480  1.00 85.38           C
ATOM    973  O   ALA A 216      10.541  -2.011 -31.360  1.00 85.38           O
ATOM    974  N   LEU A 217      10.217  -1.840 -29.142  1.00 84.31           N
ATOM    975  CA  LEU A 217       9.941  -0.411 -29.115  1.00 84.31           C
ATOM    976  C   LEU A 217      11.259   0.313 -28.946  1.00 84.31           C
ATOM    977  CB  LEU A 217       9.050  -0.060 -27.926  1.00 84.31           C
ATOM    978  O   LEU A 217      11.932   0.116 -27.943  1.00 84.31           O
ATOM    979  CG  LEU A 217       7.726  -0.807 -27.870  1.00 84.31           C
ATOM    980  CD1 LEU A 217       7.022  -0.448 -26.558  1.00 84.31           C
ATOM    981  CD2 LEU A 217       6.832  -0.489 -29.078  1.00 84.31           C
ATOM    982  N   THR A 218      11.640   1.135 -29.910  1.00 78.38           N
ATOM    983  CA  THR A 218      12.888   1.893 -29.841  1.00 78.38           C
ATOM    984  C   THR A 218      12.570   3.373 -29.839  1.00 78.38           C
ATOM    985  CB  THR A 218      13.813   1.534 -31.006  1.00 78.38           C
ATOM    986  O   THR A 218      11.851   3.849 -30.718  1.00 78.38           O
ATOM    987  CG2 THR A 218      15.212   2.116 -30.839  1.00 78.38           C
ATOM    988  OG1 THR A 218      13.971   0.136 -31.094  1.00 78.38           O
ATOM    989  N   ASN A 219      13.137   4.092 -28.879  1.00 72.06           N
ATOM    990  CA  ASN A 219      13.139   5.543 -28.861  1.00 72.06           C
ATOM    991  C   ASN A 219      14.539   6.019 -28.468  1.00 72.06           C
ATOM    992  CB  ASN A 219      12.035   6.049 -27.922  1.00 72.06           C
ATOM    993  O   ASN A 219      15.137   5.472 -27.545  1.00 72.06           O
ATOM    994  CG  ASN A 219      11.750   7.518 -28.156  1.00 72.06           C
ATOM    995  ND2 ASN A 219      10.552   7.963 -27.890  1.00 72.06           N
ATOM    996  OD1 ASN A 219      12.570   8.282 -28.627  1.00 72.06           O
ATOM    997  N   ASN A 220      15.062   6.996 -29.203  1.00 67.56           N
ATOM    998  CA  ASN A 220      16.388   7.551 -28.952  1.00 67.56           C
ATOM    999  C   ASN A 220      16.335   8.841 -28.117  1.00 67.56           C
ATOM   1000  CB  ASN A 220      17.086   7.800 -30.296  1.00 67.56           C
ATOM   1001  O   ASN A 220      17.380   9.268 -27.644  1.00 67.56           O
ATOM   1002  CG  ASN A 220      17.276   6.575 -31.172  1.00 67.56           C
ATOM   1003  ND2 ASN A 220      17.385   6.802 -32.460  1.00 67.56           N
ATOM   1004  OD1 ASN A 220      17.330   5.418 -30.780  1.00 67.56           O
ATOM   1005  N   ASP A 221      15.150   9.437 -27.947  1.00 71.75           N
ATOM   1006  CA  ASP A 221      14.995  10.775 -27.367  1.00 71.75           C
ATOM   1007  C   ASP A 221      14.609  10.692 -25.882  1.00 71.75           C
ATOM   1008  CB  ASP A 221      13.923  11.568 -28.147  1.00 71.75           C
ATOM   1009  O   ASP A 221      15.198  11.348 -25.029  1.00 71.75           O
ATOM   1010  CG  ASP A 221      14.121  11.683 -29.670  1.00 71.75           C
ATOM   1011  OD1 ASP A 221      15.203  11.336 -30.197  1.00 71.75           O
ATOM   1012  OD2 ASP A 221      13.122  12.051 -30.337  1.00 71.75           O
ATOM   1013  N   TYR A 222      13.604   9.872 -25.558  1.00 79.88           N
ATOM   1014  CA  TYR A 222      13.128   9.689 -24.188  1.00 79.88           C
ATOM   1015  C   TYR A 222      12.441   8.338 -24.023  1.00 79.88           C
ATOM   1016  CB  TYR A 222      12.159  10.820 -23.810  1.00 79.88           C
ATOM   1017  O   TYR A 222      11.556   7.977 -24.817  1.00 79.88           O
ATOM   1018  CG  TYR A 222      11.639  10.741 -22.385  1.00 79.88           C
ATOM   1019  CD1 TYR A 222      10.445  10.047 -22.106  1.00 79.88           C
ATOM   1020  CD2 TYR A 222      12.358  11.348 -21.334  1.00 79.88           C
ATOM   1021  CE1 TYR A 222       9.955  10.000 -20.789  1.00 79.88           C
ATOM   1022  CE2 TYR A 222      11.874  11.279 -20.009  1.00 79.88           C
ATOM   1023  OH  TYR A 222      10.138  10.541 -18.489  1.00 79.88           O
ATOM   1024  CZ  TYR A 222      10.662  10.611 -19.736  1.00 79.88           C
ATOM   1025  N   MET A 223      12.821   7.633 -22.963  1.00 83.62           N
ATOM   1026  CA  MET A 223      12.144   6.440 -22.487  1.00 83.62           C
ATOM   1027  C   MET A 223      12.230   6.378 -20.970  1.00 83.62           C
ATOM   1028  CB  MET A 223      12.756   5.187 -23.120  1.00 83.62           C
ATOM   1029  O   MET A 223      13.318   6.541 -20.422  1.00 83.62           O
ATOM   1030  CG  MET A 223      11.914   3.957 -22.778  1.00 83.62           C
ATOM   1031  SD  MET A 223      12.267   2.509 -23.803  1.00 83.62           S
ATOM   1032  CE  MET A 223      13.893   2.110 -23.168  1.00 83.62           C
ATOM   1033  N   ASP A 224      11.093   6.100 -20.348  1.00 86.50           N
ATOM   1034  CA  ASP A 224      10.972   5.889 -18.912  1.00 86.50           C
ATOM   1035  C   ASP A 224      10.024   4.716 -18.636  1.00 86.50           C
ATOM   1036  CB  ASP A 224      10.517   7.190 -18.236  1.00 86.50           C
ATOM   1037  O   ASP A 224       9.217   4.326 -19.496  1.00 86.50           O
ATOM   1038  CG  ASP A 224      10.867   7.254 -16.748  1.00 86.50           C
ATOM   1039  OD1 ASP A 224      11.408   6.244 -16.240  1.00 86.50           O
ATOM   1040  OD2 ASP A 224      10.659   8.345 -16.180  1.00 86.50           O
ATOM   1041  N   ILE A 225      10.174   4.098 -17.472  1.00 88.19           N
ATOM   1042  CA  ILE A 225       9.434   2.912 -17.060  1.00 88.19           C
ATOM   1043  C   ILE A 225       9.044   3.074 -15.593  1.00 88.19           C
ATOM   1044  CB  ILE A 225      10.273   1.634 -17.278  1.00 88.19           C
ATOM   1045  O   ILE A 225       9.904   3.052 -14.723  1.00 88.19           O
ATOM   1046  CG1 ILE A 225      10.700   1.456 -18.756  1.00 88.19           C
ATOM   1047  CG2 ILE A 225       9.498   0.399 -16.795  1.00 88.19           C
ATOM   1048  CD1 ILE A 225      11.545   0.207 -19.035  1.00 88.19           C
ATOM   1049  N   HIS A 226       7.741   3.126 -15.326  1.00 90.50           N
ATOM   1050  CA  HIS A 226       7.212   3.149 -13.963  1.00 90.50           C
ATOM   1051  C   HIS A 226       6.727   1.763 -13.562  1.00 90.50           C
ATOM   1052  CB  HIS A 226       6.089   4.178 -13.830  1.00 90.50           C
ATOM   1053  O   HIS A 226       5.884   1.180 -14.259  1.00 90.50           O
ATOM   1054  CG  HIS A 226       6.510   5.541 -14.289  1.00 90.50           C
ATOM   1055  CD2 HIS A 226       6.286   6.091 -15.519  1.00 90.50           C
ATOM   1056  ND1 HIS A 226       7.301   6.413 -13.583  1.00 90.50           N
ATOM   1057  CE1 HIS A 226       7.567   7.461 -14.383  1.00 90.50           C
ATOM   1058  NE2 HIS A 226       6.930   7.325 -15.562  1.00 90.50           N
ATOM   1059  N   ILE A 227       7.231   1.238 -12.449  1.00 88.75           N
ATOM   1060  CA  ILE A 227       6.753  -0.028 -11.886  1.00 88.75           C
ATOM   1061  C   ILE A 227       5.669   0.296 -10.871  1.00 88.75           C
ATOM   1062  CB  ILE A 227       7.896  -0.854 -11.271  1.00 88.75           C
ATOM   1063  O   ILE A 227       5.925   0.974  -9.888  1.00 88.75           O
ATOM   1064  CG1 ILE A 227       9.038  -1.118 -12.276  1.00 88.75           C
ATOM   1065  CG2 ILE A 227       7.351  -2.186 -10.719  1.00 88.75           C
ATOM   1066  CD1 ILE A 227       8.646  -1.872 -13.555  1.00 88.75           C
ATOM   1067  N   CYS A 228       4.448  -0.172 -11.118  1.00 92.06           N
ATOM   1068  CA  CYS A 228       3.306   0.184 -10.281  1.00 92.06           C
ATOM   1069  C   CYS A 228       2.194  -0.863 -10.314  1.00 92.06           C
ATOM   1070  CB  CYS A 228       2.785   1.569 -10.702  1.00 92.06           C
ATOM   1071  O   CYS A 228       2.171  -1.775 -11.153  1.00 92.06           O
ATOM   1072  SG  CYS A 228       2.303   1.587 -12.458  1.00 92.06           S
ATOM   1073  N   ASN A 229       1.233  -0.701  -9.413  1.00 95.38           N
ATOM   1074  CA  ASN A 229       0.030  -1.522  -9.364  1.00 95.38           C
ATOM   1075  C   ASN A 229      -0.913  -1.218 -10.538  1.00 95.38           C
ATOM   1076  CB  ASN A 229      -0.652  -1.293  -8.011  1.00 95.38           C
ATOM   1077  O   ASN A 229      -1.026  -0.080 -10.993  1.00 95.38           O
ATOM   1078  CG  ASN A 229       0.167  -1.803  -6.837  1.00 95.38           C
ATOM   1079  ND2 ASN A 229      -0.228  -1.459  -5.639  1.00 95.38           N
ATOM   1080  OD1 ASN A 229       1.123  -2.547  -6.971  1.00 95.38           O
ATOM   1081  N   ALA A 230      -1.638  -2.230 -11.012  1.00 95.88           N
ATOM   1082  CA  ALA A 230      -2.592  -2.101 -12.104  1.00 95.88           C
ATOM   1083  C   ALA A 230      -3.867  -2.913 -11.898  1.00 95.88           C
ATOM   1084  CB  ALA A 230      -1.922  -2.497 -13.421  1.00 95.88           C
ATOM   1085  O   ALA A 230      -3.846  -4.014 -11.358  1.00 95.88           O
ATOM   1086  N   VAL A 231      -4.966  -2.397 -12.444  1.00 95.69           N
ATOM   1087  CA  VAL A 231      -6.176  -3.171 -12.735  1.00 95.69           C
ATOM   1088  C   VAL A 231      -6.231  -3.375 -14.238  1.00 95.69           C
ATOM   1089  CB  VAL A 231      -7.450  -2.483 -12.223  1.00 95.69           C
ATOM   1090  O   VAL A 231      -6.473  -2.429 -14.997  1.00 95.69           O
ATOM   1091  CG1 VAL A 231      -8.711  -3.271 -12.598  1.00 95.69           C
ATOM   1092  CG2 VAL A 231      -7.415  -2.359 -10.705  1.00 95.69           C
ATOM   1093  N   TYR A 232      -5.997  -4.606 -14.680  1.00 94.06           N
ATOM   1094  CA  TYR A 232      -6.108  -4.955 -16.089  1.00 94.06           C
ATOM   1095  C   TYR A 232      -7.566  -5.254 -16.444  1.00 94.06           C
ATOM   1096  CB  TYR A 232      -5.179  -6.121 -16.428  1.00 94.06           C
ATOM   1097  O   TYR A 232      -8.178  -6.143 -15.868  1.00 94.06           O
ATOM   1098  CG  TYR A 232      -5.217  -6.463 -17.904  1.00 94.06           C
ATOM   1099  CD1 TYR A 232      -5.932  -7.591 -18.349  1.00 94.06           C
ATOM   1100  CD2 TYR A 232      -4.582  -5.620 -18.836  1.00 94.06           C
ATOM   1101  CE1 TYR A 232      -6.018  -7.879 -19.725  1.00 94.06           C
ATOM   1102  CE2 TYR A 232      -4.670  -5.900 -20.212  1.00 94.06           C
ATOM   1103  OH  TYR A 232      -5.463  -7.283 -21.993  1.00 94.06           O
ATOM   1104  CZ  TYR A 232      -5.394  -7.025 -20.659  1.00 94.06           C
ATOM   1105  N   ASN A 233      -8.108  -4.513 -17.412  1.00 91.00           N
ATOM   1106  CA  ASN A 233      -9.460  -4.676 -17.946  1.00 91.00           C
ATOM   1107  C   ASN A 233     -10.545  -4.805 -16.857  1.00 91.00           C
ATOM   1108  CB  ASN A 233      -9.450  -5.838 -18.951  1.00 91.00           C
ATOM   1109  O   ASN A 233     -11.207  -5.834 -16.759  1.00 91.00           O
ATOM   1110  CG  ASN A 233     -10.767  -5.941 -19.694  1.00 91.00           C
ATOM   1111  ND2 ASN A 233     -11.319  -7.125 -19.800  1.00 91.00           N
ATOM   1112  OD1 ASN A 233     -11.306  -4.964 -20.199  1.00 91.00           O
ATOM   1113  N   ALA A 234     -10.738  -3.740 -16.072  1.00 92.00           N
ATOM   1114  CA  ALA A 234     -11.719  -3.688 -14.990  1.00 92.00           C
ATOM   1115  C   ALA A 234     -13.084  -4.237 -15.438  1.00 92.00           C
ATOM   1116  CB  ALA A 234     -11.844  -2.238 -14.499  1.00 92.00           C
ATOM   1117  O   ALA A 234     -13.611  -3.849 -16.489  1.00 92.00           O
ATOM   1118  N   GLU A 235     -13.673  -5.116 -14.633  1.00 92.31           N
ATOM   1119  CA  GLU A 235     -14.921  -5.796 -14.969  1.00 92.31           C
ATOM   1120  C   GLU A 235     -16.102  -5.197 -14.206  1.00 92.31           C
ATOM   1121  CB  GLU A 235     -14.822  -7.304 -14.726  1.00 92.31           C
ATOM   1122  O   GLU A 235     -15.971  -4.654 -13.110  1.00 92.31           O
ATOM   1123  CG  GLU A 235     -13.736  -8.000 -15.555  1.00 92.31           C
ATOM   1124  CD  GLU A 235     -13.752  -9.527 -15.382  1.00 92.31           C
ATOM   1125  OE1 GLU A 235     -12.923 -10.179 -16.054  1.00 92.31           O
ATOM   1126  OE2 GLU A 235     -14.654 -10.043 -14.678  1.00 92.31           O
ATOM   1127  N   ASN A 236     -17.301  -5.286 -14.782  1.00 91.25           N
ATOM   1128  CA  ASN A 236     -18.486  -4.772 -14.109  1.00 91.25           C
ATOM   1129  C   ASN A 236     -18.777  -5.589 -12.840  1.00 91.25           C
ATOM   1130  CB  ASN A 236     -19.669  -4.777 -15.083  1.00 91.25           C
ATOM   1131  O   ASN A 236     -19.004  -6.793 -12.928  1.00 91.25           O
ATOM   1132  CG  ASN A 236     -20.865  -4.078 -14.471  1.00 91.25           C
ATOM   1133  ND2 ASN A 236     -22.028  -4.682 -14.502  1.00 91.25           N
ATOM   1134  OD1 ASN A 236     -20.775  -2.976 -13.965  1.00 91.25           O
ATOM   1135  N   GLY A 237     -18.802  -4.928 -11.681  1.00 88.94           N
ATOM   1136  CA  GLY A 237     -18.953  -5.592 -10.384  1.00 88.94           C
ATOM   1137  C   GLY A 237     -17.657  -6.193  -9.830  1.00 88.94           C
ATOM   1138  O   GLY A 237     -17.721  -6.869  -8.811  1.00 88.94           O
ATOM   1139  N   LYS A 238     -16.506  -5.956 -10.473  1.00 93.25           N
ATOM   1140  CA  LYS A 238     -15.142  -6.262  -9.998  1.00 93.25           C
ATOM   1141  C   LYS A 238     -14.210  -5.113 -10.387  1.00 93.25           C
ATOM   1142  CB  LYS A 238     -14.641  -7.603 -10.556  1.00 93.25           C
ATOM   1143  O   LYS A 238     -13.308  -5.238 -11.214  1.00 93.25           O
ATOM   1144  CG  LYS A 238     -15.394  -8.842 -10.069  1.00 93.25           C
ATOM   1145  CD  LYS A 238     -15.202  -9.046  -8.565  1.00 93.25           C
ATOM   1146  CE  LYS A 238     -15.866 -10.347  -8.126  1.00 93.25           C
ATOM   1147  NZ  LYS A 238     -15.660 -10.540  -6.675  1.00 93.25           N
ATOM   1148  N   ASN A 239     -14.522  -3.941  -9.855  1.00 92.50           N
ATOM   1149  CA  ASN A 239     -13.959  -2.666 -10.278  1.00 92.50           C
ATOM   1150  C   ASN A 239     -13.789  -1.656  -9.137  1.00 92.50           C
ATOM   1151  CB  ASN A 239     -14.796  -2.100 -11.431  1.00 92.50           C
ATOM   1152  O   ASN A 239     -13.495  -0.491  -9.404  1.00 92.50           O
ATOM   1153  CG  ASN A 239     -16.275  -1.888 -11.130  1.00 92.50           C
ATOM   1154  ND2 ASN A 239     -16.925  -1.022 -11.861  1.00 92.50           N
ATOM   1155  OD1 ASN A 239     -16.899  -2.493 -10.275  1.00 92.50           O
ATOM   1156  N   THR A 240     -13.956  -2.072  -7.885  1.00 92.38           N
ATOM   1157  CA  THR A 240     -13.659  -1.231  -6.725  1.00 92.38           C
ATOM   1158  C   THR A 240     -12.180  -1.328  -6.379  1.00 92.38           C
ATOM   1159  CB  THR A 240     -14.530  -1.593  -5.518  1.00 92.38           C
ATOM   1160  O   THR A 240     -11.642  -2.422  -6.224  1.00 92.38           O
ATOM   1161  CG2 THR A 240     -14.303  -0.654  -4.335  1.00 92.38           C
ATOM   1162  OG1 THR A 240     -15.886  -1.457  -5.872  1.00 92.38           O
ATOM   1163  N   VAL A 241     -11.527  -0.183  -6.229  1.00 93.12           N
ATOM   1164  CA  VAL A 241     -10.153  -0.070  -5.726  1.00 93.12           C
ATOM   1165  C   VAL A 241     -10.074   1.047  -4.706  1.00 93.12           C
ATOM   1166  CB  VAL A 241      -9.135   0.206  -6.845  1.00 93.12           C
ATOM   1167  O   VAL A 241     -10.970   1.890  -4.639  1.00 93.12           O
ATOM   1168  CG1 VAL A 241      -9.079  -0.943  -7.845  1.00 93.12           C
ATOM   1169  CG2 VAL A 241      -9.403   1.516  -7.594  1.00 93.12           C
ATOM   1170  N   TRP A 242      -8.977   1.096  -3.964  1.00 92.75           N
ATOM   1171  CA  TRP A 242      -8.595   2.307  -3.262  1.00 92.75           C
ATOM   1172  C   TRP A 242      -7.592   3.085  -4.108  1.00 92.75           C
ATOM   1173  CB  TRP A 242      -8.079   1.922  -1.892  1.00 92.75           C
ATOM   1174  O   TRP A 242      -6.598   2.522  -4.563  1.00 92.75           O
ATOM   1175  CG  TRP A 242      -7.704   3.063  -1.004  1.00 92.75           C
ATOM   1176  CD1 TRP A 242      -6.577   3.806  -1.065  1.00 92.75           C
ATOM   1177  CD2 TRP A 242      -8.472   3.603   0.104  1.00 92.75           C
ATOM   1178  CE2 TRP A 242      -7.743   4.674   0.694  1.00 92.75           C
ATOM   1179  CE3 TRP A 242      -9.725   3.297   0.657  1.00 92.75           C
ATOM   1180  NE1 TRP A 242      -6.597   4.760  -0.065  1.00 92.75           N
ATOM   1181  CH2 TRP A 242      -9.479   5.061   2.326  1.00 92.75           C
ATOM   1182  CZ2 TRP A 242      -8.221   5.387   1.800  1.00 92.75           C
ATOM   1183  CZ3 TRP A 242     -10.233   4.030   1.744  1.00 92.75           C
ATOM   1184  N   LEU A 243      -7.869   4.363  -4.356  1.00 92.25           N
ATOM   1185  CA  LEU A 243      -6.932   5.255  -5.032  1.00 92.25           C
ATOM   1186  C   LEU A 243      -6.266   6.144  -3.996  1.00 92.25           C
ATOM   1187  CB  LEU A 243      -7.615   6.087  -6.132  1.00 92.25           C
ATOM   1188  O   LEU A 243      -6.954   6.807  -3.215  1.00 92.25           O
ATOM   1189  CG  LEU A 243      -8.232   5.261  -7.272  1.00 92.25           C
ATOM   1190  CD1 LEU A 243      -8.887   6.189  -8.298  1.00 92.25           C
ATOM   1191  CD2 LEU A 243      -7.195   4.408  -8.005  1.00 92.25           C
ATOM   1192  N   ASP A 244      -4.938   6.176  -4.017  1.00 85.56           N
ATOM   1193  CA  ASP A 244      -4.202   7.269  -3.392  1.00 85.56           C
ATOM   1194  C   ASP A 244      -4.216   8.513  -4.304  1.00 85.56           C
ATOM   1195  CB  ASP A 244      -2.829   6.787  -2.893  1.00 85.56           C
ATOM   1196  O   ASP A 244      -4.778   8.502  -5.402  1.00 85.56           O
ATOM   1197  CG  ASP A 244      -1.751   6.649  -3.962  1.00 85.56           C
ATOM   1198  OD1 ASP A 244      -1.579   7.596  -4.750  1.00 85.56           O
ATOM   1199  OD2 ASP A 244      -1.017   5.643  -3.986  1.00 85.56           O
ATOM   1200  N   ASN A 245      -3.671   9.628  -3.824  1.00 85.06           N
ATOM   1201  CA  ASN A 245      -3.711  10.906  -4.529  1.00 85.06           C
ATOM   1202  C   ASN A 245      -2.485  11.175  -5.425  1.00 85.06           C
ATOM   1203  CB  ASN A 245      -3.978  12.035  -3.515  1.00 85.06           C
ATOM   1204  O   ASN A 245      -2.329  12.324  -5.828  1.00 85.06           O
ATOM   1205  CG  ASN A 245      -2.811  12.269  -2.571  1.00 85.06           C
ATOM   1206  ND2 ASN A 245      -2.804  13.372  -1.863  1.00 85.06           N
ATOM   1207  OD1 ASN A 245      -1.917  11.460  -2.416  1.00 85.06           O
ATOM   1208  N   ARG A 246      -1.638  10.182  -5.746  1.00 89.56           N
ATOM   1209  CA  ARG A 246      -0.464  10.339  -6.632  1.00 89.56           C
ATOM   1210  C   ARG A 246      -0.858  10.211  -8.119  1.00 89.56           C
ATOM   1211  CB  ARG A 246       0.761   9.481  -6.193  1.00 89.56           C
ATOM   1212  O   ARG A 246      -1.723  10.944  -8.595  1.00 89.56           O
ATOM   1213  CG  ARG A 246       1.094   9.423  -4.690  1.00 89.56           C
ATOM   1214  CD  ARG A 246       2.102   8.300  -4.362  1.00 89.56           C
ATOM   1215  NE  ARG A 246       1.515   6.943  -4.465  1.00 89.56           N
ATOM   1216  NH1 ARG A 246       3.312   5.765  -5.314  1.00 89.56           N
ATOM   1217  NH2 ARG A 246       1.439   4.709  -4.878  1.00 89.56           N
ATOM   1218  CZ  ARG A 246       2.094   5.825  -4.871  1.00 89.56           C
ATOM   1219  N   ASN A 247      -0.224   9.330  -8.890  1.00 92.00           N
ATOM   1220  CA  ASN A 247      -0.356   9.276 -10.348  1.00 92.00           C
ATOM   1221  C   ASN A 247      -1.267   8.134 -10.808  1.00 92.00           C
ATOM   1222  CB  ASN A 247       1.043   9.172 -10.970  1.00 92.00           C
ATOM   1223  O   ASN A 247      -1.169   7.009 -10.325  1.00 92.00           O
ATOM   1224  CG  ASN A 247       1.894  10.388 -10.658  1.00 92.00           C
ATOM   1225  ND2 ASN A 247       3.173  10.205 -10.433  1.00 92.00           N
ATOM   1226  OD1 ASN A 247       1.417  11.508 -10.617  1.00 92.00           O
ATOM   1227  N   LEU A 248      -2.114   8.395 -11.808  1.00 94.69           N
ATOM   1228  CA  LEU A 248      -2.979   7.382 -12.414  1.00 94.69           C
ATOM   1229  C   LEU A 248      -2.924   7.427 -13.944  1.00 94.69           C
ATOM   1230  CB  LEU A 248      -4.410   7.551 -11.878  1.00 94.69           C
ATOM   1231  O   LEU A 248      -3.316   8.406 -14.587  1.00 94.69           O
ATOM   1232  CG  LEU A 248      -5.382   6.439 -12.317  1.00 94.69           C
ATOM   1233  CD1 LEU A 248      -5.112   5.116 -11.599  1.00 94.69           C
ATOM   1234  CD2 LEU A 248      -6.821   6.856 -12.011  1.00 94.69           C
ATOM   1235  N   TRP A 249      -2.523   6.311 -14.543  1.00 94.38           N
ATOM   1236  CA  TRP A 249      -2.564   6.094 -15.981  1.00 94.38           C
ATOM   1237  C   TRP A 249      -3.833   5.352 -16.387  1.00 94.38           C
ATOM   1238  CB  TRP A 249      -1.309   5.372 -16.462  1.00 94.38           C
ATOM   1239  O   TRP A 249      -4.159   4.291 -15.854  1.00 94.38           O
ATOM   1240  CG  TRP A 249      -0.059   6.182 -16.350  1.00 94.38           C
ATOM   1241  CD1 TRP A 249       0.509   6.912 -17.339  1.00 94.38           C
ATOM   1242  CD2 TRP A 249       0.807   6.344 -15.184  1.00 94.38           C
ATOM   1243  CE2 TRP A 249       1.915   7.159 -15.559  1.00 94.38           C
ATOM   1244  CE3 TRP A 249       0.786   5.867 -13.856  1.00 94.38           C
ATOM   1245  NE1 TRP A 249       1.682   7.477 -16.879  1.00 94.38           N
ATOM   1246  CH2 TRP A 249       2.897   6.988 -13.359  1.00 94.38           C
ATOM   1247  CZ2 TRP A 249       2.947   7.484 -14.671  1.00 94.38           C
ATOM   1248  CZ3 TRP A 249       1.815   6.187 -12.953  1.00 94.38           C
ATOM   1249  N   ILE A 250      -4.541   5.899 -17.376  1.00 93.25           N
ATOM   1250  CA  ILE A 250      -5.781   5.321 -17.902  1.00 93.25           C
ATOM   1251  C   ILE A 250      -5.565   4.792 -19.312  1.00 93.25           C
ATOM   1252  CB  ILE A 250      -6.943   6.328 -17.830  1.00 93.25           C
ATOM   1253  O   ILE A 250      -5.387   5.553 -20.271  1.00 93.25           O
ATOM   1254  CG1 ILE A 250      -7.241   6.638 -16.352  1.00 93.25           C
ATOM   1255  CG2 ILE A 250      -8.208   5.753 -18.513  1.00 93.25           C
ATOM   1256  CD1 ILE A 250      -8.098   7.881 -16.169  1.00 93.25           C
ATOM   1257  N   PHE A 251      -5.708   3.477 -19.442  1.00 91.94           N
ATOM   1258  CA  PHE A 251      -5.680   2.741 -20.695  1.00 91.94           C
ATOM   1259  C   PHE A 251      -7.111   2.495 -21.189  1.00 91.94           C
ATOM   1260  CB  PHE A 251      -4.811   1.497 -20.568  1.00 91.94           C
ATOM   1261  O   PHE A 251      -7.696   1.427 -21.016  1.00 91.94           O
ATOM   1262  CG  PHE A 251      -3.387   1.841 -20.186  1.00 91.94           C
ATOM   1263  CD1 PHE A 251      -2.441   2.184 -21.172  1.00 91.94           C
ATOM   1264  CD2 PHE A 251      -3.033   1.903 -18.825  1.00 91.94           C
ATOM   1265  CE1 PHE A 251      -1.147   2.583 -20.793  1.00 91.94           C
ATOM   1266  CE2 PHE A 251      -1.739   2.296 -18.450  1.00 91.94           C
ATOM   1267  CZ  PHE A 251      -0.794   2.637 -19.432  1.00 91.94           C
ATOM   1268  N   GLY A 252      -7.700   3.554 -21.747  1.00 85.88           N
ATOM   1269  CA  GLY A 252      -9.031   3.581 -22.342  1.00 85.88           C
ATOM   1270  C   GLY A 252      -9.430   5.006 -22.730  1.00 85.88           C
ATOM   1271  O   GLY A 252      -8.581   5.889 -22.865  1.00 85.88           O
ATOM   1272  N   SER A 253     -10.729   5.262 -22.905  1.00 84.94           N
ATOM   1273  CA  SER A 253     -11.227   6.641 -22.993  1.00 84.94           C
ATOM   1274  C   SER A 253     -11.206   7.308 -21.612  1.00 84.94           C
ATOM   1275  CB  SER A 253     -12.638   6.685 -23.597  1.00 84.94           C
ATOM   1276  O   SER A 253     -11.486   6.637 -20.618  1.00 84.94           O
ATOM   1277  OG  SER A 253     -13.624   6.314 -22.649  1.00 84.94           O
ATOM   1278  N   GLY A 254     -10.984   8.627 -21.564  1.00 83.75           N
ATOM   1279  CA  GLY A 254     -11.206   9.418 -20.346  1.00 83.75           C
ATOM   1280  C   GLY A 254     -12.652   9.312 -19.841  1.00 83.75           C
ATOM   1281  O   GLY A 254     -13.554   8.910 -20.589  1.00 83.75           O
ATOM   1282  N   PHE A 255     -12.863   9.640 -18.569  1.00 88.50           N
ATOM   1283  CA  PHE A 255     -14.150   9.518 -17.880  1.00 88.50           C
ATOM   1284  C   PHE A 255     -14.228  10.456 -16.670  1.00 88.50           C
ATOM   1285  CB  PHE A 255     -14.383   8.056 -17.456  1.00 88.50           C
ATOM   1286  O   PHE A 255     -13.226  11.016 -16.236  1.00 88.50           O
ATOM   1287  CG  PHE A 255     -13.386   7.516 -16.452  1.00 88.50           C
ATOM   1288  CD1 PHE A 255     -12.145   7.032 -16.897  1.00 88.50           C
ATOM   1289  CD2 PHE A 255     -13.706   7.460 -15.082  1.00 88.50           C
ATOM   1290  CE1 PHE A 255     -11.219   6.531 -15.975  1.00 88.50           C
ATOM   1291  CE2 PHE A 255     -12.794   6.902 -14.174  1.00 88.50           C
ATOM   1292  CZ  PHE A 255     -11.537   6.470 -14.608  1.00 88.50           C
ATOM   1293  N   SER A 256     -15.430  10.635 -16.119  1.00 88.88           N
ATOM   1294  CA  SER A 256     -15.600  11.275 -14.813  1.00 88.88           C
ATOM   1295  C   SER A 256     -15.845  10.215 -13.747  1.00 88.88           C
ATOM   1296  CB  SER A 256     -16.731  12.309 -14.806  1.00 88.88           C
ATOM   1297  O   SER A 256     -16.618   9.288 -13.983  1.00 88.88           O
ATOM   1298  OG  SER A 256     -16.451  13.419 -15.652  1.00 88.88           O
ATOM   1299  N   ILE A 257     -15.204  10.372 -12.594  1.00 86.12           N
ATOM   1300  CA  ILE A 257     -15.378   9.512 -11.426  1.00 86.12           C
ATOM   1301  C   ILE A 257     -15.906  10.332 -10.258  1.00 86.12           C
ATOM   1302  CB  ILE A 257     -14.069   8.770 -11.102  1.00 86.12           C
ATOM   1303  O   ILE A 257     -15.538  11.497 -10.110  1.00 86.12           O
ATOM   1304  CG1 ILE A 257     -14.394   7.529 -10.252  1.00 86.12           C
ATOM   1305  CG2 ILE A 257     -12.989   9.670 -10.478  1.00 86.12           C
ATOM   1306  CD1 ILE A 257     -13.216   6.565 -10.087  1.00 86.12           C
ATOM   1307  N   THR A 258     -16.777   9.737  -9.451  1.00 83.50           N
ATOM   1308  CA  THR A 258     -17.360  10.388  -8.278  1.00 83.50           C
ATOM   1309  C   THR A 258     -16.912   9.653  -7.024  1.00 83.50           C
ATOM   1310  CB  THR A 258     -18.890  10.463  -8.385  1.00 83.50           C
ATOM   1311  O   THR A 258     -17.055   8.436  -6.955  1.00 83.50           O
ATOM   1312  CG2 THR A 258     -19.521  11.228  -7.223  1.00 83.50           C
ATOM   1313  OG1 THR A 258     -19.261  11.144  -9.570  1.00 83.50           O
ATOM   1314  N   ALA A 259     -16.382  10.400  -6.060  1.00 79.12           N
ATOM   1315  CA  ALA A 259     -16.084   9.931  -4.713  1.00 79.12           C
ATOM   1316  C   ALA A 259     -17.128  10.476  -3.741  1.00 79.12           C
ATOM   1317  CB  ALA A 259     -14.687  10.400  -4.287  1.00 79.12           C
ATOM   1318  O   ALA A 259     -17.617  11.594  -3.931  1.00 79.12           O
ATOM   1319  N   THR A 260     -17.405   9.727  -2.680  1.00 73.69           N
ATOM   1320  CA  THR A 260     -18.005  10.274  -1.461  1.00 73.69           C
ATOM   1321  C   THR A 260     -16.865  10.615  -0.510  1.00 73.69           C
ATOM   1322  CB  THR A 260     -18.989   9.286  -0.828  1.00 73.69           C
ATOM   1323  O   THR A 260     -16.000   9.780  -0.271  1.00 73.69           O
ATOM   1324  CG2 THR A 260     -19.720   9.887   0.371  1.00 73.69           C
ATOM   1325  OG1 THR A 260     -19.982   8.943  -1.773  1.00 73.69           O
ATOM   1326  N   LEU A 261     -16.828  11.854  -0.036  1.00 72.25           N
ATOM   1327  CA  LEU A 261     -15.819  12.362   0.885  1.00 72.25           C
ATOM   1328  C   LEU A 261     -16.219  12.076   2.338  1.00 72.25           C
ATOM   1329  CB  LEU A 261     -15.666  13.877   0.657  1.00 72.25           C
ATOM   1330  O   LEU A 261     -17.395  11.850   2.625  1.00 72.25           O
ATOM   1331  CG  LEU A 261     -15.293  14.317  -0.768  1.00 72.25           C
ATOM   1332  CD1 LEU A 261     -15.142  15.838  -0.793  1.00 72.25           C
ATOM   1333  CD2 LEU A 261     -13.976  13.713  -1.237  1.00 72.25           C
ATOM   1334  N   ASP A 262     -15.259  12.192   3.255  1.00 63.72           N
ATOM   1335  CA  ASP A 262     -15.453  11.978   4.699  1.00 63.72           C
ATOM   1336  C   ASP A 262     -16.537  12.879   5.321  1.00 63.72           C
ATOM   1337  CB  ASP A 262     -14.126  12.246   5.434  1.00 63.72           C
ATOM   1338  O   ASP A 262     -17.144  12.533   6.330  1.00 63.72           O
ATOM   1339  CG  ASP A 262     -12.946  11.384   4.975  1.00 63.72           C
ATOM   1340  OD1 ASP A 262     -13.187  10.354   4.312  1.00 63.72           O
ATOM   1341  OD2 ASP A 262     -11.807  11.817   5.251  1.00 63.72           O
ATOM   1342  N   ASP A 263     -16.816  14.038   4.712  1.00 64.56           N
ATOM   1343  CA  ASP A 263     -17.888  14.959   5.121  1.00 64.56           C
ATOM   1344  C   ASP A 263     -19.287  14.543   4.609  1.00 64.56           C
ATOM   1345  CB  ASP A 263     -17.510  16.413   4.743  1.00 64.56           C
ATOM   1346  O   ASP A 263     -20.259  15.286   4.768  1.00 64.56           O
ATOM   1347  CG  ASP A 263     -17.515  16.724   3.236  1.00 64.56           C
ATOM   1348  OD1 ASP A 263     -17.812  15.818   2.429  1.00 64.56           O
ATOM   1349  OD2 ASP A 263     -17.246  17.882   2.821  1.00 64.56           O
ATOM   1350  N   GLY A 264     -19.394  13.378   3.961  1.00 67.00           N
ATOM   1351  CA  GLY A 264     -20.612  12.844   3.351  1.00 67.00           C
ATOM   1352  C   GLY A 264     -20.999  13.509   2.027  1.00 67.00           C
ATOM   1353  O   GLY A 264     -22.029  13.166   1.443  1.00 67.00           O
ATOM   1354  N   THR A 265     -20.212  14.465   1.525  1.00 76.25           N
ATOM   1355  CA  THR A 265     -20.472  15.107   0.232  1.00 76.25           C
ATOM   1356  C   THR A 265     -19.852  14.324  -0.917  1.00 76.25           C
ATOM   1357  CB  THR A 265     -20.008  16.565   0.178  1.00 76.25           C
ATOM   1358  O   THR A 265     -18.862  13.621  -0.752  1.00 76.25           O
ATOM   1359  CG2 THR A 265     -20.557  17.433   1.308  1.00 76.25           C
ATOM   1360  OG1 THR A 265     -18.613  16.669   0.165  1.00 76.25           O
ATOM   1361  N   SER A 266     -20.402  14.469  -2.122  1.00 81.38           N
ATOM   1362  CA  SER A 266     -19.817  13.853  -3.314  1.00 81.38           C
ATOM   1363  C   SER A 266     -18.923  14.834  -4.072  1.00 81.38           C
ATOM   1364  CB  SER A 266     -20.893  13.271  -4.228  1.00 81.38           C
ATOM   1365  O   SER A 266     -19.281  15.997  -4.254  1.00 81.38           O
ATOM   1366  OG  SER A 266     -21.761  12.413  -3.515  1.00 81.38           O
ATOM   1367  N   ALA A 267     -17.787  14.357  -4.579  1.00 86.12           N
ATOM   1368  CA  ALA A 267     -16.888  15.106  -5.451  1.00 86.12           C
ATOM   1369  C   ALA A 267     -16.697  14.361  -6.774  1.00 86.12           C
ATOM   1370  CB  ALA A 267     -15.563  15.342  -4.725  1.00 86.12           C
ATOM   1371  O   ALA A 267     -16.406  13.170  -6.788  1.00 86.12           O
ATOM   1372  N   THR A 268     -16.875  15.058  -7.900  1.00 89.94           N
ATOM   1373  CA  THR A 268     -16.688  14.467  -9.236  1.00 89.94           C
ATOM   1374  C   THR A 268     -15.432  15.009  -9.902  1.00 89.94           C
ATOM   1375  CB  THR A 268     -17.914  14.673 -10.129  1.00 89.94           C
ATOM   1376  O   THR A 268     -15.336  16.212 -10.159  1.00 89.94           O
ATOM   1377  CG2 THR A 268     -17.766  14.020 -11.505  1.00 89.94           C
ATOM   1378  OG1 THR A 268     -19.040  14.080  -9.525  1.00 89.94           O
ATOM   1379  N   TYR A 269     -14.514  14.114 -10.246  1.00 91.56           N
ATOM   1380  CA  TYR A 269     -13.245  14.395 -10.909  1.00 91.56           C
ATOM   1381  C   TYR A 269     -13.311  13.955 -12.369  1.00 91.56           C
ATOM   1382  CB  TYR A 269     -12.109  13.701 -10.154  1.00 91.56           C
ATOM   1383  O   TYR A 269     -13.997  12.990 -12.705  1.00 91.56           O
ATOM   1384  CG  TYR A 269     -12.101  14.026  -8.677  1.00 91.56           C
ATOM   1385  CD1 TYR A 269     -11.471  15.197  -8.214  1.00 91.56           C
ATOM   1386  CD2 TYR A 269     -12.757  13.171  -7.771  1.00 91.56           C
ATOM   1387  CE1 TYR A 269     -11.501  15.515  -6.844  1.00 91.56           C
ATOM   1388  CE2 TYR A 269     -12.793  13.492  -6.405  1.00 91.56           C
ATOM   1389  OH  TYR A 269     -12.205  14.935  -4.608  1.00 91.56           O
ATOM   1390  CZ  TYR A 269     -12.164  14.659  -5.936  1.00 91.56           C
ATOM   1391  N   THR A 270     -12.637  14.675 -13.265  1.00 92.94           N
ATOM   1392  CA  THR A 270     -12.576  14.311 -14.690  1.00 92.94           C
ATOM   1393  C   THR A 270     -11.173  13.857 -15.025  1.00 92.94           C
ATOM   1394  CB  THR A 270     -13.022  15.462 -15.596  1.00 92.94           C
ATOM   1395  O   THR A 270     -10.244  14.654 -14.968  1.00 92.94           O
ATOM   1396  CG2 THR A 270     -13.050  15.066 -17.072  1.00 92.94           C
ATOM   1397  OG1 THR A 270     -14.338  15.824 -15.218  1.00 92.94           O
ATOM   1398  N   LEU A 271     -11.049  12.586 -15.384  1.00 92.19           N
ATOM   1399  CA  LEU A 271      -9.790  11.942 -15.705  1.00 92.19           C
ATOM   1400  C   LEU A 271      -9.642  11.804 -17.222  1.00 92.19           C
ATOM   1401  CB  LEU A 271      -9.720  10.587 -14.990  1.00 92.19           C
ATOM   1402  O   LEU A 271     -10.585  11.447 -17.942  1.00 92.19           O
ATOM   1403  CG  LEU A 271      -9.765  10.643 -13.452  1.00 92.19           C
ATOM   1404  CD1 LEU A 271     -10.050   9.260 -12.869  1.00 92.19           C
ATOM   1405  CD2 LEU A 271      -8.436  11.132 -12.889  1.00 92.19           C
ATOM   1406  N   GLN A 272      -8.446  12.091 -17.718  1.00 91.75           N
ATOM   1407  CA  GLN A 272      -8.091  11.983 -19.126  1.00 91.75           C
ATOM   1408  C   GLN A 272      -7.466  10.626 -19.450  1.00 91.75           C
ATOM   1409  CB  GLN A 272      -7.212  13.168 -19.558  1.00 91.75           C
ATOM   1410  O   GLN A 272      -6.982   9.900 -18.587  1.00 91.75           O
ATOM   1411  CG  GLN A 272      -5.851  13.228 -18.847  1.00 91.75           C
ATOM   1412  CD  GLN A 272      -5.002  14.420 -19.260  1.00 91.75           C
ATOM   1413  NE2 GLN A 272      -3.844  14.568 -18.662  1.00 91.75           N
ATOM   1414  OE1 GLN A 272      -5.360  15.227 -20.111  1.00 91.75           O
ATOM   1415  N   LYS A 273      -7.474  10.281 -20.737  1.00 90.50           N
ATOM   1416  CA  LYS A 273      -6.714   9.138 -21.251  1.00 90.50           C
ATOM   1417  C   LYS A 273      -5.212   9.377 -21.033  1.00 90.50           C
ATOM   1418  CB  LYS A 273      -7.066   8.951 -22.735  1.00 90.50           C
ATOM   1419  O   LYS A 273      -4.738  10.476 -21.312  1.00 90.50           O
ATOM   1420  CG  LYS A 273      -6.117   7.973 -23.433  1.00 90.50           C
ATOM   1421  CD  LYS A 273      -6.463   7.761 -24.909  1.00 90.50           C
ATOM   1422  CE  LYS A 273      -5.232   7.108 -25.542  1.00 90.50           C
ATOM   1423  NZ  LYS A 273      -5.437   6.676 -26.941  1.00 90.50           N
ATOM   1424  N   GLY A 274      -4.469   8.332 -20.666  1.00 91.00           N
ATOM   1425  CA  GLY A 274      -3.036   8.424 -20.379  1.00 91.00           C
ATOM   1426  C   GLY A 274      -2.787   8.915 -18.956  1.00 91.00           C
ATOM   1427  O   GLY A 274      -3.513   8.520 -18.050  1.00 91.00           O
ATOM   1428  N   TYR A 275      -1.765   9.747 -18.772  1.00 93.31           N
ATOM   1429  CA  TYR A 275      -1.331  10.240 -17.466  1.00 93.31           C
ATOM   1430  C   TYR A 275      -2.311  11.233 -16.819  1.00 93.31           C
ATOM   1431  CB  TYR A 275       0.048  10.882 -17.641  1.00 93.31           C
ATOM   1432  O   TYR A 275      -2.794  12.172 -17.465  1.00 93.31           O
ATOM   1433  CG  TYR A 275       0.609  11.496 -16.379  1.00 93.31           C
ATOM   1434  CD1 TYR A 275       0.612  12.894 -16.199  1.00 93.31           C
ATOM   1435  CD2 TYR A 275       1.138  10.660 -15.382  1.00 93.31           C
ATOM   1436  CE1 TYR A 275       1.175  13.451 -15.034  1.00 93.31           C
ATOM   1437  CE2 TYR A 275       1.732  11.214 -14.238  1.00 93.31           C
ATOM   1438  OH  TYR A 275       2.366  13.125 -12.965  1.00 93.31           O
ATOM   1439  CZ  TYR A 275       1.759  12.608 -14.061  1.00 93.31           C
ATOM   1440  N   ASN A 276      -2.552  11.047 -15.523  1.00 93.75           N
ATOM   1441  CA  ASN A 276      -3.265  11.967 -14.645  1.00 93.75           C
ATOM   1442  C   ASN A 276      -2.458  12.125 -13.359  1.00 93.75           C
ATOM   1443  CB  ASN A 276      -4.670  11.441 -14.301  1.00 93.75           C
ATOM   1444  O   ASN A 276      -2.215  11.141 -12.667  1.00 93.75           O
ATOM   1445  CG  ASN A 276      -5.549  11.228 -15.506  1.00 93.75           C
ATOM   1446  ND2 ASN A 276      -5.354  10.145 -16.217  1.00 93.75           N
ATOM   1447  OD1 ASN A 276      -6.425  12.022 -15.809  1.00 93.75           O
ATOM   1448  N   ASP A 277      -2.111  13.362 -13.032  1.00 94.12           N
ATOM   1449  CA  ASP A 277      -1.615  13.731 -11.712  1.00 94.12           C
ATOM   1450  C   ASP A 277      -2.827  14.041 -10.823  1.00 94.12           C
ATOM   1451  CB  ASP A 277      -0.681  14.930 -11.889  1.00 94.12           C
ATOM   1452  O   ASP A 277      -3.556  15.007 -11.073  1.00 94.12           O
ATOM   1453  CG  ASP A 277      -0.252  15.580 -10.578  1.00 94.12           C
ATOM   1454  OD1 ASP A 277      -0.511  15.023  -9.489  1.00 94.12           O
ATOM   1455  OD2 ASP A 277       0.225  16.730 -10.684  1.00 94.12           O
ATOM   1456  N   LEU A 278      -3.093  13.187  -9.833  1.00 91.88           N
ATOM   1457  CA  LEU A 278      -4.246  13.344  -8.951  1.00 91.88           C
ATOM   1458  C   LEU A 278      -3.996  14.416  -7.881  1.00 91.88           C
ATOM   1459  CB  LEU A 278      -4.650  11.991  -8.335  1.00 91.88           C
ATOM   1460  O   LEU A 278      -4.961  15.029  -7.426  1.00 91.88           O
ATOM   1461  CG  LEU A 278      -4.885  10.834  -9.323  1.00 91.88           C
ATOM   1462  CD1 LEU A 278      -5.181   9.552  -8.548  1.00 91.88           C
ATOM   1463  CD2 LEU A 278      -6.064  11.122 -10.255  1.00 91.88           C
ATOM   1464  N   THR A 279      -2.739  14.732  -7.548  1.00 90.25           N
ATOM   1465  CA  THR A 279      -2.394  15.739  -6.524  1.00 90.25           C
ATOM   1466  C   THR A 279      -2.831  17.143  -6.935  1.00 90.25           C
ATOM   1467  CB  THR A 279      -0.885  15.792  -6.216  1.00 90.25           C
ATOM   1468  O   THR A 279      -3.191  17.971  -6.097  1.00 90.25           O
ATOM   1469  CG2 THR A 279      -0.238  14.465  -5.846  1.00 90.25           C
ATOM   1470  OG1 THR A 279      -0.142  16.346  -7.274  1.00 90.25           O
ATOM   1471  N   THR A 280      -2.832  17.415  -8.240  1.00 91.56           N
ATOM   1472  CA  THR A 280      -3.240  18.700  -8.816  1.00 91.56           C
ATOM   1473  C   THR A 280      -4.677  18.688  -9.339  1.00 91.56           C
ATOM   1474  CB  THR A 280      -2.253  19.149  -9.901  1.00 91.56           C
ATOM   1475  O   THR A 280      -5.207  19.736  -9.731  1.00 91.56           O
ATOM   1476  CG2 THR A 280      -0.858  19.408  -9.337  1.00 91.56           C
ATOM   1477  OG1 THR A 280      -2.127  18.210 -10.938  1.00 91.56           O
ATOM   1478  N   LEU A 281      -5.341  17.527  -9.329  1.00 91.88           N
ATOM   1479  CA  LEU A 281      -6.677  17.363  -9.879  1.00 91.88           C
ATOM   1480  C   LEU A 281      -7.737  17.968  -8.955  1.00 91.88           C
ATOM   1481  CB  LEU A 281      -6.941  15.880 -10.180  1.00 91.88           C
ATOM   1482  O   LEU A 281      -7.867  17.624  -7.781  1.00 91.88           O
ATOM   1483  CG  LEU A 281      -8.222  15.618 -10.989  1.00 91.88           C
ATOM   1484  CD1 LEU A 281      -8.159  16.217 -12.398  1.00 91.88           C
ATOM   1485  CD2 LEU A 281      -8.424  14.114 -11.138  1.00 91.88           C
ATOM   1486  N   LYS A 282      -8.562  18.846  -9.527  1.00 92.19           N
ATOM   1487  CA  LYS A 282      -9.702  19.452  -8.837  1.00 92.19           C
ATOM   1488  C   LYS A 282     -11.013  18.844  -9.317  1.00 92.19           C
ATOM   1489  CB  LYS A 282      -9.673  20.981  -8.982  1.00 92.19           C
ATOM   1490  O   LYS A 282     -11.199  18.568 -10.505  1.00 92.19           O
ATOM   1491  CG  LYS A 282      -8.426  21.647  -8.370  1.00 92.19           C
ATOM   1492  CD  LYS A 282      -8.349  21.522  -6.840  1.00 92.19           C
ATOM   1493  CE  LYS A 282      -7.175  22.356  -6.313  1.00 92.19           C
ATOM   1494  NZ  LYS A 282      -7.259  22.562  -4.848  1.00 92.19           N
ATOM   1495  N   SER A 283     -11.945  18.665  -8.389  1.00 91.25           N
ATOM   1496  CA  SER A 283     -13.322  18.300  -8.702  1.00 91.25           C
ATOM   1497  C   SER A 283     -14.025  19.433  -9.458  1.00 91.25           C
ATOM   1498  CB  SER A 283     -14.081  17.908  -7.427  1.00 91.25           C
ATOM   1499  O   SER A 283     -13.560  20.577  -9.484  1.00 91.25           O
ATOM   1500  OG  SER A 283     -14.588  19.038  -6.739  1.00 91.25           O
ATOM   1501  N   ARG A 284     -15.194  19.143 -10.042  1.00 87.19           N
ATOM   1502  CA  ARG A 284     -16.044  20.163 -10.691  1.00 87.19           C
ATOM   1503  C   ARG A 284     -16.427  21.320  -9.762  1.00 87.19           C
ATOM   1504  CB  ARG A 284     -17.318  19.515 -11.246  1.00 87.19           C
ATOM   1505  O   ARG A 284     -16.641  22.427 -10.246  1.00 87.19           O
ATOM   1506  CG  ARG A 284     -17.012  18.579 -12.421  1.00 87.19           C
ATOM   1507  CD  ARG A 284     -18.319  18.042 -13.004  1.00 87.19           C
ATOM   1508  NE  ARG A 284     -18.068  17.083 -14.098  1.00 87.19           N
ATOM   1509  NH1 ARG A 284     -20.263  16.687 -14.616  1.00 87.19           N
ATOM   1510  NH2 ARG A 284     -18.658  15.542 -15.669  1.00 87.19           N
ATOM   1511  CZ  ARG A 284     -18.991  16.448 -14.793  1.00 87.19           C
ATOM   1512  N   ASP A 285     -16.455  21.065  -8.457  1.00 86.50           N
ATOM   1513  CA  ASP A 285     -16.799  22.034  -7.415  1.00 86.50           C
ATOM   1514  C   ASP A 285     -15.554  22.639  -6.734  1.00 86.50           C
ATOM   1515  CB  ASP A 285     -17.769  21.376  -6.422  1.00 86.50           C
ATOM   1516  O   ASP A 285     -15.666  23.335  -5.727  1.00 86.50           O
ATOM   1517  CG  ASP A 285     -18.980  20.767  -7.138  1.00 86.50           C
ATOM   1518  OD1 ASP A 285     -19.662  21.509  -7.880  1.00 86.50           O
ATOM   1519  OD2 ASP A 285     -19.168  19.539  -6.997  1.00 86.50           O
ATOM   1520  N   GLY A 286     -14.353  22.387  -7.271  1.00 87.56           N
ATOM   1521  CA  GLY A 286     -13.093  22.975  -6.806  1.00 87.56           C
ATOM   1522  C   GLY A 286     -12.431  22.273  -5.615  1.00 87.56           C
ATOM   1523  O   GLY A 286     -11.473  22.816  -5.064  1.00 87.56           O
ATOM   1524  N   LYS A 287     -12.904  21.084  -5.221  1.00 88.75           N
ATOM   1525  CA  LYS A 287     -12.300  20.284  -4.140  1.00 88.75           C
ATOM   1526  C   LYS A 287     -11.066  19.526  -4.637  1.00 88.75           C
ATOM   1527  CB  LYS A 287     -13.321  19.319  -3.510  1.00 88.75           C
ATOM   1528  O   LYS A 287     -11.043  19.099  -5.789  1.00 88.75           O
ATOM   1529  CG  LYS A 287     -14.553  20.023  -2.906  1.00 88.75           C
ATOM   1530  CD  LYS A 287     -15.369  19.044  -2.043  1.00 88.75           C
ATOM   1531  CE  LYS A 287     -16.548  19.718  -1.323  1.00 88.75           C
ATOM   1532  NZ  LYS A 287     -17.096  18.862  -0.230  1.00 88.75           N
ATOM   1533  N   ASP A 288     -10.069  19.354  -3.776  1.00 90.31           N
ATOM   1534  CA  ASP A 288      -8.904  18.497  -4.039  1.00 90.31           C
ATOM   1535  C   ASP A 288      -9.297  17.032  -4.225  1.00 90.31           C
ATOM   1536  CB  ASP A 288      -7.892  18.655  -2.894  1.00 90.31           C
ATOM   1537  O   ASP A 288     -10.358  16.609  -3.755  1.00 90.31           O
ATOM   1538  CG  ASP A 288      -7.202  20.000  -3.039  1.00 90.31           C
ATOM   1539  OD1 ASP A 288      -6.533  20.189  -4.071  1.00 90.31           O
ATOM   1540  OD2 ASP A 288      -7.503  20.958  -2.295  1.00 90.31           O
ATOM   1541  N   PHE A 289      -8.469  16.264  -4.937  1.00 90.06           N
ATOM   1542  CA  PHE A 289      -8.633  14.817  -5.020  1.00 90.06           C
ATOM   1543  C   PHE A 289      -8.448  14.185  -3.640  1.00 90.06           C
ATOM   1544  CB  PHE A 289      -7.677  14.222  -6.053  1.00 90.06           C
ATOM   1545  O   PHE A 289      -7.444  14.420  -2.969  1.00 90.06           O
ATOM   1546  CG  PHE A 289      -8.007  12.783  -6.389  1.00 90.06           C
ATOM   1547  CD1 PHE A 289      -7.439  11.734  -5.643  1.00 90.06           C
ATOM   1548  CD2 PHE A 289      -8.916  12.490  -7.423  1.00 90.06           C
ATOM   1549  CE1 PHE A 289      -7.771  10.401  -5.934  1.00 90.06           C
ATOM   1550  CE2 PHE A 289      -9.245  11.156  -7.720  1.00 90.06           C
ATOM   1551  CZ  PHE A 289      -8.670  10.111  -6.974  1.00 90.06           C
ATOM   1552  N   ALA A 290      -9.428  13.391  -3.215  1.00 86.38           N
ATOM   1553  CA  ALA A 290      -9.378  12.680  -1.946  1.00 86.38           C
ATOM   1554  C   ALA A 290      -8.970  11.226  -2.178  1.00 86.38           C
ATOM   1555  CB  ALA A 290     -10.736  12.800  -1.259  1.00 86.38           C
ATOM   1556  O   ALA A 290      -9.531  10.563  -3.052  1.00 86.38           O
ATOM   1557  N   ALA A 291      -8.021  10.729  -1.386  1.00 87.62           N
ATOM   1558  CA  ALA A 291      -7.743   9.300  -1.341  1.00 87.62           C
ATOM   1559  C   ALA A 291      -8.962   8.554  -0.772  1.00 87.62           C
ATOM   1560  CB  ALA A 291      -6.476   9.052  -0.518  1.00 87.62           C
ATOM   1561  O   ALA A 291      -9.642   9.074   0.112  1.00 87.62           O
ATOM   1562  N   GLY A 292      -9.258   7.362  -1.283  1.00 88.81           N
ATOM   1563  CA  GLY A 292     -10.452   6.630  -0.861  1.00 88.81           C
ATOM   1564  C   GLY A 292     -10.839   5.485  -1.784  1.00 88.81           C
ATOM   1565  O   GLY A 292     -10.119   5.161  -2.728  1.00 88.81           O
ATOM   1566  N   TYR A 293     -12.005   4.889  -1.529  1.00 89.00           N
ATOM   1567  CA  TYR A 293     -12.588   3.878  -2.411  1.00 89.00           C
ATOM   1568  C   TYR A 293     -13.238   4.509  -3.639  1.00 89.00           C
ATOM   1569  CB  TYR A 293     -13.594   2.988  -1.678  1.00 89.00           C
ATOM   1570  O   TYR A 293     -14.042   5.437  -3.551  1.00 89.00           O
ATOM   1571  CG  TYR A 293     -12.941   2.047  -0.695  1.00 89.00           C
ATOM   1572  CD1 TYR A 293     -12.310   0.872  -1.151  1.00 89.00           C
ATOM   1573  CD2 TYR A 293     -12.922   2.374   0.669  1.00 89.00           C
ATOM   1574  CE1 TYR A 293     -11.671   0.018  -0.231  1.00 89.00           C
ATOM   1575  CE2 TYR A 293     -12.261   1.530   1.578  1.00 89.00           C
ATOM   1576  OH  TYR A 293     -11.027  -0.477   2.016  1.00 89.00           O
ATOM   1577  CZ  TYR A 293     -11.654   0.340   1.136  1.00 89.00           C
ATOM   1578  N   TYR A 294     -12.927   3.940  -4.797  1.00 90.62           N
ATOM   1579  CA  TYR A 294     -13.404   4.384  -6.095  1.00 90.62           C
ATOM   1580  C   TYR A 294     -13.867   3.196  -6.933  1.00 90.62           C
ATOM   1581  CB  TYR A 294     -12.279   5.144  -6.795  1.00 90.62           C
ATOM   1582  O   TYR A 294     -13.229   2.146  -6.969  1.00 90.62           O
ATOM   1583  CG  TYR A 294     -12.070   6.551  -6.275  1.00 90.62           C
ATOM   1584  CD1 TYR A 294     -12.826   7.623  -6.779  1.00 90.62           C
ATOM   1585  CD2 TYR A 294     -11.102   6.789  -5.288  1.00 90.62           C
ATOM   1586  CE1 TYR A 294     -12.571   8.933  -6.343  1.00 90.62           C
ATOM   1587  CE2 TYR A 294     -10.884   8.088  -4.797  1.00 90.62           C
ATOM   1588  OH  TYR A 294     -11.413  10.435  -4.889  1.00 90.62           O
ATOM   1589  CZ  TYR A 294     -11.617   9.168  -5.331  1.00 90.62           C
ATOM   1590  N   THR A 295     -14.970   3.384  -7.659  1.00 90.81           N
ATOM   1591  CA  THR A 295     -15.452   2.414  -8.650  1.00 90.81           C
ATOM   1592  C   THR A 295     -14.948   2.797 -10.038  1.00 90.81           C
ATOM   1593  CB  THR A 295     -16.980   2.324  -8.636  1.00 90.81           C
ATOM   1594  O   THR A 295     -15.352   3.814 -10.609  1.00 90.81           O
ATOM   1595  CG2 THR A 295     -17.503   1.246  -9.580  1.00 90.81           C
ATOM   1596  OG1 THR A 295     -17.440   1.980  -7.355  1.00 90.81           O
ATOM   1597  N   LEU A 296     -14.072   1.973 -10.602  1.00 90.75           N
ATOM   1598  CA  LEU A 296     -13.487   2.176 -11.922  1.00 90.75           C
ATOM   1599  C   LEU A 296     -14.474   1.770 -13.028  1.00 90.75           C
ATOM   1600  CB  LEU A 296     -12.176   1.381 -12.035  1.00 90.75           C
ATOM   1601  O   LEU A 296     -15.099   0.714 -12.957  1.00 90.75           O
ATOM   1602  CG  LEU A 296     -11.107   1.745 -10.989  1.00 90.75           C
ATOM   1603  CD1 LEU A 296      -9.902   0.826 -11.174  1.00 90.75           C
ATOM   1604  CD2 LEU A 296     -10.645   3.201 -11.107  1.00 90.75           C
ATOM   1605  N   PRO A 297     -14.643   2.557 -14.097  1.00 91.00           N
ATOM   1606  CA  PRO A 297     -15.456   2.126 -15.227  1.00 91.00           C
ATOM   1607  C   PRO A 297     -14.947   0.844 -15.896  1.00 91.00           C
ATOM   1608  CB  PRO A 297     -15.431   3.303 -16.188  1.00 91.00           C
ATOM   1609  O   PRO A 297     -13.785   0.753 -16.286  1.00 91.00           O
ATOM   1610  CG  PRO A 297     -15.314   4.495 -15.255  1.00 91.00           C
ATOM   1611  CD  PRO A 297     -14.370   3.981 -14.171  1.00 91.00           C
ATOM   1612  N   ALA A 298     -15.857  -0.102 -16.127  1.00 90.06           N
ATOM   1613  CA  ALA A 298     -15.522  -1.364 -16.775  1.00 90.06           C
ATOM   1614  C   ALA A 298     -15.014  -1.193 -18.224  1.00 90.06           C
ATOM   1615  CB  ALA A 298     -16.733  -2.302 -16.692  1.00 90.06           C
ATOM   1616  O   ALA A 298     -15.342  -0.213 -18.911  1.00 90.06           O
ATOM   1617  N   GLY A 299     -14.241  -2.176 -18.697  1.00 87.81           N
ATOM   1618  CA  GLY A 299     -13.697  -2.249 -20.058  1.00 87.81           C
ATOM   1619  C   GLY A 299     -12.488  -1.342 -20.303  1.00 87.81           C
ATOM   1620  O   GLY A 299     -12.265  -0.901 -21.431  1.00 87.81           O
ATOM   1621  N   ARG A 300     -11.752  -0.992 -19.243  1.00 90.31           N
ATOM   1622  CA  ARG A 300     -10.543  -0.156 -19.282  1.00 90.31           C
ATOM   1623  C   ARG A 300      -9.489  -0.738 -18.355  1.00 90.31           C
ATOM   1624  CB  ARG A 300     -10.865   1.277 -18.839  1.00 90.31           C
ATOM   1625  O   ARG A 300      -9.837  -1.413 -17.391  1.00 90.31           O
ATOM   1626  CG  ARG A 300     -11.851   1.995 -19.764  1.00 90.31           C
ATOM   1627  CD  ARG A 300     -12.091   3.413 -19.230  1.00 90.31           C
ATOM   1628  NE  ARG A 300     -13.070   4.164 -20.037  1.00 90.31           N
ATOM   1629  NH1 ARG A 300     -14.942   3.065 -19.290  1.00 90.31           N
ATOM   1630  NH2 ARG A 300     -15.144   4.654 -20.830  1.00 90.31           N
ATOM   1631  CZ  ARG A 300     -14.374   3.964 -20.040  1.00 90.31           C
ATOM   1632  N   SER A 301      -8.223  -0.447 -18.632  1.00 94.06           N
ATOM   1633  CA  SER A 301      -7.134  -0.783 -17.708  1.00 94.06           C
ATOM   1634  C   SER A 301      -6.568   0.469 -17.052  1.00 94.06           C
ATOM   1635  CB  SER A 301      -6.039  -1.625 -18.364  1.00 94.06           C
ATOM   1636  O   SER A 301      -6.633   1.566 -17.613  1.00 94.06           O
ATOM   1637  OG  SER A 301      -6.618  -2.696 -19.079  1.00 94.06           O
ATOM   1638  N   TYR A 302      -6.015   0.287 -15.864  1.00 94.62           N
ATOM   1639  CA  TYR A 302      -5.548   1.345 -14.979  1.00 94.62           C
ATOM   1640  C   TYR A 302      -4.208   0.938 -14.396  1.00 94.62           C
ATOM   1641  CB  TYR A 302      -6.568   1.535 -13.856  1.00 94.62           C
ATOM   1642  O   TYR A 302      -4.035  -0.240 -14.098  1.00 94.62           O
ATOM   1643  CG  TYR A 302      -7.940   1.900 -14.366  1.00 94.62           C
ATOM   1644  CD1 TYR A 302      -8.255   3.253 -14.521  1.00 94.62           C
ATOM   1645  CD2 TYR A 302      -8.875   0.903 -14.719  1.00 94.62           C
ATOM   1646  CE1 TYR A 302      -9.510   3.614 -15.014  1.00 94.62           C
ATOM   1647  CE2 TYR A 302     -10.135   1.268 -15.231  1.00 94.62           C
ATOM   1648  OH  TYR A 302     -11.658   3.032 -15.853  1.00 94.62           O
ATOM   1649  CZ  TYR A 302     -10.454   2.633 -15.374  1.00 94.62           C
ATOM   1650  N   ALA A 303      -3.294   1.884 -14.219  1.00 95.56           N
ATOM   1651  CA  ALA A 303      -2.034   1.649 -13.522  1.00 95.56           C
ATOM   1652  C   ALA A 303      -1.620   2.882 -12.714  1.00 95.56           C
ATOM   1653  CB  ALA A 303      -0.968   1.240 -14.540  1.00 95.56           C
ATOM   1654  O   ALA A 303      -2.025   3.992 -13.065  1.00 95.56           O
ATOM   1655  N   GLY A 304      -0.834   2.691 -11.659  1.00 93.69           N
ATOM   1656  CA  GLY A 304      -0.321   3.743 -10.783  1.00 93.69           C
ATOM   1657  C   GLY A 304      -0.751   3.531  -9.334  1.00 93.69           C
ATOM   1658  O   GLY A 304      -0.686   2.415  -8.829  1.00 93.69           O
ATOM   1659  N   SER A 305      -1.238   4.606  -8.718  1.00 89.25           N
ATOM   1660  CA  SER A 305      -1.720   4.796  -7.338  1.00 89.25           C
ATOM   1661  C   SER A 305      -2.877   3.912  -6.856  1.00 89.25           C
ATOM   1662  CB  SER A 305      -2.156   6.252  -7.277  1.00 89.25           C
ATOM   1663  O   SER A 305      -3.824   4.375  -6.215  1.00 89.25           O
ATOM   1664  OG  SER A 305      -1.001   7.025  -7.204  1.00 89.25           O
ATOM   1665  N   ILE A 306      -2.858   2.635  -7.208  1.00 94.56           N
ATOM   1666  CA  ILE A 306      -3.926   1.681  -6.947  1.00 94.56           C
ATOM   1667  C   ILE A 306      -3.523   0.813  -5.764  1.00 94.56           C
ATOM   1668  CB  ILE A 306      -4.215   0.852  -8.214  1.00 94.56           C
ATOM   1669  O   ILE A 306      -2.532   0.091  -5.819  1.00 94.56           O
ATOM   1670  CG1 ILE A 306      -4.682   1.772  -9.368  1.00 94.56           C
ATOM   1671  CG2 ILE A 306      -5.270  -0.223  -7.905  1.00 94.56           C
ATOM   1672  CD1 ILE A 306      -4.860   1.047 -10.706  1.00 94.56           C
ATOM   1673  N   VAL A 307      -4.338   0.821  -4.719  1.00 93.00           N
ATOM   1674  CA  VAL A 307      -4.216  -0.080  -3.574  1.00 93.00           C
ATOM   1675  C   VAL A 307      -5.334  -1.131  -3.663  1.00 93.00           C
ATOM   1676  CB  VAL A 307      -4.231   0.715  -2.256  1.00 93.00           C
ATOM   1677  O   VAL A 307      -6.485  -0.772  -3.956  1.00 93.00           O
ATOM   1678  CG1 VAL A 307      -4.066  -0.185  -1.027  1.00 93.00           C
ATOM   1679  CG2 VAL A 307      -3.117   1.768  -2.221  1.00 93.00           C
ATOM   1680  N   PRO A 308      -5.037  -2.429  -3.439  1.00 93.00           N
ATOM   1681  CA  PRO A 308      -6.062  -3.470  -3.374  1.00 93.00           C
ATOM   1682  C   PRO A 308      -7.150  -3.138  -2.348  1.00 93.00           C
ATOM   1683  CB  PRO A 308      -5.327  -4.767  -3.016  1.00 93.00           C
ATOM   1684  O   PRO A 308      -6.864  -2.588  -1.291  1.00 93.00           O
ATOM   1685  CG  PRO A 308      -3.895  -4.513  -3.480  1.00 93.00           C
ATOM   1686  CD  PRO A 308      -3.716  -3.016  -3.251  1.00 93.00           C
ATOM   1687  N   ALA A 309      -8.397  -3.488  -2.653  1.00 90.88           N
ATOM   1688  CA  ALA A 309      -9.559  -3.251  -1.795  1.00 90.88           C
ATOM   1689  C   ALA A 309     -10.122  -4.568  -1.238  1.00 90.88           C
ATOM   1690  CB  ALA A 309     -10.605  -2.492  -2.624  1.00 90.88           C
ATOM   1691  O   ALA A 309      -9.945  -5.621  -1.852  1.00 90.88           O
ATOM   1692  N   VAL A 310     -10.867  -4.498  -0.128  1.00 84.88           N
ATOM   1693  CA  VAL A 310     -11.663  -5.625   0.392  1.00 84.88           C
ATOM   1694  C   VAL A 310     -13.141  -5.317   0.221  1.00 84.88           C
ATOM   1695  CB  VAL A 310     -11.367  -5.957   1.862  1.00 84.88           C
ATOM   1696  O   VAL A 310     -13.701  -4.484   0.920  1.00 84.88           O
ATOM   1697  CG1 VAL A 310     -12.069  -7.262   2.256  1.00 84.88           C
ATOM   1698  CG2 VAL A 310      -9.878  -6.159   2.079  1.00 84.88           C
ATOM   1699  N   SER A 311     -13.759  -5.968  -0.756  1.00 86.88           N
ATOM   1700  CA  SER A 311     -15.183  -5.856  -1.068  1.00 86.88           C
ATOM   1701  C   SER A 311     -15.558  -6.998  -2.009  1.00 86.88           C
ATOM   1702  CB  SER A 311     -15.450  -4.500  -1.742  1.00 86.88           C
ATOM   1703  O   SER A 311     -14.721  -7.455  -2.799  1.00 86.88           O
ATOM   1704  OG  SER A 311     -16.732  -4.454  -2.334  1.00 86.88           O
ATOM   1705  N   SER A 312     -16.819  -7.431  -2.015  1.00 88.88           N
ATOM   1706  CA  SER A 312     -17.305  -8.349  -3.045  1.00 88.88           C
ATOM   1707  C   SER A 312     -17.145  -7.786  -4.462  1.00 88.88           C
ATOM   1708  CB  SER A 312     -18.762  -8.744  -2.801  1.00 88.88           C
ATOM   1709  O   SER A 312     -17.044  -8.578  -5.403  1.00 88.88           O
ATOM   1710  OG  SER A 312     -19.633  -7.679  -3.093  1.00 88.88           O
ATOM   1711  N   THR A 313     -17.031  -6.462  -4.628  1.00 92.44           N
ATOM   1712  CA  THR A 313     -16.772  -5.802  -5.916  1.00 92.44           C
ATOM   1713  C   THR A 313     -15.328  -5.346  -6.113  1.00 92.44           C
ATOM   1714  CB  THR A 313     -17.750  -4.652  -6.198  1.00 92.44           C
ATOM   1715  O   THR A 313     -15.050  -4.618  -7.070  1.00 92.44           O
ATOM   1716  CG2 THR A 313     -19.214  -5.069  -6.080  1.00 92.44           C
ATOM   1717  OG1 THR A 313     -17.542  -3.593  -5.304  1.00 92.44           O
ATOM   1718  N   ALA A 314     -14.397  -5.763  -5.249  1.00 92.81           N
ATOM   1719  CA  ALA A 314     -12.981  -5.436  -5.388  1.00 92.81           C
ATOM   1720  C   ALA A 314     -12.432  -5.886  -6.752  1.00 92.81           C
ATOM   1721  CB  ALA A 314     -12.188  -6.044  -4.229  1.00 92.81           C
ATOM   1722  O   ALA A 314     -12.714  -6.992  -7.225  1.00 92.81           O
ATOM   1723  N   ALA A 315     -11.669  -5.001  -7.391  1.00 94.88           N
ATOM   1724  CA  ALA A 315     -10.962  -5.296  -8.624  1.00 94.88           C
ATOM   1725  C   ALA A 315      -9.744  -6.183  -8.350  1.00 94.88           C
ATOM   1726  CB  ALA A 315     -10.545  -3.987  -9.297  1.00 94.88           C
ATOM   1727  O   ALA A 315      -9.123  -6.105  -7.287  1.00 94.88           O
ATOM   1728  N   GLU A 316      -9.370  -6.994  -9.334  1.00 93.69           N
ATOM   1729  CA  GLU A 316      -8.103  -7.712  -9.288  1.00 93.69           C
ATOM   1730  C   GLU A 316      -6.953  -6.744  -9.581  1.00 93.69           C
ATOM   1731  CB  GLU A 316      -8.153  -8.900 -10.249  1.00 93.69           C
ATOM   1732  O   GLU A 316      -6.904  -6.115 -10.642  1.00 93.69           O
ATOM   1733  CG  GLU A 316      -6.930  -9.809 -10.073  1.00 93.69           C
ATOM   1734  CD  GLU A 316      -7.032 -11.108 -10.885  1.00 93.69           C
ATOM   1735  OE1 GLU A 316      -6.072 -11.900 -10.794  1.00 93.69           O
ATOM   1736  OE2 GLU A 316      -8.077 -11.330 -11.539  1.00 93.69           O
ATOM   1737  N   VAL A 317      -6.050  -6.606  -8.609  1.00 95.62           N
ATOM   1738  CA  VAL A 317      -4.848  -5.779  -8.722  1.00 95.62           C
ATOM   1739  C   VAL A 317      -3.654  -6.685  -9.002  1.00 95.62           C
ATOM   1740  CB  VAL A 317      -4.632  -4.900  -7.475  1.00 95.62           C
ATOM   1741  O   VAL A 317      -3.445  -7.682  -8.312  1.00 95.62           O
ATOM   1742  CG1 VAL A 317      -3.401  -3.998  -7.626  1.00 95.62           C
ATOM   1743  CG2 VAL A 317      -5.840  -3.984  -7.227  1.00 95.62           C
ATOM   1744  N   THR A 318      -2.867  -6.327 -10.010  1.00 95.62           N
ATOM   1745  CA  THR A 318      -1.629  -7.006 -10.404  1.00 95.62           C
ATOM   1746  C   THR A 318      -0.480  -6.004 -10.489  1.00 95.62           C
ATOM   1747  CB  THR A 318      -1.828  -7.788 -11.715  1.00 95.62           C
ATOM   1748  O   THR A 318      -0.697  -4.793 -10.449  1.00 95.62           O
ATOM   1749  CG2 THR A 318      -2.033  -6.899 -12.945  1.00 95.62           C
ATOM   1750  OG1 THR A 318      -0.708  -8.613 -11.948  1.00 95.62           O
ATOM   1751  N   SER A 319       0.750  -6.494 -10.605  1.00 95.00           N
ATOM   1752  CA  SER A 319       1.910  -5.652 -10.878  1.00 95.00           C
ATOM   1753  C   SER A 319       1.966  -5.277 -12.359  1.00 95.00           C
ATOM   1754  CB  SER A 319       3.193  -6.354 -10.436  1.00 95.00           C
ATOM   1755  O   SER A 319       1.454  -5.980 -13.239  1.00 95.00           O
ATOM   1756  OG  SER A 319       3.360  -7.550 -11.163  1.00 95.00           O
ATOM   1757  N   SER A 320       2.581  -4.142 -12.666  1.00 95.50           N
ATOM   1758  CA  SER A 320       2.700  -3.678 -14.040  1.00 95.50           C
ATOM   1759  C   SER A 320       3.904  -2.780 -14.265  1.00 95.50           C
ATOM   1760  CB  SER A 320       1.421  -2.946 -14.444  1.00 95.50           C
ATOM   1761  O   SER A 320       4.483  -2.237 -13.327  1.00 95.50           O
ATOM   1762  OG  SER A 320       1.322  -1.680 -13.828  1.00 95.50           O
ATOM   1763  N   ALA A 321       4.241  -2.608 -15.540  1.00 94.38           N
ATOM   1764  CA  ALA A 321       5.135  -1.565 -16.006  1.00 94.38           C
ATOM   1765  C   ALA A 321       4.376  -0.611 -16.939  1.00 94.38           C
ATOM   1766  CB  ALA A 321       6.353  -2.209 -16.675  1.00 94.38           C
ATOM   1767  O   ALA A 321       3.805  -1.037 -17.953  1.00 94.38           O
ATOM   1768  N   VAL A 322       4.395   0.682 -16.625  1.00 94.44           N
ATOM   1769  CA  VAL A 322       3.971   1.742 -17.542  1.00 94.44           C
ATOM   1770  C   VAL A 322       5.196   2.220 -18.302  1.00 94.44           C
ATOM   1771  CB  VAL A 322       3.268   2.901 -16.819  1.00 94.44           C
ATOM   1772  O   VAL A 322       6.125   2.763 -17.721  1.00 94.44           O
ATOM   1773  CG1 VAL A 322       2.920   4.024 -17.806  1.00 94.44           C
ATOM   1774  CG2 VAL A 322       1.966   2.418 -16.172  1.00 94.44           C
ATOM   1775  N   ILE A 323       5.193   2.015 -19.616  1.00 92.69           N
ATOM   1776  CA  ILE A 323       6.300   2.402 -20.493  1.00 92.69           C
ATOM   1777  C   ILE A 323       5.947   3.733 -21.139  1.00 92.69           C
ATOM   1778  CB  ILE A 323       6.580   1.307 -21.538  1.00 92.69           C
ATOM   1779  O   ILE A 323       5.019   3.805 -21.958  1.00 92.69           O
ATOM   1780  CG1 ILE A 323       6.954  -0.040 -20.875  1.00 92.69           C
ATOM   1781  CG2 ILE A 323       7.705   1.738 -22.500  1.00 92.69           C
ATOM   1782  CD1 ILE A 323       6.502  -1.227 -21.730  1.00 92.69           C
ATOM   1783  N   GLU A 324       6.701   4.769 -20.800  1.00 90.44           N
ATOM   1784  CA  GLU A 324       6.589   6.085 -21.402  1.00 90.44           C
ATOM   1785  C   GLU A 324       7.610   6.252 -22.525  1.00 90.44           C
ATOM   1786  CB  GLU A 324       6.710   7.183 -20.343  1.00 90.44           C
ATOM   1787  O   GLU A 324       8.807   6.023 -22.375  1.00 90.44           O
ATOM   1788  CG  GLU A 324       6.452   8.544 -21.006  1.00 90.44           C
ATOM   1789  CD  GLU A 324       6.298   9.705 -20.024  1.00 90.44           C
ATOM   1790  OE1 GLU A 324       6.021  10.805 -20.547  1.00 90.44           O
ATOM   1791  OE2 GLU A 324       6.264   9.483 -18.806  1.00 90.44           O
ATOM   1792  N   MET A 325       7.128   6.686 -23.687  1.00 83.75           N
ATOM   1793  CA  MET A 325       7.974   7.038 -24.820  1.00 83.75           C
ATOM   1794  C   MET A 325       7.639   8.433 -25.331  1.00 83.75           C
ATOM   1795  CB  MET A 325       7.818   5.998 -25.931  1.00 83.75           C
ATOM   1796  O   MET A 325       6.471   8.828 -25.395  1.00 83.75           O
ATOM   1797  CG  MET A 325       8.482   4.668 -25.574  1.00 83.75           C
ATOM   1798  SD  MET A 325       8.392   3.483 -26.938  1.00 83.75           S
ATOM   1799  CE  MET A 325       6.711   2.874 -26.672  1.00 83.75           C
ATOM   1800  N   ALA A 326       8.668   9.164 -25.769  1.00 75.12           N
ATOM   1801  CA  ALA A 326       8.527  10.507 -26.346  1.00 75.12           C
ATOM   1802  C   ALA A 326       7.745  11.490 -25.440  1.00 75.12           C
ATOM   1803  CB  ALA A 326       7.956  10.399 -27.773  1.00 75.12           C
ATOM   1804  O   ALA A 326       7.063  12.388 -25.938  1.00 75.12           O
ATOM   1805  N   GLY A 327       7.795  11.280 -24.120  1.00 69.44           N
ATOM   1806  CA  GLY A 327       7.236  12.156 -23.088  1.00 69.44           C
ATOM   1807  C   GLY A 327       5.707  12.257 -23.006  1.00 69.44           C
ATOM   1808  O   GLY A 327       5.222  13.118 -22.276  1.00 69.44           O
ATOM   1809  N   LYS A 328       4.940  11.496 -23.816  1.00 77.88           N
ATOM   1810  CA  LYS A 328       3.449  11.498 -23.819  1.00 77.88           C
ATOM   1811  C   LYS A 328       2.787  10.199 -24.298  1.00 77.88           C
ATOM   1812  CB  LYS A 328       2.887  12.672 -24.658  1.00 77.88           C
ATOM   1813  O   LYS A 328       1.556  10.115 -24.313  1.00 77.88           O
ATOM   1814  CG  LYS A 328       3.258  14.034 -24.070  1.00 77.88           C
ATOM   1815  CD  LYS A 328       2.518  15.238 -24.630  1.00 77.88           C
ATOM   1816  CE  LYS A 328       3.107  16.424 -23.859  1.00 77.88           C
ATOM   1817  NZ  LYS A 328       2.437  17.698 -24.191  1.00 77.88           N
ATOM   1818  N   ASN A 329       3.552   9.208 -24.759  1.00 85.81           N
ATOM   1819  CA  ASN A 329       3.001   7.956 -25.276  1.00 85.81           C
ATOM   1820  C   ASN A 329       3.172   6.845 -24.244  1.00 85.81           C
ATOM   1821  CB  ASN A 329       3.657   7.596 -26.619  1.00 85.81           C
ATOM   1822  O   ASN A 329       4.243   6.253 -24.150  1.00 85.81           O
ATOM   1823  CG  ASN A 329       3.322   8.565 -27.731  1.00 85.81           C
ATOM   1824  ND2 ASN A 329       4.275   8.858 -28.583  1.00 85.81           N
ATOM   1825  OD1 ASN A 329       2.208   9.035 -27.884  1.00 85.81           O
ATOM   1826  N   TYR A 330       2.093   6.529 -23.532  1.00 91.38           N
ATOM   1827  CA  TYR A 330       2.093   5.511 -22.480  1.00 91.38           C
ATOM   1828  C   TYR A 330       1.617   4.166 -23.017  1.00 91.38           C
ATOM   1829  CB  TYR A 330       1.230   5.976 -21.300  1.00 91.38           C
ATOM   1830  O   TYR A 330       0.592   4.106 -23.702  1.00 91.38           O
ATOM   1831  CG  TYR A 330       1.574   7.379 -20.857  1.00 91.38           C
ATOM   1832  CD1 TYR A 330       2.686   7.579 -20.022  1.00 91.38           C
ATOM   1833  CD2 TYR A 330       0.845   8.483 -21.346  1.00 91.38           C
ATOM   1834  CE1 TYR A 330       3.084   8.884 -19.688  1.00 91.38           C
ATOM   1835  CE2 TYR A 330       1.258   9.790 -21.027  1.00 91.38           C
ATOM   1836  OH  TYR A 330       2.843  11.252 -19.987  1.00 91.38           O
ATOM   1837  CZ  TYR A 330       2.399   9.993 -20.219  1.00 91.38           C
ATOM   1838  N   SER A 331       2.338   3.099 -22.698  1.00 93.38           N
ATOM   1839  CA  SER A 331       1.928   1.706 -22.911  1.00 93.38           C
ATOM   1840  C   SER A 331       1.870   0.985 -21.565  1.00 93.38           C
ATOM   1841  CB  SER A 331       2.899   0.990 -23.851  1.00 93.38           C
ATOM   1842  O   SER A 331       2.592   1.367 -20.650  1.00 93.38           O
ATOM   1843  OG  SER A 331       3.124   1.767 -25.016  1.00 93.38           O
ATOM   1844  N   LEU A 332       1.038  -0.048 -21.448  1.00 95.38           N
ATOM   1845  CA  LEU A 332       0.926  -0.860 -20.232  1.00 95.38           C
ATOM   1846  C   LEU A 332       1.450  -2.262 -20.504  1.00 95.38           C
ATOM   1847  CB  LEU A 332      -0.546  -0.934 -19.784  1.00 95.38           C
ATOM   1848  O   LEU A 332       1.047  -2.862 -21.496  1.00 95.38           O
ATOM   1849  CG  LEU A 332      -0.797  -1.698 -18.470  1.00 95.38           C
ATOM   1850  CD1 LEU A 332      -0.081  -1.053 -17.288  1.00 95.38           C
ATOM   1851  CD2 LEU A 332      -2.299  -1.732 -18.179  1.00 95.38           C
ATOM   1852  N   ALA A 333       2.259  -2.801 -19.603  1.00 95.94           N
ATOM   1853  CA  ALA A 333       2.534  -4.226 -19.493  1.00 95.94           C
ATOM   1854  C   ALA A 333       2.041  -4.714 -18.125  1.00 95.94           C
ATOM   1855  CB  ALA A 333       4.036  -4.447 -19.692  1.00 95.94           C
ATOM   1856  O   ALA A 333       2.708  -4.491 -17.120  1.00 95.94           O
ATOM   1857  N   ALA A 334       0.862  -5.335 -18.078  1.00 96.12           N
ATOM   1858  CA  ALA A 334       0.289  -5.883 -16.847  1.00 96.12           C
ATOM   1859  C   ALA A 334       0.676  -7.357 -16.693  1.00 96.12           C
ATOM   1860  CB  ALA A 334      -1.230  -5.684 -16.873  1.00 96.12           C
ATOM   1861  O   ALA A 334       0.525  -8.120 -17.646  1.00 96.12           O
ATOM   1862  N   TYR A 335       1.174  -7.750 -15.525  1.00 96.62           N
ATOM   1863  CA  TYR A 335       1.656  -9.103 -15.253  1.00 96.62           C
ATOM   1864  C   TYR A 335       0.516 -10.120 -15.102  1.00 96.62           C
ATOM   1865  CB  TYR A 335       2.526  -9.053 -13.996  1.00 96.62           C
ATOM   1866  O   TYR A 335      -0.527  -9.813 -14.519  1.00 96.62           O
ATOM   1867  CG  TYR A 335       3.078 -10.395 -13.562  1.00 96.62           C
ATOM   1868  CD1 TYR A 335       2.427 -11.113 -12.540  1.00 96.62           C
ATOM   1869  CD2 TYR A 335       4.210 -10.941 -14.198  1.00 96.62           C
ATOM   1870  CE1 TYR A 335       2.890 -12.387 -12.165  1.00 96.62           C
ATOM   1871  CE2 TYR A 335       4.686 -12.209 -13.812  1.00 96.62           C
ATOM   1872  OH  TYR A 335       4.444 -14.188 -12.481  1.00 96.62           O
ATOM   1873  CZ  TYR A 335       4.016 -12.941 -12.810  1.00 96.62           C
ATOM   1874  N   ASN A 336       0.755 -11.337 -15.593  1.00 94.50           N
ATOM   1875  CA  ASN A 336      -0.084 -12.519 -15.416  1.00 94.50           C
ATOM   1876  C   ASN A 336       0.687 -13.607 -14.649  1.00 94.50           C
ATOM   1877  CB  ASN A 336      -0.475 -13.079 -16.791  1.00 94.50           C
ATOM   1878  O   ASN A 336       1.881 -13.809 -14.875  1.00 94.50           O
ATOM   1879  CG  ASN A 336      -1.258 -12.139 -17.681  1.00 94.50           C
ATOM   1880  ND2 ASN A 336      -0.882 -12.040 -18.936  1.00 94.50           N
ATOM   1881  OD1 ASN A 336      -2.250 -11.540 -17.302  1.00 94.50           O
ATOM   1882  N   ASP A 337      -0.014 -14.391 -13.829  1.00 89.44           N
ATOM   1883  CA  ASP A 337       0.585 -15.439 -12.985  1.00 89.44           C
ATOM   1884  C   ASP A 337       1.298 -16.565 -13.765  1.00 89.44           C
ATOM   1885  CB  ASP A 337      -0.507 -16.047 -12.091  1.00 89.44           C
ATOM   1886  O   ASP A 337       2.123 -17.289 -13.207  1.00 89.44           O
ATOM   1887  CG  ASP A 337      -1.051 -15.092 -11.020  1.00 89.44           C
ATOM   1888  OD1 ASP A 337      -0.378 -14.083 -10.705  1.00 89.44           O
ATOM   1889  OD2 ASP A 337      -2.142 -15.407 -10.502  1.00 89.44           O
ATOM   1890  N   ASP A 338       1.033 -16.706 -15.066  1.00 90.81           N
ATOM   1891  CA  ASP A 338       1.708 -17.656 -15.958  1.00 90.81           C
ATOM   1892  C   ASP A 338       3.064 -17.152 -16.491  1.00 90.81           C
ATOM   1893  CB  ASP A 338       0.752 -18.103 -17.077  1.00 90.81           C
ATOM   1894  O   ASP A 338       3.616 -17.735 -17.429  1.00 90.81           O
ATOM   1895  CG  ASP A 338       0.463 -17.026 -18.127  1.00 90.81           C
ATOM   1896  OD1 ASP A 338       0.765 -15.838 -17.870  1.00 90.81           O
ATOM   1897  OD2 ASP A 338      -0.087 -17.387 -19.190  1.00 90.81           O
ATOM   1898  N   LYS A 339       3.621 -16.099 -15.875  1.00 90.38           N
ATOM   1899  CA  LYS A 339       4.868 -15.423 -16.275  1.00 90.38           C
ATOM   1900  C   LYS A 339       4.783 -14.779 -17.658  1.00 90.38           C
ATOM   1901  CB  LYS A 339       6.091 -16.340 -16.116  1.00 90.38           C
ATOM   1902  O   LYS A 339       5.777 -14.677 -18.378  1.00 90.38           O
ATOM   1903  CG  LYS A 339       6.185 -16.914 -14.703  1.00 90.38           C
ATOM   1904  CD  LYS A 339       7.492 -17.683 -14.518  1.00 90.38           C
ATOM   1905  CE  LYS A 339       7.570 -18.066 -13.040  1.00 90.38           C
ATOM   1906  NZ  LYS A 339       8.937 -17.911 -12.505  1.00 90.38           N
ATOM   1907  N   SER A 340       3.587 -14.340 -18.029  1.00 94.06           N
ATOM   1908  CA  SER A 340       3.345 -13.524 -19.212  1.00 94.06           C
ATOM   1909  C   SER A 340       2.907 -12.111 -18.820  1.00 94.06           C
ATOM   1910  CB  SER A 340       2.353 -14.232 -20.144  1.00 94.06           C
ATOM   1911  O   SER A 340       2.670 -11.805 -17.653  1.00 94.06           O
ATOM   1912  OG  SER A 340       1.027 -14.089 -19.698  1.00 94.06           O
ATOM   1913  N   ILE A 341       2.808 -11.229 -19.809  1.00 95.81           N
ATOM   1914  CA  ILE A 341       2.237  -9.893 -19.666  1.00 95.81           C
ATOM   1915  C   ILE A 341       1.108  -9.686 -20.667  1.00 95.81           C
ATOM   1916  CB  ILE A 341       3.297  -8.780 -19.814  1.00 95.81           C
ATOM   1917  O   ILE A 341       1.198 -10.117 -21.817  1.00 95.81           O
ATOM   1918  CG1 ILE A 341       4.102  -8.881 -21.133  1.00 95.81           C
ATOM   1919  CG2 ILE A 341       4.230  -8.776 -18.595  1.00 95.81           C
ATOM   1920  CD1 ILE A 341       4.644  -7.528 -21.596  1.00 95.81           C
ATOM   1921  N   ASN A 342       0.081  -8.943 -20.273  1.00 94.88           N
ATOM   1922  CA  ASN A 342      -0.846  -8.318 -21.204  1.00 94.88           C
ATOM   1923  C   ASN A 342      -0.337  -6.923 -21.563  1.00 94.88           C
ATOM   1924  CB  ASN A 342      -2.251  -8.281 -20.608  1.00 94.88           C
ATOM   1925  O   ASN A 342      -0.277  -6.028 -20.719  1.00 94.88           O
ATOM   1926  CG  ASN A 342      -2.819  -9.668 -20.406  1.00 94.88           C
ATOM   1927  ND2 ASN A 342      -3.411  -9.912 -19.266  1.00 94.88           N
ATOM   1928  OD1 ASN A 342      -2.707 -10.541 -21.258  1.00 94.88           O
ATOM   1929  N   TYR A 343       0.019  -6.735 -22.832  1.00 93.88           N
ATOM   1930  CA  TYR A 343       0.592  -5.491 -23.323  1.00 93.88           C
ATOM   1931  C   TYR A 343      -0.432  -4.649 -24.094  1.00 93.88           C
ATOM   1932  CB  TYR A 343       1.829  -5.789 -24.164  1.00 93.88           C
ATOM   1933  O   TYR A 343      -0.907  -5.062 -25.158  1.00 93.88           O
ATOM   1934  CG  TYR A 343       2.488  -4.539 -24.697  1.00 93.88           C
ATOM   1935  CD1 TYR A 343       2.093  -4.023 -25.945  1.00 93.88           C
ATOM   1936  CD2 TYR A 343       3.448  -3.864 -23.920  1.00 93.88           C
ATOM   1937  CE1 TYR A 343       2.649  -2.824 -26.415  1.00 93.88           C
ATOM   1938  CE2 TYR A 343       4.009  -2.661 -24.387  1.00 93.88           C
ATOM   1939  OH  TYR A 343       4.083  -0.969 -26.096  1.00 93.88           O
ATOM   1940  CZ  TYR A 343       3.596  -2.142 -25.632  1.00 93.88           C
ATOM   1941  N   ILE A 344      -0.720  -3.443 -23.599  1.00 92.19           N
ATOM   1942  CA  ILE A 344      -1.548  -2.423 -24.255  1.00 92.19           C
ATOM   1943  C   ILE A 344      -0.638  -1.366 -24.882  1.00 92.19           C
ATOM   1944  CB  ILE A 344      -2.553  -1.771 -23.279  1.00 92.19           C
ATOM   1945  O   ILE A 344       0.132  -0.699 -24.193  1.00 92.19           O
ATOM   1946  CG1 ILE A 344      -3.410  -2.839 -22.566  1.00 92.19           C
ATOM   1947  CG2 ILE A 344      -3.447  -0.774 -24.038  1.00 92.19           C
ATOM   1948  CD1 ILE A 344      -4.442  -2.270 -21.589  1.00 92.19           C
ATOM   1949  N   SER A 345      -0.762  -1.171 -26.195  1.00 86.88           N
ATOM   1950  CA  SER A 345       0.048  -0.200 -26.937  1.00 86.88           C
ATOM   1951  C   SER A 345      -0.412   1.241 -26.717  1.00 86.88           C
ATOM   1952  CB  SER A 345       0.004  -0.520 -28.435  1.00 86.88           C
ATOM   1953  O   SER A 345      -1.609   1.537 -26.717  1.00 86.88           O
ATOM   1954  OG  SER A 345       0.689   0.460 -29.206  1.00 86.88           O
ATOM   1955  N   SER A 346       0.548   2.167 -26.740  1.00 80.00           N
ATOM   1956  CA  SER A 346       0.304   3.612 -26.797  1.00 80.00           C
ATOM   1957  C   SER A 346      -0.549   4.099 -27.985  1.00 80.00           C
ATOM   1958  CB  SER A 346       1.631   4.362 -26.789  1.00 80.00           C
ATOM   1959  O   SER A 346      -1.070   5.215 -27.982  1.00 80.00           O
ATOM   1960  OG  SER A 346       2.384   4.035 -27.945  1.00 80.00           O
ATOM   1961  N   THR A 347      -0.747   3.268 -29.007  1.00 74.94           N
ATOM   1962  CA  THR A 347      -1.589   3.599 -30.168  1.00 74.94           C
ATOM   1963  C   THR A 347      -2.994   3.007 -30.082  1.00 74.94           C
ATOM   1964  CB  THR A 347      -0.911   3.173 -31.471  1.00 74.94           C
ATOM   1965  O   THR A 347      -3.920   3.532 -30.701  1.00 74.94           O
ATOM   1966  CG2 THR A 347       0.428   3.883 -31.676  1.00 74.94           C
ATOM   1967  OG1 THR A 347      -0.690   1.780 -31.491  1.00 74.94           O
ATOM   1968  N   ASN A 348      -3.183   1.956 -29.279  1.00 72.19           N
ATOM   1969  CA  ASN A 348      -4.445   1.238 -29.148  1.00 72.19           C
ATOM   1970  C   ASN A 348      -4.706   0.867 -27.681  1.00 72.19           C
ATOM   1971  CB  ASN A 348      -4.431   0.010 -30.073  1.00 72.19           C
ATOM   1972  O   ASN A 348      -4.198  -0.128 -27.177  1.00 72.19           O
ATOM   1973  CG  ASN A 348      -5.773  -0.698 -30.081  1.00 72.19           C
ATOM   1974  ND2 ASN A 348      -5.883  -1.796 -30.788  1.00 72.19           N
ATOM   1975  OD1 ASN A 348      -6.742  -0.270 -29.473  1.00 72.19           O
ATOM   1976  N   TYR A 349      -5.541   1.679 -27.032  1.00 72.06           N
ATOM   1977  CA  TYR A 349      -5.881   1.610 -25.606  1.00 72.06           C
ATOM   1978  C   TYR A 349      -7.084   0.685 -25.321  1.00 72.06           C
ATOM   1979  CB  TYR A 349      -6.120   3.048 -25.094  1.00 72.06           C
ATOM   1980  O   TYR A 349      -7.750   0.849 -24.305  1.00 72.06           O
ATOM   1981  CG  TYR A 349      -4.881   3.846 -24.731  1.00 72.06           C
ATOM   1982  CD1 TYR A 349      -4.835   4.518 -23.495  1.00 72.06           C
ATOM   1983  CD2 TYR A 349      -3.800   3.990 -25.616  1.00 72.06           C
ATOM   1984  CE1 TYR A 349      -3.680   5.194 -23.066  1.00 72.06           C
ATOM   1985  CE2 TYR A 349      -2.686   4.745 -25.215  1.00 72.06           C
ATOM   1986  OH  TYR A 349      -1.459   5.940 -23.555  1.00 72.06           O
ATOM   1987  CZ  TYR A 349      -2.582   5.286 -23.927  1.00 72.06           C
ATOM   1988  N   ALA A 350      -7.442  -0.209 -26.250  1.00 64.19           N
ATOM   1989  CA  ALA A 350      -8.689  -0.973 -26.165  1.00 64.19           C
ATOM   1990  C   ALA A 350      -8.533  -2.351 -25.500  1.00 64.19           C
ATOM   1991  CB  ALA A 350      -9.293  -1.077 -27.570  1.00 64.19           C
ATOM   1992  O   ALA A 350      -9.373  -2.722 -24.690  1.00 64.19           O
ATOM   1993  N   PHE A 351      -7.492  -3.117 -25.845  1.00 71.69           N
ATOM   1994  CA  PHE A 351      -7.223  -4.434 -25.256  1.00 71.69           C
ATOM   1995  C   PHE A 351      -5.758  -4.826 -25.478  1.00 71.69           C
ATOM   1996  CB  PHE A 351      -8.160  -5.489 -25.865  1.00 71.69           C
ATOM   1997  O   PHE A 351      -5.184  -4.478 -26.516  1.00 71.69           O
ATOM   1998  CG  PHE A 351      -8.158  -6.802 -25.110  1.00 71.69           C
ATOM   1999  CD1 PHE A 351      -7.428  -7.903 -25.594  1.00 71.69           C
ATOM   2000  CD2 PHE A 351      -8.863  -6.913 -23.896  1.00 71.69           C
ATOM   2001  CE1 PHE A 351      -7.403  -9.106 -24.868  1.00 71.69           C
ATOM   2002  CE2 PHE A 351      -8.839  -8.118 -23.171  1.00 71.69           C
ATOM   2003  CZ  PHE A 351      -8.107  -9.215 -23.657  1.00 71.69           C
ATOM   2004  N   GLY A 352      -5.159  -5.519 -24.508  1.00 78.50           N
ATOM   2005  CA  GLY A 352      -3.765  -5.945 -24.570  1.00 78.50           C
ATOM   2006  C   GLY A 352      -3.596  -7.328 -25.192  1.00 78.50           C
ATOM   2007  O   GLY A 352      -4.433  -8.206 -25.011  1.00 78.50           O
ATOM   2008  N   ASN A 353      -2.503  -7.534 -25.924  1.00 88.25           N
ATOM   2009  CA  ASN A 353      -2.108  -8.872 -26.372  1.00 88.25           C
ATOM   2010  C   ASN A 353      -1.186  -9.510 -25.330  1.00 88.25           C
ATOM   2011  CB  ASN A 353      -1.425  -8.794 -27.745  1.00 88.25           C
ATOM   2012  O   ASN A 353      -0.381  -8.807 -24.719  1.00 88.25           O
ATOM   2013  CG  ASN A 353      -2.369  -8.464 -28.882  1.00 88.25           C
ATOM   2014  ND2 ASN A 353      -1.920  -7.685 -29.839  1.00 88.25           N
ATOM   2015  OD1 ASN A 353      -3.495  -8.914 -28.973  1.00 88.25           O
ATOM   2016  N   THR A 354      -1.271 -10.827 -25.168  1.00 93.12           N
ATOM   2017  CA  THR A 354      -0.437 -11.567 -24.216  1.00 93.12           C
ATOM   2018  C   THR A 354       0.931 -11.909 -24.811  1.00 93.12           C
ATOM   2019  CB  THR A 354      -1.154 -12.828 -23.721  1.00 93.12           C
ATOM   2020  O   THR A 354       1.017 -12.366 -25.954  1.00 93.12           O
ATOM   2021  CG2 THR A 354      -0.454 -13.467 -22.527  1.00 93.12           C
ATOM   2022  OG1 THR A 354      -2.475 -12.505 -23.344  1.00 93.12           O
ATOM   2023  N   TYR A 355       2.001 -11.711 -24.038  1.00 93.38           N
ATOM   2024  CA  TYR A 355       3.382 -12.013 -24.423  1.00 93.38           C
ATOM   2025  C   TYR A 355       4.166 -12.623 -23.261  1.00 93.38           C
ATOM   2026  CB  TYR A 355       4.101 -10.740 -24.892  1.00 93.38           C
ATOM   2027  O   TYR A 355       4.011 -12.203 -22.124  1.00 93.38           O
ATOM   2028  CG  TYR A 355       3.457 -10.044 -26.073  1.00 93.38           C
ATOM   2029  CD1 TYR A 355       3.740 -10.461 -27.388  1.00 93.38           C
ATOM   2030  CD2 TYR A 355       2.566  -8.982 -25.849  1.00 93.38           C
ATOM   2031  CE1 TYR A 355       3.144  -9.804 -28.482  1.00 93.38           C
ATOM   2032  CE2 TYR A 355       1.976  -8.319 -26.938  1.00 93.38           C
ATOM   2033  OH  TYR A 355       1.715  -8.038 -29.288  1.00 93.38           O
ATOM   2034  CZ  TYR A 355       2.266  -8.725 -28.253  1.00 93.38           C
ATOM   2035  N   ASN A 356       5.079 -13.549 -23.557  1.00 92.12           N
ATOM   2036  CA  ASN A 356       5.865 -14.271 -22.543  1.00 92.12           C
ATOM   2037  C   ASN A 356       7.256 -13.663 -22.308  1.00 92.12           C
ATOM   2038  CB  ASN A 356       5.957 -15.756 -22.933  1.00 92.12           C
ATOM   2039  O   ASN A 356       8.171 -14.359 -21.878  1.00 92.12           O
ATOM   2040  CG  ASN A 356       4.614 -16.436 -23.086  1.00 92.12           C
ATOM   2041  ND2 ASN A 356       4.590 -17.608 -23.671  1.00 92.12           N
ATOM   2042  OD1 ASN A 356       3.565 -15.936 -22.738  1.00 92.12           O
ATOM   2043  N   SER A 357       7.461 -12.408 -22.702  1.00 91.00           N
ATOM   2044  CA  SER A 357       8.728 -11.717 -22.483  1.00 91.00           C
ATOM   2045  C   SER A 357       8.516 -10.214 -22.413  1.00 91.00           C
ATOM   2046  CB  SER A 357       9.765 -12.077 -23.559  1.00 91.00           C
ATOM   2047  O   SER A 357       7.711  -9.659 -23.171  1.00 91.00           O
ATOM   2048  OG  SER A 357       9.471 -11.520 -24.832  1.00 91.00           O
ATOM   2049  N   LEU A 358       9.276  -9.575 -21.530  1.00 92.38           N
ATOM   2050  CA  LEU A 358       9.407  -8.133 -21.417  1.00 92.38           C
ATOM   2051  C   LEU A 358      10.858  -7.826 -21.042  1.00 92.38           C
ATOM   2052  CB  LEU A 358       8.423  -7.612 -20.358  1.00 92.38           C
ATOM   2053  O   LEU A 358      11.276  -8.131 -19.932  1.00 92.38           O
ATOM   2054  CG  LEU A 358       8.468  -6.081 -20.195  1.00 92.38           C
ATOM   2055  CD1 LEU A 358       7.975  -5.345 -21.445  1.00 92.38           C
ATOM   2056  CD2 LEU A 358       7.598  -5.664 -19.011  1.00 92.38           C
ATOM   2057  N   ASP A 359      11.618  -7.236 -21.961  1.00 90.81           N
ATOM   2058  CA  ASP A 359      13.041  -6.969 -21.754  1.00 90.81           C
ATOM   2059  C   ASP A 359      13.392  -5.509 -22.025  1.00 90.81           C
ATOM   2060  CB  ASP A 359      13.926  -7.836 -22.658  1.00 90.81           C
ATOM   2061  O   ASP A 359      12.948  -4.934 -23.023  1.00 90.81           O
ATOM   2062  CG  ASP A 359      13.553  -9.313 -22.726  1.00 90.81           C
ATOM   2063  OD1 ASP A 359      14.061 -10.085 -21.899  1.00 90.81           O
ATOM   2064  OD2 ASP A 359      12.985  -9.723 -23.774  1.00 90.81           O
ATOM   2065  N   VAL A 360      14.304  -4.947 -21.235  1.00 87.25           N
ATOM   2066  CA  VAL A 360      15.033  -3.733 -21.622  1.00 87.25           C
ATOM   2067  C   VAL A 360      16.281  -4.144 -22.396  1.00 87.25           C
ATOM   2068  CB  VAL A 360      15.372  -2.829 -20.427  1.00 87.25           C
ATOM   2069  O   VAL A 360      17.174  -4.808 -21.873  1.00 87.25           O
ATOM   2070  CG1 VAL A 360      15.986  -1.513 -20.927  1.00 87.25           C
ATOM   2071  CG2 VAL A 360      14.119  -2.492 -19.615  1.00 87.25           C
ATOM   2072  N   MET A 361      16.345  -3.761 -23.667  1.00 87.44           N
ATOM   2073  CA  MET A 361      17.451  -4.056 -24.569  1.00 87.44           C
ATOM   2074  C   MET A 361      18.368  -2.852 -24.740  1.00 87.44           C
ATOM   2075  CB  MET A 361      16.941  -4.484 -25.943  1.00 87.44           C
ATOM   2076  O   MET A 361      17.929  -1.760 -25.108  1.00 87.44           O
ATOM   2077  CG  MET A 361      16.125  -5.776 -25.923  1.00 87.44           C
ATOM   2078  SD  MET A 361      15.886  -6.484 -27.579  1.00 87.44           S
ATOM   2079  CE  MET A 361      15.141  -5.073 -28.443  1.00 87.44           C
ATOM   2080  N   ILE A 362      19.666  -3.100 -24.594  1.00 84.69           N
ATOM   2081  CA  ILE A 362      20.723  -2.127 -24.858  1.00 84.69           C
ATOM   2082  C   ILE A 362      21.427  -2.559 -26.138  1.00 84.69           C
ATOM   2083  CB  ILE A 362      21.693  -2.020 -23.664  1.00 84.69           C
ATOM   2084  O   ILE A 362      22.040  -3.626 -26.201  1.00 84.69           O
ATOM   2085  CG1 ILE A 362      20.946  -1.748 -22.336  1.00 84.69           C
ATOM   2086  CG2 ILE A 362      22.719  -0.907 -23.947  1.00 84.69           C
ATOM   2087  CD1 ILE A 362      21.820  -1.987 -21.104  1.00 84.69           C
ATOM   2088  N   THR A 363      21.317  -1.750 -27.187  1.00 82.12           N
ATOM   2089  CA  THR A 363      21.961  -2.013 -28.478  1.00 82.12           C
ATOM   2090  C   THR A 363      23.198  -1.144 -28.624  1.00 82.12           C
ATOM   2091  CB  THR A 363      20.983  -1.794 -29.635  1.00 82.12           C
ATOM   2092  O   THR A 363      23.115   0.077 -28.506  1.00 82.12           O
ATOM   2093  CG2 THR A 363      21.575  -2.098 -31.012  1.00 82.12           C
ATOM   2094  OG1 THR A 363      19.881  -2.656 -29.462  1.00 82.12           O
ATOM   2095  N   GLN A 364      24.326  -1.780 -28.937  1.00 78.50           N
ATOM   2096  CA  GLN A 364      25.585  -1.133 -29.290  1.00 78.50           C
ATOM   2097  C   GLN A 364      25.935  -1.480 -30.742  1.00 78.50           C
ATOM   2098  CB  GLN A 364      26.689  -1.587 -28.316  1.00 78.50           C
ATOM   2099  O   GLN A 364      25.888  -2.647 -31.124  1.00 78.50           O
ATOM   2100  CG  GLN A 364      28.046  -1.011 -28.745  1.00 78.50           C
ATOM   2101  CD  GLN A 364      29.236  -1.422 -27.899  1.00 78.50           C
ATOM   2102  NE2 GLN A 364      30.410  -1.032 -28.341  1.00 78.50           N
ATOM   2103  OE1 GLN A 364      29.142  -2.078 -26.878  1.00 78.50           O
ATOM   2104  N   ASP A 365      26.336  -0.485 -31.540  1.00 66.00           N
ATOM   2105  CA  ASP A 365      27.021  -0.677 -32.831  1.00 66.00           C
ATOM   2106  C   ASP A 365      26.355  -1.693 -33.775  1.00 66.00           C
ATOM   2107  CB  ASP A 365      28.527  -0.949 -32.603  1.00 66.00           C
ATOM   2108  O   ASP A 365      27.048  -2.392 -34.508  1.00 66.00           O
ATOM   2109  CG  ASP A 365      29.195   0.209 -31.870  1.00 66.00           C
ATOM   2110  OD1 ASP A 365      28.707   1.341 -32.036  1.00 66.00           O
ATOM   2111  OD2 ASP A 365      30.173   0.032 -31.104  1.00 66.00           O
ATOM   2112  N   SER A 366      25.013  -1.748 -33.773  1.00 67.25           N
ATOM   2113  CA  SER A 366      24.110  -2.642 -34.535  1.00 67.25           C
ATOM   2114  C   SER A 366      23.745  -4.010 -33.936  1.00 67.25           C
ATOM   2115  CB  SER A 366      24.505  -2.766 -36.015  1.00 67.25           C
ATOM   2116  O   SER A 366      22.898  -4.696 -34.508  1.00 67.25           O
ATOM   2117  OG  SER A 366      25.612  -3.621 -36.203  1.00 67.25           O
ATOM   2118  N   SER A 367      24.277  -4.384 -32.771  1.00 69.62           N
ATOM   2119  CA  SER A 367      23.905  -5.621 -32.065  1.00 69.62           C
ATOM   2120  C   SER A 367      23.359  -5.349 -30.667  1.00 69.62           C
ATOM   2121  CB  SER A 367      25.088  -6.589 -31.995  1.00 69.62           C
ATOM   2122  O   SER A 367      23.891  -4.510 -29.940  1.00 69.62           O
ATOM   2123  OG  SER A 367      26.208  -6.004 -31.362  1.00 69.62           O
ATOM   2124  N   THR A 368      22.316  -6.079 -30.267  1.00 69.88           N
ATOM   2125  CA  THR A 368      21.879  -6.110 -28.866  1.00 69.88           C
ATOM   2126  C   THR A 368      23.019  -6.659 -28.018  1.00 69.88           C
ATOM   2127  CB  THR A 368      20.621  -6.965 -28.681  1.00 69.88           C
ATOM   2128  O   THR A 368      23.470  -7.782 -28.235  1.00 69.88           O
ATOM   2129  CG2 THR A 368      20.070  -6.880 -27.258  1.00 69.88           C
ATOM   2130  OG1 THR A 368      19.616  -6.507 -29.558  1.00 69.88           O
ATOM   2131  N   HIS A 369      23.507  -5.836 -27.097  1.00 67.69           N
ATOM   2132  CA  HIS A 369      24.634  -6.153 -26.233  1.00 67.69           C
ATOM   2133  C   HIS A 369      24.154  -6.780 -24.920  1.00 67.69           C
ATOM   2134  CB  HIS A 369      25.454  -4.873 -26.019  1.00 67.69           C
ATOM   2135  O   HIS A 369      24.683  -7.805 -24.501  1.00 67.69           O
ATOM   2136  CG  HIS A 369      26.842  -5.163 -25.520  1.00 67.69           C
ATOM   2137  CD2 HIS A 369      27.386  -4.796 -24.319  1.00 67.69           C
ATOM   2138  ND1 HIS A 369      27.812  -5.851 -26.211  1.00 67.69           N
ATOM   2139  CE1 HIS A 369      28.909  -5.905 -25.440  1.00 67.69           C
ATOM   2140  NE2 HIS A 369      28.699  -5.279 -24.276  1.00 67.69           N
ATOM   2141  N   TYR A 370      23.082  -6.226 -24.345  1.00 80.12           N
ATOM   2142  CA  TYR A 370      22.427  -6.738 -23.142  1.00 80.12           C
ATOM   2143  C   TYR A 370      20.903  -6.739 -23.300  1.00 80.12           C
ATOM   2144  CB  TYR A 370      22.852  -5.900 -21.929  1.00 80.12           C
ATOM   2145  O   TYR A 370      20.342  -5.905 -24.017  1.00 80.12           O
ATOM   2146  CG  TYR A 370      24.320  -6.012 -21.552  1.00 80.12           C
ATOM   2147  CD1 TYR A 370      24.835  -7.256 -21.142  1.00 80.12           C
ATOM   2148  CD2 TYR A 370      25.156  -4.876 -21.553  1.00 80.12           C
ATOM   2149  CE1 TYR A 370      26.178  -7.369 -20.738  1.00 80.12           C
ATOM   2150  CE2 TYR A 370      26.490  -4.979 -21.105  1.00 80.12           C
ATOM   2151  OH  TYR A 370      28.265  -6.347 -20.197  1.00 80.12           O
ATOM   2152  CZ  TYR A 370      27.005  -6.228 -20.697  1.00 80.12           C
ATOM   2153  N   ALA A 371      20.250  -7.678 -22.619  1.00 82.00           N
ATOM   2154  CA  ALA A 371      18.806  -7.734 -22.434  1.00 82.00           C
ATOM   2155  C   ALA A 371      18.536  -8.038 -20.957  1.00 82.00           C
ATOM   2156  CB  ALA A 371      18.203  -8.795 -23.365  1.00 82.00           C
ATOM   2157  O   ALA A 371      19.033  -9.043 -20.448  1.00 82.00           O
ATOM   2158  N   VAL A 372      17.802  -7.152 -20.289  1.00 82.12           N
ATOM   2159  CA  VAL A 372      17.430  -7.291 -18.879  1.00 82.12           C
ATOM   2160  C   VAL A 372      15.962  -7.679 -18.811  1.00 82.12           C
ATOM   2161  CB  VAL A 372      17.702  -6.000 -18.085  1.00 82.12           C
ATOM   2162  O   VAL A 372      15.117  -6.917 -19.279  1.00 82.12           O
ATOM   2163  CG1 VAL A 372      17.397  -6.221 -16.598  1.00 82.12           C
ATOM   2164  CG2 VAL A 372      19.168  -5.566 -18.226  1.00 82.12           C
ATOM   2165  N   ASP A 373      15.685  -8.855 -18.255  1.00 85.75           N
ATOM   2166  CA  ASP A 373      14.330  -9.379 -18.092  1.00 85.75           C
ATOM   2167  C   ASP A 373      13.603  -8.636 -16.964  1.00 85.75           C
ATOM   2168  CB  ASP A 373      14.388 -10.894 -17.834  1.00 85.75           C
ATOM   2169  O   ASP A 373      14.103  -8.527 -15.844  1.00 85.75           O
ATOM   2170  CG  ASP A 373      13.014 -11.579 -17.857  1.00 85.75           C
ATOM   2171  OD1 ASP A 373      11.985 -10.874 -17.992  1.00 85.75           O
ATOM   2172  OD2 ASP A 373      12.992 -12.824 -17.763  1.00 85.75           O
ATOM   2173  N   MET A 374      12.420  -8.111 -17.270  1.00 87.88           N
ATOM   2174  CA  MET A 374      11.564  -7.411 -16.317  1.00 87.88           C
ATOM   2175  C   MET A 374      10.492  -8.310 -15.696  1.00 87.88           C
ATOM   2176  CB  MET A 374      10.885  -6.238 -17.017  1.00 87.88           C
ATOM   2177  O   MET A 374       9.867  -7.912 -14.715  1.00 87.88           O
ATOM   2178  CG  MET A 374      11.860  -5.146 -17.464  1.00 87.88           C
ATOM   2179  SD  MET A 374      11.033  -3.736 -18.249  1.00 87.88           S
ATOM   2180  CE  MET A 374      10.068  -3.100 -16.850  1.00 87.88           C
ATOM   2181  N   ILE A 375      10.247  -9.504 -16.243  1.00 90.88           N
ATOM   2182  CA  ILE A 375       9.208 -10.414 -15.745  1.00 90.88           C
ATOM   2183  C   ILE A 375       9.503 -10.824 -14.301  1.00 90.88           C
ATOM   2184  CB  ILE A 375       9.073 -11.644 -16.672  1.00 90.88           C
ATOM   2185  O   ILE A 375       8.586 -10.845 -13.487  1.00 90.88           O
ATOM   2186  CG1 ILE A 375       8.600 -11.265 -18.096  1.00 90.88           C
ATOM   2187  CG2 ILE A 375       8.134 -12.709 -16.077  1.00 90.88           C
ATOM   2188  CD1 ILE A 375       7.157 -10.752 -18.202  1.00 90.88           C
ATOM   2189  N   GLU A 376      10.768 -11.080 -13.955  1.00 84.81           N
ATOM   2190  CA  GLU A 376      11.158 -11.425 -12.579  1.00 84.81           C
ATOM   2191  C   GLU A 376      10.849 -10.295 -11.587  1.00 84.81           C
ATOM   2192  CB  GLU A 376      12.656 -11.764 -12.504  1.00 84.81           C
ATOM   2193  O   GLU A 376      10.364 -10.554 -10.484  1.00 84.81           O
ATOM   2194  CG  GLU A 376      13.028 -13.042 -13.274  1.00 84.81           C
ATOM   2195  CD  GLU A 376      14.472 -13.517 -13.011  1.00 84.81           C
ATOM   2196  OE1 GLU A 376      14.766 -14.687 -13.357  1.00 84.81           O
ATOM   2197  OE2 GLU A 376      15.276 -12.748 -12.434  1.00 84.81           O
ATOM   2198  N   LEU A 377      11.076  -9.039 -11.989  1.00 84.56           N
ATOM   2199  CA  LEU A 377      10.748  -7.870 -11.174  1.00 84.56           C
ATOM   2200  C   LEU A 377       9.236  -7.773 -10.939  1.00 84.56           C
ATOM   2201  CB  LEU A 377      11.312  -6.606 -11.848  1.00 84.56           C
ATOM   2202  O   LEU A 377       8.796  -7.616  -9.800  1.00 84.56           O
ATOM   2203  CG  LEU A 377      11.071  -5.311 -11.051  1.00 84.56           C
ATOM   2204  CD1 LEU A 377      11.732  -5.339  -9.672  1.00 84.56           C
ATOM   2205  CD2 LEU A 377      11.642  -4.127 -11.829  1.00 84.56           C
ATOM   2206  N   LEU A 378       8.442  -7.916 -12.004  1.00 91.38           N
ATOM   2207  CA  LEU A 378       6.982  -7.889 -11.918  1.00 91.38           C
ATOM   2208  C   LEU A 378       6.431  -9.055 -11.083  1.00 91.38           C
ATOM   2209  CB  LEU A 378       6.378  -7.891 -13.332  1.00 91.38           C
ATOM   2210  O   LEU A 378       5.510  -8.847 -10.292  1.00 91.38           O
ATOM   2211  CG  LEU A 378       6.683  -6.647 -14.189  1.00 91.38           C
ATOM   2212  CD1 LEU A 378       6.011  -6.794 -15.558  1.00 91.38           C
ATOM   2213  CD2 LEU A 378       6.181  -5.355 -13.546  1.00 91.38           C
ATOM   2214  N   GLU A 379       7.013 -10.252 -11.195  1.00 90.06           N
ATOM   2215  CA  GLU A 379       6.667 -11.412 -10.363  1.00 90.06           C
ATOM   2216  C   GLU A 379       6.910 -11.111  -8.873  1.00 90.06           C
ATOM   2217  CB  GLU A 379       7.467 -12.657 -10.824  1.00 90.06           C
ATOM   2218  O   GLU A 379       6.053 -11.399  -8.037  1.00 90.06           O
ATOM   2219  CG  GLU A 379       7.064 -13.931 -10.055  1.00 90.06           C
ATOM   2220  CD  GLU A 379       7.918 -15.193 -10.316  1.00 90.06           C
ATOM   2221  OE1 GLU A 379       7.966 -16.046  -9.391  1.00 90.06           O
ATOM   2222  OE2 GLU A 379       8.525 -15.390 -11.397  1.00 90.06           O
ATOM   2223  N   GLY A 380       8.052 -10.503  -8.529  1.00 83.44           N
ATOM   2224  CA  GLY A 380       8.361 -10.090  -7.156  1.00 83.44           C
ATOM   2225  C   GLY A 380       7.348  -9.086  -6.602  1.00 83.44           C
ATOM   2226  O   GLY A 380       6.795  -9.291  -5.523  1.00 83.44           O
ATOM   2227  N   TYR A 381       7.025  -8.049  -7.377  1.00 87.56           N
ATOM   2228  CA  TYR A 381       5.991  -7.075  -7.013  1.00 87.56           C
ATOM   2229  C   TYR A 381       4.611  -7.712  -6.826  1.00 87.56           C
ATOM   2230  CB  TYR A 381       5.913  -5.987  -8.089  1.00 87.56           C
ATOM   2231  O   TYR A 381       3.893  -7.368  -5.889  1.00 87.56           O
ATOM   2232  CG  TYR A 381       6.734  -4.770  -7.755  1.00 87.56           C
ATOM   2233  CD1 TYR A 381       6.089  -3.646  -7.207  1.00 87.56           C
ATOM   2234  CD2 TYR A 381       8.124  -4.760  -7.979  1.00 87.56           C
ATOM   2235  CE1 TYR A 381       6.839  -2.513  -6.867  1.00 87.56           C
ATOM   2236  CE2 TYR A 381       8.877  -3.624  -7.637  1.00 87.56           C
ATOM   2237  OH  TYR A 381       8.930  -1.449  -6.642  1.00 87.56           O
ATOM   2238  CZ  TYR A 381       8.230  -2.517  -7.057  1.00 87.56           C
ATOM   2239  N   LYS A 382       4.233  -8.668  -7.682  1.00 91.12           N
ATOM   2240  CA  LYS A 382       2.952  -9.374  -7.565  1.00 91.12           C
ATOM   2241  C   LYS A 382       2.847 -10.141  -6.245  1.00 91.12           C
ATOM   2242  CB  LYS A 382       2.749 -10.286  -8.783  1.00 91.12           C
ATOM   2243  O   LYS A 382       1.817 -10.046  -5.585  1.00 91.12           O
ATOM   2244  CG  LYS A 382       1.455 -11.113  -8.731  1.00 91.12           C
ATOM   2245  CD  LYS A 382       0.181 -10.259  -8.624  1.00 91.12           C
ATOM   2246  CE  LYS A 382      -1.058 -11.132  -8.851  1.00 91.12           C
ATOM   2247  NZ  LYS A 382      -1.274 -12.101  -7.755  1.00 91.12           N
ATOM   2248  N   LYS A 383       3.914 -10.825  -5.818  1.00 85.81           N
ATOM   2249  CA  LYS A 383       3.947 -11.529  -4.519  1.00 85.81           C
ATOM   2250  C   LYS A 383       3.679 -10.584  -3.350  1.00 85.81           C
ATOM   2251  CB  LYS A 383       5.303 -12.218  -4.317  1.00 85.81           C
ATOM   2252  O   LYS A 383       2.930 -10.920  -2.441  1.00 85.81           O
ATOM   2253  CG  LYS A 383       5.460 -13.421  -5.249  1.00 85.81           C
ATOM   2254  CD  LYS A 383       6.890 -13.965  -5.215  1.00 85.81           C
ATOM   2255  CE  LYS A 383       6.973 -15.071  -6.269  1.00 85.81           C
ATOM   2256  NZ  LYS A 383       8.366 -15.385  -6.653  1.00 85.81           N
ATOM   2257  N   MET A 384       4.240  -9.383  -3.400  1.00 84.06           N
ATOM   2258  CA  MET A 384       4.004  -8.364  -2.383  1.00 84.06           C
ATOM   2259  C   MET A 384       2.560  -7.842  -2.394  1.00 84.06           C
ATOM   2260  CB  MET A 384       5.008  -7.257  -2.638  1.00 84.06           C
ATOM   2261  O   MET A 384       1.961  -7.686  -1.330  1.00 84.06           O
ATOM   2262  CG  MET A 384       4.867  -6.082  -1.685  1.00 84.06           C
ATOM   2263  SD  MET A 384       5.934  -4.771  -2.272  1.00 84.06           S
ATOM   2264  CE  MET A 384       4.916  -4.015  -3.565  1.00 84.06           C
ATOM   2265  N   ILE A 385       1.972  -7.618  -3.576  1.00 91.00           N
ATOM   2266  CA  ILE A 385       0.544  -7.278  -3.704  1.00 91.00           C
ATOM   2267  C   ILE A 385      -0.324  -8.374  -3.063  1.00 91.00           C
ATOM   2268  CB  ILE A 385       0.167  -7.038  -5.188  1.00 91.00           C
ATOM   2269  O   ILE A 385      -1.285  -8.059  -2.360  1.00 91.00           O
ATOM   2270  CG1 ILE A 385       0.883  -5.788  -5.748  1.00 91.00           C
ATOM   2271  CG2 ILE A 385      -1.355  -6.882  -5.374  1.00 91.00           C
ATOM   2272  CD1 ILE A 385       0.814  -5.693  -7.277  1.00 91.00           C
ATOM   2273  N   ASP A 386       0.038  -9.648  -3.237  1.00 89.06           N
ATOM   2274  CA  ASP A 386      -0.677 -10.785  -2.644  1.00 89.06           C
ATOM   2275  C   ASP A 386      -0.561 -10.832  -1.109  1.00 89.06           C
ATOM   2276  CB  ASP A 386      -0.191 -12.102  -3.278  1.00 89.06           C
ATOM   2277  O   ASP A 386      -1.552 -11.089  -0.419  1.00 89.06           O
ATOM   2278  CG  ASP A 386      -0.563 -12.217  -4.758  1.00 89.06           C
ATOM   2279  OD1 ASP A 386      -1.613 -11.662  -5.161  1.00 89.06           O
ATOM   2280  OD2 ASP A 386       0.162 -12.889  -5.529  1.00 89.06           O
ATOM   2281  N   VAL A 387       0.612 -10.515  -0.552  1.00 84.69           N
ATOM   2282  CA  VAL A 387       0.823 -10.390   0.905  1.00 84.69           C
ATOM   2283  C   VAL A 387      -0.023  -9.256   1.493  1.00 84.69           C
ATOM   2284  CB  VAL A 387       2.320 -10.176   1.209  1.00 84.69           C
ATOM   2285  O   VAL A 387      -0.702  -9.423   2.514  1.00 84.69           O
ATOM   2286  CG1 VAL A 387       2.569  -9.725   2.652  1.00 84.69           C
ATOM   2287  CG2 VAL A 387       3.099 -11.474   0.975  1.00 84.69           C
ATOM   2288  N   VAL A 388      -0.039  -8.100   0.826  1.00 88.31           N
ATOM   2289  CA  VAL A 388      -0.880  -6.958   1.207  1.00 88.31           C
ATOM   2290  C   VAL A 388      -2.358  -7.337   1.176  1.00 88.31           C
ATOM   2291  CB  VAL A 388      -0.593  -5.760   0.284  1.00 88.31           C
ATOM   2292  O   VAL A 388      -3.079  -7.086   2.144  1.00 88.31           O
ATOM   2293  CG1 VAL A 388      -1.729  -4.731   0.313  1.00 88.31           C
ATOM   2294  CG2 VAL A 388       0.732  -5.106   0.690  1.00 88.31           C
ATOM   2295  N   LYS A 389      -2.808  -7.985   0.097  1.00 90.25           N
ATOM   2296  CA  LYS A 389      -4.191  -8.448  -0.049  1.00 90.25           C
ATOM   2297  C   LYS A 389      -4.579  -9.424   1.063  1.00 90.25           C
ATOM   2298  CB  LYS A 389      -4.350  -9.064  -1.442  1.00 90.25           C
ATOM   2299  O   LYS A 389      -5.648  -9.283   1.647  1.00 90.25           O
ATOM   2300  CG  LYS A 389      -5.800  -9.479  -1.701  1.00 90.25           C
ATOM   2301  CD  LYS A 389      -5.930 -10.045  -3.113  1.00 90.25           C
ATOM   2302  CE  LYS A 389      -7.353 -10.568  -3.286  1.00 90.25           C
ATOM   2303  NZ  LYS A 389      -7.521 -11.226  -4.599  1.00 90.25           N
ATOM   2304  N   THR A 390      -3.684 -10.339   1.425  1.00 87.12           N
ATOM   2305  CA  THR A 390      -3.898 -11.273   2.541  1.00 87.12           C
ATOM   2306  C   THR A 390      -4.058 -10.533   3.871  1.00 87.12           C
ATOM   2307  CB  THR A 390      -2.732 -12.267   2.635  1.00 87.12           C
ATOM   2308  O   THR A 390      -4.939 -10.858   4.667  1.00 87.12           O
ATOM   2309  CG2 THR A 390      -2.943 -13.304   3.739  1.00 87.12           C
ATOM   2310  OG1 THR A 390      -2.606 -12.971   1.422  1.00 87.12           O
ATOM   2311  N   THR A 391      -3.242  -9.502   4.115  1.00 87.31           N
ATOM   2312  CA  THR A 391      -3.333  -8.679   5.333  1.00 87.31           C
ATOM   2313  C   THR A 391      -4.668  -7.947   5.406  1.00 87.31           C
ATOM   2314  CB  THR A 391      -2.182  -7.661   5.397  1.00 87.31           C
ATOM   2315  O   THR A 391      -5.315  -7.934   6.454  1.00 87.31           O
ATOM   2316  CG2 THR A 391      -2.193  -6.788   6.658  1.00 87.31           C
ATOM   2317  OG1 THR A 391      -0.946  -8.336   5.376  1.00 87.31           O
ATOM   2318  N   LEU A 392      -5.095  -7.374   4.284  1.00 91.38           N
ATOM   2319  CA  LEU A 392      -6.377  -6.702   4.128  1.00 91.38           C
ATOM   2320  C   LEU A 392      -7.555  -7.645   4.408  1.00 91.38           C
ATOM   2321  CB  LEU A 392      -6.413  -6.148   2.694  1.00 91.38           C
ATOM   2322  O   LEU A 392      -8.402  -7.348   5.250  1.00 91.38           O
ATOM   2323  CG  LEU A 392      -5.769  -4.774   2.518  1.00 91.38           C
ATOM   2324  CD1 LEU A 392      -5.662  -4.470   1.024  1.00 91.38           C
ATOM   2325  CD2 LEU A 392      -6.613  -3.680   3.169  1.00 91.38           C
ATOM   2326  N   GLU A 393      -7.582  -8.811   3.763  1.00 90.31           N
ATOM   2327  CA  GLU A 393      -8.644  -9.807   3.932  1.00 90.31           C
ATOM   2328  C   GLU A 393      -8.718 -10.320   5.376  1.00 90.31           C
ATOM   2329  CB  GLU A 393      -8.426 -10.966   2.945  1.00 90.31           C
ATOM   2330  O   GLU A 393      -9.796 -10.319   5.972  1.00 90.31           O
ATOM   2331  CG  GLU A 393      -8.754 -10.563   1.495  1.00 90.31           C
ATOM   2332  CD  GLU A 393      -8.423 -11.648   0.454  1.00 90.31           C
ATOM   2333  OE1 GLU A 393      -8.776 -11.438  -0.735  1.00 90.31           O
ATOM   2334  OE2 GLU A 393      -7.823 -12.682   0.818  1.00 90.31           O
ATOM   2335  N   LYS A 394      -7.582 -10.682   5.988  1.00 87.62           N
ATOM   2336  CA  LYS A 394      -7.542 -11.152   7.386  1.00 87.62           C
ATOM   2337  C   LYS A 394      -7.966 -10.073   8.380  1.00 87.62           C
ATOM   2338  CB  LYS A 394      -6.138 -11.671   7.730  1.00 87.62           C
ATOM   2339  O   LYS A 394      -8.637 -10.378   9.370  1.00 87.62           O
ATOM   2340  CG  LYS A 394      -5.856 -13.029   7.072  1.00 87.62           C
ATOM   2341  CD  LYS A 394      -4.487 -13.579   7.494  1.00 87.62           C
ATOM   2342  CE  LYS A 394      -4.209 -14.904   6.768  1.00 87.62           C
ATOM   2343  NZ  LYS A 394      -4.142 -16.080   7.669  1.00 87.62           N
ATOM   2344  N   SER A 395      -7.607  -8.818   8.123  1.00 90.75           N
ATOM   2345  CA  SER A 395      -8.005  -7.690   8.969  1.00 90.75           C
ATOM   2346  C   SER A 395      -9.510  -7.425   8.882  1.00 90.75           C
ATOM   2347  CB  SER A 395      -7.200  -6.440   8.613  1.00 90.75           C
ATOM   2348  O   SER A 395     -10.165  -7.289   9.916  1.00 90.75           O
ATOM   2349  OG  SER A 395      -5.818  -6.690   8.780  1.00 90.75           O
ATOM   2350  N   ASN A 396     -10.082  -7.463   7.675  1.00 92.38           N
ATOM   2351  CA  ASN A 396     -11.524  -7.340   7.457  1.00 92.38           C
ATOM   2352  C   ASN A 396     -12.309  -8.501   8.090  1.00 92.38           C
ATOM   2353  CB  ASN A 396     -11.768  -7.240   5.948  1.00 92.38           C
ATOM   2354  O   ASN A 396     -13.301  -8.273   8.773  1.00 92.38           O
ATOM   2355  CG  ASN A 396     -13.211  -6.900   5.631  1.00 92.38           C
ATOM   2356  ND2 ASN A 396     -13.988  -7.833   5.131  1.00 92.38           N
ATOM   2357  OD1 ASN A 396     -13.653  -5.785   5.817  1.00 92.38           O
ATOM   2358  N   VAL A 397     -11.833  -9.744   7.946  1.00 87.44           N
ATOM   2359  CA  VAL A 397     -12.440 -10.926   8.588  1.00 87.44           C
ATOM   2360  C   VAL A 397     -12.436 -10.806  10.114  1.00 87.44           C
ATOM   2361  CB  VAL A 397     -11.715 -12.211   8.135  1.00 87.44           C
ATOM   2362  O   VAL A 397     -13.419 -11.160  10.763  1.00 87.44           O
ATOM   2363  CG1 VAL A 397     -12.064 -13.434   8.991  1.00 87.44           C
ATOM   2364  CG2 VAL A 397     -12.094 -12.553   6.688  1.00 87.44           C
ATOM   2365  N   SER A 398     -11.353 -10.289  10.699  1.00 87.12           N
ATOM   2366  CA  SER A 398     -11.250 -10.097  12.153  1.00 87.12           C
ATOM   2367  C   SER A 398     -12.225  -9.032  12.657  1.00 87.12           C
ATOM   2368  CB  SER A 398      -9.824  -9.714  12.546  1.00 87.12           C
ATOM   2369  O   SER A 398     -12.897  -9.236  13.669  1.00 87.12           O
ATOM   2370  OG  SER A 398      -8.930 -10.701  12.078  1.00 87.12           O
ATOM   2371  N   ALA A 399     -12.352  -7.927  11.919  1.00 90.31           N
ATOM   2372  CA  ALA A 399     -13.327  -6.877  12.189  1.00 90.31           C
ATOM   2373  C   ALA A 399     -14.777  -7.376  12.080  1.00 90.31           C
ATOM   2374  CB  ALA A 399     -13.059  -5.731  11.215  1.00 90.31           C
ATOM   2375  O   ALA A 399     -15.572  -7.129  12.987  1.00 90.31           O
ATOM   2376  N   ALA A 400     -15.104  -8.120  11.020  1.00 88.44           N
ATOM   2377  CA  ALA A 400     -16.424  -8.718  10.826  1.00 88.44           C
ATOM   2378  C   ALA A 400     -16.780  -9.689  11.967  1.00 88.44           C
ATOM   2379  CB  ALA A 400     -16.436  -9.417   9.463  1.00 88.44           C
ATOM   2380  O   ALA A 400     -17.853  -9.596  12.562  1.00 88.44           O
ATOM   2381  N   ALA A 401     -15.836 -10.552  12.364  1.00 82.62           N
ATOM   2382  CA  ALA A 401     -16.033 -11.479  13.476  1.00 82.62           C
ATOM   2383  C   ALA A 401     -16.265 -10.748  14.810  1.00 82.62           C
ATOM   2384  CB  ALA A 401     -14.825 -12.419  13.555  1.00 82.62           C
ATOM   2385  O   ALA A 401     -17.115 -11.162  15.601  1.00 82.62           O
ATOM   2386  N   ALA A 402     -15.543  -9.650  15.066  1.00 86.00           N
ATOM   2387  CA  ALA A 402     -15.785  -8.808  16.235  1.00 86.00           C
ATOM   2388  C   ALA A 402     -17.203  -8.204  16.202  1.00 86.00           C
ATOM   2389  CB  ALA A 402     -14.692  -7.733  16.317  1.00 86.00           C
ATOM   2390  O   ALA A 402     -17.926  -8.295  17.198  1.00 86.00           O
ATOM   2391  N   TRP A 403     -17.630  -7.678  15.048  1.00 89.25           N
ATOM   2392  CA  TRP A 403     -18.968  -7.113  14.841  1.00 89.25           C
ATOM   2393  C   TRP A 403     -20.088  -8.132  15.094  1.00 89.25           C
ATOM   2394  CB  TRP A 403     -19.069  -6.539  13.422  1.00 89.25           C
ATOM   2395  O   TRP A 403     -21.068  -7.806  15.768  1.00 89.25           O
ATOM   2396  CG  TRP A 403     -20.181  -5.558  13.196  1.00 89.25           C
ATOM   2397  CD1 TRP A 403     -21.507  -5.834  13.110  1.00 89.25           C
ATOM   2398  CD2 TRP A 403     -20.066  -4.123  12.955  1.00 89.25           C
ATOM   2399  CE2 TRP A 403     -21.367  -3.596  12.702  1.00 89.25           C
ATOM   2400  CE3 TRP A 403     -18.982  -3.222  12.891  1.00 89.25           C
ATOM   2401  NE1 TRP A 403     -22.213  -4.672  12.848  1.00 89.25           N
ATOM   2402  CH2 TRP A 403     -20.477  -1.390  12.286  1.00 89.25           C
ATOM   2403  CZ2 TRP A 403     -21.581  -2.252  12.381  1.00 89.25           C
ATOM   2404  CZ3 TRP A 403     -19.183  -1.874  12.551  1.00 89.25           C
ATOM   2405  N   ASP A 404     -19.950  -9.380  14.629  1.00 83.38           N
ATOM   2406  CA  ASP A 404     -20.941 -10.442  14.884  1.00 83.38           C
ATOM   2407  C   ASP A 404     -21.026 -10.796  16.380  1.00 83.38           C
ATOM   2408  CB  ASP A 404     -20.645 -11.691  14.031  1.00 83.38           C
ATOM   2409  O   ASP A 404     -22.125 -10.960  16.923  1.00 83.38           O
ATOM   2410  CG  ASP A 404     -21.745 -12.770  14.157  1.00 83.38           C
ATOM   2411  OD1 ASP A 404     -22.951 -12.504  13.956  1.00 83.38           O
ATOM   2412  OD2 ASP A 404     -21.460 -13.923  14.545  1.00 83.38           O
ATOM   2413  N   VAL A 405     -19.892 -10.832  17.098  1.00 78.81           N
ATOM   2414  CA  VAL A 405     -19.911 -11.012  18.561  1.00 78.81           C
ATOM   2415  C   VAL A 405     -20.657  -9.864  19.240  1.00 78.81           C
ATOM   2416  CB  VAL A 405     -18.508 -11.185  19.177  1.00 78.81           C
ATOM   2417  O   VAL A 405     -21.510 -10.132  20.089  1.00 78.81           O
ATOM   2418  CG1 VAL A 405     -18.601 -11.310  20.709  1.00 78.81           C
ATOM   2419  CG2 VAL A 405     -17.815 -12.461  18.686  1.00 78.81           C
ATOM   2420  N   PHE A 406     -20.392  -8.609  18.868  1.00 86.56           N
ATOM   2421  CA  PHE A 406     -21.063  -7.442  19.457  1.00 86.56           C
ATOM   2422  C   PHE A 406     -22.565  -7.451  19.187  1.00 86.56           C
ATOM   2423  CB  PHE A 406     -20.438  -6.148  18.925  1.00 86.56           C
ATOM   2424  O   PHE A 406     -23.360  -7.266  20.109  1.00 86.56           O
ATOM   2425  CG  PHE A 406     -18.942  -6.015  19.107  1.00 86.56           C
ATOM   2426  CD1 PHE A 406     -18.283  -6.630  20.192  1.00 86.56           C
ATOM   2427  CD2 PHE A 406     -18.203  -5.265  18.175  1.00 86.56           C
ATOM   2428  CE1 PHE A 406     -16.893  -6.516  20.327  1.00 86.56           C
ATOM   2429  CE2 PHE A 406     -16.807  -5.189  18.288  1.00 86.56           C
ATOM   2430  CZ  PHE A 406     -16.152  -5.829  19.356  1.00 86.56           C
ATOM   2431  N   THR A 407     -22.954  -7.771  17.953  1.00 85.19           N
ATOM   2432  CA  THR A 407     -24.353  -7.860  17.518  1.00 85.19           C
ATOM   2433  C   THR A 407     -25.123  -8.894  18.335  1.00 85.19           C
ATOM   2434  CB  THR A 407     -24.415  -8.180  16.019  1.00 85.19           C
ATOM   2435  O   THR A 407     -26.218  -8.621  18.826  1.00 85.19           O
ATOM   2436  CG2 THR A 407     -25.845  -8.182  15.481  1.00 85.19           C
ATOM   2437  OG1 THR A 407     -23.707  -7.174  15.335  1.00 85.19           O
ATOM   2438  N   ARG A 408     -24.533 -10.070  18.572  1.00 80.50           N
ATOM   2439  CA  ARG A 408     -25.161 -11.132  19.378  1.00 80.50           C
ATOM   2440  C   ARG A 408     -25.125 -10.857  20.877  1.00 80.50           C
ATOM   2441  CB  ARG A 408     -24.473 -12.461  19.078  1.00 80.50           C
ATOM   2442  O   ARG A 408     -26.048 -11.258  21.584  1.00 80.50           O
ATOM   2443  CG  ARG A 408     -24.726 -12.914  17.637  1.00 80.50           C
ATOM   2444  CD  ARG A 408     -23.863 -14.143  17.383  1.00 80.50           C
ATOM   2445  NE  ARG A 408     -23.855 -14.492  15.968  1.00 80.50           N
ATOM   2446  NH1 ARG A 408     -25.576 -16.001  15.885  1.00 80.50           N
ATOM   2447  NH2 ARG A 408     -24.525 -15.298  14.012  1.00 80.50           N
ATOM   2448  CZ  ARG A 408     -24.658 -15.273  15.299  1.00 80.50           C
ATOM   2449  N   ALA A 409     -24.071 -10.210  21.368  1.00 78.25           N
ATOM   2450  CA  ALA A 409     -23.949  -9.813  22.768  1.00 78.25           C
ATOM   2451  C   ALA A 409     -24.852  -8.615  23.120  1.00 78.25           C
ATOM   2452  CB  ALA A 409     -22.474  -9.511  23.059  1.00 78.25           C
ATOM   2453  O   ALA A 409     -25.194  -8.432  24.288  1.00 78.25           O
ATOM   2454  N   GLY A 410     -25.240  -7.812  22.124  1.00 77.50           N
ATOM   2455  CA  GLY A 410     -25.987  -6.565  22.291  1.00 77.50           C
ATOM   2456  C   GLY A 410     -25.146  -5.409  22.843  1.00 77.50           C
ATOM   2457  O   GLY A 410     -25.710  -4.398  23.258  1.00 77.50           O
ATOM   2458  N   ALA A 411     -23.820  -5.559  22.883  1.00 77.75           N
ATOM   2459  CA  ALA A 411     -22.884  -4.537  23.333  1.00 77.75           C
ATOM   2460  C   ALA A 411     -21.494  -4.773  22.731  1.00 77.75           C
ATOM   2461  CB  ALA A 411     -22.811  -4.552  24.867  1.00 77.75           C
ATOM   2462  O   ALA A 411     -21.005  -5.908  22.713  1.00 77.75           O
ATOM   2463  N   ALA A 412     -20.836  -3.694  22.309  1.00 75.00           N
ATOM   2464  CA  ALA A 412     -19.444  -3.736  21.890  1.00 75.00           C
ATOM   2465  C   ALA A 412     -18.488  -3.718  23.092  1.00 75.00           C
ATOM   2466  CB  ALA A 412     -19.171  -2.621  20.880  1.00 75.00           C
ATOM   2467  O   ALA A 412     -18.756  -3.101  24.127  1.00 75.00           O
ATOM   2468  N   ASN A 413     -17.353  -4.403  22.961  1.00 73.69           N
ATOM   2469  CA  ASN A 413     -16.289  -4.373  23.958  1.00 73.69           C
ATOM   2470  C   ASN A 413     -14.940  -4.332  23.261  1.00 73.69           C
ATOM   2471  CB  ASN A 413     -16.404  -5.580  24.903  1.00 73.69           C
ATOM   2472  O   ASN A 413     -14.547  -5.288  22.595  1.00 73.69           O
ATOM   2473  CG  ASN A 413     -15.391  -5.554  26.040  1.00 73.69           C
ATOM   2474  ND2 ASN A 413     -15.661  -6.271  27.104  1.00 73.69           N
ATOM   2475  OD1 ASN A 413     -14.354  -4.910  26.022  1.00 73.69           O
ATOM   2476  N   ILE A 414     -14.203  -3.254  23.498  1.00 70.56           N
ATOM   2477  CA  ILE A 414     -12.906  -3.065  22.874  1.00 70.56           C
ATOM   2478  C   ILE A 414     -11.886  -4.143  23.230  1.00 70.56           C
ATOM   2479  CB  ILE A 414     -12.380  -1.669  23.206  1.00 70.56           C
ATOM   2480  O   ILE A 414     -11.014  -4.452  22.426  1.00 70.56           O
ATOM   2481  CG1 ILE A 414     -11.202  -1.444  22.250  1.00 70.56           C
ATOM   2482  CG2 ILE A 414     -12.009  -1.498  24.696  1.00 70.56           C
ATOM   2483  CD1 ILE A 414     -10.738  -0.027  22.310  1.00 70.56           C
ATOM   2484  N   LEU A 415     -11.965  -4.741  24.416  1.00 72.75           N
ATOM   2485  CA  LEU A 415     -11.026  -5.785  24.829  1.00 72.75           C
ATOM   2486  C   LEU A 415     -11.227  -7.097  24.076  1.00 72.75           C
ATOM   2487  CB  LEU A 415     -11.155  -6.036  26.332  1.00 72.75           C
ATOM   2488  O   LEU A 415     -10.369  -7.976  24.158  1.00 72.75           O
ATOM   2489  CG  LEU A 415     -10.871  -4.815  27.210  1.00 72.75           C
ATOM   2490  CD1 LEU A 415     -11.066  -5.258  28.657  1.00 72.75           C
ATOM   2491  CD2 LEU A 415      -9.448  -4.283  27.019  1.00 72.75           C
ATOM   2492  N   LEU A 416     -12.340  -7.242  23.357  1.00 77.12           N
ATOM   2493  CA  LEU A 416     -12.514  -8.364  22.462  1.00 77.12           C
ATOM   2494  C   LEU A 416     -11.561  -8.209  21.278  1.00 77.12           C
ATOM   2495  CB  LEU A 416     -13.972  -8.445  22.006  1.00 77.12           C
ATOM   2496  O   LEU A 416     -11.592  -7.208  20.564  1.00 77.12           O
ATOM   2497  CG  LEU A 416     -14.261  -9.764  21.278  1.00 77.12           C
ATOM   2498  CD1 LEU A 416     -14.239 -10.946  22.247  1.00 77.12           C
ATOM   2499  CD2 LEU A 416     -15.620  -9.700  20.604  1.00 77.12           C
ATOM   2500  N   SER A 417     -10.716  -9.214  21.083  1.00 84.69           N
ATOM   2501  CA  SER A 417      -9.795  -9.280  19.956  1.00 84.69           C
ATOM   2502  C   SER A 417      -9.804 -10.693  19.381  1.00 84.69           C
ATOM   2503  CB  SER A 417      -8.396  -8.864  20.418  1.00 84.69           C
ATOM   2504  O   SER A 417      -9.038 -11.536  19.859  1.00 84.69           O
ATOM   2505  OG  SER A 417      -7.505  -8.821  19.328  1.00 84.69           O
ATOM   2506  N   PRO A 418     -10.692 -10.993  18.413  1.00 80.81           N
ATOM   2507  CA  PRO A 418     -10.732 -12.297  17.753  1.00 80.81           C
ATOM   2508  C   PRO A 418      -9.356 -12.784  17.275  1.00 80.81           C
ATOM   2509  CB  PRO A 418     -11.708 -12.113  16.587  1.00 80.81           C
ATOM   2510  O   PRO A 418      -8.964 -13.920  17.550  1.00 80.81           O
ATOM   2511  CG  PRO A 418     -12.684 -11.064  17.106  1.00 80.81           C
ATOM   2512  CD  PRO A 418     -11.775 -10.145  17.917  1.00 80.81           C
ATOM   2513  N   SER A 419      -8.572 -11.892  16.667  1.00 81.12           N
ATOM   2514  CA  SER A 419      -7.217 -12.155  16.169  1.00 81.12           C
ATOM   2515  C   SER A 419      -6.228 -12.614  17.242  1.00 81.12           C
ATOM   2516  CB  SER A 419      -6.667 -10.898  15.488  1.00 81.12           C
ATOM   2517  O   SER A 419      -5.282 -13.329  16.928  1.00 81.12           O
ATOM   2518  OG  SER A 419      -6.605  -9.804  16.374  1.00 81.12           O
ATOM   2519  N   SER A 420      -6.443 -12.275  18.517  1.00 78.25           N
ATOM   2520  CA  SER A 420      -5.563 -12.702  19.616  1.00 78.25           C
ATOM   2521  C   SER A 420      -5.703 -14.185  19.986  1.00 78.25           C
ATOM   2522  CB  SER A 420      -5.788 -11.819  20.846  1.00 78.25           C
ATOM   2523  O   SER A 420      -4.803 -14.756  20.606  1.00 78.25           O
ATOM   2524  OG  SER A 420      -7.006 -12.111  21.504  1.00 78.25           O
ATOM   2525  N   PHE A 421      -6.813 -14.823  19.601  1.00 68.12           N
ATOM   2526  CA  PHE A 421      -7.105 -16.227  19.910  1.00 68.12           C
ATOM   2527  C   PHE A 421      -6.694 -17.188  18.795  1.00 68.12           C
ATOM   2528  CB  PHE A 421      -8.596 -16.370  20.237  1.00 68.12           C
ATOM   2529  O   PHE A 421      -6.805 -18.406  18.957  1.00 68.12           O
ATOM   2530  CG  PHE A 421      -9.059 -15.469  21.362  1.00 68.12           C
ATOM   2531  CD1 PHE A 421      -8.439 -15.544  22.624  1.00 68.12           C
ATOM   2532  CD2 PHE A 421     -10.080 -14.527  21.140  1.00 68.12           C
ATOM   2533  CE1 PHE A 421      -8.835 -14.678  23.656  1.00 68.12           C
ATOM   2534  CE2 PHE A 421     -10.483 -13.669  22.177  1.00 68.12           C
ATOM   2535  CZ  PHE A 421      -9.860 -13.743  23.435  1.00 68.12           C
ATOM   2536  N   VAL A 422      -6.224 -16.654  17.668  1.00 64.25           N
ATOM   2537  CA  VAL A 422      -5.955 -17.418  16.455  1.00 64.25           C
ATOM   2538  C   VAL A 422      -4.532 -17.135  15.972  1.00 64.25           C
ATOM   2539  CB  VAL A 422      -7.017 -17.109  15.387  1.00 64.25           C
ATOM   2540  O   VAL A 422      -4.134 -15.977  15.877  1.00 64.25           O
ATOM   2541  CG1 VAL A 422      -6.747 -17.886  14.099  1.00 64.25           C
ATOM   2542  CG2 VAL A 422      -8.394 -17.537  15.910  1.00 64.25           C
ATOM   2543  N   PRO A 423      -3.735 -18.170  15.650  1.00 58.34           N
ATOM   2544  CA  PRO A 423      -2.441 -17.971  15.010  1.00 58.34           C
ATOM   2545  C   PRO A 423      -2.587 -17.180  13.705  1.00 58.34           C
ATOM   2546  CB  PRO A 423      -1.892 -19.377  14.751  1.00 58.34           C
ATOM   2547  O   PRO A 423      -3.455 -17.485  12.890  1.00 58.34           O
ATOM   2548  CG  PRO A 423      -2.616 -20.249  15.773  1.00 58.34           C
ATOM   2549  CD  PRO A 423      -3.985 -19.585  15.869  1.00 58.34           C
ATOM   2550  N   SER A 424      -1.707 -16.209  13.462  1.00 54.25           N
ATOM   2551  CA  SER A 424      -1.758 -15.341  12.272  1.00 54.25           C
ATOM   2552  C   SER A 424      -1.705 -16.105  10.937  1.00 54.25           C
ATOM   2553  CB  SER A 424      -0.606 -14.335  12.345  1.00 54.25           C
ATOM   2554  O   SER A 424      -2.257 -15.660   9.928  1.00 54.25           O
ATOM   2555  OG  SER A 424       0.630 -14.988  12.591  1.00 54.25           O
ATOM   2556  N   ASN A 425      -1.098 -17.293  10.932  1.00 59.22           N
ATOM   2557  CA  ASN A 425      -1.005 -18.182   9.775  1.00 59.22           C
ATOM   2558  C   ASN A 425      -2.230 -19.096   9.573  1.00 59.22           C
ATOM   2559  CB  ASN A 425       0.296 -18.994   9.881  1.00 59.22           C
ATOM   2560  O   ASN A 425      -2.217 -19.917   8.660  1.00 59.22           O
ATOM   2561  CG  ASN A 425       0.273 -20.027  10.995  1.00 59.22           C
ATOM   2562  ND2 ASN A 425       0.842 -21.187  10.768  1.00 59.22           N
ATOM   2563  OD1 ASN A 425      -0.225 -19.817  12.088  1.00 59.22           O
ATOM   2564  N   ALA A 426      -3.264 -19.007  10.412  1.00 57.97           N
ATOM   2565  CA  ALA A 426      -4.503 -19.746  10.205  1.00 57.97           C
ATOM   2566  C   ALA A 426      -5.420 -18.988   9.234  1.00 57.97           C
ATOM   2567  CB  ALA A 426      -5.171 -20.014  11.556  1.00 57.97           C
ATOM   2568  O   ALA A 426      -5.674 -17.792   9.401  1.00 57.97           O
ATOM   2569  N   ASP A 427      -5.928 -19.692   8.227  1.00 66.19           N
ATOM   2570  CA  ASP A 427      -6.939 -19.172   7.307  1.00 66.19           C
ATOM   2571  C   ASP A 427      -8.312 -19.603   7.810  1.00 66.19           C
ATOM   2572  CB  ASP A 427      -6.652 -19.632   5.872  1.00 66.19           C
ATOM   2573  O   ASP A 427      -8.757 -20.724   7.570  1.00 66.19           O
ATOM   2574  CG  ASP A 427      -5.355 -19.037   5.317  1.00 66.19           C
ATOM   2575  OD1 ASP A 427      -4.930 -17.961   5.816  1.00 66.19           O
ATOM   2576  OD2 ASP A 427      -4.778 -19.695   4.426  1.00 66.19           O
ATOM   2577  N   LEU A 428      -8.943 -18.721   8.584  1.00 59.78           N
ATOM   2578  CA  LEU A 428     -10.285 -18.921   9.115  1.00 59.78           C
ATOM   2579  C   LEU A 428     -11.257 -17.973   8.420  1.00 59.78           C
ATOM   2580  CB  LEU A 428     -10.306 -18.696  10.635  1.00 59.78           C
ATOM   2581  O   LEU A 428     -10.954 -16.798   8.218  1.00 59.78           O
ATOM   2582  CG  LEU A 428      -9.402 -19.624  11.463  1.00 59.78           C
ATOM   2583  CD1 LEU A 428      -9.662 -19.346  12.942  1.00 59.78           C
ATOM   2584  CD2 LEU A 428      -9.666 -21.112  11.229  1.00 59.78           C
ATOM   2585  N   SER A 429     -12.448 -18.472   8.108  1.00 66.19           N
ATOM   2586  CA  SER A 429     -13.587 -17.625   7.762  1.00 66.19           C
ATOM   2587  C   SER A 429     -14.051 -16.799   8.967  1.00 66.19           C
ATOM   2588  CB  SER A 429     -14.741 -18.482   7.229  1.00 66.19           C
ATOM   2589  O   SER A 429     -13.782 -17.146  10.118  1.00 66.19           O
ATOM   2590  OG  SER A 429     -15.243 -19.343   8.233  1.00 66.19           O
ATOM   2591  N   GLU A 430     -14.833 -15.749   8.709  1.00 63.41           N
ATOM   2592  CA  GLU A 430     -15.512 -14.955   9.746  1.00 63.41           C
ATOM   2593  C   GLU A 430     -16.255 -15.845  10.754  1.00 63.41           C
ATOM   2594  CB  GLU A 430     -16.495 -14.024   9.029  1.00 63.41           C
ATOM   2595  O   GLU A 430     -16.084 -15.706  11.963  1.00 63.41           O
ATOM   2596  CG  GLU A 430     -17.265 -13.092   9.975  1.00 63.41           C
ATOM   2597  CD  GLU A 430     -18.430 -12.396   9.259  1.00 63.41           C
ATOM   2598  OE1 GLU A 430     -19.355 -11.966   9.977  1.00 63.41           O
ATOM   2599  OE2 GLU A 430     -18.412 -12.359   8.007  1.00 63.41           O
ATOM   2600  N   SER A 431     -17.015 -16.827  10.257  1.00 58.66           N
ATOM   2601  CA  SER A 431     -17.796 -17.737  11.099  1.00 58.66           C
ATOM   2602  C   SER A 431     -16.934 -18.644  11.985  1.00 58.66           C
ATOM   2603  CB  SER A 431     -18.734 -18.566  10.219  1.00 58.66           C
ATOM   2604  O   SER A 431     -17.292 -18.923  13.130  1.00 58.66           O
ATOM   2605  OG  SER A 431     -18.059 -19.503   9.392  1.00 58.66           O
ATOM   2606  N   GLU A 432     -15.779 -19.089  11.489  1.00 54.78           N
ATOM   2607  CA  GLU A 432     -14.842 -19.912  12.258  1.00 54.78           C
ATOM   2608  C   GLU A 432     -14.111 -19.068  13.305  1.00 54.78           C
ATOM   2609  CB  GLU A 432     -13.842 -20.580  11.309  1.00 54.78           C
ATOM   2610  O   GLU A 432     -13.999 -19.485  14.460  1.00 54.78           O
ATOM   2611  CG  GLU A 432     -14.496 -21.694  10.476  1.00 54.78           C
ATOM   2612  CD  GLU A 432     -13.651 -22.076   9.256  1.00 54.78           C
ATOM   2613  OE1 GLU A 432     -13.504 -23.291   9.000  1.00 54.78           O
ATOM   2614  OE2 GLU A 432     -13.228 -21.129   8.550  1.00 54.78           O
ATOM   2615  N   MET A 433     -13.686 -17.859  12.928  1.00 69.12           N
ATOM   2616  CA  MET A 433     -13.077 -16.876  13.825  1.00 69.12           C
ATOM   2617  C   MET A 433     -14.037 -16.498  14.964  1.00 69.12           C
ATOM   2618  CB  MET A 433     -12.670 -15.652  12.988  1.00 69.12           C
ATOM   2619  O   MET A 433     -13.640 -16.478  16.133  1.00 69.12           O
ATOM   2620  CG  MET A 433     -11.886 -14.615  13.793  1.00 69.12           C
ATOM   2621  SD  MET A 433     -10.244 -15.140  14.344  1.00 69.12           S
ATOM   2622  CE  MET A 433      -9.318 -15.025  12.789  1.00 69.12           C
ATOM   2623  N   TYR A 434     -15.318 -16.291  14.651  1.00 67.56           N
ATOM   2624  CA  TYR A 434     -16.386 -16.094  15.630  1.00 67.56           C
ATOM   2625  C   TYR A 434     -16.478 -17.265  16.623  1.00 67.56           C
ATOM   2626  CB  TYR A 434     -17.718 -15.890  14.888  1.00 67.56           C
ATOM   2627  O   TYR A 434     -16.426 -17.053  17.837  1.00 67.56           O
ATOM   2628  CG  TYR A 434     -18.925 -16.012  15.795  1.00 67.56           C
ATOM   2629  CD1 TYR A 434     -19.636 -17.226  15.879  1.00 67.56           C
ATOM   2630  CD2 TYR A 434     -19.295 -14.923  16.599  1.00 67.56           C
ATOM   2631  CE1 TYR A 434     -20.704 -17.357  16.787  1.00 67.56           C
ATOM   2632  CE2 TYR A 434     -20.353 -15.047  17.515  1.00 67.56           C
ATOM   2633  OH  TYR A 434     -22.055 -16.398  18.524  1.00 67.56           O
ATOM   2634  CZ  TYR A 434     -21.058 -16.266  17.608  1.00 67.56           C
ATOM   2635  N   VAL A 435     -16.564 -18.511  16.137  1.00 57.16           N
ATOM   2636  CA  VAL A 435     -16.688 -19.700  17.004  1.00 57.16           C
ATOM   2637  C   VAL A 435     -15.486 -19.837  17.935  1.00 57.16           C
ATOM   2638  CB  VAL A 435     -16.879 -20.987  16.175  1.00 57.16           C
ATOM   2639  O   VAL A 435     -15.669 -20.060  19.134  1.00 57.16           O
ATOM   2640  CG1 VAL A 435     -16.745 -22.268  17.017  1.00 57.16           C
ATOM   2641  CG2 VAL A 435     -18.278 -21.026  15.550  1.00 57.16           C
ATOM   2642  N   VAL A 436     -14.264 -19.688  17.414  1.00 57.84           N
ATOM   2643  CA  VAL A 436     -13.042 -19.761  18.230  1.00 57.84           C
ATOM   2644  C   VAL A 436     -13.048 -18.674  19.301  1.00 57.84           C
ATOM   2645  CB  VAL A 436     -11.773 -19.665  17.362  1.00 57.84           C
ATOM   2646  O   VAL A 436     -12.770 -18.968  20.463  1.00 57.84           O
ATOM   2647  CG1 VAL A 436     -10.511 -19.600  18.234  1.00 57.84           C
ATOM   2648  CG2 VAL A 436     -11.643 -20.901  16.461  1.00 57.84           C
ATOM   2649  N   THR A 437     -13.443 -17.454  18.940  1.00 68.56           N
ATOM   2650  CA  THR A 437     -13.536 -16.323  19.869  1.00 68.56           C
ATOM   2651  C   THR A 437     -14.523 -16.605  20.999  1.00 68.56           C
ATOM   2652  CB  THR A 437     -13.936 -15.049  19.115  1.00 68.56           C
ATOM   2653  O   THR A 437     -14.175 -16.471  22.171  1.00 68.56           O
ATOM   2654  CG2 THR A 437     -13.989 -13.829  20.026  1.00 68.56           C
ATOM   2655  OG1 THR A 437     -12.968 -14.776  18.137  1.00 68.56           O
ATOM   2656  N   VAL A 438     -15.735 -17.069  20.681  1.00 65.88           N
ATOM   2657  CA  VAL A 438     -16.757 -17.400  21.689  1.00 65.88           C
ATOM   2658  C   VAL A 438     -16.293 -18.538  22.602  1.00 65.88           C
ATOM   2659  CB  VAL A 438     -18.092 -17.737  20.999  1.00 65.88           C
ATOM   2660  O   VAL A 438     -16.462 -18.464  23.821  1.00 65.88           O
ATOM   2661  CG1 VAL A 438     -19.141 -18.295  21.971  1.00 65.88           C
ATOM   2662  CG2 VAL A 438     -18.689 -16.479  20.359  1.00 65.88           C
ATOM   2663  N   MET A 439     -15.661 -19.575  22.048  1.00 58.97           N
ATOM   2664  CA  MET A 439     -15.106 -20.681  22.835  1.00 58.97           C
ATOM   2665  C   MET A 439     -13.969 -20.220  23.751  1.00 58.97           C
ATOM   2666  CB  MET A 439     -14.616 -21.793  21.899  1.00 58.97           C
ATOM   2667  O   MET A 439     -13.921 -20.632  24.911  1.00 58.97           O
ATOM   2668  CG  MET A 439     -15.772 -22.547  21.228  1.00 58.97           C
ATOM   2669  SD  MET A 439     -16.873 -23.481  22.334  1.00 58.97           S
ATOM   2670  CE  MET A 439     -15.731 -24.730  22.978  1.00 58.97           C
ATOM   2671  N   ALA A 440     -13.085 -19.344  23.269  1.00 65.38           N
ATOM   2672  CA  ALA A 440     -12.017 -18.754  24.068  1.00 65.38           C
ATOM   2673  C   ALA A 440     -12.584 -17.900  25.209  1.00 65.38           C
ATOM   2674  CB  ALA A 440     -11.097 -17.940  23.153  1.00 65.38           C
ATOM   2675  O   ALA A 440     -12.149 -18.043  26.349  1.00 65.38           O
ATOM   2676  N   MET A 441     -13.609 -17.083  24.943  1.00 72.81           N
ATOM   2677  CA  MET A 441     -14.313 -16.321  25.979  1.00 72.81           C
ATOM   2678  C   MET A 441     -14.927 -17.237  27.043  1.00 72.81           C
ATOM   2679  CB  MET A 441     -15.422 -15.465  25.359  1.00 72.81           C
ATOM   2680  O   MET A 441     -14.775 -16.970  28.235  1.00 72.81           O
ATOM   2681  CG  MET A 441     -14.899 -14.281  24.543  1.00 72.81           C
ATOM   2682  SD  MET A 441     -16.226 -13.367  23.713  1.00 72.81           S
ATOM   2683  CE  MET A 441     -17.061 -12.611  25.132  1.00 72.81           C
ATOM   2684  N   HIS A 442     -15.579 -18.332  26.638  1.00 61.78           N
ATOM   2685  CA  HIS A 442     -16.124 -19.321  27.570  1.00 61.78           C
ATOM   2686  C   HIS A 442     -15.033 -19.983  28.412  1.00 61.78           C
ATOM   2687  CB  HIS A 442     -16.942 -20.378  26.814  1.00 61.78           C
ATOM   2688  O   HIS A 442     -15.170 -20.047  29.630  1.00 61.78           O
ATOM   2689  CG  HIS A 442     -18.383 -19.983  26.653  1.00 61.78           C
ATOM   2690  CD2 HIS A 442     -19.036 -19.675  25.492  1.00 61.78           C
ATOM   2691  ND1 HIS A 442     -19.298 -19.883  27.675  1.00 61.78           N
ATOM   2692  CE1 HIS A 442     -20.474 -19.515  27.142  1.00 61.78           C
ATOM   2693  NE2 HIS A 442     -20.369 -19.385  25.812  1.00 61.78           N
ATOM   2694  N   GLN A 443     -13.933 -20.420  27.796  1.00 56.72           N
ATOM   2695  CA  GLN A 443     -12.819 -21.036  28.518  1.00 56.72           C
ATOM   2696  C   GLN A 443     -12.127 -20.060  29.466  1.00 56.72           C
ATOM   2697  CB  GLN A 443     -11.787 -21.589  27.534  1.00 56.72           C
ATOM   2698  O   GLN A 443     -11.783 -20.444  30.579  1.00 56.72           O
ATOM   2699  CG  GLN A 443     -12.265 -22.887  26.875  1.00 56.72           C
ATOM   2700  CD  GLN A 443     -11.199 -23.509  25.983  1.00 56.72           C
ATOM   2701  NE2 GLN A 443     -11.529 -24.563  25.271  1.00 56.72           N
ATOM   2702  OE1 GLN A 443     -10.053 -23.099  25.908  1.00 56.72           O
ATOM   2703  N   LEU A 444     -11.940 -18.799  29.068  1.00 67.19           N
ATOM   2704  CA  LEU A 444     -11.397 -17.762  29.943  1.00 67.19           C
ATOM   2705  C   LEU A 444     -12.340 -17.494  31.115  1.00 67.19           C
ATOM   2706  CB  LEU A 444     -11.135 -16.476  29.142  1.00 67.19           C
ATOM   2707  O   LEU A 444     -11.879 -17.431  32.249  1.00 67.19           O
ATOM   2708  CG  LEU A 444      -9.900 -16.541  28.225  1.00 67.19           C
ATOM   2709  CD1 LEU A 444      -9.860 -15.287  27.353  1.00 67.19           C
ATOM   2710  CD2 LEU A 444      -8.593 -16.611  29.020  1.00 67.19           C
ATOM   2711  N   ALA A 445     -13.650 -17.415  30.874  1.00 66.88           N
ATOM   2712  CA  ALA A 445     -14.639 -17.259  31.935  1.00 66.88           C
ATOM   2713  C   ALA A 445     -14.639 -18.455  32.902  1.00 66.88           C
ATOM   2714  CB  ALA A 445     -16.016 -17.036  31.299  1.00 66.88           C
ATOM   2715  O   ALA A 445     -14.645 -18.256  34.116  1.00 66.88           O
ATOM   2716  N   GLU A 446     -14.576 -19.688  32.392  1.00 62.47           N
ATOM   2717  CA  GLU A 446     -14.449 -20.907  33.200  1.00 62.47           C
ATOM   2718  C   GLU A 446     -13.129 -20.939  33.979  1.00 62.47           C
ATOM   2719  CB  GLU A 446     -14.550 -22.156  32.308  1.00 62.47           C
ATOM   2720  O   GLU A 446     -13.128 -21.256  35.167  1.00 62.47           O
ATOM   2721  CG  GLU A 446     -15.986 -22.448  31.847  1.00 62.47           C
ATOM   2722  CD  GLU A 446     -16.096 -23.696  30.951  1.00 62.47           C
ATOM   2723  OE1 GLU A 446     -17.250 -24.041  30.603  1.00 62.47           O
ATOM   2724  OE2 GLU A 446     -15.056 -24.326  30.647  1.00 62.47           O
ATOM   2725  N   TYR A 447     -12.014 -20.561  33.350  1.00 58.03           N
ATOM   2726  CA  TYR A 447     -10.698 -20.489  33.980  1.00 58.03           C
ATOM   2727  C   TYR A 447     -10.662 -19.436  35.087  1.00 58.03           C
ATOM   2728  CB  TYR A 447      -9.622 -20.206  32.924  1.00 58.03           C
ATOM   2729  O   TYR A 447     -10.173 -19.725  36.176  1.00 58.03           O
ATOM   2730  CG  TYR A 447      -8.220 -20.121  33.497  1.00 58.03           C
ATOM   2731  CD1 TYR A 447      -7.572 -18.876  33.611  1.00 58.03           C
ATOM   2732  CD2 TYR A 447      -7.572 -21.292  33.933  1.00 58.03           C
ATOM   2733  CE1 TYR A 447      -6.272 -18.807  34.149  1.00 58.03           C
ATOM   2734  CE2 TYR A 447      -6.287 -21.222  34.504  1.00 58.03           C
ATOM   2735  OH  TYR A 447      -4.405 -19.894  35.184  1.00 58.03           O
ATOM   2736  CZ  TYR A 447      -5.639 -19.973  34.620  1.00 58.03           C
ATOM   2737  N   THR A 448     -11.223 -18.246  34.860  1.00 60.38           N
ATOM   2738  CA  THR A 448     -11.356 -17.202  35.883  1.00 60.38           C
ATOM   2739  C   THR A 448     -12.295 -17.639  37.004  1.00 60.38           C
ATOM   2740  CB  THR A 448     -11.850 -15.879  35.274  1.00 60.38           C
ATOM   2741  O   THR A 448     -11.969 -17.429  38.165  1.00 60.38           O
ATOM   2742  CG2 THR A 448     -11.894 -14.742  36.294  1.00 60.38           C
ATOM   2743  OG1 THR A 448     -10.980 -15.440  34.260  1.00 60.38           O
ATOM   2744  N   ALA A 449     -13.421 -18.292  36.701  1.00 65.00           N
ATOM   2745  CA  ALA A 449     -14.339 -18.804  37.720  1.00 65.00           C
ATOM   2746  C   ALA A 449     -13.707 -19.925  38.566  1.00 65.00           C
ATOM   2747  CB  ALA A 449     -15.624 -19.278  37.030  1.00 65.00           C
ATOM   2748  O   ALA A 449     -13.904 -19.966  39.778  1.00 65.00           O
ATOM   2749  N   ALA A 450     -12.919 -20.809  37.947  1.00 62.00           N
ATOM   2750  CA  ALA A 450     -12.208 -21.893  38.623  1.00 62.00           C
ATOM   2751  C   ALA A 450     -10.960 -21.415  39.385  1.00 62.00           C
ATOM   2752  CB  ALA A 450     -11.843 -22.949  37.572  1.00 62.00           C
ATOM   2753  O   ALA A 450     -10.587 -22.016  40.391  1.00 62.00           O
ATOM   2754  N   SER A 451     -10.321 -20.339  38.918  1.00 58.03           N
ATOM   2755  CA  SER A 451      -9.074 -19.791  39.472  1.00 58.03           C
ATOM   2756  C   SER A 451      -9.287 -18.510  40.284  1.00 58.03           C
ATOM   2757  CB  SER A 451      -8.042 -19.528  38.367  1.00 58.03           C
ATOM   2758  O   SER A 451      -8.307 -17.864  40.648  1.00 58.03           O
ATOM   2759  OG  SER A 451      -7.921 -20.627  37.488  1.00 58.03           O
ATOM   2760  N   GLY A 452     -10.538 -18.121  40.550  1.00 48.69           N
ATOM   2761  CA  GLY A 452     -10.919 -16.801  41.070  1.00 48.69           C
ATOM   2762  C   GLY A 452     -10.316 -16.423  42.425  1.00 48.69           C
ATOM   2763  O   GLY A 452     -10.173 -15.238  42.701  1.00 48.69           O
ATOM   2764  N   ASP A 453      -9.888 -17.406  43.223  1.00 48.62           N
ATOM   2765  CA  ASP A 453      -9.167 -17.175  44.485  1.00 48.62           C
ATOM   2766  C   ASP A 453      -7.634 -17.052  44.306  1.00 48.62           C
ATOM   2767  CB  ASP A 453      -9.504 -18.304  45.479  1.00 48.62           C
ATOM   2768  O   ASP A 453      -6.942 -16.599  45.215  1.00 48.62           O
ATOM   2769  CG  ASP A 453     -10.939 -18.278  46.027  1.00 48.62           C
ATOM   2770  OD1 ASP A 453     -11.559 -17.192  46.062  1.00 48.62           O
ATOM   2771  OD2 ASP A 453     -11.398 -19.362  46.458  1.00 48.62           O
ATOM   2772  N   ILE A 454      -7.085 -17.458  43.152  1.00 49.59           N
ATOM   2773  CA  ILE A 454      -5.639 -17.485  42.844  1.00 49.59           C
ATOM   2774  C   ILE A 454      -5.240 -16.332  41.914  1.00 49.59           C
ATOM   2775  CB  ILE A 454      -5.236 -18.852  42.231  1.00 49.59           C
ATOM   2776  O   ILE A 454      -4.173 -15.756  42.077  1.00 49.59           O
ATOM   2777  CG1 ILE A 454      -5.524 -20.020  43.204  1.00 49.59           C
ATOM   2778  CG2 ILE A 454      -3.744 -18.869  41.834  1.00 49.59           C
ATOM   2779  CD1 ILE A 454      -5.504 -21.400  42.531  1.00 49.59           C
ATOM   2780  N   LEU A 455      -6.085 -15.967  40.945  1.00 43.78           N
ATOM   2781  CA  LEU A 455      -5.871 -14.822  40.050  1.00 43.78           C
ATOM   2782  C   LEU A 455      -6.364 -13.530  40.707  1.00 43.78           C
ATOM   2783  CB  LEU A 455      -6.548 -15.070  38.694  1.00 43.78           C
ATOM   2784  O   LEU A 455      -7.185 -12.797  40.148  1.00 43.78           O
ATOM   2785  CG  LEU A 455      -5.994 -16.267  37.914  1.00 43.78           C
ATOM   2786  CD1 LEU A 455      -6.898 -16.510  36.710  1.00 43.78           C
ATOM   2787  CD2 LEU A 455      -4.563 -16.041  37.418  1.00 43.78           C
ATOM   2788  N   ASN A 456      -5.908 -13.272  41.929  1.00 44.22           N
ATOM   2789  CA  ASN A 456      -6.293 -12.070  42.640  1.00 44.22           C
ATOM   2790  C   ASN A 456      -5.624 -10.861  41.962  1.00 44.22           C
ATOM   2791  CB  ASN A 456      -5.976 -12.249  44.138  1.00 44.22           C
ATOM   2792  O   ASN A 456      -4.459 -10.924  41.563  1.00 44.22           O
ATOM   2793  CG  ASN A 456      -6.919 -11.469  45.034  1.00 44.22           C
ATOM   2794  ND2 ASN A 456      -6.834 -11.673  46.326  1.00 44.22           N
ATOM   2795  OD1 ASN A 456      -7.721 -10.661  44.587  1.00 44.22           O
ATOM   2796  N   LYS A 457      -6.338  -9.734  41.837  1.00 42.34           N
ATOM   2797  CA  LYS A 457      -5.805  -8.489  41.231  1.00 42.34           C
ATOM   2798  C   LYS A 457      -4.531  -7.979  41.933  1.00 42.34           C
ATOM   2799  CB  LYS A 457      -6.882  -7.391  41.245  1.00 42.34           C
ATOM   2800  O   LYS A 457      -3.848  -7.099  41.421  1.00 42.34           O
ATOM   2801  CG  LYS A 457      -8.081  -7.700  40.337  1.00 42.34           C
ATOM   2802  CD  LYS A 457      -9.084  -6.543  40.408  1.00 42.34           C
ATOM   2803  CE  LYS A 457     -10.295  -6.810  39.511  1.00 42.34           C
ATOM   2804  NZ  LYS A 457     -11.224  -5.656  39.544  1.00 42.34           N
ATOM   2805  N   GLU A 458      -4.226  -8.542  43.099  1.00 37.81           N
ATOM   2806  CA  GLU A 458      -3.081  -8.257  43.959  1.00 37.81           C
ATOM   2807  C   GLU A 458      -1.733  -8.823  43.462  1.00 37.81           C
ATOM   2808  CB  GLU A 458      -3.407  -8.742  45.390  1.00 37.81           C
ATOM   2809  O   GLU A 458      -0.693  -8.348  43.917  1.00 37.81           O
ATOM   2810  CG  GLU A 458      -4.772  -8.241  45.910  1.00 37.81           C
ATOM   2811  CD  GLU A 458      -4.999  -8.446  47.418  1.00 37.81           C
ATOM   2812  OE1 GLU A 458      -5.928  -7.794  47.946  1.00 37.81           O
ATOM   2813  OE2 GLU A 458      -4.254  -9.231  48.046  1.00 37.81           O
ATOM   2814  N   ASP A 459      -1.713  -9.761  42.503  1.00 34.88           N
ATOM   2815  CA  ASP A 459      -0.475 -10.437  42.059  1.00 34.88           C
ATOM   2816  C   ASP A 459       0.211  -9.810  40.826  1.00 34.88           C
ATOM   2817  CB  ASP A 459      -0.743 -11.942  41.881  1.00 34.88           C
ATOM   2818  O   ASP A 459       1.306 -10.223  40.429  1.00 34.88           O
ATOM   2819  CG  ASP A 459      -0.826 -12.692  43.217  1.00 34.88           C
ATOM   2820  OD1 ASP A 459      -0.070 -12.325  44.150  1.00 34.88           O
ATOM   2821  OD2 ASP A 459      -1.590 -13.676  43.282  1.00 34.88           O
ATOM   2822  N   TYR A 460      -0.370  -8.761  40.236  1.00 35.25           N
ATOM   2823  CA  TYR A 460       0.217  -8.063  39.089  1.00 35.25           C
ATOM   2824  C   TYR A 460       1.191  -6.971  39.543  1.00 35.25           C
ATOM   2825  CB  TYR A 460      -0.879  -7.522  38.165  1.00 35.25           C
ATOM   2826  O   TYR A 460       0.801  -5.921  40.053  1.00 35.25           O
ATOM   2827  CG  TYR A 460      -1.740  -8.618  37.567  1.00 35.25           C
ATOM   2828  CD1 TYR A 460      -1.295  -9.335  36.437  1.00 35.25           C
ATOM   2829  CD2 TYR A 460      -2.965  -8.951  38.175  1.00 35.25           C
ATOM   2830  CE1 TYR A 460      -2.080 -10.382  35.915  1.00 35.25           C
ATOM   2831  CE2 TYR A 460      -3.747 -10.003  37.661  1.00 35.25           C
ATOM   2832  OH  TYR A 460      -4.054 -11.736  36.030  1.00 35.25           O
ATOM   2833  CZ  TYR A 460      -3.305 -10.719  36.528  1.00 35.25           C
ATOM   2834  N   ARG A 461       2.491  -7.196  39.325  1.00 30.94           N
ATOM   2835  CA  ARG A 461       3.538  -6.189  39.552  1.00 30.94           C
ATOM   2836  C   ARG A 461       3.894  -5.504  38.240  1.00 30.94           C
ATOM   2837  CB  ARG A 461       4.764  -6.819  40.225  1.00 30.94           C
ATOM   2838  O   ARG A 461       4.752  -5.982  37.505  1.00 30.94           O
ATOM   2839  CG  ARG A 461       4.431  -7.342  41.625  1.00 30.94           C
ATOM   2840  CD  ARG A 461       5.712  -7.814  42.313  1.00 30.94           C
ATOM   2841  NE  ARG A 461       5.413  -8.375  43.640  1.00 30.94           N
ATOM   2842  NH1 ARG A 461       7.577  -8.680  44.328  1.00 30.94           N
ATOM   2843  NH2 ARG A 461       5.884  -9.272  45.669  1.00 30.94           N
ATOM   2844  CZ  ARG A 461       6.291  -8.771  44.538  1.00 30.94           C
ATOM   2845  N   ILE A 462       3.246  -4.378  37.959  1.00 34.09           N
ATOM   2846  CA  ILE A 462       3.677  -3.459  36.901  1.00 34.09           C
ATOM   2847  C   ILE A 462       4.593  -2.412  37.546  1.00 34.09           C
ATOM   2848  CB  ILE A 462       2.472  -2.871  36.133  1.00 34.09           C
ATOM   2849  O   ILE A 462       4.234  -1.788  38.541  1.00 34.09           O
ATOM   2850  CG1 ILE A 462       1.657  -4.021  35.488  1.00 34.09           C
ATOM   2851  CG2 ILE A 462       2.960  -1.876  35.062  1.00 34.09           C
ATOM   2852  CD1 ILE A 462       0.398  -3.573  34.736  1.00 34.09           C
ATOM   2853  N   SER A 463       5.806  -2.271  37.013  1.00 30.39           N
ATOM   2854  CA  SER A 463       6.796  -1.281  37.454  1.00 30.39           C
ATOM   2855  C   SER A 463       6.253   0.135  37.186  1.00 30.39           C
ATOM   2856  CB  SER A 463       8.089  -1.560  36.678  1.00 30.39           C
ATOM   2857  O   SER A 463       5.853   0.411  36.053  1.00 30.39           O
ATOM   2858  OG  SER A 463       9.208  -0.722  36.877  1.00 30.39           O
ATOM   2859  N   PRO A 464       6.225   1.040  38.183  1.00 38.09           N
ATOM   2860  CA  PRO A 464       5.792   2.432  38.015  1.00 38.09           C
ATOM   2861  C   PRO A 464       6.526   3.186  36.897  1.00 38.09           C
ATOM   2862  CB  PRO A 464       6.056   3.085  39.376  1.00 38.09           C
ATOM   2863  O   PRO A 464       5.956   4.042  36.228  1.00 38.09           O
ATOM   2864  CG  PRO A 464       5.894   1.929  40.360  1.00 38.09           C
ATOM   2865  CD  PRO A 464       6.479   0.754  39.587  1.00 38.09           C
ATOM   2866  N   GLU A 465       7.781   2.818  36.647  1.00 36.50           N
ATOM   2867  CA  GLU A 465       8.640   3.330  35.581  1.00 36.50           C
ATOM   2868  C   GLU A 465       8.185   2.911  34.173  1.00 36.50           C
ATOM   2869  CB  GLU A 465      10.084   2.844  35.814  1.00 36.50           C
ATOM   2870  O   GLU A 465       8.643   3.484  33.185  1.00 36.50           O
ATOM   2871  CG  GLU A 465      10.709   3.262  37.160  1.00 36.50           C
ATOM   2872  CD  GLU A 465      10.286   2.432  38.394  1.00 36.50           C
ATOM   2873  OE1 GLU A 465      10.722   2.804  39.503  1.00 36.50           O
ATOM   2874  OE2 GLU A 465       9.525   1.441  38.252  1.00 36.50           O
ATOM   2875  N   SER A 466       7.296   1.921  34.055  1.00 31.25           N
ATOM   2876  CA  SER A 466       6.786   1.426  32.772  1.00 31.25           C
ATOM   2877  C   SER A 466       5.612   2.241  32.218  1.00 31.25           C
ATOM   2878  CB  SER A 466       6.391  -0.051  32.883  1.00 31.25           C
ATOM   2879  O   SER A 466       5.277   2.085  31.045  1.00 31.25           O
ATOM   2880  OG  SER A 466       7.483  -0.833  33.330  1.00 31.25           O
ATOM   2881  N   LEU A 467       4.994   3.124  33.013  1.00 54.59           N
ATOM   2882  CA  LEU A 467       3.837   3.925  32.602  1.00 54.59           C
ATOM   2883  C   LEU A 467       4.258   5.369  32.333  1.00 54.59           C
ATOM   2884  CB  LEU A 467       2.735   3.815  33.661  1.00 54.59           C
ATOM   2885  O   LEU A 467       4.556   6.147  33.235  1.00 54.59           O
ATOM   2886  CG  LEU A 467       2.117   2.408  33.726  1.00 54.59           C
ATOM   2887  CD1 LEU A 467       1.317   2.292  35.013  1.00 54.59           C
ATOM   2888  CD2 LEU A 467       1.197   2.125  32.538  1.00 54.59           C
ATOM   2889  N   ASN A 468       4.310   5.727  31.052  1.00 65.56           N
ATOM   2890  CA  ASN A 468       4.967   6.958  30.619  1.00 65.56           C
ATOM   2891  C   ASN A 468       4.104   8.226  30.798  1.00 65.56           C
ATOM   2892  CB  ASN A 468       5.456   6.742  29.172  1.00 65.56           C
ATOM   2893  O   ASN A 468       4.630   9.333  30.672  1.00 65.56           O
ATOM   2894  CG  ASN A 468       6.703   7.533  28.825  1.00 65.56           C
ATOM   2895  ND2 ASN A 468       7.123   7.487  27.582  1.00 65.56           N
ATOM   2896  OD1 ASN A 468       7.342   8.171  29.645  1.00 65.56           O
ATOM   2897  N   VAL A 469       2.800   8.085  31.083  1.00 75.62           N
ATOM   2898  CA  VAL A 469       1.838   9.192  31.249  1.00 75.62           C
ATOM   2899  C   VAL A 469       0.834   8.886  32.370  1.00 75.62           C
ATOM   2900  CB  VAL A 469       1.085   9.492  29.932  1.00 75.62           C
ATOM   2901  O   VAL A 469       0.201   7.828  32.373  1.00 75.62           O
ATOM   2902  CG1 VAL A 469       0.125  10.682  30.081  1.00 75.62           C
ATOM   2903  CG2 VAL A 469       2.045   9.837  28.782  1.00 75.62           C
ATOM   2904  N   LEU A 470       0.660   9.842  33.285  1.00 82.31           N
ATOM   2905  CA  LEU A 470      -0.372   9.871  34.324  1.00 82.31           C
ATOM   2906  C   LEU A 470      -1.137  11.191  34.242  1.00 82.31           C
ATOM   2907  CB  LEU A 470       0.255   9.738  35.723  1.00 82.31           C
ATOM   2908  O   LEU A 470      -0.536  12.255  34.079  1.00 82.31           O
ATOM   2909  CG  LEU A 470       1.001   8.424  35.993  1.00 82.31           C
ATOM   2910  CD1 LEU A 470       1.797   8.558  37.291  1.00 82.31           C
ATOM   2911  CD2 LEU A 470       0.033   7.249  36.123  1.00 82.31           C
ATOM   2912  N   ILE A 471      -2.454  11.119  34.385  1.00 86.88           N
ATOM   2913  CA  ILE A 471      -3.352  12.269  34.392  1.00 86.88           C
ATOM   2914  C   ILE A 471      -4.193  12.215  35.664  1.00 86.88           C
ATOM   2915  CB  ILE A 471      -4.224  12.280  33.116  1.00 86.88           C
ATOM   2916  O   ILE A 471      -4.732  11.163  35.991  1.00 86.88           O
ATOM   2917  CG1 ILE A 471      -3.331  12.284  31.852  1.00 86.88           C
ATOM   2918  CG2 ILE A 471      -5.129  13.518  33.145  1.00 86.88           C
ATOM   2919  CD1 ILE A 471      -4.079  12.487  30.532  1.00 86.88           C
ATOM   2920  N   LEU A 472      -4.311  13.340  36.369  1.00 89.62           N
ATOM   2921  CA  LEU A 472      -5.264  13.524  37.463  1.00 89.62           C
ATOM   2922  C   LEU A 472      -6.444  14.344  36.948  1.00 89.62           C
ATOM   2923  CB  LEU A 472      -4.564  14.198  38.653  1.00 89.62           C
ATOM   2924  O   LEU A 472      -6.239  15.433  36.406  1.00 89.62           O
ATOM   2925  CG  LEU A 472      -5.491  14.636  39.801  1.00 89.62           C
ATOM   2926  CD1 LEU A 472      -6.193  13.453  40.461  1.00 89.62           C
ATOM   2927  CD2 LEU A 472      -4.677  15.375  40.858  1.00 89.62           C
ATOM   2928  N   GLY A 473      -7.666  13.855  37.132  1.00 90.12           N
ATOM   2929  CA  GLY A 473      -8.850  14.572  36.680  1.00 90.12           C
ATOM   2930  C   GLY A 473     -10.180  13.942  37.072  1.00 90.12           C
ATOM   2931  O   GLY A 473     -10.234  12.904  37.731  1.00 90.12           O
ATOM   2932  N   ASP A 474     -11.252  14.600  36.641  1.00 92.75           N
ATOM   2933  CA  ASP A 474     -12.621  14.094  36.742  1.00 92.75           C
ATOM   2934  C   ASP A 474     -13.036  13.506  35.383  1.00 92.75           C
ATOM   2935  CB  ASP A 474     -13.578  15.203  37.225  1.00 92.75           C
ATOM   2936  O   ASP A 474     -12.758  14.104  34.343  1.00 92.75           O
ATOM   2937  CG  ASP A 474     -13.169  15.849  38.559  1.00 92.75           C
ATOM   2938  OD1 ASP A 474     -12.598  15.162  39.429  1.00 92.75           O
ATOM   2939  OD2 ASP A 474     -13.383  17.062  38.780  1.00 92.75           O
ATOM   2940  N   ILE A 475     -13.682  12.338  35.375  1.00 89.81           N
ATOM   2941  CA  ILE A 475     -14.120  11.640  34.156  1.00 89.81           C
ATOM   2942  C   ILE A 475     -15.644  11.623  34.118  1.00 89.81           C
ATOM   2943  CB  ILE A 475     -13.546  10.206  34.052  1.00 89.81           C
ATOM   2944  O   ILE A 475     -16.291  11.144  35.055  1.00 89.81           O
ATOM   2945  CG1 ILE A 475     -12.002  10.183  34.168  1.00 89.81           C
ATOM   2946  CG2 ILE A 475     -13.993   9.561  32.722  1.00 89.81           C
ATOM   2947  CD1 ILE A 475     -11.422   8.779  34.386  1.00 89.81           C
ATOM   2948  N   TYR A 476     -16.205  12.091  33.010  1.00 92.12           N
ATOM   2949  CA  TYR A 476     -17.633  12.123  32.733  1.00 92.12           C
ATOM   2950  C   TYR A 476     -17.951  11.248  31.521  1.00 92.12           C
ATOM   2951  CB  TYR A 476     -18.118  13.559  32.490  1.00 92.12           C
ATOM   2952  O   TYR A 476     -17.166  11.191  30.570  1.00 92.12           O
ATOM   2953  CG  TYR A 476     -17.737  14.576  33.550  1.00 92.12           C
ATOM   2954  CD1 TYR A 476     -18.689  15.036  34.481  1.00 92.12           C
ATOM   2955  CD2 TYR A 476     -16.428  15.089  33.582  1.00 92.12           C
ATOM   2956  CE1 TYR A 476     -18.332  16.013  35.433  1.00 92.12           C
ATOM   2957  CE2 TYR A 476     -16.065  16.047  34.537  1.00 92.12           C
ATOM   2958  OH  TYR A 476     -16.680  17.534  36.303  1.00 92.12           O
ATOM   2959  CZ  TYR A 476     -17.018  16.533  35.451  1.00 92.12           C
ATOM   2960  N   ASP A 477     -19.112  10.599  31.543  1.00 87.44           N
ATOM   2961  CA  ASP A 477     -19.643   9.911  30.366  1.00 87.44           C
ATOM   2962  C   ASP A 477     -20.048  10.900  29.255  1.00 87.44           C
ATOM   2963  CB  ASP A 477     -20.780   8.943  30.764  1.00 87.44           C
ATOM   2964  O   ASP A 477     -20.063  12.122  29.445  1.00 87.44           O
ATOM   2965  CG  ASP A 477     -22.104   9.582  31.204  1.00 87.44           C
ATOM   2966  OD1 ASP A 477     -22.336  10.777  30.930  1.00 87.44           O
ATOM   2967  OD2 ASP A 477     -22.934   8.878  31.813  1.00 87.44           O
ATOM   2968  N   ALA A 478     -20.410  10.369  28.084  1.00 80.88           N
ATOM   2969  CA  ALA A 478     -20.873  11.168  26.946  1.00 80.88           C
ATOM   2970  C   ALA A 478     -22.165  11.968  27.230  1.00 80.88           C
ATOM   2971  CB  ALA A 478     -21.047  10.224  25.750  1.00 80.88           C
ATOM   2972  O   ALA A 478     -22.432  12.978  26.579  1.00 80.88           O
ATOM   2973  N   GLY A 479     -22.962  11.554  28.222  1.00 80.25           N
ATOM   2974  CA  GLY A 479     -24.156  12.264  28.687  1.00 80.25           C
ATOM   2975  C   GLY A 479     -23.866  13.398  29.680  1.00 80.25           C
ATOM   2976  O   GLY A 479     -24.779  14.146  30.034  1.00 80.25           O
ATOM   2977  N   GLY A 480     -22.613  13.553  30.123  1.00 82.69           N
ATOM   2978  CA  GLY A 480     -22.190  14.536  31.120  1.00 82.69           C
ATOM   2979  C   GLY A 480     -22.342  14.078  32.576  1.00 82.69           C
ATOM   2980  O   GLY A 480     -22.215  14.900  33.486  1.00 82.69           O
ATOM   2981  N   THR A 481     -22.603  12.794  32.829  1.00 90.69           N
ATOM   2982  CA  THR A 481     -22.640  12.222  34.180  1.00 90.69           C
ATOM   2983  C   THR A 481     -21.223  12.015  34.691  1.00 90.69           C
ATOM   2984  CB  THR A 481     -23.355  10.865  34.235  1.00 90.69           C
ATOM   2985  O   THR A 481     -20.407  11.381  34.030  1.00 90.69           O
ATOM   2986  CG2 THR A 481     -23.678  10.438  35.667  1.00 90.69           C
ATOM   2987  OG1 THR A 481     -24.562  10.891  33.518  1.00 90.69           O
ATOM   2988  N   LEU A 482     -20.932  12.500  35.898  1.00 90.38           N
ATOM   2989  CA  LEU A 482     -19.654  12.254  36.563  1.00 90.38           C
ATOM   2990  C   LEU A 482     -19.533  10.771  36.945  1.00 90.38           C
ATOM   2991  CB  LEU A 482     -19.569  13.178  37.789  1.00 90.38           C
ATOM   2992  O   LEU A 482     -20.292  10.288  37.786  1.00 90.38           O
ATOM   2993  CG  LEU A 482     -18.253  13.071  38.578  1.00 90.38           C
ATOM   2994  CD1 LEU A 482     -17.059  13.595  37.791  1.00 90.38           C
ATOM   2995  CD2 LEU A 482     -18.377  13.913  39.850  1.00 90.38           C
ATOM   2996  N   LEU A 483     -18.564  10.072  36.355  1.00 85.75           N
ATOM   2997  CA  LEU A 483     -18.262   8.669  36.649  1.00 85.75           C
ATOM   2998  C   LEU A 483     -17.189   8.541  37.731  1.00 85.75           C
ATOM   2999  CB  LEU A 483     -17.787   7.962  35.369  1.00 85.75           C
ATOM   3000  O   LEU A 483     -17.324   7.744  38.657  1.00 85.75           O
ATOM   3001  CG  LEU A 483     -18.792   7.917  34.207  1.00 85.75           C
ATOM   3002  CD1 LEU A 483     -18.133   7.134  33.071  1.00 85.75           C
ATOM   3003  CD2 LEU A 483     -20.105   7.237  34.597  1.00 85.75           C
ATOM   3004  N   TYR A 484     -16.134   9.349  37.621  1.00 87.38           N
ATOM   3005  CA  TYR A 484     -14.997   9.335  38.534  1.00 87.38           C
ATOM   3006  C   TYR A 484     -14.574  10.755  38.878  1.00 87.38           C
ATOM   3007  CB  TYR A 484     -13.823   8.574  37.919  1.00 87.38           C
ATOM   3008  O   TYR A 484     -14.507  11.615  38.005  1.00 87.38           O
ATOM   3009  CG  TYR A 484     -14.064   7.092  37.734  1.00 87.38           C
ATOM   3010  CD1 TYR A 484     -13.765   6.199  38.781  1.00 87.38           C
ATOM   3011  CD2 TYR A 484     -14.604   6.611  36.527  1.00 87.38           C
ATOM   3012  CE1 TYR A 484     -13.995   4.820  38.620  1.00 87.38           C
ATOM   3013  CE2 TYR A 484     -14.866   5.236  36.375  1.00 87.38           C
ATOM   3014  OH  TYR A 484     -14.771   3.011  37.248  1.00 87.38           O
ATOM   3015  CZ  TYR A 484     -14.550   4.340  37.414  1.00 87.38           C
ATOM   3016  N   LYS A 485     -14.262  10.984  40.151  1.00 89.62           N
ATOM   3017  CA  LYS A 485     -13.842  12.282  40.675  1.00 89.62           C
ATOM   3018  C   LYS A 485     -12.443  12.180  41.265  1.00 89.62           C
ATOM   3019  CB  LYS A 485     -14.858  12.735  41.727  1.00 89.62           C
ATOM   3020  O   LYS A 485     -12.209  11.261  42.043  1.00 89.62           O
ATOM   3021  CG  LYS A 485     -14.576  14.183  42.124  1.00 89.62           C
ATOM   3022  CD  LYS A 485     -15.468  14.646  43.269  1.00 89.62           C
ATOM   3023  CE  LYS A 485     -14.953  16.030  43.656  1.00 89.62           C
ATOM   3024  NZ  LYS A 485     -15.648  16.554  44.847  1.00 89.62           N
ATOM   3025  N   ASP A 486     -11.570  13.133  40.960  1.00 88.06           N
ATOM   3026  CA  ASP A 486     -10.211  13.238  41.500  1.00 88.06           C
ATOM   3027  C   ASP A 486      -9.432  11.925  41.342  1.00 88.06           C
ATOM   3028  CB  ASP A 486     -10.247  13.770  42.950  1.00 88.06           C
ATOM   3029  O   ASP A 486      -8.851  11.412  42.300  1.00 88.06           O
ATOM   3030  CG  ASP A 486     -10.769  15.203  43.033  1.00 88.06           C
ATOM   3031  OD1 ASP A 486     -10.209  16.055  42.312  1.00 88.06           O
ATOM   3032  OD2 ASP A 486     -11.758  15.477  43.759  1.00 88.06           O
ATOM   3033  N   VAL A 487      -9.482  11.332  40.144  1.00 86.69           N
ATOM   3034  CA  VAL A 487      -8.819  10.056  39.857  1.00 86.69           C
ATOM   3035  C   VAL A 487      -7.551  10.235  39.044  1.00 86.69           C
ATOM   3036  CB  VAL A 487      -9.731   9.008  39.207  1.00 86.69           C
ATOM   3037  O   VAL A 487      -7.485  11.041  38.117  1.00 86.69           O
ATOM   3038  CG1 VAL A 487     -10.812   8.555  40.192  1.00 86.69           C
ATOM   3039  CG2 VAL A 487     -10.368   9.464  37.890  1.00 86.69           C
ATOM   3040  N   VAL A 488      -6.554   9.426  39.380  1.00 84.75           N
ATOM   3041  CA  VAL A 488      -5.330   9.255  38.609  1.00 84.75           C
ATOM   3042  C   VAL A 488      -5.548   8.137  37.609  1.00 84.75           C
ATOM   3043  CB  VAL A 488      -4.124   8.977  39.518  1.00 84.75           C
ATOM   3044  O   VAL A 488      -5.909   7.023  37.987  1.00 84.75           O
ATOM   3045  CG1 VAL A 488      -2.829   8.845  38.705  1.00 84.75           C
ATOM   3046  CG2 VAL A 488      -3.967  10.138  40.498  1.00 84.75           C
ATOM   3047  N   PHE A 489      -5.318   8.413  36.332  1.00 80.31           N
ATOM   3048  CA  PHE A 489      -5.476   7.432  35.270  1.00 80.31           C
ATOM   3049  C   PHE A 489      -4.409   7.571  34.178  1.00 80.31           C
ATOM   3050  CB  PHE A 489      -6.908   7.491  34.711  1.00 80.31           C
ATOM   3051  O   PHE A 489      -3.788   8.622  34.011  1.00 80.31           O
ATOM   3052  CG  PHE A 489      -7.206   8.739  33.909  1.00 80.31           C
ATOM   3053  CD1 PHE A 489      -7.553   9.936  34.565  1.00 80.31           C
ATOM   3054  CD2 PHE A 489      -7.092   8.708  32.507  1.00 80.31           C
ATOM   3055  CE1 PHE A 489      -7.750  11.110  33.822  1.00 80.31           C
ATOM   3056  CE2 PHE A 489      -7.287   9.882  31.765  1.00 80.31           C
ATOM   3057  CZ  PHE A 489      -7.592  11.080  32.426  1.00 80.31           C
ATOM   3058  N   SER A 490      -4.198   6.492  33.427  1.00 81.94           N
ATOM   3059  CA  SER A 490      -3.381   6.479  32.211  1.00 81.94           C
ATOM   3060  C   SER A 490      -4.274   6.244  30.991  1.00 81.94           C
ATOM   3061  CB  SER A 490      -2.299   5.402  32.273  1.00 81.94           C
ATOM   3062  O   SER A 490      -4.923   5.194  30.931  1.00 81.94           O
ATOM   3063  OG  SER A 490      -1.366   5.710  33.288  1.00 81.94           O
ATOM   3064  N   PRO A 491      -4.330   7.192  30.038  1.00 74.88           N
ATOM   3065  CA  PRO A 491      -5.078   7.021  28.799  1.00 74.88           C
ATOM   3066  C   PRO A 491      -4.298   6.239  27.737  1.00 74.88           C
ATOM   3067  CB  PRO A 491      -5.396   8.438  28.319  1.00 74.88           C
ATOM   3068  O   PRO A 491      -3.110   6.478  27.517  1.00 74.88           O
ATOM   3069  CG  PRO A 491      -4.179   9.220  28.807  1.00 74.88           C
ATOM   3070  CD  PRO A 491      -3.839   8.564  30.140  1.00 74.88           C
ATOM   3071  N   TYR A 492      -5.009   5.373  27.024  1.00 67.69           N
ATOM   3072  CA  TYR A 492      -4.545   4.678  25.827  1.00 67.69           C
ATOM   3073  C   TYR A 492      -5.498   5.004  24.671  1.00 67.69           C
ATOM   3074  CB  TYR A 492      -4.483   3.171  26.103  1.00 67.69           C
ATOM   3075  O   TYR A 492      -6.704   4.815  24.815  1.00 67.69           O
ATOM   3076  CG  TYR A 492      -3.564   2.777  27.247  1.00 67.69           C
ATOM   3077  CD1 TYR A 492      -2.201   2.528  26.997  1.00 67.69           C
ATOM   3078  CD2 TYR A 492      -4.067   2.668  28.559  1.00 67.69           C
ATOM   3079  CE1 TYR A 492      -1.346   2.166  28.055  1.00 67.69           C
ATOM   3080  CE2 TYR A 492      -3.216   2.313  29.620  1.00 67.69           C
ATOM   3081  OH  TYR A 492      -1.032   1.695  30.381  1.00 67.69           O
ATOM   3082  CZ  TYR A 492      -1.854   2.056  29.365  1.00 67.69           C
ATOM   3083  N   VAL A 493      -4.953   5.510  23.560  1.00 63.75           N
ATOM   3084  CA  VAL A 493      -5.677   5.934  22.343  1.00 63.75           C
ATOM   3085  C   VAL A 493      -5.034   5.302  21.106  1.00 63.75           C
ATOM   3086  CB  VAL A 493      -5.698   7.467  22.188  1.00 63.75           C
ATOM   3087  O   VAL A 493      -3.873   4.891  21.184  1.00 63.75           O
ATOM   3088  CG1 VAL A 493      -6.392   8.140  23.379  1.00 63.75           C
ATOM   3089  CG2 VAL A 493      -4.302   8.079  22.011  1.00 63.75           C
ATOM   3090  N   TRP A 494      -5.756   5.206  19.985  1.00 56.84           N
ATOM   3091  CA  TRP A 494      -5.307   4.379  18.850  1.00 56.84           C
ATOM   3092  C   TRP A 494      -5.851   4.754  17.459  1.00 56.84           C
ATOM   3093  CB  TRP A 494      -5.667   2.915  19.148  1.00 56.84           C
ATOM   3094  O   TRP A 494      -5.240   4.310  16.500  1.00 56.84           O
ATOM   3095  CG  TRP A 494      -7.090   2.779  19.551  1.00 56.84           C
ATOM   3096  CD1 TRP A 494      -8.137   2.892  18.712  1.00 56.84           C
ATOM   3097  CD2 TRP A 494      -7.647   2.657  20.887  1.00 56.84           C
ATOM   3098  CE2 TRP A 494      -9.058   2.778  20.781  1.00 56.84           C
ATOM   3099  CE3 TRP A 494      -7.101   2.461  22.175  1.00 56.84           C
ATOM   3100  NE1 TRP A 494      -9.301   2.990  19.447  1.00 56.84           N
ATOM   3101  CH2 TRP A 494      -9.327   2.446  23.153  1.00 56.84           C
ATOM   3102  CZ2 TRP A 494      -9.887   2.683  21.891  1.00 56.84           C
ATOM   3103  CZ3 TRP A 494      -7.936   2.338  23.299  1.00 56.84           C
ATOM   3104  N   LEU A 495      -6.934   5.531  17.307  1.00 54.44           N
ATOM   3105  CA  LEU A 495      -7.441   5.969  15.989  1.00 54.44           C
ATOM   3106  C   LEU A 495      -6.943   7.359  15.600  1.00 54.44           C
ATOM   3107  CB  LEU A 495      -8.982   5.994  15.952  1.00 54.44           C
ATOM   3108  O   LEU A 495      -6.476   7.577  14.487  1.00 54.44           O
ATOM   3109  CG  LEU A 495      -9.695   4.639  15.990  1.00 54.44           C
ATOM   3110  CD1 LEU A 495     -11.179   4.857  15.745  1.00 54.44           C
ATOM   3111  CD2 LEU A 495      -9.196   3.644  14.943  1.00 54.44           C
ATOM   3112  N   TYR A 496      -7.043   8.309  16.527  1.00 65.00           N
ATOM   3113  CA  TYR A 496      -6.658   9.697  16.289  1.00 65.00           C
ATOM   3114  C   TYR A 496      -5.618  10.155  17.303  1.00 65.00           C
ATOM   3115  CB  TYR A 496      -7.903  10.600  16.297  1.00 65.00           C
ATOM   3116  O   TYR A 496      -5.608   9.713  18.454  1.00 65.00           O
ATOM   3117  CG  TYR A 496      -8.989  10.185  15.317  1.00 65.00           C
ATOM   3118  CD1 TYR A 496      -8.715  10.131  13.935  1.00 65.00           C
ATOM   3119  CD2 TYR A 496     -10.265   9.819  15.788  1.00 65.00           C
ATOM   3120  CE1 TYR A 496      -9.705   9.699  13.031  1.00 65.00           C
ATOM   3121  CE2 TYR A 496     -11.255   9.382  14.889  1.00 65.00           C
ATOM   3122  OH  TYR A 496     -11.936   8.894  12.646  1.00 65.00           O
ATOM   3123  CZ  TYR A 496     -10.977   9.315  13.509  1.00 65.00           C
ATOM   3124  N   ASP A 497      -4.771  11.101  16.912  1.00 68.25           N
ATOM   3125  CA  ASP A 497      -3.940  11.806  17.880  1.00 68.25           C
ATOM   3126  C   ASP A 497      -4.838  12.487  18.923  1.00 68.25           C
ATOM   3127  CB  ASP A 497      -3.030  12.829  17.185  1.00 68.25           C
ATOM   3128  O   ASP A 497      -5.802  13.187  18.590  1.00 68.25           O
ATOM   3129  CG  ASP A 497      -1.803  12.212  16.502  1.00 68.25           C
ATOM   3130  OD1 ASP A 497      -1.684  10.967  16.487  1.00 68.25           O
ATOM   3131  OD2 ASP A 497      -0.940  13.012  16.073  1.00 68.25           O
ATOM   3132  N   GLN A 498      -4.519  12.290  20.202  1.00 77.50           N
ATOM   3133  CA  GLN A 498      -5.275  12.863  21.312  1.00 77.50           C
ATOM   3134  C   GLN A 498      -4.346  13.666  22.211  1.00 77.50           C
ATOM   3135  CB  GLN A 498      -6.012  11.762  22.088  1.00 77.50           C
ATOM   3136  O   GLN A 498      -3.384  13.140  22.774  1.00 77.50           O
ATOM   3137  CG  GLN A 498      -6.955  12.303  23.178  1.00 77.50           C
ATOM   3138  CD  GLN A 498      -8.165  13.059  22.632  1.00 77.50           C
ATOM   3139  NE2 GLN A 498      -8.384  14.287  23.049  1.00 77.50           N
ATOM   3140  OE1 GLN A 498      -8.943  12.558  21.836  1.00 77.50           O
ATOM   3141  N   SER A 499      -4.676  14.941  22.395  1.00 86.19           N
ATOM   3142  CA  SER A 499      -3.989  15.804  23.352  1.00 86.19           C
ATOM   3143  C   SER A 499      -4.820  15.998  24.614  1.00 86.19           C
ATOM   3144  CB  SER A 499      -3.598  17.145  22.728  1.00 86.19           C
ATOM   3145  O   SER A 499      -6.047  16.088  24.554  1.00 86.19           O
ATOM   3146  OG  SER A 499      -2.633  16.956  21.708  1.00 86.19           O
ATOM   3147  N   PHE A 500      -4.126  16.090  25.745  1.00 87.75           N
ATOM   3148  CA  PHE A 500      -4.667  16.472  27.045  1.00 87.75           C
ATOM   3149  C   PHE A 500      -3.887  17.680  27.563  1.00 87.75           C
ATOM   3150  CB  PHE A 500      -4.569  15.301  28.032  1.00 87.75           C
ATOM   3151  O   PHE A 500      -2.653  17.684  27.538  1.00 87.75           O
ATOM   3152  CG  PHE A 500      -5.372  14.075  27.648  1.00 87.75           C
ATOM   3153  CD1 PHE A 500      -6.689  13.917  28.121  1.00 87.75           C
ATOM   3154  CD2 PHE A 500      -4.805  13.089  26.818  1.00 87.75           C
ATOM   3155  CE1 PHE A 500      -7.435  12.780  27.765  1.00 87.75           C
ATOM   3156  CE2 PHE A 500      -5.555  11.955  26.460  1.00 87.75           C
ATOM   3157  CZ  PHE A 500      -6.868  11.799  26.935  1.00 87.75           C
ATOM   3158  N   THR A 501      -4.597  18.687  28.067  1.00 90.56           N
ATOM   3159  CA  THR A 501      -4.006  19.928  28.591  1.00 90.56           C
ATOM   3160  C   THR A 501      -4.384  20.108  30.055  1.00 90.56           C
ATOM   3161  CB  THR A 501      -4.456  21.147  27.773  1.00 90.56           C
ATOM   3162  O   THR A 501      -5.550  19.976  30.415  1.00 90.56           O
ATOM   3163  CG2 THR A 501      -3.704  22.421  28.152  1.00 90.56           C
ATOM   3164  OG1 THR A 501      -4.251  20.936  26.395  1.00 90.56           O
ATOM   3165  N   ALA A 502      -3.406  20.415  30.906  1.00 87.94           N
ATOM   3166  CA  ALA A 502      -3.634  20.645  32.326  1.00 87.94           C
ATOM   3167  C   ALA A 502      -4.555  21.854  32.555  1.00 87.94           C
ATOM   3168  CB  ALA A 502      -2.284  20.797  33.038  1.00 87.94           C
ATOM   3169  O   ALA A 502      -4.441  22.872  31.874  1.00 87.94           O
ATOM   3170  N   SER A 503      -5.441  21.751  33.547  1.00 88.69           N
ATOM   3171  CA  SER A 503      -6.481  22.744  33.855  1.00 88.69           C
ATOM   3172  C   SER A 503      -7.484  23.001  32.717  1.00 88.69           C
ATOM   3173  CB  SER A 503      -5.857  24.039  34.388  1.00 88.69           C
ATOM   3174  O   SER A 503      -8.061  24.087  32.641  1.00 88.69           O
ATOM   3175  OG  SER A 503      -5.009  23.757  35.487  1.00 88.69           O
ATOM   3176  N   ALA A 504      -7.710  22.019  31.840  1.00 91.50           N
ATOM   3177  CA  ALA A 504      -8.680  22.102  30.752  1.00 91.50           C
ATOM   3178  C   ALA A 504      -9.555  20.844  30.667  1.00 91.50           C
ATOM   3179  CB  ALA A 504      -7.940  22.358  29.433  1.00 91.50           C
ATOM   3180  O   ALA A 504      -9.141  19.744  31.034  1.00 91.50           O
ATOM   3181  N   THR A 505     -10.767  21.003  30.133  1.00 90.44           N
ATOM   3182  CA  THR A 505     -11.611  19.864  29.766  1.00 90.44           C
ATOM   3183  C   THR A 505     -11.207  19.350  28.391  1.00 90.44           C
ATOM   3184  CB  THR A 505     -13.102  20.207  29.750  1.00 90.44           C
ATOM   3185  O   THR A 505     -11.252  20.088  27.407  1.00 90.44           O
ATOM   3186  CG2 THR A 505     -13.960  18.954  29.557  1.00 90.44           C
ATOM   3187  OG1 THR A 505     -13.511  20.847  30.932  1.00 90.44           O
ATOM   3188  N   THR A 506     -10.868  18.070  28.309  1.00 88.56           N
ATOM   3189  CA  THR A 506     -10.633  17.356  27.053  1.00 88.56           C
ATOM   3190  C   THR A 506     -11.865  16.523  26.727  1.00 88.56           C
ATOM   3191  CB  THR A 506      -9.375  16.488  27.163  1.00 88.56           C
ATOM   3192  O   THR A 506     -12.358  15.794  27.584  1.00 88.56           O
ATOM   3193  CG2 THR A 506      -9.033  15.800  25.845  1.00 88.56           C
ATOM   3194  OG1 THR A 506      -8.286  17.313  27.520  1.00 88.56           O
ATOM   3195  N   THR A 507     -12.383  16.640  25.505  1.00 90.50           N
ATOM   3196  CA  THR A 507     -13.430  15.735  25.004  1.00 90.50           C
ATOM   3197  C   THR A 507     -12.763  14.667  24.153  1.00 90.50           C
ATOM   3198  CB  THR A 507     -14.517  16.484  24.222  1.00 90.50           C
ATOM   3199  O   THR A 507     -11.934  14.990  23.297  1.00 90.50           O
ATOM   3200  CG2 THR A 507     -15.707  15.600  23.856  1.00 90.50           C
ATOM   3201  OG1 THR A 507     -14.998  17.541  25.029  1.00 90.50           O
ATOM   3202  N   MET A 508     -13.088  13.410  24.427  1.00 81.31           N
ATOM   3203  CA  MET A 508     -12.627  12.270  23.648  1.00 81.31           C
ATOM   3204  C   MET A 508     -13.281  12.304  22.269  1.00 81.31           C
ATOM   3205  CB  MET A 508     -12.958  10.970  24.394  1.00 81.31           C
ATOM   3206  O   MET A 508     -14.463  12.617  22.169  1.00 81.31           O
ATOM   3207  CG  MET A 508     -12.233  10.874  25.745  1.00 81.31           C
ATOM   3208  SD  MET A 508     -10.423  11.067  25.693  1.00 81.31           S
ATOM   3209  CE  MET A 508     -10.032   9.722  24.546  1.00 81.31           C
ATOM   3210  N   ARG A 509     -12.488  12.027  21.228  1.00 75.75           N
ATOM   3211  CA  ARG A 509     -12.921  11.983  19.815  1.00 75.75           C
ATOM   3212  C   ARG A 509     -12.948  10.560  19.234  1.00 75.75           C
ATOM   3213  CB  ARG A 509     -12.008  12.883  18.971  1.00 75.75           C
ATOM   3214  O   ARG A 509     -12.975  10.380  18.023  1.00 75.75           O
ATOM   3215  CG  ARG A 509     -12.030  14.358  19.397  1.00 75.75           C
ATOM   3216  CD  ARG A 509     -11.087  15.186  18.515  1.00 75.75           C
ATOM   3217  NE  ARG A 509     -11.513  15.176  17.100  1.00 75.75           N
ATOM   3218  NH1 ARG A 509      -9.647  16.158  16.197  1.00 75.75           N
ATOM   3219  NH2 ARG A 509     -11.296  15.466  14.857  1.00 75.75           N
ATOM   3220  CZ  ARG A 509     -10.821  15.604  16.062  1.00 75.75           C
ATOM   3221  N   GLN A 510     -12.747   9.583  20.106  1.00 60.19           N
ATOM   3222  CA  GLN A 510     -12.573   8.156  19.853  1.00 60.19           C
ATOM   3223  C   GLN A 510     -12.760   7.451  21.194  1.00 60.19           C
ATOM   3224  CB  GLN A 510     -11.157   7.851  19.312  1.00 60.19           C
ATOM   3225  O   GLN A 510     -12.556   8.076  22.245  1.00 60.19           O
ATOM   3226  CG  GLN A 510     -10.040   8.286  20.279  1.00 60.19           C
ATOM   3227  CD  GLN A 510      -8.643   8.155  19.705  1.00 60.19           C
ATOM   3228  NE2 GLN A 510      -7.857   9.193  19.852  1.00 60.19           N
ATOM   3229  OE1 GLN A 510      -8.216   7.156  19.151  1.00 60.19           O
ATOM   3230  N   THR A 511     -13.043   6.155  21.186  1.00 66.06           N
ATOM   3231  CA  THR A 511     -12.916   5.372  22.410  1.00 66.06           C
ATOM   3232  C   THR A 511     -11.461   5.344  22.871  1.00 66.06           C
ATOM   3233  CB  THR A 511     -13.479   3.964  22.251  1.00 66.06           C
ATOM   3234  O   THR A 511     -10.516   5.439  22.088  1.00 66.06           O
ATOM   3235  CG2 THR A 511     -13.433   2.977  23.416  1.00 66.06           C
ATOM   3236  OG1 THR A 511     -14.847   4.084  21.941  1.00 66.06           O
ATOM   3237  N   ALA A 512     -11.278   5.239  24.178  1.00 64.62           N
ATOM   3238  CA  ALA A 512      -9.998   5.086  24.838  1.00 64.62           C
ATOM   3239  C   ALA A 512     -10.121   4.085  25.986  1.00 64.62           C
ATOM   3240  CB  ALA A 512      -9.516   6.449  25.320  1.00 64.62           C
ATOM   3241  O   ALA A 512     -11.192   3.888  26.564  1.00 64.62           O
ATOM   3242  N   LEU A 513      -9.001   3.472  26.355  1.00 69.50           N
ATOM   3243  CA  LEU A 513      -8.908   2.727  27.604  1.00 69.50           C
ATOM   3244  C   LEU A 513      -8.265   3.620  28.652  1.00 69.50           C
ATOM   3245  CB  LEU A 513      -8.151   1.407  27.401  1.00 69.50           C
ATOM   3246  O   LEU A 513      -7.156   4.120  28.461  1.00 69.50           O
ATOM   3247  CG  LEU A 513      -8.987   0.321  26.703  1.00 69.50           C
ATOM   3248  CD1 LEU A 513      -8.088  -0.873  26.389  1.00 69.50           C
ATOM   3249  CD2 LEU A 513     -10.144  -0.160  27.584  1.00 69.50           C
ATOM   3250  N   PHE A 514      -8.954   3.807  29.771  1.00 73.94           N
ATOM   3251  CA  PHE A 514      -8.418   4.483  30.941  1.00 73.94           C
ATOM   3252  C   PHE A 514      -8.104   3.435  32.004  1.00 73.94           C
ATOM   3253  CB  PHE A 514      -9.389   5.570  31.424  1.00 73.94           C
ATOM   3254  O   PHE A 514      -9.002   2.802  32.565  1.00 73.94           O
ATOM   3255  CG  PHE A 514      -9.676   6.717  30.463  1.00 73.94           C
ATOM   3256  CD1 PHE A 514      -8.874   6.978  29.333  1.00 73.94           C
ATOM   3257  CD2 PHE A 514     -10.777   7.553  30.715  1.00 73.94           C
ATOM   3258  CE1 PHE A 514      -9.162   8.054  28.479  1.00 73.94           C
ATOM   3259  CE2 PHE A 514     -11.068   8.635  29.867  1.00 73.94           C
ATOM   3260  CZ  PHE A 514     -10.259   8.885  28.749  1.00 73.94           C
ATOM   3261  N   ALA A 515      -6.815   3.254  32.285  1.00 74.31           N
ATOM   3262  CA  ALA A 515      -6.378   2.529  33.470  1.00 74.31           C
ATOM   3263  C   ALA A 515      -6.471   3.480  34.665  1.00 74.31           C
ATOM   3264  CB  ALA A 515      -4.961   1.993  33.242  1.00 74.31           C
ATOM   3265  O   ALA A 515      -5.682   4.415  34.758  1.00 74.31           O
ATOM   3266  N   ILE A 516      -7.461   3.281  35.532  1.00 77.50           N
ATOM   3267  CA  ILE A 516      -7.747   4.113  36.703  1.00 77.50           C
ATOM   3268  C   ILE A 516      -6.989   3.539  37.893  1.00 77.50           C
ATOM   3269  CB  ILE A 516      -9.268   4.178  36.978  1.00 77.50           C
ATOM   3270  O   ILE A 516      -7.320   2.462  38.375  1.00 77.50           O
ATOM   3271  CG1 ILE A 516     -10.015   4.733  35.744  1.00 77.50           C
ATOM   3272  CG2 ILE A 516      -9.534   5.047  38.224  1.00 77.50           C
ATOM   3273  CD1 ILE A 516     -11.538   4.744  35.890  1.00 77.50           C
ATOM   3274  N   TRP A 517      -5.991   4.266  38.379  1.00 73.75           N
ATOM   3275  CA  TRP A 517      -5.087   3.833  39.447  1.00 73.75           C
ATOM   3276  C   TRP A 517      -5.646   4.091  40.849  1.00 73.75           C
ATOM   3277  CB  TRP A 517      -3.738   4.527  39.228  1.00 73.75           C
ATOM   3278  O   TRP A 517      -5.250   3.427  41.803  1.00 73.75           O
ATOM   3279  CG  TRP A 517      -3.151   4.264  37.874  1.00 73.75           C
ATOM   3280  CD1 TRP A 517      -3.043   5.152  36.859  1.00 73.75           C
ATOM   3281  CD2 TRP A 517      -2.668   2.995  37.344  1.00 73.75           C
ATOM   3282  CE2 TRP A 517      -2.320   3.183  35.974  1.00 73.75           C
ATOM   3283  CE3 TRP A 517      -2.511   1.699  37.881  1.00 73.75           C
ATOM   3284  NE1 TRP A 517      -2.515   4.526  35.746  1.00 73.75           N
ATOM   3285  CH2 TRP A 517      -1.740   0.848  35.726  1.00 73.75           C
ATOM   3286  CZ2 TRP A 517      -1.881   2.128  35.164  1.00 73.75           C
ATOM   3287  CZ3 TRP A 517      -2.043   0.639  37.082  1.00 73.75           C
ATOM   3288  N   GLY A 518      -6.582   5.031  40.973  1.00 74.50           N
ATOM   3289  CA  GLY A 518      -7.236   5.383  42.231  1.00 74.50           C
ATOM   3290  C   GLY A 518      -7.435   6.886  42.368  1.00 74.50           C
ATOM   3291  O   GLY A 518      -7.187   7.641  41.431  1.00 74.50           O
ATOM   3292  N   ASN A 519      -7.894   7.320  43.536  1.00 80.19           N
ATOM   3293  CA  ASN A 519      -8.078   8.735  43.842  1.00 80.19           C
ATOM   3294  C   ASN A 519      -6.788   9.355  44.387  1.00 80.19           C
ATOM   3295  CB  ASN A 519      -9.243   8.907  44.825  1.00 80.19           C
ATOM   3296  O   ASN A 519      -6.093   8.721  45.182  1.00 80.19           O
ATOM   3297  CG  ASN A 519     -10.553   8.410  44.254  1.00 80.19           C
ATOM   3298  ND2 ASN A 519     -11.404   9.286  43.792  1.00 80.19           N
ATOM   3299  OD1 ASN A 519     -10.833   7.224  44.206  1.00 80.19           O
ATOM   3300  N   ALA A 520      -6.497  10.599  44.010  1.00 76.75           N
ATOM   3301  CA  ALA A 520      -5.404  11.370  44.598  1.00 76.75           C
ATOM   3302  C   ALA A 520      -5.686  12.874  44.557  1.00 76.75           C
ATOM   3303  CB  ALA A 520      -4.096  11.062  43.867  1.00 76.75           C
ATOM   3304  O   ALA A 520      -6.372  13.355  43.662  1.00 76.75           O
ATOM   3305  N   ASP A 521      -5.099  13.614  45.498  1.00 77.00           N
ATOM   3306  CA  ASP A 521      -5.217  15.077  45.540  1.00 77.00           C
ATOM   3307  C   ASP A 521      -4.224  15.773  44.589  1.00 77.00           C
ATOM   3308  CB  ASP A 521      -5.008  15.562  46.984  1.00 77.00           C
ATOM   3309  O   ASP A 521      -4.513  16.849  44.072  1.00 77.00           O
ATOM   3310  CG  ASP A 521      -6.082  15.087  47.974  1.00 77.00           C
ATOM   3311  OD1 ASP A 521      -7.259  14.951  47.576  1.00 77.00           O
ATOM   3312  OD2 ASP A 521      -5.718  14.888  49.157  1.00 77.00           O
ATOM   3313  N   HIS A 522      -3.064  15.153  44.346  1.00 79.56           N
ATOM   3314  CA  HIS A 522      -1.990  15.646  43.476  1.00 79.56           C
ATOM   3315  C   HIS A 522      -1.269  14.472  42.817  1.00 79.56           C
ATOM   3316  CB  HIS A 522      -0.983  16.455  44.305  1.00 79.56           C
ATOM   3317  O   HIS A 522      -1.247  13.386  43.387  1.00 79.56           O
ATOM   3318  CG  HIS A 522      -1.559  17.746  44.814  1.00 79.56           C
ATOM   3319  CD2 HIS A 522      -1.867  18.070  46.107  1.00 79.56           C
ATOM   3320  ND1 HIS A 522      -1.962  18.793  44.026  1.00 79.56           N
ATOM   3321  CE1 HIS A 522      -2.516  19.717  44.821  1.00 79.56           C
ATOM   3322  NE2 HIS A 522      -2.445  19.347  46.113  1.00 79.56           N
ATOM   3323  N   LEU A 523      -0.640  14.673  41.657  1.00 76.81           N
ATOM   3324  CA  LEU A 523       0.233  13.667  41.053  1.00 76.81           C
ATOM   3325  C   LEU A 523       1.608  13.683  41.724  1.00 76.81           C
ATOM   3326  CB  LEU A 523       0.370  13.887  39.536  1.00 76.81           C
ATOM   3327  O   LEU A 523       2.419  14.584  41.511  1.00 76.81           O
ATOM   3328  CG  LEU A 523      -0.893  13.605  38.715  1.00 76.81           C
ATOM   3329  CD1 LEU A 523      -0.630  13.947  37.249  1.00 76.81           C
ATOM   3330  CD2 LEU A 523      -1.302  12.131  38.762  1.00 76.81           C
ATOM   3331  N   ASP A 524       1.919  12.619  42.454  1.00 68.62           N
ATOM   3332  CA  ASP A 524       3.291  12.235  42.752  1.00 68.62           C
ATOM   3333  C   ASP A 524       3.584  10.842  42.169  1.00 68.62           C
ATOM   3334  CB  ASP A 524       3.617  12.441  44.243  1.00 68.62           C
ATOM   3335  O   ASP A 524       2.697  10.004  41.992  1.00 68.62           O
ATOM   3336  CG  ASP A 524       3.000  11.430  45.209  1.00 68.62           C
ATOM   3337  OD1 ASP A 524       2.900  10.247  44.816  1.00 68.62           O
ATOM   3338  OD2 ASP A 524       2.801  11.790  46.385  1.00 68.62           O
ATOM   3339  N   GLY A 525       4.847  10.580  41.823  1.00 56.22           N
ATOM   3340  CA  GLY A 525       5.256   9.292  41.247  1.00 56.22           C
ATOM   3341  C   GLY A 525       5.078   8.090  42.190  1.00 56.22           C
ATOM   3342  O   GLY A 525       5.406   6.971  41.801  1.00 56.22           O
ATOM   3343  N   SER A 526       4.590   8.295  43.422  1.00 56.75           N
ATOM   3344  CA  SER A 526       4.339   7.244  44.413  1.00 56.75           C
ATOM   3345  C   SER A 526       2.910   6.688  44.369  1.00 56.75           C
ATOM   3346  CB  SER A 526       4.722   7.737  45.813  1.00 56.75           C
ATOM   3347  O   SER A 526       2.650   5.606  44.890  1.00 56.75           O
ATOM   3348  OG  SER A 526       3.724   8.490  46.462  1.00 56.75           O
ATOM   3349  N   ILE A 527       1.981   7.351  43.673  1.00 56.88           N
ATOM   3350  CA  ILE A 527       0.588   6.881  43.555  1.00 56.88           C
ATOM   3351  C   ILE A 527       0.503   5.541  42.820  1.00 56.88           C
ATOM   3352  CB  ILE A 527      -0.271   7.978  42.902  1.00 56.88           C
ATOM   3353  O   ILE A 527      -0.257   4.664  43.222  1.00 56.88           O
ATOM   3354  CG1 ILE A 527      -0.393   9.131  43.915  1.00 56.88           C
ATOM   3355  CG2 ILE A 527      -1.673   7.472  42.516  1.00 56.88           C
ATOM   3356  CD1 ILE A 527      -0.703  10.457  43.249  1.00 56.88           C
ATOM   3357  N   VAL A 528       1.364   5.323  41.824  1.00 52.44           N
ATOM   3358  CA  VAL A 528       1.451   4.048  41.091  1.00 52.44           C
ATOM   3359  C   VAL A 528       2.089   2.936  41.941  1.00 52.44           C
ATOM   3360  CB  VAL A 528       2.208   4.249  39.762  1.00 52.44           C
ATOM   3361  O   VAL A 528       1.870   1.756  41.680  1.00 52.44           O
ATOM   3362  CG1 VAL A 528       2.169   3.011  38.859  1.00 52.44           C
ATOM   3363  CG2 VAL A 528       1.619   5.404  38.942  1.00 52.44           C
ATOM   3364  N   SER A 529       2.855   3.277  42.988  1.00 45.50           N
ATOM   3365  CA  SER A 529       3.578   2.299  43.814  1.00 45.50           C
ATOM   3366  C   SER A 529       2.799   1.791  45.032  1.00 45.50           C
ATOM   3367  CB  SER A 529       4.955   2.844  44.215  1.00 45.50           C
ATOM   3368  O   SER A 529       3.246   0.837  45.671  1.00 45.50           O
ATOM   3369  OG  SER A 529       4.877   3.868  45.184  1.00 45.50           O
ATOM   3370  N   SER A 530       1.640   2.378  45.361  1.00 45.34           N
ATOM   3371  CA  SER A 530       0.960   2.098  46.635  1.00 45.34           C
ATOM   3372  C   SER A 530      -0.123   1.011  46.590  1.00 45.34           C
ATOM   3373  CB  SER A 530       0.476   3.394  47.291  1.00 45.34           C
ATOM   3374  O   SER A 530      -0.373   0.407  47.631  1.00 45.34           O
ATOM   3375  OG  SER A 530      -0.499   4.050  46.512  1.00 45.34           O
ATOM   3376  N   SER A 531      -0.722   0.688  45.433  1.00 46.19           N
ATOM   3377  CA  SER A 531      -1.646  -0.458  45.279  1.00 46.19           C
ATOM   3378  C   SER A 531      -2.126  -0.603  43.824  1.00 46.19           C
ATOM   3379  CB  SER A 531      -2.843  -0.278  46.242  1.00 46.19           C
ATOM   3380  O   SER A 531      -3.156  -0.068  43.429  1.00 46.19           O
ATOM   3381  OG  SER A 531      -3.972  -1.081  45.974  1.00 46.19           O
ATOM   3382  N   VAL A 532      -1.411  -1.395  43.015  1.00 45.59           N
ATOM   3383  CA  VAL A 532      -1.900  -1.851  41.689  1.00 45.59           C
ATOM   3384  C   VAL A 532      -3.180  -2.700  41.830  1.00 45.59           C
ATOM   3385  CB  VAL A 532      -0.787  -2.625  40.941  1.00 45.59           C
ATOM   3386  O   VAL A 532      -3.976  -2.799  40.900  1.00 45.59           O
ATOM   3387  CG1 VAL A 532      -1.207  -3.092  39.541  1.00 45.59           C
ATOM   3388  CG2 VAL A 532       0.469  -1.756  40.767  1.00 45.59           C
ATOM   3389  N   SER A 533      -3.433  -3.243  43.027  1.00 41.41           N
ATOM   3390  CA  SER A 533      -4.607  -4.054  43.370  1.00 41.41           C
ATOM   3391  C   SER A 533      -5.959  -3.334  43.267  1.00 41.41           C
ATOM   3392  CB  SER A 533      -4.433  -4.651  44.772  1.00 41.41           C
ATOM   3393  O   SER A 533      -6.986  -4.007  43.186  1.00 41.41           O
ATOM   3394  OG  SER A 533      -3.947  -3.739  45.743  1.00 41.41           O
ATOM   3395  N   ASN A 534      -5.974  -1.998  43.205  1.00 50.31           N
ATOM   3396  CA  ASN A 534      -7.189  -1.193  43.041  1.00 50.31           C
ATOM   3397  C   ASN A 534      -7.388  -0.654  41.616  1.00 50.31           C
ATOM   3398  CB  ASN A 534      -7.179  -0.075  44.094  1.00 50.31           C
ATOM   3399  O   ASN A 534      -8.328   0.111  41.389  1.00 50.31           O
ATOM   3400  CG  ASN A 534      -7.378  -0.603  45.500  1.00 50.31           C
ATOM   3401  ND2 ASN A 534      -6.806   0.052  46.480  1.00 50.31           N
ATOM   3402  OD1 ASN A 534      -8.062  -1.580  45.755  1.00 50.31           O
ATOM   3403  N   ALA A 535      -6.537  -1.043  40.657  1.00 54.25           N
ATOM   3404  CA  ALA A 535      -6.631  -0.534  39.298  1.00 54.25           C
ATOM   3405  C   ALA A 535      -7.945  -0.983  38.625  1.00 54.25           C
ATOM   3406  CB  ALA A 535      -5.377  -0.905  38.501  1.00 54.25           C
ATOM   3407  O   ALA A 535      -8.210  -2.176  38.440  1.00 54.25           O
ATOM   3408  N   GLY A 536      -8.789  -0.012  38.281  1.00 63.56           N
ATOM   3409  CA  GLY A 536      -9.982  -0.201  37.463  1.00 63.56           C
ATOM   3410  C   GLY A 536      -9.652   0.025  35.992  1.00 63.56           C
ATOM   3411  O   GLY A 536      -8.813   0.860  35.668  1.00 63.56           O
ATOM   3412  N   LEU A 537     -10.316  -0.692  35.091  1.00 66.94           N
ATOM   3413  CA  LEU A 537     -10.249  -0.389  33.665  1.00 66.94           C
ATOM   3414  C   LEU A 537     -11.592   0.186  33.225  1.00 66.94           C
ATOM   3415  CB  LEU A 537      -9.847  -1.642  32.877  1.00 66.94           C
ATOM   3416  O   LEU A 537     -12.632  -0.431  33.454  1.00 66.94           O
ATOM   3417  CG  LEU A 537      -9.394  -1.286  31.450  1.00 66.94           C
ATOM   3418  CD1 LEU A 537      -7.944  -0.803  31.404  1.00 66.94           C
ATOM   3419  CD2 LEU A 537      -9.519  -2.519  30.575  1.00 66.94           C
ATOM   3420  N   LEU A 538     -11.556   1.357  32.600  1.00 73.19           N
ATOM   3421  CA  LEU A 538     -12.718   2.002  32.006  1.00 73.19           C
ATOM   3422  C   LEU A 538     -12.521   2.083  30.492  1.00 73.19           C
ATOM   3423  CB  LEU A 538     -12.906   3.379  32.665  1.00 73.19           C
ATOM   3424  O   LEU A 538     -11.543   2.662  30.025  1.00 73.19           O
ATOM   3425  CG  LEU A 538     -14.035   4.230  32.055  1.00 73.19           C
ATOM   3426  CD1 LEU A 538     -15.412   3.627  32.338  1.00 73.19           C
ATOM   3427  CD2 LEU A 538     -13.991   5.641  32.635  1.00 73.19           C
ATOM   3428  N   SER A 539     -13.471   1.529  29.739  1.00 73.56           N
ATOM   3429  CA  SER A 539     -13.624   1.833  28.316  1.00 73.56           C
ATOM   3430  C   SER A 539     -14.400   3.143  28.210  1.00 73.56           C
ATOM   3431  CB  SER A 539     -14.343   0.683  27.604  1.00 73.56           C
ATOM   3432  O   SER A 539     -15.580   3.186  28.552  1.00 73.56           O
ATOM   3433  OG  SER A 539     -14.188   0.783  26.206  1.00 73.56           O
ATOM   3434  N   ALA A 540     -13.722   4.220  27.831  1.00 70.69           N
ATOM   3435  CA  ALA A 540     -14.327   5.527  27.610  1.00 70.69           C
ATOM   3436  C   ALA A 540     -14.711   5.631  26.139  1.00 70.69           C
ATOM   3437  CB  ALA A 540     -13.312   6.606  28.010  1.00 70.69           C
ATOM   3438  O   ALA A 540     -13.824   5.497  25.313  1.00 70.69           O
ATOM   3439  N   SER A 541     -15.984   5.847  25.815  1.00 73.62           N
ATOM   3440  CA  SER A 541     -16.456   5.979  24.428  1.00 73.62           C
ATOM   3441  C   SER A 541     -16.230   7.386  23.861  1.00 73.62           C
ATOM   3442  CB  SER A 541     -17.941   5.611  24.351  1.00 73.62           C
ATOM   3443  O   SER A 541     -15.896   8.318  24.603  1.00 73.62           O
ATOM   3444  OG  SER A 541     -18.138   4.292  24.828  1.00 73.62           O
ATOM   3445  N   ASP A 542     -16.465   7.564  22.557  1.00 74.81           N
ATOM   3446  CA  ASP A 542     -16.541   8.897  21.948  1.00 74.81           C
ATOM   3447  C   ASP A 542     -17.511   9.823  22.715  1.00 74.81           C
ATOM   3448  CB  ASP A 542     -16.912   8.803  20.458  1.00 74.81           C
ATOM   3449  O   ASP A 542     -18.531   9.394  23.265  1.00 74.81           O
ATOM   3450  CG  ASP A 542     -16.871  10.182  19.782  1.00 74.81           C
ATOM   3451  OD1 ASP A 542     -15.979  10.977  20.163  1.00 74.81           O
ATOM   3452  OD2 ASP A 542     -17.747  10.471  18.943  1.00 74.81           O
ATOM   3453  N   GLY A 543     -17.152  11.103  22.818  1.00 80.12           N
ATOM   3454  CA  GLY A 543     -17.912  12.110  23.560  1.00 80.12           C
ATOM   3455  C   GLY A 543     -17.689  12.130  25.078  1.00 80.12           C
ATOM   3456  O   GLY A 543     -18.157  13.066  25.733  1.00 80.12           O
ATOM   3457  N   TYR A 544     -16.949  11.177  25.660  1.00 89.06           N
ATOM   3458  CA  TYR A 544     -16.540  11.252  27.070  1.00 89.06           C
ATOM   3459  C   TYR A 544     -15.736  12.528  27.340  1.00 89.06           C
ATOM   3460  CB  TYR A 544     -15.729  10.017  27.495  1.00 89.06           C
ATOM   3461  O   TYR A 544     -14.961  12.993  26.499  1.00 89.06           O
ATOM   3462  CG  TYR A 544     -16.565   8.863  28.019  1.00 89.06           C
ATOM   3463  CD1 TYR A 544     -16.233   8.262  29.250  1.00 89.06           C
ATOM   3464  CD2 TYR A 544     -17.665   8.382  27.281  1.00 89.06           C
ATOM   3465  CE1 TYR A 544     -16.988   7.179  29.735  1.00 89.06           C
ATOM   3466  CE2 TYR A 544     -18.442   7.322  27.779  1.00 89.06           C
ATOM   3467  OH  TYR A 544     -18.850   5.688  29.476  1.00 89.06           O
ATOM   3468  CZ  TYR A 544     -18.103   6.718  29.005  1.00 89.06           C
ATOM   3469  N   ARG A 545     -15.886  13.095  28.540  1.00 91.25           N
ATOM   3470  CA  ARG A 545     -15.187  14.326  28.936  1.00 91.25           C
ATOM   3471  C   ARG A 545     -14.273  14.071  30.118  1.00 91.25           C
ATOM   3472  CB  ARG A 545     -16.180  15.461  29.208  1.00 91.25           C
ATOM   3473  O   ARG A 545     -14.645  13.399  31.073  1.00 91.25           O
ATOM   3474  CG  ARG A 545     -16.919  15.882  27.928  1.00 91.25           C
ATOM   3475  CD  ARG A 545     -17.990  16.936  28.213  1.00 91.25           C
ATOM   3476  NE  ARG A 545     -17.409  18.191  28.734  1.00 91.25           N
ATOM   3477  NH1 ARG A 545     -19.357  19.380  28.825  1.00 91.25           N
ATOM   3478  NH2 ARG A 545     -17.453  20.333  29.511  1.00 91.25           N
ATOM   3479  CZ  ARG A 545     -18.070  19.295  29.018  1.00 91.25           C
ATOM   3480  N   VAL A 546     -13.086  14.653  30.058  1.00 90.69           N
ATOM   3481  CA  VAL A 546     -12.074  14.574  31.105  1.00 90.69           C
ATOM   3482  C   VAL A 546     -11.706  15.988  31.529  1.00 90.69           C
ATOM   3483  CB  VAL A 546     -10.840  13.812  30.599  1.00 90.69           C
ATOM   3484  O   VAL A 546     -11.115  16.728  30.743  1.00 90.69           O
ATOM   3485  CG1 VAL A 546      -9.761  13.731  31.678  1.00 90.69           C
ATOM   3486  CG2 VAL A 546     -11.180  12.383  30.149  1.00 90.69           C
ATOM   3487  N   ASP A 547     -12.009  16.362  32.768  1.00 93.56           N
ATOM   3488  CA  ASP A 547     -11.516  17.605  33.365  1.00 93.56           C
ATOM   3489  C   ASP A 547     -10.122  17.359  33.934  1.00 93.56           C
ATOM   3490  CB  ASP A 547     -12.467  18.134  34.446  1.00 93.56           C
ATOM   3491  O   ASP A 547      -9.957  16.801  35.020  1.00 93.56           O
ATOM   3492  CG  ASP A 547     -13.785  18.694  33.908  1.00 93.56           C
ATOM   3493  OD1 ASP A 547     -13.854  19.014  32.697  1.00 93.56           O
ATOM   3494  OD2 ASP A 547     -14.721  18.845  34.725  1.00 93.56           O
ATOM   3495  N   VAL A 548      -9.103  17.755  33.176  1.00 92.69           N
ATOM   3496  CA  VAL A 548      -7.707  17.483  33.504  1.00 92.69           C
ATOM   3497  C   VAL A 548      -7.198  18.520  34.500  1.00 92.69           C
ATOM   3498  CB  VAL A 548      -6.847  17.477  32.234  1.00 92.69           C
ATOM   3499  O   VAL A 548      -7.201  19.716  34.218  1.00 92.69           O
ATOM   3500  CG1 VAL A 548      -5.408  17.118  32.602  1.00 92.69           C
ATOM   3501  CG2 VAL A 548      -7.338  16.472  31.183  1.00 92.69           C
ATOM   3502  N   LYS A 549      -6.702  18.073  35.654  1.00 92.50           N
ATOM   3503  CA  LYS A 549      -6.136  18.928  36.710  1.00 92.50           C
ATOM   3504  C   LYS A 549      -4.621  18.995  36.594  1.00 92.50           C
ATOM   3505  CB  LYS A 549      -6.598  18.438  38.098  1.00 92.50           C
ATOM   3506  O   LYS A 549      -4.065  20.079  36.430  1.00 92.50           O
ATOM   3507  CG  LYS A 549      -8.124  18.555  38.215  1.00 92.50           C
ATOM   3508  CD  LYS A 549      -8.717  18.015  39.522  1.00 92.50           C
ATOM   3509  CE  LYS A 549     -10.235  18.084  39.301  1.00 92.50           C
ATOM   3510  NZ  LYS A 549     -11.037  17.460  40.365  1.00 92.50           N
ATOM   3511  N   GLU A 550      -3.971  17.836  36.590  1.00 90.56           N
ATOM   3512  CA  GLU A 550      -2.516  17.706  36.509  1.00 90.56           C
ATOM   3513  C   GLU A 550      -2.127  16.619  35.502  1.00 90.56           C
ATOM   3514  CB  GLU A 550      -1.911  17.406  37.893  1.00 90.56           C
ATOM   3515  O   GLU A 550      -2.866  15.654  35.295  1.00 90.56           O
ATOM   3516  CG  GLU A 550      -2.199  18.492  38.945  1.00 90.56           C
ATOM   3517  CD  GLU A 550      -1.566  18.197  40.315  1.00 90.56           C
ATOM   3518  OE1 GLU A 550      -1.816  18.987  41.253  1.00 90.56           O
ATOM   3519  OE2 GLU A 550      -0.821  17.198  40.435  1.00 90.56           O
ATOM   3520  N   ILE A 551      -0.956  16.768  34.879  1.00 88.25           N
ATOM   3521  CA  ILE A 551      -0.389  15.781  33.953  1.00 88.25           C
ATOM   3522  C   ILE A 551       1.062  15.529  34.347  1.00 88.25           C
ATOM   3523  CB  ILE A 551      -0.480  16.241  32.479  1.00 88.25           C
ATOM   3524  O   ILE A 551       1.836  16.466  34.556  1.00 88.25           O
ATOM   3525  CG1 ILE A 551      -1.919  16.632  32.074  1.00 88.25           C
ATOM   3526  CG2 ILE A 551       0.055  15.138  31.540  1.00 88.25           C
ATOM   3527  CD1 ILE A 551      -2.005  17.285  30.690  1.00 88.25           C
ATOM   3528  N   MET A 552       1.452  14.259  34.387  1.00 84.50           N
ATOM   3529  CA  MET A 552       2.825  13.826  34.600  1.00 84.50           C
ATOM   3530  C   MET A 552       3.266  12.916  33.451  1.00 84.50           C
ATOM   3531  CB  MET A 552       2.929  13.166  35.979  1.00 84.50           C
ATOM   3532  O   MET A 552       2.636  11.898  33.177  1.00 84.50           O
ATOM   3533  CG  MET A 552       4.374  12.850  36.365  1.00 84.50           C
ATOM   3534  SD  MET A 552       4.581  12.203  38.044  1.00 84.50           S
ATOM   3535  CE  MET A 552       4.226  13.693  39.018  1.00 84.50           C
ATOM   3536  N   LYS A 553       4.367  13.269  32.782  1.00 81.06           N
ATOM   3537  CA  LYS A 553       4.987  12.480  31.708  1.00 81.06           C
ATOM   3538  C   LYS A 553       6.405  12.096  32.107  1.00 81.06           C
ATOM   3539  CB  LYS A 553       4.933  13.259  30.386  1.00 81.06           C
ATOM   3540  O   LYS A 553       7.191  12.961  32.495  1.00 81.06           O
ATOM   3541  CG  LYS A 553       5.476  12.431  29.209  1.00 81.06           C
ATOM   3542  CD  LYS A 553       5.324  13.182  27.881  1.00 81.06           C
ATOM   3543  CE  LYS A 553       5.773  12.281  26.722  1.00 81.06           C
ATOM   3544  NZ  LYS A 553       5.492  12.895  25.398  1.00 81.06           N
ATOM   3545  N   SER A 554       6.733  10.807  32.038  1.00 74.56           N
ATOM   3546  CA  SER A 554       8.042  10.267  32.445  1.00 74.56           C
ATOM   3547  C   SER A 554       8.481  10.742  33.847  1.00 74.56           C
ATOM   3548  CB  SER A 554       9.119  10.576  31.391  1.00 74.56           C
ATOM   3549  O   SER A 554       9.630  11.137  34.053  1.00 74.56           O
ATOM   3550  OG  SER A 554       8.675  10.375  30.063  1.00 74.56           O
ATOM   3551  N   GLY A 555       7.540  10.790  34.798  1.00 73.00           N
ATOM   3552  CA  GLY A 555       7.784  11.239  36.177  1.00 73.00           C
ATOM   3553  C   GLY A 555       7.948  12.754  36.370  1.00 73.00           C
ATOM   3554  O   GLY A 555       8.320  13.186  37.460  1.00 73.00           O
ATOM   3555  N   LYS A 556       7.698  13.580  35.344  1.00 80.44           N
ATOM   3556  CA  LYS A 556       7.784  15.048  35.428  1.00 80.44           C
ATOM   3557  C   LYS A 556       6.433  15.708  35.146  1.00 80.44           C
ATOM   3558  CB  LYS A 556       8.834  15.579  34.447  1.00 80.44           C
ATOM   3559  O   LYS A 556       5.765  15.292  34.199  1.00 80.44           O
ATOM   3560  CG  LYS A 556      10.243  15.102  34.811  1.00 80.44           C
ATOM   3561  CD  LYS A 556      11.258  15.671  33.820  1.00 80.44           C
ATOM   3562  CE  LYS A 556      12.646  15.132  34.163  1.00 80.44           C
ATOM   3563  NZ  LYS A 556      13.650  15.575  33.167  1.00 80.44           N
ATOM   3564  N   PRO A 557       6.039  16.745  35.905  1.00 85.81           N
ATOM   3565  CA  PRO A 557       4.835  17.505  35.602  1.00 85.81           C
ATOM   3566  C   PRO A 557       4.990  18.234  34.262  1.00 85.81           C
ATOM   3567  CB  PRO A 557       4.634  18.460  36.780  1.00 85.81           C
ATOM   3568  O   PRO A 557       6.031  18.841  33.991  1.00 85.81           O
ATOM   3569  CG  PRO A 557       6.050  18.664  37.317  1.00 85.81           C
ATOM   3570  CD  PRO A 557       6.728  17.321  37.052  1.00 85.81           C
ATOM   3571  N   VAL A 558       3.959  18.170  33.425  1.00 87.56           N
ATOM   3572  CA  VAL A 558       3.888  18.843  32.120  1.00 87.56           C
ATOM   3573  C   VAL A 558       2.548  19.566  31.981  1.00 87.56           C
ATOM   3574  CB  VAL A 558       4.130  17.872  30.942  1.00 87.56           C
ATOM   3575  O   VAL A 558       1.559  19.172  32.590  1.00 87.56           O
ATOM   3576  CG1 VAL A 558       5.550  17.290  30.972  1.00 87.56           C
ATOM   3577  CG2 VAL A 558       3.133  16.712  30.888  1.00 87.56           C
ATOM   3578  N   SER A 559       2.501  20.636  31.187  1.00 88.81           N
ATOM   3579  CA  SER A 559       1.257  21.378  30.923  1.00 88.81           C
ATOM   3580  C   SER A 559       0.376  20.716  29.865  1.00 88.81           C
ATOM   3581  CB  SER A 559       1.595  22.805  30.484  1.00 88.81           C
ATOM   3582  O   SER A 559      -0.822  20.974  29.812  1.00 88.81           O
ATOM   3583  OG  SER A 559       2.495  22.793  29.387  1.00 88.81           O
ATOM   3584  N   GLU A 560       0.967  19.886  29.010  1.00 88.06           N
ATOM   3585  CA  GLU A 560       0.290  19.228  27.901  1.00 88.06           C
ATOM   3586  C   GLU A 560       0.975  17.896  27.587  1.00 88.06           C
ATOM   3587  CB  GLU A 560       0.305  20.161  26.679  1.00 88.06           C
ATOM   3588  O   GLU A 560       2.201  17.765  27.687  1.00 88.06           O
ATOM   3589  CG  GLU A 560      -0.531  19.629  25.503  1.00 88.06           C
ATOM   3590  CD  GLU A 560      -0.526  20.562  24.285  1.00 88.06           C
ATOM   3591  OE1 GLU A 560      -1.287  20.250  23.342  1.00 88.06           O
ATOM   3592  OE2 GLU A 560       0.239  21.554  24.298  1.00 88.06           O
ATOM   3593  N   VAL A 561       0.182  16.910  27.177  1.00 84.31           N
ATOM   3594  CA  VAL A 561       0.671  15.687  26.548  1.00 84.31           C
ATOM   3595  C   VAL A 561      -0.135  15.414  25.287  1.00 84.31           C
ATOM   3596  CB  VAL A 561       0.668  14.504  27.535  1.00 84.31           C
ATOM   3597  O   VAL A 561      -1.360  15.433  25.316  1.00 84.31           O
ATOM   3598  CG1 VAL A 561      -0.722  14.077  28.016  1.00 84.31           C
ATOM   3599  CG2 VAL A 561       1.372  13.286  26.927  1.00 84.31           C
ATOM   3600  N   SER A 562       0.568  15.143  24.189  1.00 81.94           N
ATOM   3601  CA  SER A 562      -0.023  14.639  22.953  1.00 81.94           C
ATOM   3602  C   SER A 562       0.344  13.166  22.807  1.00 81.94           C
ATOM   3603  CB  SER A 562       0.436  15.484  21.766  1.00 81.94           C
ATOM   3604  O   SER A 562       1.527  12.803  22.860  1.00 81.94           O
ATOM   3605  OG  SER A 562      -0.245  15.099  20.598  1.00 81.94           O
ATOM   3606  N   LEU A 563      -0.680  12.323  22.714  1.00 68.81           N
ATOM   3607  CA  LEU A 563      -0.576  10.903  22.422  1.00 68.81           C
ATOM   3608  C   LEU A 563      -0.705  10.751  20.914  1.00 68.81           C
ATOM   3609  CB  LEU A 563      -1.687  10.126  23.142  1.00 68.81           C
ATOM   3610  O   LEU A 563      -1.776  10.996  20.360  1.00 68.81           O
ATOM   3611  CG  LEU A 563      -1.744  10.318  24.660  1.00 68.81           C
ATOM   3612  CD1 LEU A 563      -2.926   9.535  25.216  1.00 68.81           C
ATOM   3613  CD2 LEU A 563      -0.466   9.854  25.366  1.00 68.81           C
CONECT 3606 3607 3602
CONECT 3607 3606 3609 3608
CONECT 3608 3607 3610
CONECT 3609 3607 3611
CONECT 3610 3608
CONECT 3611 3609 3612 3613
CONECT 3612 3611
CONECT 3613 3611
END
