# Supplementary material for: Pleomorphic viruses establish stable relationship with marine hyperthermophilic archaea
Source: ISME J. 2024 Jan 23;18(1):wrae008. doi: 10.1093/ismejo/wrae008 (PMC10919331; doi:10.1093/ismejo/wrae008)
Supplement: SI_Data_3_wrae008 [file si_data_3_wrae008.zip › vir425.pdb]

HEADER                                            01-JUN-22                     
TITLE     ALPHAFOLD MONOMER V2.0 PREDICTION FOR UNCHARACTERIZED PROTEIN         
TITLE    2 (R9T6T6)                                                             
COMPND    MOL_ID: 1;                                                            
COMPND   2 MOLECULE: UNCHARACTERIZED PROTEIN;                                   
COMPND   3 CHAIN: A                                                             
SOURCE    MOL_ID: 1;                                                            
SOURCE   2 ORGANISM_SCIENTIFIC: METHANOMASSILIICOCCUS INTESTINALIS (STRAIN      
SOURCE   3 ISSOIRE-MX1);                                                        
SOURCE   4 ORGANISM_TAXID: 1295009                                              
REMARK   1                                                                      
REMARK   1 REFERENCE 1                                                          
REMARK   1  AUTH   JOHN JUMPER, RICHARD EVANS, ALEXANDER PRITZEL, TIM GREEN,    
REMARK   1  AUTH 2 MICHAEL FIGURNOV, OLAF RONNEBERGER, KATHRYN TUNYASUVUNAKOOL, 
REMARK   1  AUTH 3 RUSS BATES, AUGUSTIN ZIDEK, ANNA POTAPENKO, ALEX BRIDGLAND,  
REMARK   1  AUTH 4 CLEMENS MEYER, SIMON A A KOHL, ANDREW J BALLARD,             
REMARK   1  AUTH 5 ANDREW COWIE, BERNARDINO ROMERA-PAREDES, STANISLAV NIKOLOV,  
REMARK   1  AUTH 6 RISHUB JAIN, JONAS ADLER, TREVOR BACK, STIG PETERSEN,        
REMARK   1  AUTH 7 DAVID REIMAN, ELLEN CLANCY, MICHAL ZIELINSKI,                
REMARK   1  AUTH 8 MARTIN STEINEGGER, MICHALINA PACHOLSKA, TAMAS BERGHAMMER,    
REMARK   1  AUTH 9 DAVID SILVER, ORIOL VINYALS, ANDREW W SENIOR,                
REMARK   1  AUTH10 KORAY KAVUKCUOGLU, PUSHMEET KOHLI, DEMIS HASSABIS            
REMARK   1  TITL   HIGHLY ACCURATE PROTEIN STRUCTURE PREDICTION WITH ALPHAFOLD  
REMARK   1  REF    NATURE                        V. 596   583 2021              
REMARK   1  REFN                   ISSN 0028-0836                               
REMARK   1  PMID   34265844                                                     
REMARK   1  DOI    10.1038/s41586-021-03819-2                                   
REMARK   1                                                                      
REMARK   1 DISCLAIMERS                                                          
REMARK   1 ALPHAFOLD DATA, COPYRIGHT (2021) DEEPMIND TECHNOLOGIES LIMITED. THE  
REMARK   1 INFORMATION PROVIDED IS THEORETICAL MODELLING ONLY AND CAUTION SHOULD
REMARK   1 BE EXERCISED IN ITS USE. IT IS PROVIDED "AS-IS" WITHOUT ANY WARRANTY 
REMARK   1 OF ANY KIND, WHETHER EXPRESSED OR IMPLIED. NO WARRANTY IS GIVEN THAT 
REMARK   1 USE OF THE INFORMATION SHALL NOT INFRINGE THE RIGHTS OF ANY THIRD    
REMARK   1 PARTY. THE INFORMATION IS NOT INTENDED TO BE A SUBSTITUTE FOR        
REMARK   1 PROFESSIONAL MEDICAL ADVICE, DIAGNOSIS, OR TREATMENT, AND DOES NOT   
REMARK   1 CONSTITUTE MEDICAL OR OTHER PROFESSIONAL ADVICE. IT IS AVAILABLE FOR 
REMARK   1 ACADEMIC AND COMMERCIAL PURPOSES, UNDER CC-BY 4.0 LICENCE.           
DBREF  XXXX A    1   610  UNP    R9T6T6   R9T6T6_METII     1    610             
SEQRES   1 A  610  MET ASN CYS ARG ASN ARG LYS ILE THR ALA ALA VAL SER
SEQRES   2 A  610  ALA LEU ILE ALA VAL LEU ILE VAL PHE ALA ALA VAL ALA
SEQRES   3 A  610  PRO SER ILE VAL GLY GLU ALA GLU GLU PRO VAL GLN GLU
SEQRES   4 A  610  ALA PRO ALA LEU GLY PHE ALA VAL THR THR ILE MET VAL
SEQRES   5 A  610  VAL PHE PHE VAL MET GLY ALA VAL THR GLY TYR ALA ILE
SEQRES   6 A  610  HIS GLU ALA TYR ASP LYS LEU THR GLU LYS GLY THR GLY
SEQRES   7 A  610  ASP THR ASP SER TYR VAL ARG GLY GLU GLU THR LYS ALA
SEQRES   8 A  610  VAL ALA GLN SER ILE LEU SER GLY LEU ALA TYR TYR ASP
SEQRES   9 A  610  ASN ALA LEU ALA ASN TYR SER GLN ILE TRP PRO LEU THR
SEQRES  10 A  610  ASN GLU HIS HIS ILE ARG GLN ALA GLU ILE THR SER ALA
SEQRES  11 A  610  TYR ASN TRP GLY LYS ASP LEU THR TYR ASP PRO SER LEU
SEQRES  12 A  610  ILE LEU ASP SER SER GLY PHE TYR THR ASN ALA SER TYR
SEQRES  13 A  610  MET LEU ARG ASN ALA ALA ALA GLN VAL ASN SER HIS PHE
SEQRES  14 A  610  ASP ASN LEU ASN GLU ARG ILE GLN ILE TRP ASN GLY THR
SEQRES  15 A  610  ASP THR TYR ARG ASN MET MET ASN VAL GLU ILE SER TYR
SEQRES  16 A  610  GLY LEU ASP SER ILE SER SER LYS SER SER ALA GLN THR
SEQRES  17 A  610  TYR VAL GLY THR ALA VAL ASP ALA THR SER ALA LYS ASN
SEQRES  18 A  610  LYS VAL TYR ILE THR GLY GLY ASP ILE TRP VAL PHE GLY
SEQRES  19 A  610  GLY SER ALA VAL ILE SER SER ASP ALA ALA ARG LEU THR
SEQRES  20 A  610  LEU ASN GLU GLY ARG ASN SER LEU ASP SER MET SER GLY
SEQRES  21 A  610  PHE SER GLU GLY VAL TYR THR LEU GLN SER GLY ARG SER
SEQRES  22 A  610  TYR ALA GLY GLY ILE LEU PRO VAL VAL ASP ALA ASN ALA
SEQRES  23 A  610  ALA ALA VAL MET THR SER LEU VAL LEU LYS ALA GLY ASN
SEQRES  24 A  610  ASP VAL LYS LEU ALA LYS LEU THR SER GLN GLY ILE ILE
SEQRES  25 A  610  VAL ASP ASP VAL VAL ARG ASP LYS ILE SER ILE THR ILE
SEQRES  26 A  610  HIS PRO ASP GLY ALA GLU SER LYS SER VAL ASP ILE THR
SEQRES  27 A  610  GLU LEU MET THR ASP TYR ASP GLU LEU LEU LYS THR ILE
SEQRES  28 A  610  ARG VAL SER ILE THR LYS ALA SER ASN ALA ALA ALA THR
SEQRES  29 A  610  VAL TRP ASN ILE PHE ASP LYS ALA GLY GLU ALA ASN PHE
SEQRES  30 A  610  TYR LEU THR THR LEU MET MET PRO ASP ASN TYR ASP ASN
SEQRES  31 A  610  ILE SER ILE THR GLN GLU GLN GLN GLU ILE LEU THR VAL
SEQRES  32 A  610  LEU ALA MET GLU GLN LEU SER ASP TYR TYR SER LYS ASN
SEQRES  33 A  610  ASP GLN LYS ILE LYS THR GLY ASP TYR SER PHE SER LYS
SEQRES  34 A  610  GLU SER LEU THR LEU TYR VAL ARG GLY ASP LEU TYR THR
SEQRES  35 A  610  SER THR GLY ASP LYS LEU TYR GLU ASN VAL ILE PHE THR
SEQRES  36 A  610  PRO PHE VAL TYR GLY GLN ASN PHE ASN LEU ASN ILE GLY
SEQRES  37 A  610  LYS ASN THR LEU ASN GLN PRO GLY ILE MET ALA VAL TRP
SEQRES  38 A  610  SER THR GLU GLY THR PRO LEU SER SER TRP ASN ALA ALA
SEQRES  39 A  610  ALA ASN MET ASN ASP ALA SER LEU VAL ASN MET SER GLU
SEQRES  40 A  610  ASN CYS MET LEU ASP VAL TYR GLU MET TYR TYR ASP ASN
SEQRES  41 A  610  ALA PRO SER SER SER VAL SER LEU GLU VAL THR LYS LEU
SEQRES  42 A  610  LYS LEU ILE ASN SER SER GLU PHE PRO ASP PRO ASP PRO
SEQRES  43 A  610  THR ASP SER VAL PRO GLY GLY GLY LEU THR LEU GLU GLN
SEQRES  44 A  610  ILE VAL LYS LEU ILE CYS ILE ILE ALA GLY LEU LEU MET
SEQRES  45 A  610  ILE ILE GLY GLY LEU LEU ALA ARG PHE ASN TRP THR LEU
SEQRES  46 A  610  ILE ILE ALA GLY ALA VAL ILE ILE ILE GLY GLY LEU LEU
SEQRES  47 A  610  LEU ALA GLY PRO ILE LEU GLY LEU ALA ARG PHE LEU
HELIX    1   1 THR A   80  ILE A  113  1                                  34
HELIX    2   2 TRP A  114  THR A  117  1                                   4
HELIX    3   3 ASN A  118  ASN A  132  1                                  15
HELIX    4   4 PRO A  141  SER A  147  1                                   7
HELIX    5   5 PHE A  150  ILE A  178  1                                  29
HELIX    6   6 TRP A  179  GLY A  181  1                                   3
HELIX    7   7 LEU A  255  SER A  257  1                                   3
HELIX    8   8 GLU A  339  MET A  341  1                                   3
HELIX    9   9 THR A  342  ALA A  372  1                                  31
HELIX   10  10 THR A  381  MET A  383  1                                   3
HELIX   11  11 GLN A  395  LYS A  415  1                                  21
HELIX   12  12 LYS A  429  THR A  433  1                                   5
HELIX   13  13 LEU A  488  SER A  490  1                                   3
SHEET    1   1 1 MET A 189  TYR A 195  0
SHEET    2   2 1 ASP A 198  SER A 202  0
SHEET    3   3 1 ALA A 206  ALA A 216  0
SHEET    4   4 1 LYS A 222  ILE A 225  0
SHEET    5   5 1 ASP A 229  PHE A 233  0
SHEET    6   6 1 ALA A 237  SER A 240  0
SHEET    7   7 1 ARG A 245  LEU A 248  0
SHEET    8   8 1 GLY A 251  SER A 254  0
SHEET    9   9 1 GLY A 264  THR A 267  0
SHEET   10  10 1 ARG A 272  GLY A 276  0
SHEET   11  11 1 VAL A 289  ALA A 297  0
SHEET   12  12 1 ASP A 300  THR A 307  0
SHEET   13  13 1 GLY A 310  VAL A 313  0
SHEET   14  14 1 VAL A 316  ARG A 318  0
SHEET   15  15 1 ILE A 321  PRO A 327  0
SHEET   16  16 1 LYS A 333  ASP A 336  0
SHEET   17  17 1 SER A 426  SER A 428  0
SHEET   18  18 1 LEU A 434  TYR A 441  0
SHEET   19  19 1 VAL A 452  VAL A 458  0
SHEET   20  20 1 PHE A 463  ASN A 466  0
SHEET   21  21 1 GLY A 468  THR A 471  0
SHEET   22  22 1 GLY A 476  SER A 482  0
SHEET   23  23 1 SER A 501  MET A 505  0
SHEET   24  24 1 MET A 510  TYR A 518  0
SHEET   25  25 1 SER A 525  LEU A 528  0
SHEET   26  26 1 VAL A 530  LYS A 532  0
CRYST1    1.000    1.000    1.000  90.00  90.00  90.00 P 1           1          
ORIGX1      1.000000  0.000000  0.000000        0.00000                         
ORIGX2      0.000000  1.000000  0.000000        0.00000                         
ORIGX3      0.000000  0.000000  1.000000        0.00000                         
SCALE1      1.000000  0.000000  0.000000        0.00000                         
SCALE2      0.000000  1.000000  0.000000        0.00000                         
SCALE3      0.000000  0.000000  1.000000        0.00000                         
ATOM      1  N   THR A  80      27.905   6.268 -40.860  1.00 63.75           N
ATOM      2  CA  THR A  80      26.551   6.847 -40.784  1.00 63.75           C
ATOM      3  C   THR A  80      25.649   6.097 -39.797  1.00 63.75           C
ATOM      4  CB  THR A  80      25.889   6.792 -42.165  1.00 63.75           C
ATOM      5  O   THR A  80      24.853   6.711 -39.087  1.00 63.75           O
ATOM      6  CG2 THR A  80      24.750   7.785 -42.246  1.00 63.75           C
ATOM      7  OG1 THR A  80      26.814   7.139 -43.176  1.00 63.75           O
ATOM      8  N   ASP A  81      25.804   4.776 -39.726  1.00 72.50           N
ATOM      9  CA  ASP A  81      24.951   3.915 -38.913  1.00 72.50           C
ATOM     10  C   ASP A  81      25.215   4.087 -37.410  1.00 72.50           C
ATOM     11  CB  ASP A  81      25.124   2.454 -39.354  1.00 72.50           C
ATOM     12  O   ASP A  81      24.262   4.092 -36.633  1.00 72.50           O
ATOM     13  CG  ASP A  81      24.662   2.186 -40.792  1.00 72.50           C
ATOM     14  OD1 ASP A  81      23.774   2.921 -41.279  1.00 72.50           O
ATOM     15  OD2 ASP A  81      25.209   1.236 -41.387  1.00 72.50           O
ATOM     16  N   SER A  82      26.465   4.306 -36.971  1.00 72.56           N
ATOM     17  CA  SER A  82      26.747   4.591 -35.553  1.00 72.56           C
ATOM     18  C   SER A  82      26.156   5.919 -35.096  1.00 72.56           C
ATOM     19  CB  SER A  82      28.243   4.582 -35.256  1.00 72.56           C
ATOM     20  O   SER A  82      25.612   6.004 -33.995  1.00 72.56           O
ATOM     21  OG  SER A  82      28.884   5.689 -35.845  1.00 72.56           O
ATOM     22  N   TYR A  83      26.173   6.941 -35.956  1.00 68.00           N
ATOM     23  CA  TYR A  83      25.521   8.215 -35.671  1.00 68.00           C
ATOM     24  C   TYR A  83      24.004   8.043 -35.495  1.00 68.00           C
ATOM     25  CB  TYR A  83      25.855   9.223 -36.776  1.00 68.00           C
ATOM     26  O   TYR A  83      23.437   8.548 -34.526  1.00 68.00           O
ATOM     27  CG  TYR A  83      25.203  10.573 -36.555  1.00 68.00           C
ATOM     28  CD1 TYR A  83      24.047  10.929 -37.276  1.00 68.00           C
ATOM     29  CD2 TYR A  83      25.710  11.436 -35.564  1.00 68.00           C
ATOM     30  CE1 TYR A  83      23.401  12.153 -37.013  1.00 68.00           C
ATOM     31  CE2 TYR A  83      25.050  12.646 -35.277  1.00 68.00           C
ATOM     32  OH  TYR A  83      23.238  14.156 -35.701  1.00 68.00           O
ATOM     33  CZ  TYR A  83      23.893  13.004 -36.002  1.00 68.00           C
ATOM     34  N   VAL A  84      23.358   7.275 -36.380  1.00 68.38           N
ATOM     35  CA  VAL A  84      21.922   6.958 -36.288  1.00 68.38           C
ATOM     36  C   VAL A  84      21.599   6.174 -35.007  1.00 68.38           C
ATOM     37  CB  VAL A  84      21.466   6.214 -37.561  1.00 68.38           C
ATOM     38  O   VAL A  84      20.636   6.508 -34.314  1.00 68.38           O
ATOM     39  CG1 VAL A  84      20.042   5.667 -37.444  1.00 68.38           C
ATOM     40  CG2 VAL A  84      21.496   7.151 -38.777  1.00 68.38           C
ATOM     41  N   ARG A  85      22.433   5.196 -34.625  1.00 77.69           N
ATOM     42  CA  ARG A  85      22.309   4.476 -33.342  1.00 77.69           C
ATOM     43  C   ARG A  85      22.475   5.392 -32.130  1.00 77.69           C
ATOM     44  CB  ARG A  85      23.322   3.324 -33.274  1.00 77.69           C
ATOM     45  O   ARG A  85      21.739   5.258 -31.152  1.00 77.69           O
ATOM     46  CG  ARG A  85      22.983   2.165 -34.222  1.00 77.69           C
ATOM     47  CD  ARG A  85      23.849   0.935 -33.931  1.00 77.69           C
ATOM     48  NE  ARG A  85      25.285   1.170 -34.175  1.00 77.69           N
ATOM     49  NH1 ARG A  85      25.333   0.697 -36.424  1.00 77.69           N
ATOM     50  NH2 ARG A  85      27.206   1.302 -35.351  1.00 77.69           N
ATOM     51  CZ  ARG A  85      25.929   1.055 -35.321  1.00 77.69           C
ATOM     52  N   GLY A  86      23.407   6.341 -32.192  1.00 66.50           N
ATOM     53  CA  GLY A  86      23.633   7.325 -31.135  1.00 66.50           C
ATOM     54  C   GLY A  86      22.449   8.275 -30.925  1.00 66.50           C
ATOM     55  O   GLY A  86      22.101   8.570 -29.782  1.00 66.50           O
ATOM     56  N   GLU A  87      21.800   8.735 -31.996  1.00 68.88           N
ATOM     57  CA  GLU A  87      20.603   9.582 -31.885  1.00 68.88           C
ATOM     58  C   GLU A  87      19.371   8.797 -31.404  1.00 68.88           C
ATOM     59  CB  GLU A  87      20.332  10.323 -33.206  1.00 68.88           C
ATOM     60  O   GLU A  87      18.637   9.302 -30.556  1.00 68.88           O
ATOM     61  CG  GLU A  87      21.406  11.371 -33.559  1.00 68.88           C
ATOM     62  CD  GLU A  87      21.589  12.468 -32.491  1.00 68.88           C
ATOM     63  OE1 GLU A  87      22.742  12.701 -32.035  1.00 68.88           O
ATOM     64  OE2 GLU A  87      20.598  13.119 -32.103  1.00 68.88           O
ATOM     65  N   GLU A  88      19.188   7.543 -31.836  1.00 70.88           N
ATOM     66  CA  GLU A  88      18.120   6.671 -31.312  1.00 70.88           C
ATOM     67  C   GLU A  88      18.308   6.388 -29.812  1.00 70.88           C
ATOM     68  CB  GLU A  88      18.079   5.365 -32.127  1.00 70.88           C
ATOM     69  O   GLU A  88      17.366   6.494 -29.030  1.00 70.88           O
ATOM     70  CG  GLU A  88      16.981   4.370 -31.700  1.00 70.88           C
ATOM     71  CD  GLU A  88      15.532   4.864 -31.884  1.00 70.88           C
ATOM     72  OE1 GLU A  88      14.613   4.154 -31.402  1.00 70.88           O
ATOM     73  OE2 GLU A  88      15.336   5.925 -32.516  1.00 70.88           O
ATOM     74  N   THR A  89      19.546   6.124 -29.376  1.00 69.44           N
ATOM     75  CA  THR A  89      19.895   5.942 -27.953  1.00 69.44           C
ATOM     76  C   THR A  89      19.484   7.159 -27.120  1.00 69.44           C
ATOM     77  CB  THR A  89      21.407   5.714 -27.796  1.00 69.44           C
ATOM     78  O   THR A  89      18.891   7.010 -26.052  1.00 69.44           O
ATOM     79  CG2 THR A  89      21.876   5.467 -26.363  1.00 69.44           C
ATOM     80  OG1 THR A  89      21.787   4.576 -28.522  1.00 69.44           O
ATOM     81  N   LYS A  90      19.762   8.378 -27.608  1.00 65.88           N
ATOM     82  CA  LYS A  90      19.344   9.622 -26.940  1.00 65.88           C
ATOM     83  C   LYS A  90      17.828   9.767 -26.910  1.00 65.88           C
ATOM     84  CB  LYS A  90      19.933  10.843 -27.650  1.00 65.88           C
ATOM     85  O   LYS A  90      17.295  10.158 -25.877  1.00 65.88           O
ATOM     86  CG  LYS A  90      21.446  10.985 -27.466  1.00 65.88           C
ATOM     87  CD  LYS A  90      21.924  12.107 -28.389  1.00 65.88           C
ATOM     88  CE  LYS A  90      23.446  12.152 -28.473  1.00 65.88           C
ATOM     89  NZ  LYS A  90      23.842  13.050 -29.580  1.00 65.88           N
ATOM     90  N   ALA A  91      17.147   9.465 -28.015  1.00 65.50           N
ATOM     91  CA  ALA A  91      15.695   9.567 -28.102  1.00 65.50           C
ATOM     92  C   ALA A  91      15.007   8.628 -27.103  1.00 65.50           C
ATOM     93  CB  ALA A  91      15.264   9.286 -29.546  1.00 65.50           C
ATOM     94  O   ALA A  91      14.107   9.059 -26.384  1.00 65.50           O
ATOM     95  N   VAL A  92      15.468   7.379 -26.992  1.00 68.44           N
ATOM     96  CA  VAL A  92      14.908   6.422 -26.030  1.00 68.44           C
ATOM     97  C   VAL A  92      15.237   6.811 -24.591  1.00 68.44           C
ATOM     98  CB  VAL A  92      15.332   4.982 -26.355  1.00 68.44           C
ATOM     99  O   VAL A  92      14.331   6.844 -23.766  1.00 68.44           O
ATOM    100  CG1 VAL A  92      14.762   3.991 -25.337  1.00 68.44           C
ATOM    101  CG2 VAL A  92      14.764   4.573 -27.719  1.00 68.44           C
ATOM    102  N   ALA A  93      16.480   7.189 -24.280  1.00 65.88           N
ATOM    103  CA  ALA A  93      16.828   7.646 -22.932  1.00 65.88           C
ATOM    104  C   ALA A  93      16.017   8.887 -22.511  1.00 65.88           C
ATOM    105  CB  ALA A  93      18.334   7.913 -22.880  1.00 65.88           C
ATOM    106  O   ALA A  93      15.526   8.954 -21.387  1.00 65.88           O
ATOM    107  N   GLN A  94      15.814   9.842 -23.424  1.00 64.00           N
ATOM    108  CA  GLN A  94      14.969  11.008 -23.171  1.00 64.00           C
ATOM    109  C   GLN A  94      13.495  10.621 -22.999  1.00 64.00           C
ATOM    110  CB  GLN A  94      15.150  12.022 -24.311  1.00 64.00           C
ATOM    111  O   GLN A  94      12.822  11.199 -22.155  1.00 64.00           O
ATOM    112  CG  GLN A  94      14.422  13.350 -24.056  1.00 64.00           C
ATOM    113  CD  GLN A  94      14.923  14.068 -22.811  1.00 64.00           C
ATOM    114  NE2 GLN A  94      14.045  14.476 -21.922  1.00 64.00           N
ATOM    115  OE1 GLN A  94      16.111  14.278 -22.630  1.00 64.00           O
ATOM    116  N   SER A  95      12.998   9.642 -23.762  1.00 67.81           N
ATOM    117  CA  SER A  95      11.634   9.123 -23.613  1.00 67.81           C
ATOM    118  C   SER A  95      11.411   8.492 -22.240  1.00 67.81           C
ATOM    119  CB  SER A  95      11.340   8.090 -24.704  1.00 67.81           C
ATOM    120  O   SER A  95      10.370   8.742 -21.639  1.00 67.81           O
ATOM    121  OG  SER A  95       9.984   7.693 -24.665  1.00 67.81           O
ATOM    122  N   ILE A  96      12.379   7.713 -21.741  1.00 68.25           N
ATOM    123  CA  ILE A  96      12.320   7.117 -20.399  1.00 68.25           C
ATOM    124  C   ILE A  96      12.327   8.226 -19.346  1.00 68.25           C
ATOM    125  CB  ILE A  96      13.458   6.092 -20.182  1.00 68.25           C
ATOM    126  O   ILE A  96      11.438   8.281 -18.507  1.00 68.25           O
ATOM    127  CG1 ILE A  96      13.370   4.908 -21.173  1.00 68.25           C
ATOM    128  CG2 ILE A  96      13.425   5.532 -18.748  1.00 68.25           C
ATOM    129  CD1 ILE A  96      14.653   4.064 -21.213  1.00 68.25           C
ATOM    130  N   LEU A  97      13.280   9.157 -19.430  1.00 63.66           N
ATOM    131  CA  LEU A  97      13.410  10.251 -18.465  1.00 63.66           C
ATOM    132  C   LEU A  97      12.169  11.156 -18.422  1.00 63.66           C
ATOM    133  CB  LEU A  97      14.690  11.024 -18.812  1.00 63.66           C
ATOM    134  O   LEU A  97      11.713  11.533 -17.348  1.00 63.66           O
ATOM    135  CG  LEU A  97      15.004  12.151 -17.806  1.00 63.66           C
ATOM    136  CD1 LEU A  97      16.459  12.060 -17.346  1.00 63.66           C
ATOM    137  CD2 LEU A  97      14.788  13.528 -18.442  1.00 63.66           C
ATOM    138  N   SER A  98      11.603  11.496 -19.582  1.00 60.00           N
ATOM    139  CA  SER A  98      10.363  12.270 -19.645  1.00 60.00           C
ATOM    140  C   SER A  98       9.175  11.479 -19.104  1.00 60.00           C
ATOM    141  CB  SER A  98      10.094  12.742 -21.076  1.00 60.00           C
ATOM    142  O   SER A  98       8.390  12.053 -18.362  1.00 60.00           O
ATOM    143  OG  SER A  98      11.024  13.757 -21.430  1.00 60.00           O
ATOM    144  N   GLY A  99       9.055  10.187 -19.433  1.00 64.50           N
ATOM    145  CA  GLY A  99       7.995   9.320 -18.911  1.00 64.50           C
ATOM    146  C   GLY A  99       8.014   9.238 -17.386  1.00 64.50           C
ATOM    147  O   GLY A  99       6.992   9.500 -16.760  1.00 64.50           O
ATOM    148  N   LEU A 100       9.184   8.969 -16.798  1.00 68.75           N
ATOM    149  CA  LEU A 100       9.372   8.905 -15.344  1.00 68.75           C
ATOM    150  C   LEU A 100       8.893  10.180 -14.656  1.00 68.75           C
ATOM    151  CB  LEU A 100      10.846   8.641 -15.017  1.00 68.75           C
ATOM    152  O   LEU A 100       8.031  10.097 -13.797  1.00 68.75           O
ATOM    153  CG  LEU A 100      11.309   7.231 -15.405  1.00 68.75           C
ATOM    154  CD1 LEU A 100      12.828   7.165 -15.329  1.00 68.75           C
ATOM    155  CD2 LEU A 100      10.726   6.138 -14.511  1.00 68.75           C
ATOM    156  N   ALA A 101       9.305  11.357 -15.136  1.00 61.75           N
ATOM    157  CA  ALA A 101       8.866  12.620 -14.545  1.00 61.75           C
ATOM    158  C   ALA A 101       7.332  12.797 -14.533  1.00 61.75           C
ATOM    159  CB  ALA A 101       9.547  13.763 -15.307  1.00 61.75           C
ATOM    160  O   ALA A 101       6.796  13.433 -13.628  1.00 61.75           O
ATOM    161  N   TYR A 102       6.597  12.266 -15.518  1.00 67.00           N
ATOM    162  CA  TYR A 102       5.128  12.282 -15.482  1.00 67.00           C
ATOM    163  C   TYR A 102       4.563  11.281 -14.474  1.00 67.00           C
ATOM    164  CB  TYR A 102       4.534  12.018 -16.871  1.00 67.00           C
ATOM    165  O   TYR A 102       3.603  11.615 -13.780  1.00 67.00           O
ATOM    166  CG  TYR A 102       4.614  13.208 -17.803  1.00 67.00           C
ATOM    167  CD1 TYR A 102       3.744  14.300 -17.625  1.00 67.00           C
ATOM    168  CD2 TYR A 102       5.559  13.229 -18.839  1.00 67.00           C
ATOM    169  CE1 TYR A 102       3.820  15.410 -18.488  1.00 67.00           C
ATOM    170  CE2 TYR A 102       5.689  14.362 -19.659  1.00 67.00           C
ATOM    171  OH  TYR A 102       4.870  16.505 -20.349  1.00 67.00           O
ATOM    172  CZ  TYR A 102       4.797  15.440 -19.507  1.00 67.00           C
ATOM    173  N   TYR A 103       5.141  10.082 -14.391  1.00 73.38           N
ATOM    174  CA  TYR A 103       4.695   9.049 -13.457  1.00 73.38           C
ATOM    175  C   TYR A 103       4.984   9.420 -12.007  1.00 73.38           C
ATOM    176  CB  TYR A 103       5.321   7.697 -13.811  1.00 73.38           C
ATOM    177  O   TYR A 103       4.093   9.268 -11.183  1.00 73.38           O
ATOM    178  CG  TYR A 103       4.918   7.176 -15.178  1.00 73.38           C
ATOM    179  CD1 TYR A 103       3.556   7.086 -15.525  1.00 73.38           C
ATOM    180  CD2 TYR A 103       5.905   6.800 -16.109  1.00 73.38           C
ATOM    181  CE1 TYR A 103       3.183   6.667 -16.814  1.00 73.38           C
ATOM    182  CE2 TYR A 103       5.536   6.385 -17.402  1.00 73.38           C
ATOM    183  OH  TYR A 103       3.803   5.930 -19.002  1.00 73.38           O
ATOM    184  CZ  TYR A 103       4.173   6.320 -17.754  1.00 73.38           C
ATOM    185  N   ASP A 104       6.150   9.984 -11.722  1.00 67.81           N
ATOM    186  CA  ASP A 104       6.544  10.478 -10.401  1.00 67.81           C
ATOM    187  C   ASP A 104       5.526  11.527  -9.907  1.00 67.81           C
ATOM    188  CB  ASP A 104       7.976  11.042 -10.523  1.00 67.81           C
ATOM    189  O   ASP A 104       4.896  11.384  -8.857  1.00 67.81           O
ATOM    190  CG  ASP A 104       9.052   9.980 -10.852  1.00 67.81           C
ATOM    191  OD1 ASP A 104       8.773   8.755 -10.796  1.00 67.81           O
ATOM    192  OD2 ASP A 104      10.134  10.401 -11.330  1.00 67.81           O
ATOM    193  N   ASN A 105       5.200  12.512 -10.758  1.00 64.25           N
ATOM    194  CA  ASN A 105       4.142  13.488 -10.470  1.00 64.25           C
ATOM    195  C   ASN A 105       2.754  12.841 -10.299  1.00 64.25           C
ATOM    196  CB  ASN A 105       4.093  14.540 -11.591  1.00 64.25           C
ATOM    197  O   ASN A 105       1.968  13.277  -9.457  1.00 64.25           O
ATOM    198  CG  ASN A 105       5.181  15.588 -11.471  1.00 64.25           C
ATOM    199  ND2 ASN A 105       5.974  15.793 -12.489  1.00 64.25           N
ATOM    200  OD1 ASN A 105       5.312  16.290 -10.488  1.00 64.25           O
ATOM    201  N   ALA A 106       2.406  11.834 -11.105  1.00 68.38           N
ATOM    202  CA  ALA A 106       1.117  11.152 -11.003  1.00 68.38           C
ATOM    203  C   ALA A 106       1.002  10.340  -9.704  1.00 68.38           C
ATOM    204  CB  ALA A 106       0.900  10.279 -12.243  1.00 68.38           C
ATOM    205  O   ALA A 106      -0.016  10.439  -9.024  1.00 68.38           O
ATOM    206  N   LEU A 107       2.045   9.596  -9.332  1.00 73.88           N
ATOM    207  CA  LEU A 107       2.116   8.803  -8.105  1.00 73.88           C
ATOM    208  C   LEU A 107       2.036   9.693  -6.863  1.00 73.88           C
ATOM    209  CB  LEU A 107       3.416   7.979  -8.112  1.00 73.88           C
ATOM    210  O   LEU A 107       1.251   9.393  -5.964  1.00 73.88           O
ATOM    211  CG  LEU A 107       3.436   6.821  -9.125  1.00 73.88           C
ATOM    212  CD1 LEU A 107       4.838   6.220  -9.211  1.00 73.88           C
ATOM    213  CD2 LEU A 107       2.471   5.701  -8.735  1.00 73.88           C
ATOM    214  N   ALA A 108       2.746  10.825  -6.859  1.00 71.06           N
ATOM    215  CA  ALA A 108       2.638  11.830  -5.803  1.00 71.06           C
ATOM    216  C   ALA A 108       1.226  12.445  -5.720  1.00 71.06           C
ATOM    217  CB  ALA A 108       3.702  12.902  -6.064  1.00 71.06           C
ATOM    218  O   ALA A 108       0.686  12.659  -4.637  1.00 71.06           O
ATOM    219  N   ASN A 109       0.568  12.697  -6.855  1.00 67.00           N
ATOM    220  CA  ASN A 109      -0.823  13.160  -6.842  1.00 67.00           C
ATOM    221  C   ASN A 109      -1.777  12.076  -6.318  1.00 67.00           C
ATOM    222  CB  ASN A 109      -1.230  13.629  -8.245  1.00 67.00           C
ATOM    223  O   ASN A 109      -2.693  12.379  -5.554  1.00 67.00           O
ATOM    224  CG  ASN A 109      -0.611  14.960  -8.627  1.00 67.00           C
ATOM    225  ND2 ASN A 109      -0.320  15.160  -9.889  1.00 67.00           N
ATOM    226  OD1 ASN A 109      -0.423  15.861  -7.830  1.00 67.00           O
ATOM    227  N   TYR A 110      -1.571  10.810  -6.687  1.00 76.25           N
ATOM    228  CA  TYR A 110      -2.376   9.699  -6.182  1.00 76.25           C
ATOM    229  C   TYR A 110      -2.200   9.508  -4.672  1.00 76.25           C
ATOM    230  CB  TYR A 110      -2.056   8.405  -6.948  1.00 76.25           C
ATOM    231  O   TYR A 110      -3.203   9.310  -3.983  1.00 76.25           O
ATOM    232  CG  TYR A 110      -2.333   8.402  -8.446  1.00 76.25           C
ATOM    233  CD1 TYR A 110      -3.338   9.214  -9.016  1.00 76.25           C
ATOM    234  CD2 TYR A 110      -1.585   7.543  -9.276  1.00 76.25           C
ATOM    235  CE1 TYR A 110      -3.584   9.176 -10.401  1.00 76.25           C
ATOM    236  CE2 TYR A 110      -1.827   7.499 -10.662  1.00 76.25           C
ATOM    237  OH  TYR A 110      -3.080   8.255 -12.559  1.00 76.25           O
ATOM    238  CZ  TYR A 110      -2.829   8.314 -11.225  1.00 76.25           C
ATOM    239  N   SER A 111      -0.975   9.631  -4.140  1.00 71.00           N
ATOM    240  CA  SER A 111      -0.725   9.564  -2.692  1.00 71.00           C
ATOM    241  C   SER A 111      -1.431  10.699  -1.942  1.00 71.00           C
ATOM    242  CB  SER A 111       0.781   9.549  -2.359  1.00 71.00           C
ATOM    243  O   SER A 111      -1.947  10.480  -0.851  1.00 71.00           O
ATOM    244  OG  SER A 111       1.372  10.821  -2.525  1.00 71.00           O
ATOM    245  N   GLN A 112      -1.548  11.888  -2.536  1.00 69.44           N
ATOM    246  CA  GLN A 112      -2.235  13.030  -1.921  1.00 69.44           C
ATOM    247  C   GLN A 112      -3.765  12.964  -2.033  1.00 69.44           C
ATOM    248  CB  GLN A 112      -1.718  14.323  -2.556  1.00 69.44           C
ATOM    249  O   GLN A 112      -4.469  13.401  -1.122  1.00 69.44           O
ATOM    250  CG  GLN A 112      -0.261  14.597  -2.162  1.00 69.44           C
ATOM    251  CD  GLN A 112       0.322  15.785  -2.914  1.00 69.44           C
ATOM    252  NE2 GLN A 112       1.617  15.802  -3.126  1.00 69.44           N
ATOM    253  OE1 GLN A 112      -0.358  16.728  -3.294  1.00 69.44           O
ATOM    254  N   ILE A 113      -4.295  12.421  -3.133  1.00 70.06           N
ATOM    255  CA  ILE A 113      -5.742  12.340  -3.380  1.00 70.06           C
ATOM    256  C   ILE A 113      -6.371  11.163  -2.632  1.00 70.06           C
ATOM    257  CB  ILE A 113      -6.026  12.284  -4.899  1.00 70.06           C
ATOM    258  O   ILE A 113      -7.479  11.298  -2.114  1.00 70.06           O
ATOM    259  CG1 ILE A 113      -5.664  13.638  -5.553  1.00 70.06           C
ATOM    260  CG2 ILE A 113      -7.503  11.947  -5.195  1.00 70.06           C
ATOM    261  CD1 ILE A 113      -5.585  13.581  -7.085  1.00 70.06           C
ATOM    262  N   TRP A 114      -5.689  10.016  -2.545  1.00 78.50           N
ATOM    263  CA  TRP A 114      -6.244   8.809  -1.924  1.00 78.50           C
ATOM    264  C   TRP A 114      -6.791   9.039  -0.500  1.00 78.50           C
ATOM    265  CB  TRP A 114      -5.220   7.668  -1.979  1.00 78.50           C
ATOM    266  O   TRP A 114      -7.932   8.646  -0.243  1.00 78.50           O
ATOM    267  CG  TRP A 114      -5.699   6.407  -1.340  1.00 78.50           C
ATOM    268  CD1 TRP A 114      -5.533   6.045  -0.049  1.00 78.50           C
ATOM    269  CD2 TRP A 114      -6.531   5.373  -1.936  1.00 78.50           C
ATOM    270  CE2 TRP A 114      -6.805   4.381  -0.949  1.00 78.50           C
ATOM    271  CE3 TRP A 114      -7.117   5.204  -3.206  1.00 78.50           C
ATOM    272  NE1 TRP A 114      -6.171   4.847   0.182  1.00 78.50           N
ATOM    273  CH2 TRP A 114      -8.153   3.112  -2.502  1.00 78.50           C
ATOM    274  CZ2 TRP A 114      -7.592   3.254  -1.221  1.00 78.50           C
ATOM    275  CZ3 TRP A 114      -7.920   4.085  -3.489  1.00 78.50           C
ATOM    276  N   PRO A 115      -6.090   9.743   0.413  1.00 76.44           N
ATOM    277  CA  PRO A 115      -6.601  10.041   1.750  1.00 76.44           C
ATOM    278  C   PRO A 115      -7.945  10.774   1.787  1.00 76.44           C
ATOM    279  CB  PRO A 115      -5.526  10.902   2.419  1.00 76.44           C
ATOM    280  O   PRO A 115      -8.672  10.628   2.769  1.00 76.44           O
ATOM    281  CG  PRO A 115      -4.246  10.451   1.737  1.00 76.44           C
ATOM    282  CD  PRO A 115      -4.713  10.194   0.311  1.00 76.44           C
ATOM    283  N   LEU A 116      -8.314  11.520   0.737  1.00 71.44           N
ATOM    284  CA  LEU A 116      -9.610  12.208   0.648  1.00 71.44           C
ATOM    285  C   LEU A 116     -10.792  11.228   0.579  1.00 71.44           C
ATOM    286  CB  LEU A 116      -9.630  13.146  -0.575  1.00 71.44           C
ATOM    287  O   LEU A 116     -11.934  11.616   0.807  1.00 71.44           O
ATOM    288  CG  LEU A 116      -8.505  14.197  -0.626  1.00 71.44           C
ATOM    289  CD1 LEU A 116      -8.611  15.001  -1.923  1.00 71.44           C
ATOM    290  CD2 LEU A 116      -8.583  15.171   0.552  1.00 71.44           C
ATOM    291  N   THR A 117     -10.526   9.952   0.291  1.00 78.00           N
ATOM    292  CA  THR A 117     -11.526   8.874   0.248  1.00 78.00           C
ATOM    293  C   THR A 117     -11.618   8.078   1.556  1.00 78.00           C
ATOM    294  CB  THR A 117     -11.276   7.932  -0.938  1.00 78.00           C
ATOM    295  O   THR A 117     -12.450   7.179   1.672  1.00 78.00           O
ATOM    296  CG2 THR A 117     -11.159   8.674  -2.271  1.00 78.00           C
ATOM    297  OG1 THR A 117     -10.100   7.186  -0.747  1.00 78.00           O
ATOM    298  N   ASN A 118     -10.807   8.406   2.571  1.00 80.31           N
ATOM    299  CA  ASN A 118     -10.725   7.631   3.813  1.00 80.31           C
ATOM    300  C   ASN A 118     -12.076   7.472   4.516  1.00 80.31           C
ATOM    301  CB  ASN A 118      -9.723   8.294   4.772  1.00 80.31           C
ATOM    302  O   ASN A 118     -12.406   6.368   4.940  1.00 80.31           O
ATOM    303  CG  ASN A 118      -8.278   8.012   4.425  1.00 80.31           C
ATOM    304  ND2 ASN A 118      -7.360   8.778   4.962  1.00 80.31           N
ATOM    305  OD1 ASN A 118      -7.935   7.086   3.712  1.00 80.31           O
ATOM    306  N   GLU A 119     -12.870   8.540   4.615  1.00 77.25           N
ATOM    307  CA  GLU A 119     -14.179   8.494   5.279  1.00 77.25           C
ATOM    308  C   GLU A 119     -15.139   7.524   4.579  1.00 77.25           C
ATOM    309  CB  GLU A 119     -14.810   9.890   5.303  1.00 77.25           C
ATOM    310  O   GLU A 119     -15.847   6.759   5.233  1.00 77.25           O
ATOM    311  CG  GLU A 119     -13.994  10.918   6.101  1.00 77.25           C
ATOM    312  CD  GLU A 119     -14.682  12.292   6.170  1.00 77.25           C
ATOM    313  OE1 GLU A 119     -14.145  13.164   6.886  1.00 77.25           O
ATOM    314  OE2 GLU A 119     -15.720  12.474   5.490  1.00 77.25           O
ATOM    315  N   HIS A 120     -15.116   7.489   3.242  1.00 79.94           N
ATOM    316  CA  HIS A 120     -15.914   6.545   2.463  1.00 79.94           C
ATOM    317  C   HIS A 120     -15.551   5.100   2.814  1.00 79.94           C
ATOM    318  CB  HIS A 120     -15.716   6.819   0.966  1.00 79.94           C
ATOM    319  O   HIS A 120     -16.427   4.284   3.104  1.00 79.94           O
ATOM    320  CG  HIS A 120     -16.405   5.808   0.092  1.00 79.94           C
ATOM    321  CD2 HIS A 120     -15.811   4.808  -0.632  1.00 79.94           C
ATOM    322  ND1 HIS A 120     -17.760   5.708  -0.107  1.00 79.94           N
ATOM    323  CE1 HIS A 120     -17.981   4.679  -0.940  1.00 79.94           C
ATOM    324  NE2 HIS A 120     -16.824   4.105  -1.293  1.00 79.94           N
ATOM    325  N   HIS A 121     -14.257   4.798   2.843  1.00 86.69           N
ATOM    326  CA  HIS A 121     -13.769   3.458   3.125  1.00 86.69           C
ATOM    327  C   HIS A 121     -13.955   3.027   4.584  1.00 86.69           C
ATOM    328  CB  HIS A 121     -12.304   3.414   2.733  1.00 86.69           C
ATOM    329  O   HIS A 121     -14.317   1.879   4.843  1.00 86.69           O
ATOM    330  CG  HIS A 121     -12.067   3.495   1.252  1.00 86.69           C
ATOM    331  CD2 HIS A 121     -11.100   4.229   0.618  1.00 86.69           C
ATOM    332  ND1 HIS A 121     -12.792   2.835   0.281  1.00 86.69           N
ATOM    333  CE1 HIS A 121     -12.271   3.171  -0.909  1.00 86.69           C
ATOM    334  NE2 HIS A 121     -11.239   4.008  -0.753  1.00 86.69           N
ATOM    335  N   ILE A 122     -13.777   3.948   5.536  1.00 86.62           N
ATOM    336  CA  ILE A 122     -14.136   3.734   6.943  1.00 86.62           C
ATOM    337  C   ILE A 122     -15.612   3.351   7.031  1.00 86.62           C
ATOM    338  CB  ILE A 122     -13.822   5.000   7.775  1.00 86.62           C
ATOM    339  O   ILE A 122     -15.959   2.335   7.633  1.00 86.62           O
ATOM    340  CG1 ILE A 122     -12.298   5.127   7.996  1.00 86.62           C
ATOM    341  CG2 ILE A 122     -14.568   4.970   9.122  1.00 86.62           C
ATOM    342  CD1 ILE A 122     -11.857   6.529   8.437  1.00 86.62           C
ATOM    343  N   ARG A 123     -16.486   4.109   6.360  1.00 81.62           N
ATOM    344  CA  ARG A 123     -17.922   3.859   6.418  1.00 81.62           C
ATOM    345  C   ARG A 123     -18.316   2.512   5.813  1.00 81.62           C
ATOM    346  CB  ARG A 123     -18.662   5.023   5.743  1.00 81.62           C
ATOM    347  O   ARG A 123     -19.176   1.829   6.367  1.00 81.62           O
ATOM    348  CG  ARG A 123     -20.176   4.969   5.951  1.00 81.62           C
ATOM    349  CD  ARG A 123     -20.511   4.936   7.443  1.00 81.62           C
ATOM    350  NE  ARG A 123     -21.957   4.917   7.656  1.00 81.62           N
ATOM    351  NH1 ARG A 123     -21.887   3.678   9.590  1.00 81.62           N
ATOM    352  NH2 ARG A 123     -23.842   4.327   8.701  1.00 81.62           N
ATOM    353  CZ  ARG A 123     -22.549   4.304   8.656  1.00 81.62           C
ATOM    354  N   GLN A 124     -17.700   2.121   4.696  1.00 82.75           N
ATOM    355  CA  GLN A 124     -17.909   0.801   4.091  1.00 82.75           C
ATOM    356  C   GLN A 124     -17.539  -0.324   5.063  1.00 82.75           C
ATOM    357  CB  GLN A 124     -17.074   0.663   2.809  1.00 82.75           C
ATOM    358  O   GLN A 124     -18.311  -1.274   5.226  1.00 82.75           O
ATOM    359  CG  GLN A 124     -17.649   1.449   1.628  1.00 82.75           C
ATOM    360  CD  GLN A 124     -16.801   1.277   0.369  1.00 82.75           C
ATOM    361  NE2 GLN A 124     -17.425   1.013  -0.758  1.00 82.75           N
ATOM    362  OE1 GLN A 124     -15.579   1.393   0.367  1.00 82.75           O
ATOM    363  N   ALA A 125     -16.395  -0.201   5.739  1.00 88.12           N
ATOM    364  CA  ALA A 125     -15.936  -1.188   6.705  1.00 88.12           C
ATOM    365  C   ALA A 125     -16.867  -1.265   7.933  1.00 88.12           C
ATOM    366  CB  ALA A 125     -14.479  -0.871   7.055  1.00 88.12           C
ATOM    367  O   ALA A 125     -17.259  -2.359   8.323  1.00 88.12           O
ATOM    368  N   GLU A 126     -17.325  -0.135   8.480  1.00 84.31           N
ATOM    369  CA  GLU A 126     -18.278  -0.098   9.606  1.00 84.31           C
ATOM    370  C   GLU A 126     -19.640  -0.729   9.276  1.00 84.31           C
ATOM    371  CB  GLU A 126     -18.550   1.352  10.005  1.00 84.31           C
ATOM    372  O   GLU A 126     -20.186  -1.496  10.070  1.00 84.31           O
ATOM    373  CG  GLU A 126     -17.372   2.056  10.681  1.00 84.31           C
ATOM    374  CD  GLU A 126     -17.694   3.534  10.923  1.00 84.31           C
ATOM    375  OE1 GLU A 126     -17.007   4.158  11.758  1.00 84.31           O
ATOM    376  OE2 GLU A 126     -18.666   4.071  10.327  1.00 84.31           O
ATOM    377  N   ILE A 127     -20.196  -0.426   8.097  1.00 74.69           N
ATOM    378  CA  ILE A 127     -21.455  -1.030   7.632  1.00 74.69           C
ATOM    379  C   ILE A 127     -21.278  -2.543   7.477  1.00 74.69           C
ATOM    380  CB  ILE A 127     -21.910  -0.362   6.312  1.00 74.69           C
ATOM    381  O   ILE A 127     -22.158  -3.317   7.853  1.00 74.69           O
ATOM    382  CG1 ILE A 127     -22.387   1.081   6.600  1.00 74.69           C
ATOM    383  CG2 ILE A 127     -23.029  -1.156   5.604  1.00 74.69           C
ATOM    384  CD1 ILE A 127     -22.636   1.916   5.337  1.00 74.69           C
ATOM    385  N   THR A 128     -20.126  -2.969   6.961  1.00 80.00           N
ATOM    386  CA  THR A 128     -19.796  -4.388   6.795  1.00 80.00           C
ATOM    387  C   THR A 128     -19.606  -5.084   8.142  1.00 80.00           C
ATOM    388  CB  THR A 128     -18.555  -4.543   5.915  1.00 80.00           C
ATOM    389  O   THR A 128     -20.070  -6.215   8.298  1.00 80.00           O
ATOM    390  CG2 THR A 128     -18.238  -5.999   5.601  1.00 80.00           C
ATOM    391  OG1 THR A 128     -18.800  -3.903   4.686  1.00 80.00           O
ATOM    392  N   SER A 129     -19.015  -4.408   9.135  1.00 83.62           N
ATOM    393  CA  SER A 129     -18.985  -4.870  10.526  1.00 83.62           C
ATOM    394  C   SER A 129     -20.396  -5.081  11.056  1.00 83.62           C
ATOM    395  CB  SER A 129     -18.256  -3.888  11.451  1.00 83.62           C
ATOM    396  O   SER A 129     -20.694  -6.164  11.537  1.00 83.62           O
ATOM    397  OG  SER A 129     -16.863  -4.028  11.329  1.00 83.62           O
ATOM    398  N   ALA A 130     -21.294  -4.103  10.912  1.00 75.06           N
ATOM    399  CA  ALA A 130     -22.675  -4.236  11.382  1.00 75.06           C
ATOM    400  C   ALA A 130     -23.439  -5.380  10.689  1.00 75.06           C
ATOM    401  CB  ALA A 130     -23.380  -2.889  11.193  1.00 75.06           C
ATOM    402  O   ALA A 130     -24.271  -6.027  11.319  1.00 75.06           O
ATOM    403  N   TYR A 131     -23.145  -5.653   9.412  1.00 77.69           N
ATOM    404  CA  TYR A 131     -23.751  -6.758   8.664  1.00 77.69           C
ATOM    405  C   TYR A 131     -23.255  -8.136   9.120  1.00 77.69           C
ATOM    406  CB  TYR A 131     -23.475  -6.579   7.163  1.00 77.69           C
ATOM    407  O   TYR A 131     -24.050  -9.066   9.233  1.00 77.69           O
ATOM    408  CG  TYR A 131     -24.085  -7.669   6.307  1.00 77.69           C
ATOM    409  CD1 TYR A 131     -23.292  -8.756   5.897  1.00 77.69           C
ATOM    410  CD2 TYR A 131     -25.447  -7.618   5.953  1.00 77.69           C
ATOM    411  CE1 TYR A 131     -23.850  -9.794   5.132  1.00 77.69           C
ATOM    412  CE2 TYR A 131     -26.013  -8.655   5.186  1.00 77.69           C
ATOM    413  OH  TYR A 131     -25.755 -10.747   4.037  1.00 77.69           O
ATOM    414  CZ  TYR A 131     -25.214  -9.744   4.776  1.00 77.69           C
ATOM    415  N   ASN A 132     -21.946  -8.273   9.348  1.00 80.94           N
ATOM    416  CA  ASN A 132     -21.318  -9.547   9.714  1.00 80.94           C
ATOM    417  C   ASN A 132     -21.294  -9.797  11.225  1.00 80.94           C
ATOM    418  CB  ASN A 132     -19.903  -9.603   9.125  1.00 80.94           C
ATOM    419  O   ASN A 132     -20.941 -10.896  11.655  1.00 80.94           O
ATOM    420  CG  ASN A 132     -19.918  -9.789   7.625  1.00 80.94           C
ATOM    421  ND2 ASN A 132     -19.735  -8.730   6.874  1.00 80.94           N
ATOM    422  OD1 ASN A 132     -20.122 -10.873   7.108  1.00 80.94           O
ATOM    423  N   TRP A 133     -21.648  -8.795  12.028  1.00 89.12           N
ATOM    424  CA  TRP A 133     -21.695  -8.926  13.471  1.00 89.12           C
ATOM    425  C   TRP A 133     -22.719  -9.977  13.893  1.00 89.12           C
ATOM    426  CB  TRP A 133     -21.945  -7.575  14.141  1.00 89.12           C
ATOM    427  O   TRP A 133     -23.855 -10.028  13.416  1.00 89.12           O
ATOM    428  CG  TRP A 133     -21.935  -7.656  15.631  1.00 89.12           C
ATOM    429  CD1 TRP A 133     -20.841  -7.537  16.414  1.00 89.12           C
ATOM    430  CD2 TRP A 133     -23.034  -7.983  16.532  1.00 89.12           C
ATOM    431  CE2 TRP A 133     -22.523  -8.034  17.862  1.00 89.12           C
ATOM    432  CE3 TRP A 133     -24.404  -8.278  16.351  1.00 89.12           C
ATOM    433  NE1 TRP A 133     -21.180  -7.775  17.727  1.00 89.12           N
ATOM    434  CH2 TRP A 133     -24.690  -8.623  18.750  1.00 89.12           C
ATOM    435  CZ2 TRP A 133     -23.332  -8.339  18.962  1.00 89.12           C
ATOM    436  CZ3 TRP A 133     -25.226  -8.592  17.450  1.00 89.12           C
ATOM    437  N   GLY A 134     -22.308 -10.810  14.839  1.00 78.88           N
ATOM    438  CA  GLY A 134     -23.156 -11.798  15.471  1.00 78.88           C
ATOM    439  C   GLY A 134     -22.695 -12.015  16.898  1.00 78.88           C
ATOM    440  O   GLY A 134     -21.506 -11.922  17.201  1.00 78.88           O
ATOM    441  N   LYS A 135     -23.647 -12.327  17.775  1.00 77.50           N
ATOM    442  CA  LYS A 135     -23.348 -12.614  19.173  1.00 77.50           C
ATOM    443  C   LYS A 135     -22.316 -13.747  19.270  1.00 77.50           C
ATOM    444  CB  LYS A 135     -24.655 -12.933  19.904  1.00 77.50           C
ATOM    445  O   LYS A 135     -22.503 -14.796  18.656  1.00 77.50           O
ATOM    446  CG  LYS A 135     -24.407 -13.021  21.408  1.00 77.50           C
ATOM    447  CD  LYS A 135     -25.711 -13.248  22.163  1.00 77.50           C
ATOM    448  CE  LYS A 135     -25.344 -13.357  23.639  1.00 77.50           C
ATOM    449  NZ  LYS A 135     -26.556 -13.416  24.483  1.00 77.50           N
ATOM    450  N   ASP A 136     -21.261 -13.512  20.047  1.00 82.75           N
ATOM    451  CA  ASP A 136     -20.134 -14.426  20.286  1.00 82.75           C
ATOM    452  C   ASP A 136     -19.205 -14.671  19.072  1.00 82.75           C
ATOM    453  CB  ASP A 136     -20.614 -15.734  20.957  1.00 82.75           C
ATOM    454  O   ASP A 136     -18.318 -15.526  19.138  1.00 82.75           O
ATOM    455  CG  ASP A 136     -21.583 -15.525  22.134  1.00 82.75           C
ATOM    456  OD1 ASP A 136     -21.288 -14.688  23.015  1.00 82.75           O
ATOM    457  OD2 ASP A 136     -22.637 -16.206  22.179  1.00 82.75           O
ATOM    458  N   LEU A 137     -19.358 -13.924  17.969  1.00 86.00           N
ATOM    459  CA  LEU A 137     -18.391 -13.930  16.867  1.00 86.00           C
ATOM    460  C   LEU A 137     -17.211 -13.003  17.175  1.00 86.00           C
ATOM    461  CB  LEU A 137     -19.059 -13.560  15.531  1.00 86.00           C
ATOM    462  O   LEU A 137     -17.361 -11.950  17.786  1.00 86.00           O
ATOM    463  CG  LEU A 137     -20.149 -14.534  15.053  1.00 86.00           C
ATOM    464  CD1 LEU A 137     -20.660 -14.092  13.680  1.00 86.00           C
ATOM    465  CD2 LEU A 137     -19.639 -15.973  14.913  1.00 86.00           C
ATOM    466  N   THR A 138     -16.017 -13.390  16.728  1.00 90.44           N
ATOM    467  CA  THR A 138     -14.812 -12.559  16.855  1.00 90.44           C
ATOM    468  C   THR A 138     -14.655 -11.676  15.623  1.00 90.44           C
ATOM    469  CB  THR A 138     -13.567 -13.431  17.057  1.00 90.44           C
ATOM    470  O   THR A 138     -14.833 -12.151  14.503  1.00 90.44           O
ATOM    471  CG2 THR A 138     -12.311 -12.625  17.385  1.00 90.44           C
ATOM    472  OG1 THR A 138     -13.789 -14.303  18.144  1.00 90.44           O
ATOM    473  N   TYR A 139     -14.281 -10.413  15.831  1.00 90.50           N
ATOM    474  CA  TYR A 139     -13.936  -9.498  14.749  1.00 90.50           C
ATOM    475  C   TYR A 139     -12.762 -10.038  13.915  1.00 90.50           C
ATOM    476  CB  TYR A 139     -13.600  -8.125  15.344  1.00 90.50           C
ATOM    477  O   TYR A 139     -11.673 -10.278  14.444  1.00 90.50           O
ATOM    478  CG  TYR A 139     -13.157  -7.112  14.309  1.00 90.50           C
ATOM    479  CD1 TYR A 139     -11.801  -6.748  14.214  1.00 90.50           C
ATOM    480  CD2 TYR A 139     -14.098  -6.556  13.424  1.00 90.50           C
ATOM    481  CE1 TYR A 139     -11.386  -5.829  13.233  1.00 90.50           C
ATOM    482  CE2 TYR A 139     -13.686  -5.642  12.438  1.00 90.50           C
ATOM    483  OH  TYR A 139     -11.944  -4.408  11.372  1.00 90.50           O
ATOM    484  CZ  TYR A 139     -12.329  -5.283  12.334  1.00 90.50           C
ATOM    485  N   ASP A 140     -12.981 -10.197  12.609  1.00 90.94           N
ATOM    486  CA  ASP A 140     -11.946 -10.545  11.634  1.00 90.94           C
ATOM    487  C   ASP A 140     -11.719  -9.357  10.681  1.00 90.94           C
ATOM    488  CB  ASP A 140     -12.305 -11.838  10.889  1.00 90.94           C
ATOM    489  O   ASP A 140     -12.516  -9.138   9.763  1.00 90.94           O
ATOM    490  CG  ASP A 140     -11.213 -12.283   9.898  1.00 90.94           C
ATOM    491  OD1 ASP A 140     -10.394 -11.439   9.455  1.00 90.94           O
ATOM    492  OD2 ASP A 140     -11.191 -13.489   9.578  1.00 90.94           O
ATOM    493  N   PRO A 141     -10.636  -8.580  10.858  1.00 91.56           N
ATOM    494  CA  PRO A 141     -10.372  -7.414  10.020  1.00 91.56           C
ATOM    495  C   PRO A 141     -10.182  -7.761   8.541  1.00 91.56           C
ATOM    496  CB  PRO A 141      -9.098  -6.793  10.592  1.00 91.56           C
ATOM    497  O   PRO A 141     -10.574  -6.980   7.677  1.00 91.56           O
ATOM    498  CG  PRO A 141      -8.420  -7.938  11.341  1.00 91.56           C
ATOM    499  CD  PRO A 141      -9.585  -8.767  11.846  1.00 91.56           C
ATOM    500  N   SER A 142      -9.601  -8.921   8.233  1.00 90.06           N
ATOM    501  CA  SER A 142      -9.361  -9.335   6.852  1.00 90.06           C
ATOM    502  C   SER A 142     -10.678  -9.644   6.141  1.00 90.06           C
ATOM    503  CB  SER A 142      -8.430 -10.546   6.836  1.00 90.06           C
ATOM    504  O   SER A 142     -10.893  -9.163   5.029  1.00 90.06           O
ATOM    505  OG  SER A 142      -7.094 -10.139   7.089  1.00 90.06           O
ATOM    506  N   LEU A 143     -11.588 -10.362   6.806  1.00 89.00           N
ATOM    507  CA  LEU A 143     -12.932 -10.634   6.287  1.00 89.00           C
ATOM    508  C   LEU A 143     -13.736  -9.346   6.072  1.00 89.00           C
ATOM    509  CB  LEU A 143     -13.661 -11.562   7.274  1.00 89.00           C
ATOM    510  O   LEU A 143     -14.383  -9.194   5.034  1.00 89.00           O
ATOM    511  CG  LEU A 143     -15.134 -11.850   6.923  1.00 89.00           C
ATOM    512  CD1 LEU A 143     -15.279 -12.610   5.605  1.00 89.00           C
ATOM    513  CD2 LEU A 143     -15.774 -12.673   8.040  1.00 89.00           C
ATOM    514  N   ILE A 144     -13.711  -8.427   7.043  1.00 91.94           N
ATOM    515  CA  ILE A 144     -14.481  -7.178   6.977  1.00 91.94           C
ATOM    516  C   ILE A 144     -13.958  -6.264   5.868  1.00 91.94           C
ATOM    517  CB  ILE A 144     -14.493  -6.481   8.356  1.00 91.94           C
ATOM    518  O   ILE A 144     -14.746  -5.731   5.085  1.00 91.94           O
ATOM    519  CG1 ILE A 144     -15.238  -7.316   9.424  1.00 91.94           C
ATOM    520  CG2 ILE A 144     -15.113  -5.074   8.276  1.00 91.94           C
ATOM    521  CD1 ILE A 144     -16.691  -7.677   9.109  1.00 91.94           C
ATOM    522  N   LEU A 145     -12.640  -6.103   5.749  1.00 93.19           N
ATOM    523  CA  LEU A 145     -12.048  -5.261   4.711  1.00 93.19           C
ATOM    524  C   LEU A 145     -12.224  -5.847   3.304  1.00 93.19           C
ATOM    525  CB  LEU A 145     -10.569  -5.032   5.023  1.00 93.19           C
ATOM    526  O   LEU A 145     -12.460  -5.084   2.368  1.00 93.19           O
ATOM    527  CG  LEU A 145     -10.301  -4.123   6.235  1.00 93.19           C
ATOM    528  CD1 LEU A 145      -8.796  -4.154   6.485  1.00 93.19           C
ATOM    529  CD2 LEU A 145     -10.729  -2.671   6.002  1.00 93.19           C
ATOM    530  N   ASP A 146     -12.180  -7.172   3.152  1.00 88.94           N
ATOM    531  CA  ASP A 146     -12.470  -7.836   1.875  1.00 88.94           C
ATOM    532  C   ASP A 146     -13.951  -7.687   1.501  1.00 88.94           C
ATOM    533  CB  ASP A 146     -12.040  -9.309   1.966  1.00 88.94           C
ATOM    534  O   ASP A 146     -14.288  -7.143   0.451  1.00 88.94           O
ATOM    535  CG  ASP A 146     -12.035 -10.035   0.617  1.00 88.94           C
ATOM    536  OD1 ASP A 146     -11.867  -9.357  -0.424  1.00 88.94           O
ATOM    537  OD2 ASP A 146     -12.062 -11.283   0.649  1.00 88.94           O
ATOM    538  N   SER A 147     -14.856  -8.038   2.421  1.00 83.38           N
ATOM    539  CA  SER A 147     -16.308  -7.983   2.188  1.00 83.38           C
ATOM    540  C   SER A 147     -16.841  -6.561   1.982  1.00 83.38           C
ATOM    541  CB  SER A 147     -17.063  -8.615   3.359  1.00 83.38           C
ATOM    542  O   SER A 147     -17.866  -6.377   1.327  1.00 83.38           O
ATOM    543  OG  SER A 147     -16.668  -9.953   3.569  1.00 83.38           O
ATOM    544  N   SER A 148     -16.159  -5.549   2.525  1.00 83.19           N
ATOM    545  CA  SER A 148     -16.505  -4.137   2.315  1.00 83.19           C
ATOM    546  C   SER A 148     -16.096  -3.606   0.938  1.00 83.19           C
ATOM    547  CB  SER A 148     -15.895  -3.263   3.416  1.00 83.19           C
ATOM    548  O   SER A 148     -16.493  -2.501   0.566  1.00 83.19           O
ATOM    549  OG  SER A 148     -14.487  -3.206   3.320  1.00 83.19           O
ATOM    550  N   GLY A 149     -15.294  -4.368   0.185  1.00 81.19           N
ATOM    551  CA  GLY A 149     -14.708  -3.945  -1.083  1.00 81.19           C
ATOM    552  C   GLY A 149     -13.513  -3.001  -0.929  1.00 81.19           C
ATOM    553  O   GLY A 149     -13.017  -2.492  -1.937  1.00 81.19           O
ATOM    554  N   PHE A 150     -13.013  -2.761   0.294  1.00 89.56           N
ATOM    555  CA  PHE A 150     -11.828  -1.923   0.507  1.00 89.56           C
ATOM    556  C   PHE A 150     -10.641  -2.486  -0.273  1.00 89.56           C
ATOM    557  CB  PHE A 150     -11.481  -1.799   2.006  1.00 89.56           C
ATOM    558  O   PHE A 150     -10.010  -1.756  -1.040  1.00 89.56           O
ATOM    559  CG  PHE A 150     -10.406  -0.760   2.314  1.00 89.56           C
ATOM    560  CD1 PHE A 150      -9.125  -0.825   1.727  1.00 89.56           C
ATOM    561  CD2 PHE A 150     -10.690   0.305   3.186  1.00 89.56           C
ATOM    562  CE1 PHE A 150      -8.225   0.240   1.853  1.00 89.56           C
ATOM    563  CE2 PHE A 150      -9.747   1.335   3.380  1.00 89.56           C
ATOM    564  CZ  PHE A 150      -8.543   1.326   2.670  1.00 89.56           C
ATOM    565  N   TYR A 151     -10.316  -3.772  -0.081  1.00 88.94           N
ATOM    566  CA  TYR A 151      -9.144  -4.368  -0.726  1.00 88.94           C
ATOM    567  C   TYR A 151      -9.237  -4.324  -2.251  1.00 88.94           C
ATOM    568  CB  TYR A 151      -8.904  -5.803  -0.239  1.00 88.94           C
ATOM    569  O   TYR A 151      -8.236  -4.033  -2.899  1.00 88.94           O
ATOM    570  CG  TYR A 151      -8.336  -5.936   1.162  1.00 88.94           C
ATOM    571  CD1 TYR A 151      -7.234  -5.153   1.561  1.00 88.94           C
ATOM    572  CD2 TYR A 151      -8.863  -6.897   2.045  1.00 88.94           C
ATOM    573  CE1 TYR A 151      -6.707  -5.286   2.857  1.00 88.94           C
ATOM    574  CE2 TYR A 151      -8.320  -7.054   3.334  1.00 88.94           C
ATOM    575  OH  TYR A 151      -6.761  -6.311   5.009  1.00 88.94           O
ATOM    576  CZ  TYR A 151      -7.257  -6.229   3.748  1.00 88.94           C
ATOM    577  N   THR A 152     -10.430  -4.502  -2.816  1.00 84.00           N
ATOM    578  CA  THR A 152     -10.681  -4.341  -4.253  1.00 84.00           C
ATOM    579  C   THR A 152     -10.446  -2.901  -4.725  1.00 84.00           C
ATOM    580  CB  THR A 152     -12.119  -4.767  -4.569  1.00 84.00           C
ATOM    581  O   THR A 152      -9.772  -2.667  -5.722  1.00 84.00           O
ATOM    582  CG2 THR A 152     -12.396  -4.838  -6.063  1.00 84.00           C
ATOM    583  OG1 THR A 152     -12.386  -6.037  -4.023  1.00 84.00           O
ATOM    584  N   ASN A 153     -10.924  -1.893  -3.994  1.00 83.56           N
ATOM    585  CA  ASN A 153     -10.686  -0.494  -4.367  1.00 83.56           C
ATOM    586  C   ASN A 153      -9.195  -0.123  -4.284  1.00 83.56           C
ATOM    587  CB  ASN A 153     -11.544   0.409  -3.469  1.00 83.56           C
ATOM    588  O   ASN A 153      -8.648   0.518  -5.184  1.00 83.56           O
ATOM    589  CG  ASN A 153     -13.027   0.270  -3.758  1.00 83.56           C
ATOM    590  ND2 ASN A 153     -13.873   0.510  -2.785  1.00 83.56           N
ATOM    591  OD1 ASN A 153     -13.458  -0.027  -4.858  1.00 83.56           O
ATOM    592  N   ALA A 154      -8.520  -0.566  -3.221  1.00 88.31           N
ATOM    593  CA  ALA A 154      -7.082  -0.389  -3.053  1.00 88.31           C
ATOM    594  C   ALA A 154      -6.282  -1.127  -4.138  1.00 88.31           C
ATOM    595  CB  ALA A 154      -6.707  -0.886  -1.655  1.00 88.31           C
ATOM    596  O   ALA A 154      -5.245  -0.632  -4.591  1.00 88.31           O
ATOM    597  N   SER A 155      -6.766  -2.294  -4.576  1.00 83.38           N
ATOM    598  CA  SER A 155      -6.117  -3.076  -5.621  1.00 83.38           C
ATOM    599  C   SER A 155      -6.191  -2.370  -6.959  1.00 83.38           C
ATOM    600  CB  SER A 155      -6.673  -4.497  -5.732  1.00 83.38           C
ATOM    601  O   SER A 155      -5.164  -2.277  -7.628  1.00 83.38           O
ATOM    602  OG  SER A 155      -7.894  -4.597  -6.420  1.00 83.38           O
ATOM    603  N   TYR A 156      -7.346  -1.804  -7.313  1.00 81.56           N
ATOM    604  CA  TYR A 156      -7.490  -1.012  -8.528  1.00 81.56           C
ATOM    605  C   TYR A 156      -6.567   0.202  -8.528  1.00 81.56           C
ATOM    606  CB  TYR A 156      -8.952  -0.594  -8.728  1.00 81.56           C
ATOM    607  O   TYR A 156      -5.894   0.437  -9.527  1.00 81.56           O
ATOM    608  CG  TYR A 156      -9.890  -1.721  -9.117  1.00 81.56           C
ATOM    609  CD1 TYR A 156      -9.519  -2.642 -10.120  1.00 81.56           C
ATOM    610  CD2 TYR A 156     -11.165  -1.812  -8.523  1.00 81.56           C
ATOM    611  CE1 TYR A 156     -10.396  -3.676 -10.491  1.00 81.56           C
ATOM    612  CE2 TYR A 156     -12.057  -2.827  -8.918  1.00 81.56           C
ATOM    613  OH  TYR A 156     -12.509  -4.767 -10.260  1.00 81.56           O
ATOM    614  CZ  TYR A 156     -11.664  -3.773  -9.889  1.00 81.56           C
ATOM    615  N   MET A 157      -6.446   0.928  -7.412  1.00 83.06           N
ATOM    616  CA  MET A 157      -5.531   2.072  -7.339  1.00 83.06           C
ATOM    617  C   MET A 157      -4.073   1.664  -7.600  1.00 83.06           C
ATOM    618  CB  MET A 157      -5.696   2.792  -5.992  1.00 83.06           C
ATOM    619  O   MET A 157      -3.422   2.229  -8.479  1.00 83.06           O
ATOM    620  CG  MET A 157      -4.786   4.024  -5.874  1.00 83.06           C
ATOM    621  SD  MET A 157      -4.959   5.259  -7.197  1.00 83.06           S
ATOM    622  CE  MET A 157      -6.508   6.070  -6.728  1.00 83.06           C
ATOM    623  N   LEU A 158      -3.560   0.648  -6.891  1.00 84.38           N
ATOM    624  CA  LEU A 158      -2.178   0.192  -7.091  1.00 84.38           C
ATOM    625  C   LEU A 158      -1.955  -0.438  -8.466  1.00 84.38           C
ATOM    626  CB  LEU A 158      -1.772  -0.814  -6.005  1.00 84.38           C
ATOM    627  O   LEU A 158      -0.926  -0.188  -9.090  1.00 84.38           O
ATOM    628  CG  LEU A 158      -1.479  -0.210  -4.627  1.00 84.38           C
ATOM    629  CD1 LEU A 158      -0.912  -1.303  -3.727  1.00 84.38           C
ATOM    630  CD2 LEU A 158      -0.440   0.915  -4.664  1.00 84.38           C
ATOM    631  N   ARG A 159      -2.903  -1.242  -8.958  1.00 78.31           N
ATOM    632  CA  ARG A 159      -2.804  -1.864 -10.283  1.00 78.31           C
ATOM    633  C   ARG A 159      -2.798  -0.813 -11.381  1.00 78.31           C
ATOM    634  CB  ARG A 159      -3.939  -2.868 -10.516  1.00 78.31           C
ATOM    635  O   ARG A 159      -1.951  -0.907 -12.258  1.00 78.31           O
ATOM    636  CG  ARG A 159      -3.719  -4.190  -9.761  1.00 78.31           C
ATOM    637  CD  ARG A 159      -4.886  -5.161  -9.988  1.00 78.31           C
ATOM    638  NE  ARG A 159      -5.008  -5.539 -11.409  1.00 78.31           N
ATOM    639  NH1 ARG A 159      -7.113  -6.465 -11.305  1.00 78.31           N
ATOM    640  NH2 ARG A 159      -6.070  -6.298 -13.269  1.00 78.31           N
ATOM    641  CZ  ARG A 159      -6.061  -6.097 -11.981  1.00 78.31           C
ATOM    642  N   ASN A 160      -3.660   0.199 -11.311  1.00 73.00           N
ATOM    643  CA  ASN A 160      -3.707   1.273 -12.305  1.00 73.00           C
ATOM    644  C   ASN A 160      -2.432   2.124 -12.268  1.00 73.00           C
ATOM    645  CB  ASN A 160      -4.968   2.125 -12.078  1.00 73.00           C
ATOM    646  O   ASN A 160      -1.896   2.474 -13.320  1.00 73.00           O
ATOM    647  CG  ASN A 160      -6.249   1.372 -12.403  1.00 73.00           C
ATOM    648  ND2 ASN A 160      -7.394   1.946 -12.125  1.00 73.00           N
ATOM    649  OD1 ASN A 160      -6.241   0.267 -12.912  1.00 73.00           O
ATOM    650  N   ALA A 161      -1.907   2.406 -11.072  1.00 81.56           N
ATOM    651  CA  ALA A 161      -0.627   3.087 -10.904  1.00 81.56           C
ATOM    652  C   ALA A 161       0.538   2.273 -11.502  1.00 81.56           C
ATOM    653  CB  ALA A 161      -0.437   3.364  -9.408  1.00 81.56           C
ATOM    654  O   ALA A 161       1.344   2.802 -12.267  1.00 81.56           O
ATOM    655  N   ALA A 162       0.597   0.967 -11.220  1.00 83.94           N
ATOM    656  CA  ALA A 162       1.625   0.079 -11.755  1.00 83.94           C
ATOM    657  C   ALA A 162       1.481  -0.149 -13.270  1.00 83.94           C
ATOM    658  CB  ALA A 162       1.576  -1.245 -10.985  1.00 83.94           C
ATOM    659  O   ALA A 162       2.482  -0.173 -13.979  1.00 83.94           O
ATOM    660  N   ALA A 163       0.259  -0.296 -13.789  1.00 76.38           N
ATOM    661  CA  ALA A 163      -0.015  -0.569 -15.200  1.00 76.38           C
ATOM    662  C   ALA A 163       0.468   0.564 -16.112  1.00 76.38           C
ATOM    663  CB  ALA A 163      -1.518  -0.811 -15.383  1.00 76.38           C
ATOM    664  O   ALA A 163       1.065   0.294 -17.153  1.00 76.38           O
ATOM    665  N   GLN A 164       0.281   1.820 -15.697  1.00 72.31           N
ATOM    666  CA  GLN A 164       0.773   2.986 -16.435  1.00 72.31           C
ATOM    667  C   GLN A 164       2.296   2.942 -16.625  1.00 72.31           C
ATOM    668  CB  GLN A 164       0.375   4.257 -15.675  1.00 72.31           C
ATOM    669  O   GLN A 164       2.796   3.130 -17.736  1.00 72.31           O
ATOM    670  CG  GLN A 164      -1.114   4.586 -15.823  1.00 72.31           C
ATOM    671  CD  GLN A 164      -1.476   5.826 -15.016  1.00 72.31           C
ATOM    672  NE2 GLN A 164      -2.407   5.731 -14.095  1.00 72.31           N
ATOM    673  OE1 GLN A 164      -0.916   6.894 -15.201  1.00 72.31           O
ATOM    674  N   VAL A 165       3.026   2.630 -15.554  1.00 80.56           N
ATOM    675  CA  VAL A 165       4.489   2.525 -15.564  1.00 80.56           C
ATOM    676  C   VAL A 165       4.950   1.283 -16.331  1.00 80.56           C
ATOM    677  CB  VAL A 165       5.003   2.491 -14.117  1.00 80.56           C
ATOM    678  O   VAL A 165       5.863   1.349 -17.154  1.00 80.56           O
ATOM    679  CG1 VAL A 165       6.521   2.334 -14.086  1.00 80.56           C
ATOM    680  CG2 VAL A 165       4.635   3.772 -13.356  1.00 80.56           C
ATOM    681  N   ASN A 166       4.294   0.145 -16.111  1.00 83.38           N
ATOM    682  CA  ASN A 166       4.635  -1.119 -16.759  1.00 83.38           C
ATOM    683  C   ASN A 166       4.409  -1.051 -18.275  1.00 83.38           C
ATOM    684  CB  ASN A 166       3.844  -2.256 -16.086  1.00 83.38           C
ATOM    685  O   ASN A 166       5.265  -1.501 -19.031  1.00 83.38           O
ATOM    686  CG  ASN A 166       4.312  -2.518 -14.662  1.00 83.38           C
ATOM    687  ND2 ASN A 166       3.555  -3.233 -13.862  1.00 83.38           N
ATOM    688  OD1 ASN A 166       5.385  -2.113 -14.251  1.00 83.38           O
ATOM    689  N   SER A 167       3.339  -0.391 -18.731  1.00 76.00           N
ATOM    690  CA  SER A 167       3.092  -0.140 -20.156  1.00 76.00           C
ATOM    691  C   SER A 167       4.219   0.676 -20.800  1.00 76.00           C
ATOM    692  CB  SER A 167       1.758   0.593 -20.323  1.00 76.00           C
ATOM    693  O   SER A 167       4.625   0.408 -21.933  1.00 76.00           O
ATOM    694  OG  SER A 167       1.480   0.797 -21.696  1.00 76.00           O
ATOM    695  N   HIS A 168       4.798   1.641 -20.080  1.00 78.06           N
ATOM    696  CA  HIS A 168       5.957   2.383 -20.574  1.00 78.06           C
ATOM    697  C   HIS A 168       7.178   1.479 -20.791  1.00 78.06           C
ATOM    698  CB  HIS A 168       6.293   3.511 -19.601  1.00 78.06           C
ATOM    699  O   HIS A 168       7.839   1.556 -21.830  1.00 78.06           O
ATOM    700  CG  HIS A 168       7.366   4.406 -20.141  1.00 78.06           C
ATOM    701  CD2 HIS A 168       8.697   4.367 -19.828  1.00 78.06           C
ATOM    702  ND1 HIS A 168       7.191   5.380 -21.091  1.00 78.06           N
ATOM    703  CE1 HIS A 168       8.389   5.924 -21.344  1.00 78.06           C
ATOM    704  NE2 HIS A 168       9.342   5.327 -20.614  1.00 78.06           N
ATOM    705  N   PHE A 169       7.465   0.590 -19.840  1.00 82.12           N
ATOM    706  CA  PHE A 169       8.568  -0.362 -19.971  1.00 82.12           C
ATOM    707  C   PHE A 169       8.294  -1.466 -21.000  1.00 82.12           C
ATOM    708  CB  PHE A 169       8.926  -0.933 -18.596  1.00 82.12           C
ATOM    709  O   PHE A 169       9.231  -1.927 -21.655  1.00 82.12           O
ATOM    710  CG  PHE A 169       9.601   0.073 -17.683  1.00 82.12           C
ATOM    711  CD1 PHE A 169      10.829   0.651 -18.061  1.00 82.12           C
ATOM    712  CD2 PHE A 169       9.012   0.435 -16.458  1.00 82.12           C
ATOM    713  CE1 PHE A 169      11.448   1.602 -17.232  1.00 82.12           C
ATOM    714  CE2 PHE A 169       9.649   1.365 -15.617  1.00 82.12           C
ATOM    715  CZ  PHE A 169      10.865   1.952 -16.003  1.00 82.12           C
ATOM    716  N   ASP A 170       7.036  -1.842 -21.224  1.00 79.56           N
ATOM    717  CA  ASP A 170       6.669  -2.742 -22.318  1.00 79.56           C
ATOM    718  C   ASP A 170       6.899  -2.079 -23.686  1.00 79.56           C
ATOM    719  CB  ASP A 170       5.231  -3.252 -22.136  1.00 79.56           C
ATOM    720  O   ASP A 170       7.512  -2.695 -24.559  1.00 79.56           O
ATOM    721  CG  ASP A 170       5.113  -4.379 -21.093  1.00 79.56           C
ATOM    722  OD1 ASP A 170       6.088  -5.165 -20.928  1.00 79.56           O
ATOM    723  OD2 ASP A 170       4.012  -4.530 -20.521  1.00 79.56           O
ATOM    724  N   ASN A 171       6.566  -0.792 -23.848  1.00 72.88           N
ATOM    725  CA  ASN A 171       6.903  -0.023 -25.056  1.00 72.88           C
ATOM    726  C   ASN A 171       8.424   0.046 -25.304  1.00 72.88           C
ATOM    727  CB  ASN A 171       6.335   1.401 -24.932  1.00 72.88           C
ATOM    728  O   ASN A 171       8.883  -0.020 -26.449  1.00 72.88           O
ATOM    729  CG  ASN A 171       4.840   1.477 -25.156  1.00 72.88           C
ATOM    730  ND2 ASN A 171       4.090   2.018 -24.231  1.00 72.88           N
ATOM    731  OD1 ASN A 171       4.332   1.121 -26.198  1.00 72.88           O
ATOM    732  N   LEU A 172       9.232   0.167 -24.242  1.00 77.12           N
ATOM    733  CA  LEU A 172      10.693   0.083 -24.349  1.00 77.12           C
ATOM    734  C   LEU A 172      11.125  -1.294 -24.869  1.00 77.12           C
ATOM    735  CB  LEU A 172      11.336   0.403 -22.986  1.00 77.12           C
ATOM    736  O   LEU A 172      11.939  -1.379 -25.789  1.00 77.12           O
ATOM    737  CG  LEU A 172      12.868   0.244 -22.957  1.00 77.12           C
ATOM    738  CD1 LEU A 172      13.552   1.242 -23.889  1.00 77.12           C
ATOM    739  CD2 LEU A 172      13.388   0.458 -21.537  1.00 77.12           C
ATOM    740  N   ASN A 173      10.563  -2.369 -24.318  1.00 80.25           N
ATOM    741  CA  ASN A 173      10.865  -3.725 -24.757  1.00 80.25           C
ATOM    742  C   ASN A 173      10.465  -3.967 -26.222  1.00 80.25           C
ATOM    743  CB  ASN A 173      10.181  -4.707 -23.806  1.00 80.25           C
ATOM    744  O   ASN A 173      11.230  -4.573 -26.972  1.00 80.25           O
ATOM    745  CG  ASN A 173      10.590  -6.138 -24.096  1.00 80.25           C
ATOM    746  ND2 ASN A 173       9.629  -6.992 -24.361  1.00 80.25           N
ATOM    747  OD1 ASN A 173      11.756  -6.517 -24.103  1.00 80.25           O
ATOM    748  N   GLU A 174       9.315  -3.452 -26.663  1.00 79.06           N
ATOM    749  CA  GLU A 174       8.888  -3.504 -28.066  1.00 79.06           C
ATOM    750  C   GLU A 174       9.877  -2.791 -28.995  1.00 79.06           C
ATOM    751  CB  GLU A 174       7.501  -2.875 -28.227  1.00 79.06           C
ATOM    752  O   GLU A 174      10.246  -3.333 -30.040  1.00 79.06           O
ATOM    753  CG  GLU A 174       6.386  -3.764 -27.660  1.00 79.06           C
ATOM    754  CD  GLU A 174       4.989  -3.164 -27.875  1.00 79.06           C
ATOM    755  OE1 GLU A 174       4.030  -3.795 -27.382  1.00 79.06           O
ATOM    756  OE2 GLU A 174       4.888  -2.144 -28.596  1.00 79.06           O
ATOM    757  N   ARG A 175      10.398  -1.622 -28.598  1.00 75.00           N
ATOM    758  CA  ARG A 175      11.455  -0.934 -29.359  1.00 75.00           C
ATOM    759  C   ARG A 175      12.721  -1.777 -29.486  1.00 75.00           C
ATOM    760  CB  ARG A 175      11.785   0.427 -28.737  1.00 75.00           C
ATOM    761  O   ARG A 175      13.293  -1.838 -30.574  1.00 75.00           O
ATOM    762  CG  ARG A 175      10.706   1.462 -29.052  1.00 75.00           C
ATOM    763  CD  ARG A 175      11.131   2.819 -28.491  1.00 75.00           C
ATOM    764  NE  ARG A 175      10.181   3.870 -28.884  1.00 75.00           N
ATOM    765  NH1 ARG A 175      11.385   4.805 -30.628  1.00 75.00           N
ATOM    766  NH2 ARG A 175       9.357   5.591 -30.096  1.00 75.00           N
ATOM    767  CZ  ARG A 175      10.320   4.742 -29.867  1.00 75.00           C
ATOM    768  N   ILE A 176      13.126  -2.476 -28.424  1.00 78.88           N
ATOM    769  CA  ILE A 176      14.271  -3.401 -28.468  1.00 78.88           C
ATOM    770  C   ILE A 176      14.009  -4.543 -29.467  1.00 78.88           C
ATOM    771  CB  ILE A 176      14.606  -3.939 -27.056  1.00 78.88           C
ATOM    772  O   ILE A 176      14.907  -4.915 -30.228  1.00 78.88           O
ATOM    773  CG1 ILE A 176      14.997  -2.797 -26.091  1.00 78.88           C
ATOM    774  CG2 ILE A 176      15.752  -4.967 -27.114  1.00 78.88           C
ATOM    775  CD1 ILE A 176      14.986  -3.234 -24.621  1.00 78.88           C
ATOM    776  N   GLN A 177      12.783  -5.076 -29.534  1.00 78.06           N
ATOM    777  CA  GLN A 177      12.427  -6.076 -30.552  1.00 78.06           C
ATOM    778  C   GLN A 177      12.531  -5.505 -31.973  1.00 78.06           C
ATOM    779  CB  GLN A 177      11.011  -6.641 -30.333  1.00 78.06           C
ATOM    780  O   GLN A 177      13.095  -6.153 -32.859  1.00 78.06           O
ATOM    781  CG  GLN A 177      10.791  -7.373 -29.005  1.00 78.06           C
ATOM    782  CD  GLN A 177      11.780  -8.501 -28.757  1.00 78.06           C
ATOM    783  NE2 GLN A 177      12.146  -8.698 -27.516  1.00 78.06           N
ATOM    784  OE1 GLN A 177      12.250  -9.189 -29.652  1.00 78.06           O
ATOM    785  N   ILE A 178      12.048  -4.277 -32.192  1.00 74.31           N
ATOM    786  CA  ILE A 178      12.120  -3.595 -33.494  1.00 74.31           C
ATOM    787  C   ILE A 178      13.577  -3.388 -33.925  1.00 74.31           C
ATOM    788  CB  ILE A 178      11.332  -2.264 -33.459  1.00 74.31           C
ATOM    789  O   ILE A 178      13.913  -3.659 -35.080  1.00 74.31           O
ATOM    790  CG1 ILE A 178       9.819  -2.545 -33.313  1.00 74.31           C
ATOM    791  CG2 ILE A 178      11.588  -1.430 -34.732  1.00 74.31           C
ATOM    792  CD1 ILE A 178       8.990  -1.305 -32.954  1.00 74.31           C
ATOM    793  N   TRP A 179      14.463  -2.978 -33.011  1.00 77.88           N
ATOM    794  CA  TRP A 179      15.896  -2.843 -33.292  1.00 77.88           C
ATOM    795  C   TRP A 179      16.485  -4.139 -33.856  1.00 77.88           C
ATOM    796  CB  TRP A 179      16.634  -2.439 -32.012  1.00 77.88           C
ATOM    797  O   TRP A 179      17.139  -4.125 -34.901  1.00 77.88           O
ATOM    798  CG  TRP A 179      16.362  -1.070 -31.468  1.00 77.88           C
ATOM    799  CD1 TRP A 179      15.756  -0.036 -32.104  1.00 77.88           C
ATOM    800  CD2 TRP A 179      16.712  -0.569 -30.145  1.00 77.88           C
ATOM    801  CE2 TRP A 179      16.318   0.798 -30.065  1.00 77.88           C
ATOM    802  CE3 TRP A 179      17.343  -1.129 -29.011  1.00 77.88           C
ATOM    803  NE1 TRP A 179      15.716   1.068 -31.272  1.00 77.88           N
ATOM    804  CH2 TRP A 179      17.183   0.994 -27.815  1.00 77.88           C
ATOM    805  CZ2 TRP A 179      16.573   1.580 -28.935  1.00 77.88           C
ATOM    806  CZ3 TRP A 179      17.568  -0.358 -27.854  1.00 77.88           C
ATOM    807  N   ASN A 180      16.174  -5.281 -33.240  1.00 72.56           N
ATOM    808  CA  ASN A 180      16.644  -6.586 -33.711  1.00 72.56           C
ATOM    809  C   ASN A 180      16.086  -6.995 -35.083  1.00 72.56           C
ATOM    810  CB  ASN A 180      16.343  -7.632 -32.636  1.00 72.56           C
ATOM    811  O   ASN A 180      16.698  -7.809 -35.786  1.00 72.56           O
ATOM    812  CG  ASN A 180      17.253  -7.426 -31.450  1.00 72.56           C
ATOM    813  ND2 ASN A 180      16.699  -7.306 -30.277  1.00 72.56           N
ATOM    814  OD1 ASN A 180      18.465  -7.344 -31.586  1.00 72.56           O
ATOM    815  N   GLY A 181      14.971  -6.397 -35.503  1.00 73.38           N
ATOM    816  CA  GLY A 181      14.371  -6.604 -36.818  1.00 73.38           C
ATOM    817  C   GLY A 181      15.149  -5.975 -37.978  1.00 73.38           C
ATOM    818  O   GLY A 181      14.983  -6.413 -39.115  1.00 73.38           O
ATOM    819  N   THR A 182      16.042  -5.016 -37.726  1.00 73.94           N
ATOM    820  CA  THR A 182      16.646  -4.165 -38.773  1.00 73.94           C
ATOM    821  C   THR A 182      18.173  -4.251 -38.807  1.00 73.94           C
ATOM    822  CB  THR A 182      16.243  -2.703 -38.577  1.00 73.94           C
ATOM    823  O   THR A 182      18.821  -4.341 -37.768  1.00 73.94           O
ATOM    824  CG2 THR A 182      14.739  -2.447 -38.542  1.00 73.94           C
ATOM    825  OG1 THR A 182      16.757  -2.294 -37.349  1.00 73.94           O
ATOM    826  N   ASP A 183      18.780  -4.181 -39.993  1.00 74.38           N
ATOM    827  CA  ASP A 183      20.233  -4.377 -40.138  1.00 74.38           C
ATOM    828  C   ASP A 183      21.073  -3.250 -39.503  1.00 74.38           C
ATOM    829  CB  ASP A 183      20.580  -4.575 -41.622  1.00 74.38           C
ATOM    830  O   ASP A 183      22.195  -3.495 -39.067  1.00 74.38           O
ATOM    831  CG  ASP A 183      19.969  -5.849 -42.231  1.00 74.38           C
ATOM    832  OD1 ASP A 183      19.761  -6.854 -41.497  1.00 74.38           O
ATOM    833  OD2 ASP A 183      19.688  -5.817 -43.446  1.00 74.38           O
ATOM    834  N   THR A 184      20.522  -2.037 -39.372  1.00 72.56           N
ATOM    835  CA  THR A 184      21.190  -0.889 -38.726  1.00 72.56           C
ATOM    836  C   THR A 184      21.414  -1.091 -37.221  1.00 72.56           C
ATOM    837  CB  THR A 184      20.358   0.387 -38.952  1.00 72.56           C
ATOM    838  O   THR A 184      22.415  -0.607 -36.681  1.00 72.56           O
ATOM    839  CG2 THR A 184      20.995   1.664 -38.403  1.00 72.56           C
ATOM    840  OG1 THR A 184      20.171   0.588 -40.335  1.00 72.56           O
ATOM    841  N   TYR A 185      20.497  -1.792 -36.541  1.00 75.88           N
ATOM    842  CA  TYR A 185      20.477  -1.918 -35.078  1.00 75.88           C
ATOM    843  C   TYR A 185      20.698  -3.355 -34.574  1.00 75.88           C
ATOM    844  CB  TYR A 185      19.153  -1.358 -34.536  1.00 75.88           C
ATOM    845  O   TYR A 185      21.147  -3.536 -33.439  1.00 75.88           O
ATOM    846  CG  TYR A 185      18.832   0.085 -34.883  1.00 75.88           C
ATOM    847  CD1 TYR A 185      19.405   1.142 -34.158  1.00 75.88           C
ATOM    848  CD2 TYR A 185      17.895   0.387 -35.885  1.00 75.88           C
ATOM    849  CE1 TYR A 185      19.058   2.475 -34.460  1.00 75.88           C
ATOM    850  CE2 TYR A 185      17.551   1.705 -36.204  1.00 75.88           C
ATOM    851  OH  TYR A 185      17.760   4.032 -35.766  1.00 75.88           O
ATOM    852  CZ  TYR A 185      18.133   2.759 -35.486  1.00 75.88           C
ATOM    853  N   ARG A 186      20.424  -4.384 -35.389  1.00 81.25           N
ATOM    854  CA  ARG A 186      20.514  -5.800 -34.998  1.00 81.25           C
ATOM    855  C   ARG A 186      21.888  -6.140 -34.429  1.00 81.25           C
ATOM    856  CB  ARG A 186      20.175  -6.686 -36.207  1.00 81.25           C
ATOM    857  O   ARG A 186      22.900  -5.998 -35.105  1.00 81.25           O
ATOM    858  CG  ARG A 186      20.196  -8.187 -35.881  1.00 81.25           C
ATOM    859  CD  ARG A 186      19.996  -9.048 -37.134  1.00 81.25           C
ATOM    860  NE  ARG A 186      18.695  -8.799 -37.789  1.00 81.25           N
ATOM    861  NH1 ARG A 186      19.378  -9.151 -39.953  1.00 81.25           N
ATOM    862  NH2 ARG A 186      17.349  -8.371 -39.594  1.00 81.25           N
ATOM    863  CZ  ARG A 186      18.472  -8.791 -39.093  1.00 81.25           C
ATOM    864  N   ASN A 187      21.911  -6.645 -33.195  1.00 83.31           N
ATOM    865  CA  ASN A 187      23.122  -6.958 -32.419  1.00 83.31           C
ATOM    866  C   ASN A 187      24.059  -5.768 -32.115  1.00 83.31           C
ATOM    867  CB  ASN A 187      23.884  -8.134 -33.061  1.00 83.31           C
ATOM    868  O   ASN A 187      25.081  -5.979 -31.451  1.00 83.31           O
ATOM    869  CG  ASN A 187      23.054  -9.393 -33.159  1.00 83.31           C
ATOM    870  ND2 ASN A 187      23.073 -10.066 -34.285  1.00 83.31           N
ATOM    871  OD1 ASN A 187      22.408  -9.808 -32.216  1.00 83.31           O
ATOM    872  N   MET A 188      23.699  -4.555 -32.545  1.00 85.62           N
ATOM    873  CA  MET A 188      24.458  -3.310 -32.377  1.00 85.62           C
ATOM    874  C   MET A 188      23.900  -2.416 -31.262  1.00 85.62           C
ATOM    875  CB  MET A 188      24.464  -2.519 -33.696  1.00 85.62           C
ATOM    876  O   MET A 188      24.506  -1.400 -30.938  1.00 85.62           O
ATOM    877  CG  MET A 188      25.045  -3.264 -34.898  1.00 85.62           C
ATOM    878  SD  MET A 188      26.749  -3.824 -34.671  1.00 85.62           S
ATOM    879  CE  MET A 188      27.107  -4.399 -36.347  1.00 85.62           C
ATOM    880  N   MET A 189      22.753  -2.776 -30.683  1.00 84.81           N
ATOM    881  CA  MET A 189      22.160  -2.126 -29.513  1.00 84.81           C
ATOM    882  C   MET A 189      22.112  -3.130 -28.359  1.00 84.81           C
ATOM    883  CB  MET A 189      20.752  -1.611 -29.846  1.00 84.81           C
ATOM    884  O   MET A 189      21.772  -4.297 -28.562  1.00 84.81           O
ATOM    885  CG  MET A 189      20.721  -0.598 -30.998  1.00 84.81           C
ATOM    886  SD  MET A 189      21.493   1.011 -30.677  1.00 84.81           S
ATOM    887  CE  MET A 189      20.290   1.663 -29.487  1.00 84.81           C
ATOM    888  N   ASN A 190      22.458  -2.689 -27.153  1.00 90.19           N
ATOM    889  CA  ASN A 190      22.359  -3.482 -25.931  1.00 90.19           C
ATOM    890  C   ASN A 190      21.685  -2.657 -24.837  1.00 90.19           C
ATOM    891  CB  ASN A 190      23.767  -3.946 -25.521  1.00 90.19           C
ATOM    892  O   ASN A 190      21.995  -1.476 -24.688  1.00 90.19           O
ATOM    893  CG  ASN A 190      23.751  -4.848 -24.300  1.00 90.19           C
ATOM    894  ND2 ASN A 190      24.600  -4.619 -23.325  1.00 90.19           N
ATOM    895  OD1 ASN A 190      23.006  -5.806 -24.244  1.00 90.19           O
ATOM    896  N   VAL A 191      20.798  -3.278 -24.067  1.00 90.81           N
ATOM    897  CA  VAL A 191      20.197  -2.656 -22.887  1.00 90.81           C
ATOM    898  C   VAL A 191      20.748  -3.337 -21.649  1.00 90.81           C
ATOM    899  CB  VAL A 191      18.662  -2.665 -22.945  1.00 90.81           C
ATOM    900  O   VAL A 191      20.725  -4.560 -21.533  1.00 90.81           O
ATOM    901  CG1 VAL A 191      18.057  -1.991 -21.706  1.00 90.81           C
ATOM    902  CG2 VAL A 191      18.210  -1.887 -24.190  1.00 90.81           C
ATOM    903  N   GLU A 192      21.269  -2.531 -20.740  1.00 94.50           N
ATOM    904  CA  GLU A 192      21.774  -2.933 -19.439  1.00 94.50           C
ATOM    905  C   GLU A 192      20.867  -2.358 -18.352  1.00 94.50           C
ATOM    906  CB  GLU A 192      23.226  -2.457 -19.292  1.00 94.50           C
ATOM    907  O   GLU A 192      20.517  -1.180 -18.381  1.00 94.50           O
ATOM    908  CG  GLU A 192      23.807  -2.862 -17.937  1.00 94.50           C
ATOM    909  CD  GLU A 192      25.246  -2.379 -17.747  1.00 94.50           C
ATOM    910  OE1 GLU A 192      25.420  -1.191 -17.388  1.00 94.50           O
ATOM    911  OE2 GLU A 192      26.149  -3.240 -17.874  1.00 94.50           O
ATOM    912  N   ILE A 193      20.506  -3.188 -17.381  1.00 95.31           N
ATOM    913  CA  ILE A 193      19.895  -2.763 -16.129  1.00 95.31           C
ATOM    914  C   ILE A 193      20.961  -2.939 -15.051  1.00 95.31           C
ATOM    915  CB  ILE A 193      18.611  -3.559 -15.826  1.00 95.31           C
ATOM    916  O   ILE A 193      21.348  -4.067 -14.738  1.00 95.31           O
ATOM    917  CG1 ILE A 193      17.598  -3.491 -16.995  1.00 95.31           C
ATOM    918  CG2 ILE A 193      17.994  -3.016 -14.527  1.00 95.31           C
ATOM    919  CD1 ILE A 193      16.370  -4.396 -16.815  1.00 95.31           C
ATOM    920  N   SER A 194      21.452  -1.830 -14.508  1.00 94.56           N
ATOM    921  CA  SER A 194      22.482  -1.818 -13.472  1.00 94.56           C
ATOM    922  C   SER A 194      21.886  -1.554 -12.094  1.00 94.56           C
ATOM    923  CB  SER A 194      23.609  -0.844 -13.826  1.00 94.56           C
ATOM    924  O   SER A 194      20.946  -0.773 -11.937  1.00 94.56           O
ATOM    925  OG  SER A 194      23.149   0.483 -14.004  1.00 94.56           O
ATOM    926  N   TYR A 195      22.438  -2.227 -11.087  1.00 92.88           N
ATOM    927  CA  TYR A 195      22.067  -2.102  -9.681  1.00 92.88           C
ATOM    928  C   TYR A 195      23.341  -2.075  -8.823  1.00 92.88           C
ATOM    929  CB  TYR A 195      21.055  -3.191  -9.287  1.00 92.88           C
ATOM    930  O   TYR A 195      23.951  -3.094  -8.491  1.00 92.88           O
ATOM    931  CG  TYR A 195      21.337  -4.589  -9.807  1.00 92.88           C
ATOM    932  CD1 TYR A 195      20.803  -5.000 -11.046  1.00 92.88           C
ATOM    933  CD2 TYR A 195      22.122  -5.481  -9.053  1.00 92.88           C
ATOM    934  CE1 TYR A 195      21.066  -6.294 -11.534  1.00 92.88           C
ATOM    935  CE2 TYR A 195      22.382  -6.776  -9.535  1.00 92.88           C
ATOM    936  OH  TYR A 195      22.123  -8.434 -11.233  1.00 92.88           O
ATOM    937  CZ  TYR A 195      21.862  -7.181 -10.781  1.00 92.88           C
ATOM    938  N   GLY A 196      23.786  -0.866  -8.480  1.00 84.25           N
ATOM    939  CA  GLY A 196      25.116  -0.650  -7.906  1.00 84.25           C
ATOM    940  C   GLY A 196      26.235  -0.963  -8.909  1.00 84.25           C
ATOM    941  O   GLY A 196      26.308  -0.341  -9.965  1.00 84.25           O
ATOM    942  N   LEU A 197      27.129  -1.896  -8.560  1.00 85.31           N
ATOM    943  CA  LEU A 197      28.248  -2.332  -9.415  1.00 85.31           C
ATOM    944  C   LEU A 197      27.919  -3.551 -10.289  1.00 85.31           C
ATOM    945  CB  LEU A 197      29.478  -2.639  -8.540  1.00 85.31           C
ATOM    946  O   LEU A 197      28.725  -3.919 -11.140  1.00 85.31           O
ATOM    947  CG  LEU A 197      30.057  -1.439  -7.774  1.00 85.31           C
ATOM    948  CD1 LEU A 197      31.237  -1.908  -6.919  1.00 85.31           C
ATOM    949  CD2 LEU A 197      30.555  -0.333  -8.707  1.00 85.31           C
ATOM    950  N   ASP A 198      26.767  -4.177 -10.060  1.00 93.38           N
ATOM    951  CA  ASP A 198      26.318  -5.364 -10.780  1.00 93.38           C
ATOM    952  C   ASP A 198      25.300  -4.969 -11.860  1.00 93.38           C
ATOM    953  CB  ASP A 198      25.739  -6.370  -9.774  1.00 93.38           C
ATOM    954  O   ASP A 198      24.643  -3.925 -11.766  1.00 93.38           O
ATOM    955  CG  ASP A 198      26.767  -6.858  -8.746  1.00 93.38           C
ATOM    956  OD1 ASP A 198      27.820  -7.379  -9.164  1.00 93.38           O
ATOM    957  OD2 ASP A 198      26.494  -6.721  -7.524  1.00 93.38           O
ATOM    958  N   SER A 199      25.154  -5.794 -12.897  1.00 94.31           N
ATOM    959  CA  SER A 199      24.175  -5.557 -13.955  1.00 94.31           C
ATOM    960  C   SER A 199      23.676  -6.847 -14.599  1.00 94.31           C
ATOM    961  CB  SER A 199      24.727  -4.584 -15.013  1.00 94.31           C
ATOM    962  O   SER A 199      24.341  -7.885 -14.584  1.00 94.31           O
ATOM    963  OG  SER A 199      25.767  -5.128 -15.811  1.00 94.31           O
ATOM    964  N   ILE A 200      22.487  -6.759 -15.191  1.00 95.50           N
ATOM    965  CA  ILE A 200      21.982  -7.718 -16.175  1.00 95.50           C
ATOM    966  C   ILE A 200      21.846  -6.988 -17.506  1.00 95.50           C
ATOM    967  CB  ILE A 200      20.667  -8.392 -15.723  1.00 95.50           C
ATOM    968  O   ILE A 200      21.475  -5.816 -17.542  1.00 95.50           O
ATOM    969  CG1 ILE A 200      19.533  -7.372 -15.467  1.00 95.50           C
ATOM    970  CG2 ILE A 200      20.940  -9.280 -14.499  1.00 95.50           C
ATOM    971  CD1 ILE A 200      18.196  -8.003 -15.058  1.00 95.50           C
ATOM    972  N   SER A 201      22.155  -7.647 -18.619  1.00 92.88           N
ATOM    973  CA  SER A 201      22.067  -7.002 -19.928  1.00 92.88           C
ATOM    974  C   SER A 201      21.576  -7.945 -21.007  1.00 92.88           C
ATOM    975  CB  SER A 201      23.388  -6.334 -20.323  1.00 92.88           C
ATOM    976  O   SER A 201      21.719  -9.164 -20.924  1.00 92.88           O
ATOM    977  OG  SER A 201      24.411  -7.281 -20.556  1.00 92.88           O
ATOM    978  N   SER A 202      20.951  -7.369 -22.024  1.00 90.94           N
ATOM    979  CA  SER A 202      20.434  -8.113 -23.154  1.00 90.94           C
ATOM    980  C   SER A 202      20.347  -7.240 -24.393  1.00 90.94           C
ATOM    981  CB  SER A 202      19.061  -8.672 -22.809  1.00 90.94           C
ATOM    982  O   SER A 202      19.953  -6.073 -24.356  1.00 90.94           O
ATOM    983  OG  SER A 202      18.534  -9.407 -23.900  1.00 90.94           O
ATOM    984  N   LYS A 203      20.658  -7.862 -25.528  1.00 86.94           N
ATOM    985  CA  LYS A 203      20.437  -7.284 -26.853  1.00 86.94           C
ATOM    986  C   LYS A 203      19.027  -7.550 -27.367  1.00 86.94           C
ATOM    987  CB  LYS A 203      21.487  -7.816 -27.833  1.00 86.94           C
ATOM    988  O   LYS A 203      18.595  -6.881 -28.296  1.00 86.94           O
ATOM    989  CG  LYS A 203      22.910  -7.464 -27.380  1.00 86.94           C
ATOM    990  CD  LYS A 203      23.914  -7.812 -28.479  1.00 86.94           C
ATOM    991  CE  LYS A 203      25.316  -7.368 -28.065  1.00 86.94           C
ATOM    992  NZ  LYS A 203      26.243  -7.407 -29.222  1.00 86.94           N
ATOM    993  N   SER A 204      18.328  -8.538 -26.803  1.00 82.69           N
ATOM    994  CA  SER A 204      17.062  -9.040 -27.336  1.00 82.69           C
ATOM    995  C   SER A 204      15.834  -8.550 -26.589  1.00 82.69           C
ATOM    996  CB  SER A 204      17.060 -10.565 -27.410  1.00 82.69           C
ATOM    997  O   SER A 204      14.806  -8.377 -27.225  1.00 82.69           O
ATOM    998  OG  SER A 204      17.272 -11.133 -26.133  1.00 82.69           O
ATOM    999  N   SER A 205      15.900  -8.342 -25.275  1.00 85.31           N
ATOM   1000  CA  SER A 205      14.738  -7.938 -24.475  1.00 85.31           C
ATOM   1001  C   SER A 205      15.159  -7.378 -23.124  1.00 85.31           C
ATOM   1002  CB  SER A 205      13.802  -9.135 -24.235  1.00 85.31           C
ATOM   1003  O   SER A 205      15.996  -7.987 -22.452  1.00 85.31           O
ATOM   1004  OG  SER A 205      14.445 -10.173 -23.512  1.00 85.31           O
ATOM   1005  N   ALA A 206      14.514  -6.302 -22.689  1.00 86.94           N
ATOM   1006  CA  ALA A 206      14.644  -5.767 -21.340  1.00 86.94           C
ATOM   1007  C   ALA A 206      13.277  -5.273 -20.860  1.00 86.94           C
ATOM   1008  CB  ALA A 206      15.700  -4.658 -21.311  1.00 86.94           C
ATOM   1009  O   ALA A 206      12.614  -4.527 -21.573  1.00 86.94           O
ATOM   1010  N   GLN A 207      12.854  -5.715 -19.679  1.00 86.94           N
ATOM   1011  CA  GLN A 207      11.569  -5.367 -19.077  1.00 86.94           C
ATOM   1012  C   GLN A 207      11.761  -5.052 -17.599  1.00 86.94           C
ATOM   1013  CB  GLN A 207      10.549  -6.508 -19.245  1.00 86.94           C
ATOM   1014  O   GLN A 207      12.556  -5.700 -16.915  1.00 86.94           O
ATOM   1015  CG  GLN A 207      10.094  -6.667 -20.699  1.00 86.94           C
ATOM   1016  CD  GLN A 207       9.089  -7.798 -20.887  1.00 86.94           C
ATOM   1017  NE2 GLN A 207       7.944  -7.516 -21.471  1.00 86.94           N
ATOM   1018  OE1 GLN A 207       9.336  -8.957 -20.551  1.00 86.94           O
ATOM   1019  N   THR A 208      10.982  -4.094 -17.115  1.00 89.56           N
ATOM   1020  CA  THR A 208      10.906  -3.733 -15.703  1.00 89.56           C
ATOM   1021  C   THR A 208       9.439  -3.720 -15.306  1.00 89.56           C
ATOM   1022  CB  THR A 208      11.561  -2.370 -15.448  1.00 89.56           C
ATOM   1023  O   THR A 208       8.642  -3.062 -15.968  1.00 89.56           O
ATOM   1024  CG2 THR A 208      11.466  -1.952 -13.985  1.00 89.56           C
ATOM   1025  OG1 THR A 208      12.934  -2.422 -15.767  1.00 89.56           O
ATOM   1026  N   TYR A 209       9.090  -4.438 -14.239  1.00 91.25           N
ATOM   1027  CA  TYR A 209       7.735  -4.442 -13.687  1.00 91.25           C
ATOM   1028  C   TYR A 209       7.728  -3.826 -12.292  1.00 91.25           C
ATOM   1029  CB  TYR A 209       7.152  -5.860 -13.664  1.00 91.25           C
ATOM   1030  O   TYR A 209       8.287  -4.412 -11.365  1.00 91.25           O
ATOM   1031  CG  TYR A 209       6.986  -6.493 -15.029  1.00 91.25           C
ATOM   1032  CD1 TYR A 209       5.821  -6.210 -15.762  1.00 91.25           C
ATOM   1033  CD2 TYR A 209       7.988  -7.319 -15.581  1.00 91.25           C
ATOM   1034  CE1 TYR A 209       5.656  -6.728 -17.056  1.00 91.25           C
ATOM   1035  CE2 TYR A 209       7.813  -7.865 -16.872  1.00 91.25           C
ATOM   1036  OH  TYR A 209       6.481  -8.019 -18.877  1.00 91.25           O
ATOM   1037  CZ  TYR A 209       6.649  -7.556 -17.612  1.00 91.25           C
ATOM   1038  N   VAL A 210       7.078  -2.673 -12.144  1.00 91.44           N
ATOM   1039  CA  VAL A 210       6.692  -2.095 -10.854  1.00 91.44           C
ATOM   1040  C   VAL A 210       5.567  -2.912 -10.242  1.00 91.44           C
ATOM   1041  CB  VAL A 210       6.274  -0.614 -10.990  1.00 91.44           C
ATOM   1042  O   VAL A 210       4.614  -3.314 -10.915  1.00 91.44           O
ATOM   1043  CG1 VAL A 210       5.426  -0.076  -9.827  1.00 91.44           C
ATOM   1044  CG2 VAL A 210       7.506   0.284 -11.043  1.00 91.44           C
ATOM   1045  N   GLY A 211       5.671  -3.108  -8.935  1.00 92.88           N
ATOM   1046  CA  GLY A 211       4.598  -3.637  -8.120  1.00 92.88           C
ATOM   1047  C   GLY A 211       5.034  -3.745  -6.673  1.00 92.88           C
ATOM   1048  O   GLY A 211       5.937  -3.050  -6.204  1.00 92.88           O
ATOM   1049  N   THR A 212       4.416  -4.672  -5.964  1.00 95.56           N
ATOM   1050  CA  THR A 212       4.713  -4.929  -4.554  1.00 95.56           C
ATOM   1051  C   THR A 212       5.377  -6.281  -4.366  1.00 95.56           C
ATOM   1052  CB  THR A 212       3.437  -4.874  -3.729  1.00 95.56           C
ATOM   1053  O   THR A 212       5.068  -7.210  -5.108  1.00 95.56           O
ATOM   1054  CG2 THR A 212       2.814  -3.480  -3.711  1.00 95.56           C
ATOM   1055  OG1 THR A 212       2.499  -5.758  -4.280  1.00 95.56           O
ATOM   1056  N   ALA A 213       6.238  -6.412  -3.360  1.00 96.88           N
ATOM   1057  CA  ALA A 213       6.890  -7.660  -3.003  1.00 96.88           C
ATOM   1058  C   ALA A 213       6.766  -8.003  -1.522  1.00 96.88           C
ATOM   1059  CB  ALA A 213       8.358  -7.640  -3.434  1.00 96.88           C
ATOM   1060  O   ALA A 213       6.567  -7.139  -0.668  1.00 96.88           O
ATOM   1061  N   VAL A 214       6.926  -9.292  -1.235  1.00 97.25           N
ATOM   1062  CA  VAL A 214       6.904  -9.870   0.108  1.00 97.25           C
ATOM   1063  C   VAL A 214       7.939 -10.977   0.211  1.00 97.25           C
ATOM   1064  CB  VAL A 214       5.502 -10.420   0.429  1.00 97.25           C
ATOM   1065  O   VAL A 214       7.992 -11.860  -0.643  1.00 97.25           O
ATOM   1066  CG1 VAL A 214       5.471 -11.244   1.721  1.00 97.25           C
ATOM   1067  CG2 VAL A 214       4.534  -9.252   0.608  1.00 97.25           C
ATOM   1068  N   ASP A 215       8.698 -10.973   1.304  1.00 96.38           N
ATOM   1069  CA  ASP A 215       9.496 -12.118   1.737  1.00 96.38           C
ATOM   1070  C   ASP A 215       8.701 -12.906   2.784  1.00 96.38           C
ATOM   1071  CB  ASP A 215      10.848 -11.644   2.282  1.00 96.38           C
ATOM   1072  O   ASP A 215       8.546 -12.475   3.930  1.00 96.38           O
ATOM   1073  CG  ASP A 215      11.706 -10.952   1.224  1.00 96.38           C
ATOM   1074  OD1 ASP A 215      11.788 -11.432   0.070  1.00 96.38           O
ATOM   1075  OD2 ASP A 215      12.354  -9.934   1.545  1.00 96.38           O
ATOM   1076  N   ALA A 216       8.145 -14.053   2.390  1.00 96.44           N
ATOM   1077  CA  ALA A 216       7.268 -14.823   3.262  1.00 96.44           C
ATOM   1078  C   ALA A 216       8.077 -15.626   4.290  1.00 96.44           C
ATOM   1079  CB  ALA A 216       6.364 -15.718   2.414  1.00 96.44           C
ATOM   1080  O   ALA A 216       8.966 -16.410   3.942  1.00 96.44           O
ATOM   1081  N   THR A 217       7.711 -15.495   5.563  1.00 96.56           N
ATOM   1082  CA  THR A 217       8.292 -16.265   6.675  1.00 96.56           C
ATOM   1083  C   THR A 217       7.226 -17.118   7.351  1.00 96.56           C
ATOM   1084  CB  THR A 217       8.960 -15.357   7.716  1.00 96.56           C
ATOM   1085  O   THR A 217       6.035 -16.888   7.176  1.00 96.56           O
ATOM   1086  CG2 THR A 217       9.962 -14.372   7.121  1.00 96.56           C
ATOM   1087  OG1 THR A 217       7.980 -14.627   8.412  1.00 96.56           O
ATOM   1088  N   SER A 218       7.614 -18.076   8.190  1.00 93.06           N
ATOM   1089  CA  SER A 218       6.650 -18.942   8.881  1.00 93.06           C
ATOM   1090  C   SER A 218       5.700 -18.199   9.829  1.00 93.06           C
ATOM   1091  CB  SER A 218       7.400 -20.028   9.653  1.00 93.06           C
ATOM   1092  O   SER A 218       4.669 -18.754  10.185  1.00 93.06           O
ATOM   1093  OG  SER A 218       8.313 -19.452  10.571  1.00 93.06           O
ATOM   1094  N   ALA A 219       6.051 -16.981  10.257  1.00 93.94           N
ATOM   1095  CA  ALA A 219       5.248 -16.160  11.170  1.00 93.94           C
ATOM   1096  C   ALA A 219       4.554 -14.971  10.482  1.00 93.94           C
ATOM   1097  CB  ALA A 219       6.179 -15.675  12.289  1.00 93.94           C
ATOM   1098  O   ALA A 219       3.668 -14.353  11.064  1.00 93.94           O
ATOM   1099  N   LYS A 220       5.003 -14.594   9.280  1.00 96.38           N
ATOM   1100  CA  LYS A 220       4.549 -13.409   8.542  1.00 96.38           C
ATOM   1101  C   LYS A 220       4.449 -13.780   7.065  1.00 96.38           C
ATOM   1102  CB  LYS A 220       5.504 -12.220   8.796  1.00 96.38           C
ATOM   1103  O   LYS A 220       5.437 -13.699   6.334  1.00 96.38           O
ATOM   1104  CG  LYS A 220       5.632 -11.773  10.265  1.00 96.38           C
ATOM   1105  CD  LYS A 220       4.349 -11.120  10.791  1.00 96.38           C
ATOM   1106  CE  LYS A 220       4.409 -10.855  12.293  1.00 96.38           C
ATOM   1107  NZ  LYS A 220       3.130 -10.270  12.760  1.00 96.38           N
ATOM   1108  N   ASN A 221       3.282 -14.269   6.660  1.00 96.88           N
ATOM   1109  CA  ASN A 221       3.035 -14.825   5.327  1.00 96.88           C
ATOM   1110  C   ASN A 221       1.605 -14.641   4.809  1.00 96.88           C
ATOM   1111  CB  ASN A 221       3.406 -16.314   5.294  1.00 96.88           C
ATOM   1112  O   ASN A 221       1.294 -15.187   3.754  1.00 96.88           O
ATOM   1113  CG  ASN A 221       2.595 -17.194   6.231  1.00 96.88           C
ATOM   1114  ND2 ASN A 221       2.629 -18.484   6.002  1.00 96.88           N
ATOM   1115  OD1 ASN A 221       1.911 -16.757   7.142  1.00 96.88           O
ATOM   1116  N   LYS A 222       0.736 -13.903   5.501  1.00 96.38           N
ATOM   1117  CA  LYS A 222      -0.578 -13.554   4.959  1.00 96.38           C
ATOM   1118  C   LYS A 222      -0.531 -12.238   4.200  1.00 96.38           C
ATOM   1119  CB  LYS A 222      -1.643 -13.524   6.050  1.00 96.38           C
ATOM   1120  O   LYS A 222       0.062 -11.268   4.672  1.00 96.38           O
ATOM   1121  CG  LYS A 222      -2.107 -14.934   6.450  1.00 96.38           C
ATOM   1122  CD  LYS A 222      -3.332 -14.744   7.345  1.00 96.38           C
ATOM   1123  CE  LYS A 222      -4.067 -16.011   7.779  1.00 96.38           C
ATOM   1124  NZ  LYS A 222      -5.339 -15.612   8.443  1.00 96.38           N
ATOM   1125  N   VAL A 223      -1.166 -12.222   3.036  1.00 96.31           N
ATOM   1126  CA  VAL A 223      -1.297 -11.060   2.151  1.00 96.31           C
ATOM   1127  C   VAL A 223      -2.627 -11.125   1.415  1.00 96.31           C
ATOM   1128  CB  VAL A 223      -0.168 -11.001   1.111  1.00 96.31           C
ATOM   1129  O   VAL A 223      -3.224 -12.196   1.327  1.00 96.31           O
ATOM   1130  CG1 VAL A 223       1.219 -10.921   1.744  1.00 96.31           C
ATOM   1131  CG2 VAL A 223      -0.169 -12.191   0.139  1.00 96.31           C
ATOM   1132  N   TYR A 224      -3.054 -10.014   0.829  1.00 95.00           N
ATOM   1133  CA  TYR A 224      -4.164 -10.006  -0.112  1.00 95.00           C
ATOM   1134  C   TYR A 224      -3.607 -10.049  -1.534  1.00 95.00           C
ATOM   1135  CB  TYR A 224      -5.042  -8.793   0.166  1.00 95.00           C
ATOM   1136  O   TYR A 224      -2.714  -9.269  -1.863  1.00 95.00           O
ATOM   1137  CG  TYR A 224      -6.328  -8.782  -0.619  1.00 95.00           C
ATOM   1138  CD1 TYR A 224      -6.384  -8.362  -1.963  1.00 95.00           C
ATOM   1139  CD2 TYR A 224      -7.486  -9.229   0.027  1.00 95.00           C
ATOM   1140  CE1 TYR A 224      -7.619  -8.377  -2.652  1.00 95.00           C
ATOM   1141  CE2 TYR A 224      -8.703  -9.248  -0.655  1.00 95.00           C
ATOM   1142  OH  TYR A 224     -10.001  -8.786  -2.599  1.00 95.00           O
ATOM   1143  CZ  TYR A 224      -8.790  -8.811  -1.989  1.00 95.00           C
ATOM   1144  N   ILE A 225      -4.086 -10.973  -2.362  1.00 93.44           N
ATOM   1145  CA  ILE A 225      -3.642 -11.136  -3.750  1.00 93.44           C
ATOM   1146  C   ILE A 225      -4.752 -10.655  -4.675  1.00 93.44           C
ATOM   1147  CB  ILE A 225      -3.212 -12.587  -4.051  1.00 93.44           C
ATOM   1148  O   ILE A 225      -5.889 -11.108  -4.573  1.00 93.44           O
ATOM   1149  CG1 ILE A 225      -2.065 -13.011  -3.107  1.00 93.44           C
ATOM   1150  CG2 ILE A 225      -2.782 -12.713  -5.522  1.00 93.44           C
ATOM   1151  CD1 ILE A 225      -1.496 -14.410  -3.373  1.00 93.44           C
ATOM   1152  N   THR A 226      -4.396  -9.752  -5.585  1.00 85.19           N
ATOM   1153  CA  THR A 226      -5.340  -8.972  -6.399  1.00 85.19           C
ATOM   1154  C   THR A 226      -5.469  -9.456  -7.844  1.00 85.19           C
ATOM   1155  CB  THR A 226      -4.938  -7.495  -6.395  1.00 85.19           C
ATOM   1156  O   THR A 226      -6.115  -8.802  -8.655  1.00 85.19           O
ATOM   1157  CG2 THR A 226      -4.743  -6.926  -4.987  1.00 85.19           C
ATOM   1158  OG1 THR A 226      -3.712  -7.278  -7.051  1.00 85.19           O
ATOM   1159  N   GLY A 227      -4.821 -10.573  -8.182  1.00 85.31           N
ATOM   1160  CA  GLY A 227      -4.790 -11.125  -9.538  1.00 85.31           C
ATOM   1161  C   GLY A 227      -3.628 -10.607 -10.382  1.00 85.31           C
ATOM   1162  O   GLY A 227      -2.621 -10.121  -9.858  1.00 85.31           O
ATOM   1163  N   GLY A 228      -3.741 -10.765 -11.699  1.00 86.56           N
ATOM   1164  CA  GLY A 228      -2.683 -10.432 -12.648  1.00 86.56           C
ATOM   1165  C   GLY A 228      -1.467 -11.356 -12.550  1.00 86.56           C
ATOM   1166  O   GLY A 228      -1.573 -12.550 -12.257  1.00 86.56           O
ATOM   1167  N   ASP A 229      -0.286 -10.810 -12.833  1.00 90.06           N
ATOM   1168  CA  ASP A 229       0.962 -11.560 -12.729  1.00 90.06           C
ATOM   1169  C   ASP A 229       1.521 -11.557 -11.303  1.00 90.06           C
ATOM   1170  CB  ASP A 229       2.009 -11.024 -13.702  1.00 90.06           C
ATOM   1171  O   ASP A 229       1.697 -10.505 -10.681  1.00 90.06           O
ATOM   1172  CG  ASP A 229       1.667 -11.324 -15.155  1.00 90.06           C
ATOM   1173  OD1 ASP A 229       1.494 -12.507 -15.522  1.00 90.06           O
ATOM   1174  OD2 ASP A 229       1.781 -10.403 -15.984  1.00 90.06           O
ATOM   1175  N   ILE A 230       1.904 -12.742 -10.830  1.00 93.94           N
ATOM   1176  CA  ILE A 230       2.724 -12.926  -9.636  1.00 93.94           C
ATOM   1177  C   ILE A 230       4.024 -13.648  -9.996  1.00 93.94           C
ATOM   1178  CB  ILE A 230       1.925 -13.596  -8.500  1.00 93.94           C
ATOM   1179  O   ILE A 230       4.048 -14.672 -10.682  1.00 93.94           O
ATOM   1180  CG1 ILE A 230       2.631 -13.377  -7.144  1.00 93.94           C
ATOM   1181  CG2 ILE A 230       1.679 -15.090  -8.770  1.00 93.94           C
ATOM   1182  CD1 ILE A 230       1.779 -13.788  -5.935  1.00 93.94           C
ATOM   1183  N   TRP A 231       5.130 -13.108  -9.517  1.00 96.25           N
ATOM   1184  CA  TRP A 231       6.468 -13.645  -9.678  1.00 96.25           C
ATOM   1185  C   TRP A 231       6.897 -14.333  -8.393  1.00 96.25           C
ATOM   1186  CB  TRP A 231       7.431 -12.525 -10.058  1.00 96.25           C
ATOM   1187  O   TRP A 231       6.738 -13.768  -7.314  1.00 96.25           O
ATOM   1188  CG  TRP A 231       7.153 -11.894 -11.383  1.00 96.25           C
ATOM   1189  CD1 TRP A 231       6.195 -10.972 -11.636  1.00 96.25           C
ATOM   1190  CD2 TRP A 231       7.842 -12.114 -12.647  1.00 96.25           C
ATOM   1191  CE2 TRP A 231       7.263 -11.255 -13.628  1.00 96.25           C
ATOM   1192  CE3 TRP A 231       8.925 -12.926 -13.052  1.00 96.25           C
ATOM   1193  NE1 TRP A 231       6.251 -10.597 -12.963  1.00 96.25           N
ATOM   1194  CH2 TRP A 231       8.835 -11.999 -15.311  1.00 96.25           C
ATOM   1195  CZ2 TRP A 231       7.749 -11.186 -14.940  1.00 96.25           C
ATOM   1196  CZ3 TRP A 231       9.414 -12.874 -14.372  1.00 96.25           C
ATOM   1197  N   VAL A 232       7.458 -15.534  -8.511  1.00 97.25           N
ATOM   1198  CA  VAL A 232       7.977 -16.310  -7.380  1.00 97.25           C
ATOM   1199  C   VAL A 232       9.483 -16.476  -7.519  1.00 97.25           C
ATOM   1200  CB  VAL A 232       7.290 -17.681  -7.278  1.00 97.25           C
ATOM   1201  O   VAL A 232       9.970 -16.874  -8.576  1.00 97.25           O
ATOM   1202  CG1 VAL A 232       7.738 -18.443  -6.026  1.00 97.25           C
ATOM   1203  CG2 VAL A 232       5.765 -17.540  -7.211  1.00 97.25           C
ATOM   1204  N   PHE A 233      10.213 -16.217  -6.438  1.00 96.62           N
ATOM   1205  CA  PHE A 233      11.665 -16.352  -6.367  1.00 96.62           C
ATOM   1206  C   PHE A 233      12.072 -17.362  -5.287  1.00 96.62           C
ATOM   1207  CB  PHE A 233      12.301 -14.978  -6.120  1.00 96.62           C
ATOM   1208  O   PHE A 233      11.457 -17.440  -4.216  1.00 96.62           O
ATOM   1209  CG  PHE A 233      12.024 -13.946  -7.198  1.00 96.62           C
ATOM   1210  CD1 PHE A 233      12.962 -13.737  -8.225  1.00 96.62           C
ATOM   1211  CD2 PHE A 233      10.827 -13.202  -7.186  1.00 96.62           C
ATOM   1212  CE1 PHE A 233      12.702 -12.801  -9.241  1.00 96.62           C
ATOM   1213  CE2 PHE A 233      10.565 -12.268  -8.204  1.00 96.62           C
ATOM   1214  CZ  PHE A 233      11.497 -12.075  -9.239  1.00 96.62           C
ATOM   1215  N   GLY A 234      13.136 -18.123  -5.568  1.00 92.88           N
ATOM   1216  CA  GLY A 234      13.683 -19.139  -4.665  1.00 92.88           C
ATOM   1217  C   GLY A 234      13.116 -20.544  -4.887  1.00 92.88           C
ATOM   1218  O   GLY A 234      13.221 -21.386  -3.997  1.00 92.88           O
ATOM   1219  N   GLY A 235      12.519 -20.813  -6.050  1.00 94.56           N
ATOM   1220  CA  GLY A 235      11.869 -22.076  -6.413  1.00 94.56           C
ATOM   1221  C   GLY A 235      10.340 -22.009  -6.426  1.00 94.56           C
ATOM   1222  O   GLY A 235       9.734 -21.043  -5.969  1.00 94.56           O
ATOM   1223  N   SER A 236       9.699 -23.076  -6.913  1.00 96.38           N
ATOM   1224  CA  SER A 236       8.234 -23.197  -6.923  1.00 96.38           C
ATOM   1225  C   SER A 236       7.630 -23.037  -5.523  1.00 96.38           C
ATOM   1226  CB  SER A 236       7.804 -24.538  -7.530  1.00 96.38           C
ATOM   1227  O   SER A 236       8.269 -23.352  -4.504  1.00 96.38           O
ATOM   1228  OG  SER A 236       8.314 -25.616  -6.763  1.00 96.38           O
ATOM   1229  N   ALA A 237       6.376 -22.595  -5.479  1.00 97.50           N
ATOM   1230  CA  ALA A 237       5.664 -22.292  -4.246  1.00 97.50           C
ATOM   1231  C   ALA A 237       4.212 -22.771  -4.284  1.00 97.50           C
ATOM   1232  CB  ALA A 237       5.726 -20.783  -4.012  1.00 97.50           C
ATOM   1233  O   ALA A 237       3.618 -22.927  -5.347  1.00 97.50           O
ATOM   1234  N   VAL A 238       3.625 -22.966  -3.106  1.00 97.12           N
ATOM   1235  CA  VAL A 238       2.188 -23.186  -2.947  1.00 97.12           C
ATOM   1236  C   VAL A 238       1.593 -22.043  -2.138  1.00 97.12           C
ATOM   1237  CB  VAL A 238       1.897 -24.551  -2.307  1.00 97.12           C
ATOM   1238  O   VAL A 238       2.043 -21.773  -1.027  1.00 97.12           O
ATOM   1239  CG1 VAL A 238       0.389 -24.785  -2.174  1.00 97.12           C
ATOM   1240  CG2 VAL A 238       2.470 -25.698  -3.153  1.00 97.12           C
ATOM   1241  N   ILE A 239       0.564 -21.401  -2.679  1.00 96.88           N
ATOM   1242  CA  ILE A 239      -0.237 -20.406  -1.962  1.00 96.88           C
ATOM   1243  C   ILE A 239      -1.602 -21.007  -1.629  1.00 96.88           C
ATOM   1244  CB  ILE A 239      -0.322 -19.069  -2.729  1.00 96.88           C
ATOM   1245  O   ILE A 239      -2.112 -21.857  -2.366  1.00 96.88           O
ATOM   1246  CG1 ILE A 239      -1.042 -19.216  -4.087  1.00 96.88           C
ATOM   1247  CG2 ILE A 239       1.096 -18.493  -2.911  1.00 96.88           C
ATOM   1248  CD1 ILE A 239      -1.387 -17.884  -4.762  1.00 96.88           C
ATOM   1249  N   SER A 240      -2.192 -20.601  -0.510  1.00 95.50           N
ATOM   1250  CA  SER A 240      -3.504 -21.109  -0.097  1.00 95.50           C
ATOM   1251  C   SER A 240      -4.374 -20.041   0.544  1.00 95.50           C
ATOM   1252  CB  SER A 240      -3.361 -22.302   0.853  1.00 95.50           C
ATOM   1253  O   SER A 240      -3.914 -19.358   1.455  1.00 95.50           O
ATOM   1254  OG  SER A 240      -2.556 -21.988   1.975  1.00 95.50           O
ATOM   1255  N   SER A 241      -5.622 -19.954   0.106  1.00 91.94           N
ATOM   1256  CA  SER A 241      -6.724 -19.288   0.801  1.00 91.94           C
ATOM   1257  C   SER A 241      -7.625 -20.345   1.453  1.00 91.94           C
ATOM   1258  CB  SER A 241      -7.501 -18.414  -0.194  1.00 91.94           C
ATOM   1259  O   SER A 241      -7.359 -21.547   1.348  1.00 91.94           O
ATOM   1260  OG  SER A 241      -8.153 -19.208  -1.174  1.00 91.94           O
ATOM   1261  N   ASP A 242      -8.709 -19.921   2.098  1.00 81.94           N
ATOM   1262  CA  ASP A 242      -9.698 -20.848   2.664  1.00 81.94           C
ATOM   1263  C   ASP A 242     -10.455 -21.639   1.580  1.00 81.94           C
ATOM   1264  CB  ASP A 242     -10.675 -20.062   3.549  1.00 81.94           C
ATOM   1265  O   ASP A 242     -10.934 -22.745   1.831  1.00 81.94           O
ATOM   1266  CG  ASP A 242     -10.005 -19.451   4.786  1.00 81.94           C
ATOM   1267  OD1 ASP A 242      -8.934 -19.958   5.199  1.00 81.94           O
ATOM   1268  OD2 ASP A 242     -10.570 -18.472   5.308  1.00 81.94           O
ATOM   1269  N   ALA A 243     -10.528 -21.100   0.357  1.00 80.94           N
ATOM   1270  CA  ALA A 243     -11.251 -21.694  -0.767  1.00 80.94           C
ATOM   1271  C   ALA A 243     -10.346 -22.412  -1.784  1.00 80.94           C
ATOM   1272  CB  ALA A 243     -12.066 -20.581  -1.435  1.00 80.94           C
ATOM   1273  O   ALA A 243     -10.814 -23.300  -2.499  1.00 80.94           O
ATOM   1274  N   ALA A 244      -9.063 -22.043  -1.874  1.00 88.12           N
ATOM   1275  CA  ALA A 244      -8.179 -22.497  -2.943  1.00 88.12           C
ATOM   1276  C   ALA A 244      -6.763 -22.824  -2.460  1.00 88.12           C
ATOM   1277  CB  ALA A 244      -8.152 -21.431  -4.045  1.00 88.12           C
ATOM   1278  O   ALA A 244      -6.211 -22.194  -1.561  1.00 88.12           O
ATOM   1279  N   ARG A 245      -6.126 -23.790  -3.128  1.00 94.75           N
ATOM   1280  CA  ARG A 245      -4.700 -24.098  -2.980  1.00 94.75           C
ATOM   1281  C   ARG A 245      -4.068 -24.147  -4.364  1.00 94.75           C
ATOM   1282  CB  ARG A 245      -4.537 -25.404  -2.191  1.00 94.75           C
ATOM   1283  O   ARG A 245      -4.376 -25.041  -5.148  1.00 94.75           O
ATOM   1284  CG  ARG A 245      -3.067 -25.700  -1.866  1.00 94.75           C
ATOM   1285  CD  ARG A 245      -2.966 -27.003  -1.062  1.00 94.75           C
ATOM   1286  NE  ARG A 245      -1.573 -27.302  -0.673  1.00 94.75           N
ATOM   1287  NH1 ARG A 245      -1.590 -26.294   1.396  1.00 94.75           N
ATOM   1288  NH2 ARG A 245       0.297 -27.201   0.626  1.00 94.75           N
ATOM   1289  CZ  ARG A 245      -0.968 -26.936   0.446  1.00 94.75           C
ATOM   1290  N   LEU A 246      -3.186 -23.198  -4.654  1.00 95.88           N
ATOM   1291  CA  LEU A 246      -2.612 -22.989  -5.981  1.00 95.88           C
ATOM   1292  C   LEU A 246      -1.109 -23.255  -5.950  1.00 95.88           C
ATOM   1293  CB  LEU A 246      -2.926 -21.567  -6.478  1.00 95.88           C
ATOM   1294  O   LEU A 246      -0.414 -22.851  -5.019  1.00 95.88           O
ATOM   1295  CG  LEU A 246      -4.419 -21.190  -6.469  1.00 95.88           C
ATOM   1296  CD1 LEU A 246      -4.569 -19.716  -6.813  1.00 95.88           C
ATOM   1297  CD2 LEU A 246      -5.228 -22.017  -7.469  1.00 95.88           C
ATOM   1298  N   THR A 247      -0.605 -23.947  -6.970  1.00 96.44           N
ATOM   1299  CA  THR A 247       0.833 -24.189  -7.146  1.00 96.44           C
ATOM   1300  C   THR A 247       1.378 -23.224  -8.185  1.00 96.44           C
ATOM   1301  CB  THR A 247       1.112 -25.639  -7.552  1.00 96.44           C
ATOM   1302  O   THR A 247       0.913 -23.218  -9.321  1.00 96.44           O
ATOM   1303  CG2 THR A 247       2.603 -25.937  -7.697  1.00 96.44           C
ATOM   1304  OG1 THR A 247       0.612 -26.493  -6.546  1.00 96.44           O
ATOM   1305  N   LEU A 248       2.365 -22.432  -7.785  1.00 96.62           N
ATOM   1306  CA  LEU A 248       3.057 -21.456  -8.610  1.00 96.62           C
ATOM   1307  C   LEU A 248       4.435 -21.995  -9.003  1.00 96.62           C
ATOM   1308  CB  LEU A 248       3.182 -20.131  -7.842  1.00 96.62           C
ATOM   1309  O   LEU A 248       5.164 -22.559  -8.178  1.00 96.62           O
ATOM   1310  CG  LEU A 248       1.868 -19.527  -7.315  1.00 96.62           C
ATOM   1311  CD1 LEU A 248       2.186 -18.224  -6.583  1.00 96.62           C
ATOM   1312  CD2 LEU A 248       0.862 -19.230  -8.425  1.00 96.62           C
ATOM   1313  N   ASN A 249       4.805 -21.791 -10.261  1.00 96.38           N
ATOM   1314  CA  ASN A 249       6.149 -22.068 -10.749  1.00 96.38           C
ATOM   1315  C   ASN A 249       7.112 -20.961 -10.305  1.00 96.38           C
ATOM   1316  CB  ASN A 249       6.109 -22.219 -12.274  1.00 96.38           C
ATOM   1317  O   ASN A 249       6.693 -19.842 -10.016  1.00 96.38           O
ATOM   1318  CG  ASN A 249       5.226 -23.375 -12.698  1.00 96.38           C
ATOM   1319  ND2 ASN A 249       4.247 -23.125 -13.534  1.00 96.38           N
ATOM   1320  OD1 ASN A 249       5.396 -24.508 -12.275  1.00 96.38           O
ATOM   1321  N   GLU A 250       8.408 -21.262 -10.276  1.00 96.00           N
ATOM   1322  CA  GLU A 250       9.420 -20.210 -10.158  1.00 96.00           C
ATOM   1323  C   GLU A 250       9.361 -19.277 -11.379  1.00 96.00           C
ATOM   1324  CB  GLU A 250      10.802 -20.848  -9.986  1.00 96.00           C
ATOM   1325  O   GLU A 250       9.172 -19.733 -12.509  1.00 96.00           O
ATOM   1326  CG  GLU A 250      11.898 -19.798  -9.758  1.00 96.00           C
ATOM   1327  CD  GLU A 250      13.186 -20.413  -9.204  1.00 96.00           C
ATOM   1328  OE1 GLU A 250      13.830 -19.717  -8.385  1.00 96.00           O
ATOM   1329  OE2 GLU A 250      13.454 -21.603  -9.489  1.00 96.00           O
ATOM   1330  N   GLY A 251       9.515 -17.973 -11.152  1.00 94.69           N
ATOM   1331  CA  GLY A 251       9.312 -16.939 -12.163  1.00 94.69           C
ATOM   1332  C   GLY A 251       7.856 -16.469 -12.250  1.00 94.69           C
ATOM   1333  O   GLY A 251       7.131 -16.468 -11.257  1.00 94.69           O
ATOM   1334  N   ARG A 252       7.447 -16.001 -13.435  1.00 94.25           N
ATOM   1335  CA  ARG A 252       6.133 -15.382 -13.689  1.00 94.25           C
ATOM   1336  C   ARG A 252       5.009 -16.417 -13.729  1.00 94.25           C
ATOM   1337  CB  ARG A 252       6.190 -14.608 -15.015  1.00 94.25           C
ATOM   1338  O   ARG A 252       5.113 -17.417 -14.436  1.00 94.25           O
ATOM   1339  CG  ARG A 252       4.934 -13.775 -15.324  1.00 94.25           C
ATOM   1340  CD  ARG A 252       5.128 -13.041 -16.656  1.00 94.25           C
ATOM   1341  NE  ARG A 252       3.919 -12.323 -17.088  1.00 94.25           N
ATOM   1342  NH1 ARG A 252       4.785 -11.288 -18.949  1.00 94.25           N
ATOM   1343  NH2 ARG A 252       2.665 -10.956 -18.404  1.00 94.25           N
ATOM   1344  CZ  ARG A 252       3.792 -11.535 -18.142  1.00 94.25           C
ATOM   1345  N   ASN A 253       3.901 -16.112 -13.064  1.00 94.12           N
ATOM   1346  CA  ASN A 253       2.648 -16.859 -13.108  1.00 94.12           C
ATOM   1347  C   ASN A 253       1.497 -15.875 -13.343  1.00 94.12           C
ATOM   1348  CB  ASN A 253       2.439 -17.612 -11.783  1.00 94.12           C
ATOM   1349  O   ASN A 253       1.395 -14.888 -12.623  1.00 94.12           O
ATOM   1350  CG  ASN A 253       3.547 -18.589 -11.456  1.00 94.12           C
ATOM   1351  ND2 ASN A 253       4.604 -18.119 -10.838  1.00 94.12           N
ATOM   1352  OD1 ASN A 253       3.460 -19.776 -11.740  1.00 94.12           O
ATOM   1353  N   SER A 254       0.624 -16.154 -14.311  1.00 93.06           N
ATOM   1354  CA  SER A 254      -0.570 -15.339 -14.570  1.00 93.06           C
ATOM   1355  C   SER A 254      -1.759 -15.923 -13.812  1.00 93.06           C
ATOM   1356  CB  SER A 254      -0.836 -15.278 -16.075  1.00 93.06           C
ATOM   1357  O   SER A 254      -2.306 -16.947 -14.224  1.00 93.06           O
ATOM   1358  OG  SER A 254      -2.053 -14.615 -16.343  1.00 93.06           O
ATOM   1359  N   LEU A 255      -2.141 -15.293 -12.702  1.00 90.50           N
ATOM   1360  CA  LEU A 255      -3.181 -15.779 -11.791  1.00 90.50           C
ATOM   1361  C   LEU A 255      -4.566 -15.797 -12.437  1.00 90.50           C
ATOM   1362  CB  LEU A 255      -3.198 -14.899 -10.534  1.00 90.50           C
ATOM   1363  O   LEU A 255      -5.307 -16.756 -12.244  1.00 90.50           O
ATOM   1364  CG  LEU A 255      -1.928 -14.998  -9.676  1.00 90.50           C
ATOM   1365  CD1 LEU A 255      -2.033 -14.007  -8.524  1.00 90.50           C
ATOM   1366  CD2 LEU A 255      -1.756 -16.408  -9.098  1.00 90.50           C
ATOM   1367  N   ASP A 256      -4.874 -14.807 -13.274  1.00 85.88           N
ATOM   1368  CA  ASP A 256      -6.177 -14.687 -13.946  1.00 85.88           C
ATOM   1369  C   ASP A 256      -6.453 -15.860 -14.903  1.00 85.88           C
ATOM   1370  CB  ASP A 256      -6.232 -13.362 -14.724  1.00 85.88           C
ATOM   1371  O   ASP A 256      -7.598 -16.200 -15.193  1.00 85.88           O
ATOM   1372  CG  ASP A 256      -5.905 -12.129 -13.874  1.00 85.88           C
ATOM   1373  OD1 ASP A 256      -6.080 -12.180 -12.636  1.00 85.88           O
ATOM   1374  OD2 ASP A 256      -5.361 -11.166 -14.451  1.00 85.88           O
ATOM   1375  N   SER A 257      -5.392 -16.518 -15.381  1.00 86.88           N
ATOM   1376  CA  SER A 257      -5.483 -17.713 -16.224  1.00 86.88           C
ATOM   1377  C   SER A 257      -5.562 -19.026 -15.431  1.00 86.88           C
ATOM   1378  CB  SER A 257      -4.319 -17.725 -17.218  1.00 86.88           C
ATOM   1379  O   SER A 257      -5.785 -20.092 -16.013  1.00 86.88           O
ATOM   1380  OG  SER A 257      -3.083 -18.053 -16.606  1.00 86.88           O
ATOM   1381  N   MET A 258      -5.369 -18.983 -14.108  1.00 89.94           N
ATOM   1382  CA  MET A 258      -5.343 -20.170 -13.256  1.00 89.94           C
ATOM   1383  C   MET A 258      -6.747 -20.545 -12.786  1.00 89.94           C
ATOM   1384  CB  MET A 258      -4.392 -19.999 -12.062  1.00 89.94           C
ATOM   1385  O   MET A 258      -7.436 -19.790 -12.104  1.00 89.94           O
ATOM   1386  CG  MET A 258      -2.942 -19.817 -12.517  1.00 89.94           C
ATOM   1387  SD  MET A 258      -1.700 -19.819 -11.194  1.00 89.94           S
ATOM   1388  CE  MET A 258      -1.645 -21.584 -10.810  1.00 89.94           C
ATOM   1389  N   SER A 259      -7.159 -21.776 -13.092  1.00 88.81           N
ATOM   1390  CA  SER A 259      -8.423 -22.317 -12.592  1.00 88.81           C
ATOM   1391  C   SER A 259      -8.427 -22.380 -11.060  1.00 88.81           C
ATOM   1392  CB  SER A 259      -8.675 -23.704 -13.181  1.00 88.81           C
ATOM   1393  O   SER A 259      -7.500 -22.919 -10.454  1.00 88.81           O
ATOM   1394  OG  SER A 259      -9.962 -24.171 -12.831  1.00 88.81           O
ATOM   1395  N   GLY A 260      -9.487 -21.849 -10.447  1.00 85.69           N
ATOM   1396  CA  GLY A 260      -9.663 -21.832  -8.994  1.00 85.69           C
ATOM   1397  C   GLY A 260      -9.003 -20.649  -8.284  1.00 85.69           C
ATOM   1398  O   GLY A 260      -9.072 -20.592  -7.061  1.00 85.69           O
ATOM   1399  N   PHE A 261      -8.381 -19.716  -9.013  1.00 92.38           N
ATOM   1400  CA  PHE A 261      -7.969 -18.440  -8.438  1.00 92.38           C
ATOM   1401  C   PHE A 261      -9.171 -17.502  -8.267  1.00 92.38           C
ATOM   1402  CB  PHE A 261      -6.860 -17.801  -9.288  1.00 92.38           C
ATOM   1403  O   PHE A 261     -10.015 -17.372  -9.154  1.00 92.38           O
ATOM   1404  CG  PHE A 261      -6.461 -16.423  -8.796  1.00 92.38           C
ATOM   1405  CD1 PHE A 261      -6.905 -15.279  -9.485  1.00 92.38           C
ATOM   1406  CD2 PHE A 261      -5.735 -16.276  -7.598  1.00 92.38           C
ATOM   1407  CE1 PHE A 261      -6.651 -14.000  -8.964  1.00 92.38           C
ATOM   1408  CE2 PHE A 261      -5.479 -14.997  -7.077  1.00 92.38           C
ATOM   1409  CZ  PHE A 261      -5.952 -13.861  -7.753  1.00 92.38           C
ATOM   1410  N   SER A 262      -9.211 -16.835  -7.120  1.00 90.06           N
ATOM   1411  CA  SER A 262     -10.032 -15.657  -6.853  1.00 90.06           C
ATOM   1412  C   SER A 262      -9.192 -14.650  -6.077  1.00 90.06           C
ATOM   1413  CB  SER A 262     -11.299 -16.027  -6.071  1.00 90.06           C
ATOM   1414  O   SER A 262      -8.323 -15.054  -5.296  1.00 90.06           O
ATOM   1415  OG  SER A 262     -11.000 -16.514  -4.773  1.00 90.06           O
ATOM   1416  N   GLU A 263      -9.464 -13.360  -6.258  1.00 89.88           N
ATOM   1417  CA  GLU A 263      -8.909 -12.325  -5.382  1.00 89.88           C
ATOM   1418  C   GLU A 263      -9.288 -12.617  -3.921  1.00 89.88           C
ATOM   1419  CB  GLU A 263      -9.381 -10.926  -5.810  1.00 89.88           C
ATOM   1420  O   GLU A 263     -10.327 -13.229  -3.652  1.00 89.88           O
ATOM   1421  CG  GLU A 263      -8.949 -10.577  -7.245  1.00 89.88           C
ATOM   1422  CD  GLU A 263      -9.328  -9.147  -7.675  1.00 89.88           C
ATOM   1423  OE1 GLU A 263      -9.342  -8.902  -8.902  1.00 89.88           O
ATOM   1424  OE2 GLU A 263      -9.564  -8.292  -6.789  1.00 89.88           O
ATOM   1425  N   GLY A 264      -8.409 -12.267  -2.982  1.00 91.56           N
ATOM   1426  CA  GLY A 264      -8.642 -12.542  -1.565  1.00 91.56           C
ATOM   1427  C   GLY A 264      -7.369 -12.654  -0.737  1.00 91.56           C
ATOM   1428  O   GLY A 264      -6.254 -12.430  -1.217  1.00 91.56           O
ATOM   1429  N   VAL A 265      -7.531 -13.046   0.526  1.00 93.38           N
ATOM   1430  CA  VAL A 265      -6.412 -13.272   1.449  1.00 93.38           C
ATOM   1431  C   VAL A 265      -5.808 -14.661   1.247  1.00 93.38           C
ATOM   1432  CB  VAL A 265      -6.813 -13.014   2.911  1.00 93.38           C
ATOM   1433  O   VAL A 265      -6.486 -15.683   1.347  1.00 93.38           O
ATOM   1434  CG1 VAL A 265      -5.629 -13.213   3.873  1.00 93.38           C
ATOM   1435  CG2 VAL A 265      -7.295 -11.567   3.059  1.00 93.38           C
ATOM   1436  N   TYR A 266      -4.499 -14.700   1.006  1.00 95.94           N
ATOM   1437  CA  TYR A 266      -3.723 -15.923   0.837  1.00 95.94           C
ATOM   1438  C   TYR A 266      -2.607 -16.015   1.871  1.00 95.94           C
ATOM   1439  CB  TYR A 266      -3.143 -16.028  -0.579  1.00 95.94           C
ATOM   1440  O   TYR A 266      -1.945 -15.040   2.227  1.00 95.94           O
ATOM   1441  CG  TYR A 266      -4.164 -16.375  -1.643  1.00 95.94           C
ATOM   1442  CD1 TYR A 266      -4.268 -17.689  -2.144  1.00 95.94           C
ATOM   1443  CD2 TYR A 266      -5.017 -15.373  -2.133  1.00 95.94           C
ATOM   1444  CE1 TYR A 266      -5.237 -17.996  -3.121  1.00 95.94           C
ATOM   1445  CE2 TYR A 266      -5.988 -15.673  -3.100  1.00 95.94           C
ATOM   1446  OH  TYR A 266      -7.039 -17.276  -4.534  1.00 95.94           O
ATOM   1447  CZ  TYR A 266      -6.102 -16.987  -3.597  1.00 95.94           C
ATOM   1448  N   THR A 267      -2.354 -17.246   2.293  1.00 97.25           N
ATOM   1449  CA  THR A 267      -1.156 -17.655   3.014  1.00 97.25           C
ATOM   1450  C   THR A 267      -0.092 -18.071   2.004  1.00 97.25           C
ATOM   1451  CB  THR A 267      -1.477 -18.804   3.974  1.00 97.25           C
ATOM   1452  O   THR A 267      -0.295 -18.986   1.202  1.00 97.25           O
ATOM   1453  CG2 THR A 267      -0.286 -19.160   4.855  1.00 97.25           C
ATOM   1454  OG1 THR A 267      -2.515 -18.427   4.848  1.00 97.25           O
ATOM   1455  N   LEU A 268       1.054 -17.401   2.054  1.00 97.69           N
ATOM   1456  CA  LEU A 268       2.214 -17.667   1.215  1.00 97.69           C
ATOM   1457  C   LEU A 268       3.090 -18.774   1.822  1.00 97.69           C
ATOM   1458  CB  LEU A 268       3.005 -16.360   1.023  1.00 97.69           C
ATOM   1459  O   LEU A 268       3.260 -18.869   3.044  1.00 97.69           O
ATOM   1460  CG  LEU A 268       2.215 -15.175   0.432  1.00 97.69           C
ATOM   1461  CD1 LEU A 268       3.132 -13.955   0.363  1.00 97.69           C
ATOM   1462  CD2 LEU A 268       1.671 -15.471  -0.964  1.00 97.69           C
ATOM   1463  N   GLN A 269       3.707 -19.598   0.971  1.00 97.62           N
ATOM   1464  CA  GLN A 269       4.727 -20.546   1.419  1.00 97.62           C
ATOM   1465  C   GLN A 269       5.964 -19.792   1.921  1.00 97.62           C
ATOM   1466  CB  GLN A 269       5.071 -21.535   0.296  1.00 97.62           C
ATOM   1467  O   GLN A 269       6.523 -18.961   1.204  1.00 97.62           O
ATOM   1468  CG  GLN A 269       6.166 -22.540   0.669  1.00 97.62           C
ATOM   1469  CD  GLN A 269       6.474 -23.467  -0.499  1.00 97.62           C
ATOM   1470  NE2 GLN A 269       7.730 -23.645  -0.844  1.00 97.62           N
ATOM   1471  OE1 GLN A 269       5.599 -24.026  -1.140  1.00 97.62           O
ATOM   1472  N   SER A 270       6.401 -20.132   3.136  1.00 96.56           N
ATOM   1473  CA  SER A 270       7.601 -19.585   3.782  1.00 96.56           C
ATOM   1474  C   SER A 270       8.886 -19.911   3.010  1.00 96.56           C
ATOM   1475  CB  SER A 270       7.687 -20.137   5.210  1.00 96.56           C
ATOM   1476  O   SER A 270       9.007 -20.983   2.414  1.00 96.56           O
ATOM   1477  OG  SER A 270       8.824 -19.662   5.907  1.00 96.56           O
ATOM   1478  N   GLY A 271       9.875 -19.016   3.083  1.00 95.06           N
ATOM   1479  CA  GLY A 271      11.182 -19.181   2.433  1.00 95.06           C
ATOM   1480  C   GLY A 271      11.155 -18.890   0.931  1.00 95.06           C
ATOM   1481  O   GLY A 271      11.944 -19.457   0.170  1.00 95.06           O
ATOM   1482  N   ARG A 272      10.205 -18.060   0.498  1.00 96.38           N
ATOM   1483  CA  ARG A 272      10.024 -17.607  -0.882  1.00 96.38           C
ATOM   1484  C   ARG A 272       9.784 -16.106  -0.886  1.00 96.38           C
ATOM   1485  CB  ARG A 272       8.825 -18.325  -1.525  1.00 96.38           C
ATOM   1486  O   ARG A 272       9.172 -15.583   0.051  1.00 96.38           O
ATOM   1487  CG  ARG A 272       8.962 -19.847  -1.625  1.00 96.38           C
ATOM   1488  CD  ARG A 272      10.065 -20.235  -2.606  1.00 96.38           C
ATOM   1489  NE  ARG A 272      10.199 -21.697  -2.695  1.00 96.38           N
ATOM   1490  NH1 ARG A 272      12.133 -21.900  -1.455  1.00 96.38           N
ATOM   1491  NH2 ARG A 272      11.350 -23.635  -2.631  1.00 96.38           N
ATOM   1492  CZ  ARG A 272      11.225 -22.395  -2.253  1.00 96.38           C
ATOM   1493  N   SER A 273      10.213 -15.457  -1.959  1.00 97.25           N
ATOM   1494  CA  SER A 273       9.857 -14.067  -2.232  1.00 97.25           C
ATOM   1495  C   SER A 273       8.836 -14.019  -3.356  1.00 97.25           C
ATOM   1496  CB  SER A 273      11.072 -13.199  -2.555  1.00 97.25           C
ATOM   1497  O   SER A 273       8.937 -14.769  -4.329  1.00 97.25           O
ATOM   1498  OG  SER A 273      12.071 -13.361  -1.574  1.00 97.25           O
ATOM   1499  N   TYR A 274       7.860 -13.133  -3.218  1.00 97.69           N
ATOM   1500  CA  TYR A 274       6.782 -12.940  -4.180  1.00 97.69           C
ATOM   1501  C   TYR A 274       6.781 -11.488  -4.624  1.00 97.69           C
ATOM   1502  CB  TYR A 274       5.429 -13.331  -3.575  1.00 97.69           C
ATOM   1503  O   TYR A 274       7.045 -10.618  -3.798  1.00 97.69           O
ATOM   1504  CG  TYR A 274       5.380 -14.751  -3.055  1.00 97.69           C
ATOM   1505  CD1 TYR A 274       4.798 -15.782  -3.819  1.00 97.69           C
ATOM   1506  CD2 TYR A 274       5.943 -15.036  -1.798  1.00 97.69           C
ATOM   1507  CE1 TYR A 274       4.772 -17.100  -3.317  1.00 97.69           C
ATOM   1508  CE2 TYR A 274       5.926 -16.344  -1.299  1.00 97.69           C
ATOM   1509  OH  TYR A 274       5.303 -18.620  -1.516  1.00 97.69           O
ATOM   1510  CZ  TYR A 274       5.333 -17.374  -2.051  1.00 97.69           C
ATOM   1511  N   ALA A 275       6.471 -11.225  -5.891  1.00 96.19           N
ATOM   1512  CA  ALA A 275       6.265  -9.873  -6.400  1.00 96.19           C
ATOM   1513  C   ALA A 275       5.086  -9.821  -7.376  1.00 96.19           C
ATOM   1514  CB  ALA A 275       7.561  -9.361  -7.032  1.00 96.19           C
ATOM   1515  O   ALA A 275       4.936 -10.725  -8.190  1.00 96.19           O
ATOM   1516  N   GLY A 276       4.247  -8.792  -7.313  1.00 92.44           N
ATOM   1517  CA  GLY A 276       3.062  -8.662  -8.165  1.00 92.44           C
ATOM   1518  C   GLY A 276       1.975  -7.805  -7.526  1.00 92.44           C
ATOM   1519  O   GLY A 276       2.280  -6.893  -6.752  1.00 92.44           O
ATOM   1520  N   GLY A 277       0.715  -8.117  -7.842  1.00 89.50           N
ATOM   1521  CA  GLY A 277      -0.476  -7.526  -7.227  1.00 89.50           C
ATOM   1522  C   GLY A 277      -0.707  -8.036  -5.802  1.00 89.50           C
ATOM   1523  O   GLY A 277      -1.503  -8.950  -5.583  1.00 89.50           O
ATOM   1524  N   ILE A 278       0.031  -7.481  -4.835  1.00 94.56           N
ATOM   1525  CA  ILE A 278       0.002  -7.889  -3.427  1.00 94.56           C
ATOM   1526  C   ILE A 278      -0.335  -6.677  -2.552  1.00 94.56           C
ATOM   1527  CB  ILE A 278       1.324  -8.580  -3.001  1.00 94.56           C
ATOM   1528  O   ILE A 278       0.314  -5.636  -2.593  1.00 94.56           O
ATOM   1529  CG1 ILE A 278       1.677  -9.774  -3.923  1.00 94.56           C
ATOM   1530  CG2 ILE A 278       1.205  -9.058  -1.547  1.00 94.56           C
ATOM   1531  CD1 ILE A 278       3.052 -10.400  -3.652  1.00 94.56           C
ATOM   1532  N   LEU A 279      -1.345  -6.813  -1.705  1.00 94.75           N
ATOM   1533  CA  LEU A 279      -1.751  -5.785  -0.756  1.00 94.75           C
ATOM   1534  C   LEU A 279      -1.448  -6.212   0.685  1.00 94.75           C
ATOM   1535  CB  LEU A 279      -3.236  -5.466  -0.963  1.00 94.75           C
ATOM   1536  O   LEU A 279      -1.530  -7.404   1.016  1.00 94.75           O
ATOM   1537  CG  LEU A 279      -3.551  -4.547  -2.145  1.00 94.75           C
ATOM   1538  CD1 LEU A 279      -5.066  -4.495  -2.290  1.00 94.75           C
ATOM   1539  CD2 LEU A 279      -3.065  -3.121  -1.905  1.00 94.75           C
ATOM   1540  N   PRO A 280      -1.095  -5.254   1.564  1.00 94.25           N
ATOM   1541  CA  PRO A 280      -0.953  -5.538   2.981  1.00 94.25           C
ATOM   1542  C   PRO A 280      -2.321  -5.873   3.578  1.00 94.25           C
ATOM   1543  CB  PRO A 280      -0.337  -4.278   3.594  1.00 94.25           C
ATOM   1544  O   PRO A 280      -3.324  -5.243   3.250  1.00 94.25           O
ATOM   1545  CG  PRO A 280      -0.855  -3.161   2.688  1.00 94.25           C
ATOM   1546  CD  PRO A 280      -0.936  -3.824   1.313  1.00 94.25           C
ATOM   1547  N   VAL A 281      -2.340  -6.839   4.492  1.00 94.38           N
ATOM   1548  CA  VAL A 281      -3.536  -7.206   5.260  1.00 94.38           C
ATOM   1549  C   VAL A 281      -3.389  -6.798   6.715  1.00 94.38           C
ATOM   1550  CB  VAL A 281      -3.896  -8.697   5.136  1.00 94.38           C
ATOM   1551  O   VAL A 281      -2.271  -6.632   7.208  1.00 94.38           O
ATOM   1552  CG1 VAL A 281      -4.294  -9.006   3.698  1.00 94.38           C
ATOM   1553  CG2 VAL A 281      -2.760  -9.631   5.563  1.00 94.38           C
ATOM   1554  N   VAL A 282      -4.514  -6.663   7.412  1.00 92.00           N
ATOM   1555  CA  VAL A 282      -4.527  -6.547   8.872  1.00 92.00           C
ATOM   1556  C   VAL A 282      -4.805  -7.944   9.417  1.00 92.00           C
ATOM   1557  CB  VAL A 282      -5.546  -5.497   9.349  1.00 92.00           C
ATOM   1558  O   VAL A 282      -5.915  -8.447   9.315  1.00 92.00           O
ATOM   1559  CG1 VAL A 282      -5.480  -5.334  10.871  1.00 92.00           C
ATOM   1560  CG2 VAL A 282      -5.272  -4.130   8.712  1.00 92.00           C
ATOM   1561  N   ASP A 283      -3.764  -8.609   9.913  1.00 90.62           N
ATOM   1562  CA  ASP A 283      -3.819  -9.961  10.484  1.00 90.62           C
ATOM   1563  C   ASP A 283      -2.591 -10.165  11.391  1.00 90.62           C
ATOM   1564  CB  ASP A 283      -3.870 -11.012   9.350  1.00 90.62           C
ATOM   1565  O   ASP A 283      -1.527  -9.578  11.164  1.00 90.62           O
ATOM   1566  CG  ASP A 283      -4.086 -12.457   9.832  1.00 90.62           C
ATOM   1567  OD1 ASP A 283      -3.151 -13.029  10.435  1.00 90.62           O
ATOM   1568  OD2 ASP A 283      -5.111 -13.091   9.509  1.00 90.62           O
ATOM   1569  N   ALA A 284      -2.694 -11.028  12.403  1.00 88.19           N
ATOM   1570  CA  ALA A 284      -1.566 -11.382  13.267  1.00 88.19           C
ATOM   1571  C   ALA A 284      -0.355 -11.930  12.479  1.00 88.19           C
ATOM   1572  CB  ALA A 284      -2.063 -12.405  14.294  1.00 88.19           C
ATOM   1573  O   ALA A 284       0.795 -11.671  12.845  1.00 88.19           O
ATOM   1574  N   ASN A 285      -0.602 -12.625  11.369  1.00 93.75           N
ATOM   1575  CA  ASN A 285       0.388 -13.201  10.459  1.00 93.75           C
ATOM   1576  C   ASN A 285       0.600 -12.359   9.187  1.00 93.75           C
ATOM   1577  CB  ASN A 285      -0.024 -14.644  10.131  1.00 93.75           C
ATOM   1578  O   ASN A 285       1.179 -12.857   8.215  1.00 93.75           O
ATOM   1579  CG  ASN A 285      -0.130 -15.519  11.364  1.00 93.75           C
ATOM   1580  ND2 ASN A 285      -1.162 -16.322  11.453  1.00 93.75           N
ATOM   1581  OD1 ASN A 285       0.692 -15.498  12.265  1.00 93.75           O
ATOM   1582  N   ALA A 286       0.144 -11.100   9.167  1.00 95.12           N
ATOM   1583  CA  ALA A 286       0.324 -10.197   8.033  1.00 95.12           C
ATOM   1584  C   ALA A 286       1.805 -10.057   7.656  1.00 95.12           C
ATOM   1585  CB  ALA A 286      -0.269  -8.828   8.370  1.00 95.12           C
ATOM   1586  O   ALA A 286       2.655  -9.783   8.507  1.00 95.12           O
ATOM   1587  N   ALA A 287       2.120 -10.252   6.378  1.00 96.12           N
ATOM   1588  CA  ALA A 287       3.469 -10.085   5.866  1.00 96.12           C
ATOM   1589  C   ALA A 287       3.793  -8.609   5.591  1.00 96.12           C
ATOM   1590  CB  ALA A 287       3.657 -10.974   4.641  1.00 96.12           C
ATOM   1591  O   ALA A 287       2.919  -7.804   5.266  1.00 96.12           O
ATOM   1592  N   ALA A 288       5.075  -8.251   5.698  1.00 94.00           N
ATOM   1593  CA  ALA A 288       5.538  -6.916   5.345  1.00 94.00           C
ATOM   1594  C   ALA A 288       5.576  -6.769   3.818  1.00 94.00           C
ATOM   1595  CB  ALA A 288       6.901  -6.661   5.997  1.00 94.00           C
ATOM   1596  O   ALA A 288       6.427  -7.358   3.153  1.00 94.00           O
ATOM   1597  N   VAL A 289       4.646  -5.982   3.279  1.00 95.69           N
ATOM   1598  CA  VAL A 289       4.610  -5.632   1.854  1.00 95.69           C
ATOM   1599  C   VAL A 289       5.564  -4.472   1.587  1.00 95.69           C
ATOM   1600  CB  VAL A 289       3.172  -5.353   1.378  1.00 95.69           C
ATOM   1601  O   VAL A 289       5.613  -3.509   2.353  1.00 95.69           O
ATOM   1602  CG1 VAL A 289       3.112  -5.143  -0.136  1.00 95.69           C
ATOM   1603  CG2 VAL A 289       2.251  -6.534   1.708  1.00 95.69           C
ATOM   1604  N   MET A 290       6.335  -4.568   0.516  1.00 95.69           N
ATOM   1605  CA  MET A 290       7.344  -3.593   0.108  1.00 95.69           C
ATOM   1606  C   MET A 290       7.110  -3.196  -1.342  1.00 95.69           C
ATOM   1607  CB  MET A 290       8.738  -4.219   0.251  1.00 95.69           C
ATOM   1608  O   MET A 290       6.545  -3.971  -2.110  1.00 95.69           O
ATOM   1609  CG  MET A 290       9.093  -4.537   1.709  1.00 95.69           C
ATOM   1610  SD  MET A 290      10.554  -5.590   1.913  1.00 95.69           S
ATOM   1611  CE  MET A 290       9.881  -7.186   1.370  1.00 95.69           C
ATOM   1612  N   THR A 291       7.588  -2.027  -1.742  1.00 95.94           N
ATOM   1613  CA  THR A 291       7.659  -1.676  -3.164  1.00 95.94           C
ATOM   1614  C   THR A 291       8.756  -2.476  -3.856  1.00 95.94           C
ATOM   1615  CB  THR A 291       7.858  -0.173  -3.330  1.00 95.94           C
ATOM   1616  O   THR A 291       9.788  -2.787  -3.255  1.00 95.94           O
ATOM   1617  CG2 THR A 291       7.934   0.239  -4.799  1.00 95.94           C
ATOM   1618  OG1 THR A 291       6.731   0.417  -2.741  1.00 95.94           O
ATOM   1619  N   SER A 292       8.545  -2.844  -5.117  1.00 95.56           N
ATOM   1620  CA  SER A 292       9.476  -3.697  -5.850  1.00 95.56           C
ATOM   1621  C   SER A 292       9.541  -3.413  -7.341  1.00 95.56           C
ATOM   1622  CB  SER A 292       9.113  -5.161  -5.628  1.00 95.56           C
ATOM   1623  O   SER A 292       8.578  -2.925  -7.933  1.00 95.56           O
ATOM   1624  OG  SER A 292       7.862  -5.467  -6.212  1.00 95.56           O
ATOM   1625  N   LEU A 293      10.673  -3.796  -7.932  1.00 95.75           N
ATOM   1626  CA  LEU A 293      10.851  -3.934  -9.370  1.00 95.75           C
ATOM   1627  C   LEU A 293      11.252  -5.372  -9.696  1.00 95.75           C
ATOM   1628  CB  LEU A 293      11.914  -2.961  -9.909  1.00 95.75           C
ATOM   1629  O   LEU A 293      12.236  -5.881  -9.157  1.00 95.75           O
ATOM   1630  CG  LEU A 293      11.614  -1.469  -9.729  1.00 95.75           C
ATOM   1631  CD1 LEU A 293      12.767  -0.633 -10.277  1.00 95.75           C
ATOM   1632  CD2 LEU A 293      10.361  -1.062 -10.475  1.00 95.75           C
ATOM   1633  N   VAL A 294      10.549  -6.010 -10.627  1.00 95.88           N
ATOM   1634  CA  VAL A 294      11.075  -7.198 -11.307  1.00 95.88           C
ATOM   1635  C   VAL A 294      11.873  -6.724 -12.511  1.00 95.88           C
ATOM   1636  CB  VAL A 294       9.979  -8.198 -11.700  1.00 95.88           C
ATOM   1637  O   VAL A 294      11.311  -6.173 -13.455  1.00 95.88           O
ATOM   1638  CG1 VAL A 294      10.591  -9.421 -12.392  1.00 95.88           C
ATOM   1639  CG2 VAL A 294       9.192  -8.666 -10.470  1.00 95.88           C
ATOM   1640  N   LEU A 295      13.185  -6.930 -12.463  1.00 95.25           N
ATOM   1641  CA  LEU A 295      14.131  -6.558 -13.507  1.00 95.25           C
ATOM   1642  C   LEU A 295      14.388  -7.780 -14.381  1.00 95.25           C
ATOM   1643  CB  LEU A 295      15.447  -6.062 -12.879  1.00 95.25           C
ATOM   1644  O   LEU A 295      14.782  -8.831 -13.875  1.00 95.25           O
ATOM   1645  CG  LEU A 295      15.311  -5.007 -11.768  1.00 95.25           C
ATOM   1646  CD1 LEU A 295      16.690  -4.695 -11.186  1.00 95.25           C
ATOM   1647  CD2 LEU A 295      14.670  -3.718 -12.278  1.00 95.25           C
ATOM   1648  N   LYS A 296      14.191  -7.655 -15.689  1.00 93.88           N
ATOM   1649  CA  LYS A 296      14.420  -8.745 -16.634  1.00 93.88           C
ATOM   1650  C   LYS A 296      15.259  -8.271 -17.805  1.00 93.88           C
ATOM   1651  CB  LYS A 296      13.068  -9.321 -17.060  1.00 93.88           C
ATOM   1652  O   LYS A 296      14.889  -7.318 -18.484  1.00 93.88           O
ATOM   1653  CG  LYS A 296      13.224 -10.472 -18.061  1.00 93.88           C
ATOM   1654  CD  LYS A 296      11.848 -11.042 -18.398  1.00 93.88           C
ATOM   1655  CE  LYS A 296      11.992 -12.129 -19.461  1.00 93.88           C
ATOM   1656  NZ  LYS A 296      10.669 -12.444 -20.046  1.00 93.88           N
ATOM   1657  N   ALA A 297      16.331  -8.995 -18.099  1.00 92.12           N
ATOM   1658  CA  ALA A 297      17.120  -8.819 -19.310  1.00 92.12           C
ATOM   1659  C   ALA A 297      17.416 -10.197 -19.912  1.00 92.12           C
ATOM   1660  CB  ALA A 297      18.381  -8.011 -18.994  1.00 92.12           C
ATOM   1661  O   ALA A 297      18.089 -11.032 -19.315  1.00 92.12           O
ATOM   1662  N   GLY A 298      16.863 -10.465 -21.097  1.00 88.31           N
ATOM   1663  CA  GLY A 298      16.890 -11.810 -21.680  1.00 88.31           C
ATOM   1664  C   GLY A 298      16.226 -12.847 -20.761  1.00 88.31           C
ATOM   1665  O   GLY A 298      15.031 -12.745 -20.472  1.00 88.31           O
ATOM   1666  N   ASN A 299      17.008 -13.838 -20.322  1.00 89.12           N
ATOM   1667  CA  ASN A 299      16.563 -14.896 -19.406  1.00 89.12           C
ATOM   1668  C   ASN A 299      16.848 -14.583 -17.932  1.00 89.12           C
ATOM   1669  CB  ASN A 299      17.235 -16.221 -19.798  1.00 89.12           C
ATOM   1670  O   ASN A 299      16.314 -15.271 -17.063  1.00 89.12           O
ATOM   1671  CG  ASN A 299      16.771 -16.767 -21.133  1.00 89.12           C
ATOM   1672  ND2 ASN A 299      17.587 -17.572 -21.771  1.00 89.12           N
ATOM   1673  OD1 ASN A 299      15.689 -16.502 -21.627  1.00 89.12           O
ATOM   1674  N   ASP A 300      17.676 -13.578 -17.649  1.00 92.19           N
ATOM   1675  CA  ASP A 300      18.004 -13.202 -16.282  1.00 92.19           C
ATOM   1676  C   ASP A 300      16.860 -12.380 -15.695  1.00 92.19           C
ATOM   1677  CB  ASP A 300      19.342 -12.455 -16.221  1.00 92.19           C
ATOM   1678  O   ASP A 300      16.398 -11.406 -16.297  1.00 92.19           O
ATOM   1679  CG  ASP A 300      20.512 -13.351 -16.638  1.00 92.19           C
ATOM   1680  OD1 ASP A 300      20.559 -14.506 -16.154  1.00 92.19           O
ATOM   1681  OD2 ASP A 300      21.348 -12.883 -17.441  1.00 92.19           O
ATOM   1682  N   VAL A 301      16.400 -12.793 -14.516  1.00 94.44           N
ATOM   1683  CA  VAL A 301      15.335 -12.129 -13.765  1.00 94.44           C
ATOM   1684  C   VAL A 301      15.836 -11.862 -12.355  1.00 94.44           C
ATOM   1685  CB  VAL A 301      14.031 -12.950 -13.741  1.00 94.44           C
ATOM   1686  O   VAL A 301      16.348 -12.760 -11.685  1.00 94.44           O
ATOM   1687  CG1 VAL A 301      12.892 -12.143 -13.102  1.00 94.44           C
ATOM   1688  CG2 VAL A 301      13.563 -13.341 -15.149  1.00 94.44           C
ATOM   1689  N   LYS A 302      15.683 -10.622 -11.901  1.00 95.75           N
ATOM   1690  CA  LYS A 302      16.065 -10.162 -10.567  1.00 95.75           C
ATOM   1691  C   LYS A 302      14.892  -9.460  -9.906  1.00 95.75           C
ATOM   1692  CB  LYS A 302      17.299  -9.245 -10.661  1.00 95.75           C
ATOM   1693  O   LYS A 302      14.097  -8.804 -10.574  1.00 95.75           O
ATOM   1694  CG  LYS A 302      18.556  -9.944 -11.205  1.00 95.75           C
ATOM   1695  CD  LYS A 302      19.069 -10.987 -10.212  1.00 95.75           C
ATOM   1696  CE  LYS A 302      20.287 -11.727 -10.749  1.00 95.75           C
ATOM   1697  NZ  LYS A 302      20.849 -12.550  -9.660  1.00 95.75           N
ATOM   1698  N   LEU A 303      14.802  -9.593  -8.588  1.00 96.81           N
ATOM   1699  CA  LEU A 303      13.850  -8.856  -7.771  1.00 96.81           C
ATOM   1700  C   LEU A 303      14.596  -7.770  -7.004  1.00 96.81           C
ATOM   1701  CB  LEU A 303      13.119  -9.830  -6.832  1.00 96.81           C
ATOM   1702  O   LEU A 303      15.477  -8.078  -6.201  1.00 96.81           O
ATOM   1703  CG  LEU A 303      12.077  -9.152  -5.929  1.00 96.81           C
ATOM   1704  CD1 LEU A 303      10.982  -8.441  -6.721  1.00 96.81           C
ATOM   1705  CD2 LEU A 303      11.424 -10.187  -5.011  1.00 96.81           C
ATOM   1706  N   ALA A 304      14.217  -6.520  -7.236  1.00 97.12           N
ATOM   1707  CA  ALA A 304      14.616  -5.397  -6.411  1.00 97.12           C
ATOM   1708  C   ALA A 304      13.493  -5.043  -5.437  1.00 97.12           C
ATOM   1709  CB  ALA A 304      14.984  -4.217  -7.301  1.00 97.12           C
ATOM   1710  O   ALA A 304      12.338  -4.925  -5.843  1.00 97.12           O
ATOM   1711  N   LYS A 305      13.828  -4.859  -4.160  1.00 96.62           N
ATOM   1712  CA  LYS A 305      12.873  -4.539  -3.087  1.00 96.62           C
ATOM   1713  C   LYS A 305      13.302  -3.258  -2.392  1.00 96.62           C
ATOM   1714  CB  LYS A 305      12.809  -5.692  -2.072  1.00 96.62           C
ATOM   1715  O   LYS A 305      14.440  -3.180  -1.937  1.00 96.62           O
ATOM   1716  CG  LYS A 305      12.357  -7.020  -2.699  1.00 96.62           C
ATOM   1717  CD  LYS A 305      12.445  -8.198  -1.719  1.00 96.62           C
ATOM   1718  CE  LYS A 305      13.903  -8.619  -1.482  1.00 96.62           C
ATOM   1719  NZ  LYS A 305      13.986  -9.777  -0.560  1.00 96.62           N
ATOM   1720  N   LEU A 306      12.416  -2.277  -2.276  1.00 95.56           N
ATOM   1721  CA  LEU A 306      12.693  -1.087  -1.481  1.00 95.56           C
ATOM   1722  C   LEU A 306      12.446  -1.389  -0.001  1.00 95.56           C
ATOM   1723  CB  LEU A 306      11.862   0.101  -1.982  1.00 95.56           C
ATOM   1724  O   LEU A 306      11.370  -1.838   0.389  1.00 95.56           O
ATOM   1725  CG  LEU A 306      12.216   1.430  -1.292  1.00 95.56           C
ATOM   1726  CD1 LEU A 306      13.651   1.878  -1.584  1.00 95.56           C
ATOM   1727  CD2 LEU A 306      11.272   2.514  -1.789  1.00 95.56           C
ATOM   1728  N   THR A 307      13.455  -1.132   0.824  1.00 92.00           N
ATOM   1729  CA  THR A 307      13.399  -1.300   2.278  1.00 92.00           C
ATOM   1730  C   THR A 307      13.878  -0.031   2.975  1.00 92.00           C
ATOM   1731  CB  THR A 307      14.239  -2.501   2.739  1.00 92.00           C
ATOM   1732  O   THR A 307      14.432   0.867   2.344  1.00 92.00           O
ATOM   1733  CG2 THR A 307      13.944  -3.779   1.958  1.00 92.00           C
ATOM   1734  OG1 THR A 307      15.615  -2.205   2.642  1.00 92.00           O
ATOM   1735  N   SER A 308      13.746   0.032   4.301  1.00 86.81           N
ATOM   1736  CA  SER A 308      14.299   1.138   5.094  1.00 86.81           C
ATOM   1737  C   SER A 308      15.827   1.255   5.019  1.00 86.81           C
ATOM   1738  CB  SER A 308      13.884   0.980   6.558  1.00 86.81           C
ATOM   1739  O   SER A 308      16.366   2.305   5.355  1.00 86.81           O
ATOM   1740  OG  SER A 308      14.281  -0.287   7.057  1.00 86.81           O
ATOM   1741  N   GLN A 309      16.528   0.198   4.595  1.00 86.31           N
ATOM   1742  CA  GLN A 309      17.984   0.192   4.425  1.00 86.31           C
ATOM   1743  C   GLN A 309      18.425   0.632   3.021  1.00 86.31           C
ATOM   1744  CB  GLN A 309      18.528  -1.209   4.751  1.00 86.31           C
ATOM   1745  O   GLN A 309      19.616   0.832   2.808  1.00 86.31           O
ATOM   1746  CG  GLN A 309      18.293  -1.593   6.219  1.00 86.31           C
ATOM   1747  CD  GLN A 309      18.889  -2.949   6.587  1.00 86.31           C
ATOM   1748  NE2 GLN A 309      19.037  -3.239   7.861  1.00 86.31           N
ATOM   1749  OE1 GLN A 309      19.228  -3.783   5.767  1.00 86.31           O
ATOM   1750  N   GLY A 310      17.492   0.772   2.075  1.00 89.75           N
ATOM   1751  CA  GLY A 310      17.763   0.996   0.656  1.00 89.75           C
ATOM   1752  C   GLY A 310      17.159  -0.102  -0.221  1.00 89.75           C
ATOM   1753  O   GLY A 310      16.267  -0.845   0.205  1.00 89.75           O
ATOM   1754  N   ILE A 311      17.642  -0.208  -1.458  1.00 94.94           N
ATOM   1755  CA  ILE A 311      17.144  -1.173  -2.442  1.00 94.94           C
ATOM   1756  C   ILE A 311      17.890  -2.494  -2.269  1.00 94.94           C
ATOM   1757  CB  ILE A 311      17.325  -0.621  -3.868  1.00 94.94           C
ATOM   1758  O   ILE A 311      19.101  -2.542  -2.428  1.00 94.94           O
ATOM   1759  CG1 ILE A 311      16.580   0.719  -4.049  1.00 94.94           C
ATOM   1760  CG2 ILE A 311      16.849  -1.639  -4.915  1.00 94.94           C
ATOM   1761  CD1 ILE A 311      16.854   1.384  -5.399  1.00 94.94           C
ATOM   1762  N   ILE A 312      17.197  -3.591  -1.994  1.00 95.06           N
ATOM   1763  CA  ILE A 312      17.811  -4.917  -1.892  1.00 95.06           C
ATOM   1764  C   ILE A 312      17.676  -5.651  -3.226  1.00 95.06           C
ATOM   1765  CB  ILE A 312      17.228  -5.710  -0.706  1.00 95.06           C
ATOM   1766  O   ILE A 312      16.559  -5.846  -3.705  1.00 95.06           O
ATOM   1767  CG1 ILE A 312      17.465  -4.928   0.608  1.00 95.06           C
ATOM   1768  CG2 ILE A 312      17.869  -7.111  -0.643  1.00 95.06           C
ATOM   1769  CD1 ILE A 312      16.975  -5.648   1.868  1.00 95.06           C
ATOM   1770  N   VAL A 313      18.804  -6.101  -3.782  1.00 94.94           N
ATOM   1771  CA  VAL A 313      18.885  -7.010  -4.941  1.00 94.94           C
ATOM   1772  C   VAL A 313      19.865  -8.130  -4.601  1.00 94.94           C
ATOM   1773  CB  VAL A 313      19.352  -6.292  -6.227  1.00 94.94           C
ATOM   1774  O   VAL A 313      20.995  -7.841  -4.203  1.00 94.94           O
ATOM   1775  CG1 VAL A 313      19.238  -7.228  -7.439  1.00 94.94           C
ATOM   1776  CG2 VAL A 313      18.533  -5.035  -6.535  1.00 94.94           C
ATOM   1777  N   ASP A 314      19.446  -9.390  -4.757  1.00 90.12           N
ATOM   1778  CA  ASP A 314      20.232 -10.581  -4.376  1.00 90.12           C
ATOM   1779  C   ASP A 314      20.761 -10.514  -2.925  1.00 90.12           C
ATOM   1780  CB  ASP A 314      21.358 -10.850  -5.394  1.00 90.12           C
ATOM   1781  O   ASP A 314      21.934 -10.769  -2.666  1.00 90.12           O
ATOM   1782  CG  ASP A 314      20.889 -11.139  -6.819  1.00 90.12           C
ATOM   1783  OD1 ASP A 314      19.886 -11.858  -7.029  1.00 90.12           O
ATOM   1784  OD2 ASP A 314      21.597 -10.743  -7.773  1.00 90.12           O
ATOM   1785  N   ASP A 315      19.905 -10.105  -1.982  1.00 89.19           N
ATOM   1786  CA  ASP A 315      20.223  -9.938  -0.551  1.00 89.19           C
ATOM   1787  C   ASP A 315      21.325  -8.905  -0.232  1.00 89.19           C
ATOM   1788  CB  ASP A 315      20.452 -11.304   0.121  1.00 89.19           C
ATOM   1789  O   ASP A 315      21.819  -8.832   0.895  1.00 89.19           O
ATOM   1790  CG  ASP A 315      19.257 -12.244  -0.053  1.00 89.19           C
ATOM   1791  OD1 ASP A 315      18.108 -11.754   0.080  1.00 89.19           O
ATOM   1792  OD2 ASP A 315      19.494 -13.448  -0.302  1.00 89.19           O
ATOM   1793  N   VAL A 316      21.681  -8.054  -1.198  1.00 92.81           N
ATOM   1794  CA  VAL A 316      22.649  -6.963  -1.031  1.00 92.81           C
ATOM   1795  C   VAL A 316      21.949  -5.616  -1.186  1.00 92.81           C
ATOM   1796  CB  VAL A 316      23.818  -7.112  -2.019  1.00 92.81           C
ATOM   1797  O   VAL A 316      21.197  -5.406  -2.138  1.00 92.81           O
ATOM   1798  CG1 VAL A 316      24.859  -5.997  -1.845  1.00 92.81           C
ATOM   1799  CG2 VAL A 316      24.558  -8.442  -1.834  1.00 92.81           C
ATOM   1800  N   VAL A 317      22.226  -4.692  -0.262  1.00 93.38           N
ATOM   1801  CA  VAL A 317      21.744  -3.304  -0.317  1.00 93.38           C
ATOM   1802  C   VAL A 317      22.460  -2.544  -1.436  1.00 93.38           C
ATOM   1803  CB  VAL A 317      21.928  -2.584   1.032  1.00 93.38           C
ATOM   1804  O   VAL A 317      23.685  -2.594  -1.558  1.00 93.38           O
ATOM   1805  CG1 VAL A 317      21.400  -1.146   0.984  1.00 93.38           C
ATOM   1806  CG2 VAL A 317      21.185  -3.311   2.162  1.00 93.38           C
ATOM   1807  N   ARG A 318      21.681  -1.842  -2.253  1.00 91.75           N
ATOM   1808  CA  ARG A 318      22.076  -1.070  -3.428  1.00 91.75           C
ATOM   1809  C   ARG A 318      21.524   0.345  -3.304  1.00 91.75           C
ATOM   1810  CB  ARG A 318      21.538  -1.726  -4.719  1.00 91.75           C
ATOM   1811  O   ARG A 318      20.409   0.549  -2.824  1.00 91.75           O
ATOM   1812  CG  ARG A 318      21.806  -3.231  -4.866  1.00 91.75           C
ATOM   1813  CD  ARG A 318      23.297  -3.574  -4.851  1.00 91.75           C
ATOM   1814  NE  ARG A 318      23.505  -5.031  -4.914  1.00 91.75           N
ATOM   1815  NH1 ARG A 318      25.733  -5.004  -5.469  1.00 91.75           N
ATOM   1816  NH2 ARG A 318      24.643  -6.910  -5.517  1.00 91.75           N
ATOM   1817  CZ  ARG A 318      24.616  -5.636  -5.279  1.00 91.75           C
ATOM   1818  N   ASP A 319      22.293   1.296  -3.816  1.00 86.38           N
ATOM   1819  CA  ASP A 319      21.952   2.718  -3.723  1.00 86.38           C
ATOM   1820  C   ASP A 319      21.111   3.206  -4.908  1.00 86.38           C
ATOM   1821  CB  ASP A 319      23.251   3.535  -3.635  1.00 86.38           C
ATOM   1822  O   ASP A 319      20.444   4.230  -4.812  1.00 86.38           O
ATOM   1823  CG  ASP A 319      24.160   3.131  -2.470  1.00 86.38           C
ATOM   1824  OD1 ASP A 319      23.636   2.664  -1.436  1.00 86.38           O
ATOM   1825  OD2 ASP A 319      25.392   3.250  -2.652  1.00 86.38           O
ATOM   1826  N   LYS A 320      21.177   2.505  -6.048  1.00 91.06           N
ATOM   1827  CA  LYS A 320      20.634   2.982  -7.322  1.00 91.06           C
ATOM   1828  C   LYS A 320      20.264   1.834  -8.250  1.00 91.06           C
ATOM   1829  CB  LYS A 320      21.694   3.876  -7.985  1.00 91.06           C
ATOM   1830  O   LYS A 320      21.019   0.860  -8.338  1.00 91.06           O
ATOM   1831  CG  LYS A 320      21.119   4.713  -9.130  1.00 91.06           C
ATOM   1832  CD  LYS A 320      22.237   5.397  -9.918  1.00 91.06           C
ATOM   1833  CE  LYS A 320      21.570   6.393 -10.858  1.00 91.06           C
ATOM   1834  NZ  LYS A 320      22.286   6.589 -12.129  1.00 91.06           N
ATOM   1835  N   ILE A 321      19.180   2.005  -9.004  1.00 93.69           N
ATOM   1836  CA  ILE A 321      18.876   1.214 -10.203  1.00 93.69           C
ATOM   1837  C   ILE A 321      18.896   2.131 -11.425  1.00 93.69           C
ATOM   1838  CB  ILE A 321      17.540   0.456 -10.074  1.00 93.69           C
ATOM   1839  O   ILE A 321      18.372   3.243 -11.400  1.00 93.69           O
ATOM   1840  CG1 ILE A 321      17.589  -0.501  -8.864  1.00 93.69           C
ATOM   1841  CG2 ILE A 321      17.256  -0.352 -11.359  1.00 93.69           C
ATOM   1842  CD1 ILE A 321      16.237  -1.155  -8.583  1.00 93.69           C
ATOM   1843  N   SER A 322      19.522   1.700 -12.516  1.00 94.06           N
ATOM   1844  CA  SER A 322      19.554   2.471 -13.760  1.00 94.06           C
ATOM   1845  C   SER A 322      19.375   1.596 -14.987  1.00 94.06           C
ATOM   1846  CB  SER A 322      20.851   3.274 -13.869  1.00 94.06           C
ATOM   1847  O   SER A 322      19.777   0.436 -15.006  1.00 94.06           O
ATOM   1848  OG  SER A 322      20.919   4.180 -12.784  1.00 94.06           O
ATOM   1849  N   ILE A 323      18.796   2.180 -16.030  1.00 91.88           N
ATOM   1850  CA  ILE A 323      18.694   1.569 -17.353  1.00 91.88           C
ATOM   1851  C   ILE A 323      19.667   2.294 -18.272  1.00 91.88           C
ATOM   1852  CB  ILE A 323      17.246   1.605 -17.881  1.00 91.88           C
ATOM   1853  O   ILE A 323      19.577   3.510 -18.446  1.00 91.88           O
ATOM   1854  CG1 ILE A 323      16.312   0.849 -16.909  1.00 91.88           C
ATOM   1855  CG2 ILE A 323      17.187   0.994 -19.296  1.00 91.88           C
ATOM   1856  CD1 ILE A 323      14.840   0.893 -17.321  1.00 91.88           C
ATOM   1857  N   THR A 324      20.588   1.549 -18.872  1.00 93.25           N
ATOM   1858  CA  THR A 324      21.598   2.065 -19.793  1.00 93.25           C
ATOM   1859  C   THR A 324      21.434   1.435 -21.168  1.00 93.25           C
ATOM   1860  CB  THR A 324      23.020   1.866 -19.252  1.00 93.25           C
ATOM   1861  O   THR A 324      21.330   0.220 -21.310  1.00 93.25           O
ATOM   1862  CG2 THR A 324      24.054   2.621 -20.088  1.00 93.25           C
ATOM   1863  OG1 THR A 324      23.128   2.372 -17.936  1.00 93.25           O
ATOM   1864  N   ILE A 325      21.429   2.266 -22.205  1.00 90.12           N
ATOM   1865  CA  ILE A 325      21.388   1.834 -23.602  1.00 90.12           C
ATOM   1866  C   ILE A 325      22.781   2.037 -24.193  1.00 90.12           C
ATOM   1867  CB  ILE A 325      20.293   2.582 -24.385  1.00 90.12           C
ATOM   1868  O   ILE A 325      23.311   3.153 -24.190  1.00 90.12           O
ATOM   1869  CG1 ILE A 325      18.912   2.430 -23.710  1.00 90.12           C
ATOM   1870  CG2 ILE A 325      20.236   2.065 -25.838  1.00 90.12           C
ATOM   1871  CD1 ILE A 325      17.878   3.416 -24.247  1.00 90.12           C
ATOM   1872  N   HIS A 326      23.364   0.957 -24.704  1.00 92.25           N
ATOM   1873  CA  HIS A 326      24.691   0.917 -25.306  1.00 92.25           C
ATOM   1874  C   HIS A 326      24.589   0.709 -26.825  1.00 92.25           C
ATOM   1875  CB  HIS A 326      25.523  -0.197 -24.665  1.00 92.25           C
ATOM   1876  O   HIS A 326      24.313  -0.412 -27.269  1.00 92.25           O
ATOM   1877  CG  HIS A 326      25.677  -0.082 -23.177  1.00 92.25           C
ATOM   1878  CD2 HIS A 326      24.971  -0.771 -22.230  1.00 92.25           C
ATOM   1879  ND1 HIS A 326      26.571   0.727 -22.515  1.00 92.25           N
ATOM   1880  CE1 HIS A 326      26.427   0.512 -21.198  1.00 92.25           C
ATOM   1881  NE2 HIS A 326      25.457  -0.383 -20.985  1.00 92.25           N
ATOM   1882  N   PRO A 327      24.818   1.758 -27.631  1.00 89.50           N
ATOM   1883  CA  PRO A 327      24.972   1.629 -29.074  1.00 89.50           C
ATOM   1884  C   PRO A 327      26.420   1.290 -29.459  1.00 89.50           C
ATOM   1885  CB  PRO A 327      24.551   2.990 -29.626  1.00 89.50           C
ATOM   1886  O   PRO A 327      27.365   1.895 -28.954  1.00 89.50           O
ATOM   1887  CG  PRO A 327      24.990   3.961 -28.528  1.00 89.50           C
ATOM   1888  CD  PRO A 327      24.809   3.164 -27.241  1.00 89.50           C
ATOM   1889  N   ASP A 328      26.612   0.380 -30.413  1.00 87.00           N
ATOM   1890  CA  ASP A 328      27.932   0.130 -30.999  1.00 87.00           C
ATOM   1891  C   ASP A 328      28.394   1.343 -31.826  1.00 87.00           C
ATOM   1892  CB  ASP A 328      27.935  -1.164 -31.830  1.00 87.00           C
ATOM   1893  O   ASP A 328      27.642   1.875 -32.652  1.00 87.00           O
ATOM   1894  CG  ASP A 328      29.353  -1.590 -32.245  1.00 87.00           C
ATOM   1895  OD1 ASP A 328      30.323  -1.036 -31.677  1.00 87.00           O
ATOM   1896  OD2 ASP A 328      29.459  -2.476 -33.117  1.00 87.00           O
ATOM   1897  N   GLY A 329      29.629   1.794 -31.607  1.00 80.50           N
ATOM   1898  CA  GLY A 329      30.220   2.964 -32.265  1.00 80.50           C
ATOM   1899  C   GLY A 329      29.722   4.337 -31.781  1.00 80.50           C
ATOM   1900  O   GLY A 329      30.134   5.347 -32.348  1.00 80.50           O
ATOM   1901  N   ALA A 330      28.871   4.415 -30.749  1.00 82.19           N
ATOM   1902  CA  ALA A 330      28.370   5.683 -30.203  1.00 82.19           C
ATOM   1903  C   ALA A 330      28.344   5.713 -28.659  1.00 82.19           C
ATOM   1904  CB  ALA A 330      27.009   5.992 -30.845  1.00 82.19           C
ATOM   1905  O   ALA A 330      28.640   4.732 -27.983  1.00 82.19           O
ATOM   1906  N   GLU A 331      28.035   6.878 -28.085  1.00 83.38           N
ATOM   1907  CA  GLU A 331      27.996   7.077 -26.631  1.00 83.38           C
ATOM   1908  C   GLU A 331      26.747   6.432 -26.008  1.00 83.38           C
ATOM   1909  CB  GLU A 331      28.036   8.583 -26.326  1.00 83.38           C
ATOM   1910  O   GLU A 331      25.634   6.615 -26.503  1.00 83.38           O
ATOM   1911  CG  GLU A 331      28.400   8.917 -24.868  1.00 83.38           C
ATOM   1912  CD  GLU A 331      27.972  10.341 -24.472  1.00 83.38           C
ATOM   1913  OE1 GLU A 331      27.783  10.599 -23.265  1.00 83.38           O
ATOM   1914  OE2 GLU A 331      27.612  11.165 -25.348  1.00 83.38           O
ATOM   1915  N   SER A 332      26.921   5.727 -24.889  1.00 90.62           N
ATOM   1916  CA  SER A 332      25.811   5.164 -24.112  1.00 90.62           C
ATOM   1917  C   SER A 332      25.029   6.246 -23.362  1.00 90.62           C
ATOM   1918  CB  SER A 332      26.325   4.102 -23.136  1.00 90.62           C
ATOM   1919  O   SER A 332      25.576   7.294 -23.010  1.00 90.62           O
ATOM   1920  OG  SER A 332      27.155   3.183 -23.827  1.00 90.62           O
ATOM   1921  N   LYS A 333      23.747   5.992 -23.084  1.00 87.25           N
ATOM   1922  CA  LYS A 333      22.909   6.867 -22.247  1.00 87.25           C
ATOM   1923  C   LYS A 333      22.265   6.067 -21.131  1.00 87.25           C
ATOM   1924  CB  LYS A 333      21.856   7.614 -23.088  1.00 87.25           C
ATOM   1925  O   LYS A 333      21.794   4.963 -21.375  1.00 87.25           O
ATOM   1926  CG  LYS A 333      22.448   8.555 -24.154  1.00 87.25           C
ATOM   1927  CD  LYS A 333      23.216   9.735 -23.532  1.00 87.25           C
ATOM   1928  CE  LYS A 333      24.052  10.465 -24.586  1.00 87.25           C
ATOM   1929  NZ  LYS A 333      25.140  11.264 -23.962  1.00 87.25           N
ATOM   1930  N   SER A 334      22.273   6.632 -19.927  1.00 90.56           N
ATOM   1931  CA  SER A 334      21.785   5.995 -18.705  1.00 90.56           C
ATOM   1932  C   SER A 334      20.711   6.859 -18.057  1.00 90.56           C
ATOM   1933  CB  SER A 334      22.945   5.751 -17.737  1.00 90.56           C
ATOM   1934  O   SER A 334      20.847   8.084 -18.029  1.00 90.56           O
ATOM   1935  OG  SER A 334      22.552   4.885 -16.697  1.00 90.56           O
ATOM   1936  N   VAL A 335      19.661   6.219 -17.552  1.00 87.50           N
ATOM   1937  CA  VAL A 335      18.543   6.847 -16.846  1.00 87.50           C
ATOM   1938  C   VAL A 335      18.400   6.188 -15.481  1.00 87.50           C
ATOM   1939  CB  VAL A 335      17.235   6.754 -17.654  1.00 87.50           C
ATOM   1940  O   VAL A 335      18.399   4.962 -15.380  1.00 87.50           O
ATOM   1941  CG1 VAL A 335      16.112   7.522 -16.950  1.00 87.50           C
ATOM   1942  CG2 VAL A 335      17.406   7.352 -19.058  1.00 87.50           C
ATOM   1943  N   ASP A 336      18.320   7.006 -14.437  1.00 90.50           N
ATOM   1944  CA  ASP A 336      18.028   6.557 -13.077  1.00 90.50           C
ATOM   1945  C   ASP A 336      16.524   6.325 -12.927  1.00 90.50           C
ATOM   1946  CB  ASP A 336      18.521   7.621 -12.087  1.00 90.50           C
ATOM   1947  O   ASP A 336      15.739   7.168 -13.351  1.00 90.50           O
ATOM   1948  CG  ASP A 336      18.548   7.140 -10.636  1.00 90.50           C
ATOM   1949  OD1 ASP A 336      17.996   6.058 -10.342  1.00 90.50           O
ATOM   1950  OD2 ASP A 336      19.310   7.755  -9.866  1.00 90.50           O
ATOM   1951  N   ILE A 337      16.138   5.189 -12.347  1.00 89.31           N
ATOM   1952  CA  ILE A 337      14.733   4.834 -12.101  1.00 89.31           C
ATOM   1953  C   ILE A 337      14.437   4.638 -10.609  1.00 89.31           C
ATOM   1954  CB  ILE A 337      14.297   3.633 -12.968  1.00 89.31           C
ATOM   1955  O   ILE A 337      13.443   4.021 -10.239  1.00 89.31           O
ATOM   1956  CG1 ILE A 337      14.969   2.312 -12.536  1.00 89.31           C
ATOM   1957  CG2 ILE A 337      14.585   3.908 -14.456  1.00 89.31           C
ATOM   1958  CD1 ILE A 337      14.359   1.095 -13.239  1.00 89.31           C
ATOM   1959  N   THR A 338      15.329   5.112  -9.742  1.00 89.94           N
ATOM   1960  CA  THR A 338      15.231   4.929  -8.289  1.00 89.94           C
ATOM   1961  C   THR A 338      14.062   5.714  -7.681  1.00 89.94           C
ATOM   1962  CB  THR A 338      16.564   5.337  -7.642  1.00 89.94           C
ATOM   1963  O   THR A 338      13.380   5.203  -6.792  1.00 89.94           O
ATOM   1964  CG2 THR A 338      16.568   5.176  -6.123  1.00 89.94           C
ATOM   1965  OG1 THR A 338      17.617   4.577  -8.209  1.00 89.94           O
ATOM   1966  N   GLU A 339      13.803   6.927  -8.177  1.00 87.44           N
ATOM   1967  CA  GLU A 339      12.748   7.827  -7.677  1.00 87.44           C
ATOM   1968  C   GLU A 339      11.349   7.215  -7.833  1.00 87.44           C
ATOM   1969  CB  GLU A 339      12.906   9.184  -8.380  1.00 87.44           C
ATOM   1970  O   GLU A 339      10.606   7.139  -6.859  1.00 87.44           O
ATOM   1971  CG  GLU A 339      12.094  10.323  -7.739  1.00 87.44           C
ATOM   1972  CD  GLU A 339      12.598  11.725  -8.153  1.00 87.44           C
ATOM   1973  OE1 GLU A 339      12.182  12.722  -7.516  1.00 87.44           O
ATOM   1974  OE2 GLU A 339      13.516  11.818  -9.009  1.00 87.44           O
ATOM   1975  N   LEU A 340      11.088   6.571  -8.973  1.00 88.31           N
ATOM   1976  CA  LEU A 340       9.871   5.799  -9.240  1.00 88.31           C
ATOM   1977  C   LEU A 340       9.519   4.788  -8.132  1.00 88.31           C
ATOM   1978  CB  LEU A 340      10.102   5.077 -10.578  1.00 88.31           C
ATOM   1979  O   LEU A 340       8.351   4.624  -7.778  1.00 88.31           O
ATOM   1980  CG  LEU A 340       9.023   4.060 -10.974  1.00 88.31           C
ATOM   1981  CD1 LEU A 340       7.699   4.753 -11.280  1.00 88.31           C
ATOM   1982  CD2 LEU A 340       9.513   3.272 -12.193  1.00 88.31           C
ATOM   1983  N   MET A 341      10.514   4.077  -7.582  1.00 91.50           N
ATOM   1984  CA  MET A 341      10.263   3.142  -6.476  1.00 91.50           C
ATOM   1985  C   MET A 341       9.863   3.875  -5.197  1.00 91.50           C
ATOM   1986  CB  MET A 341      11.495   2.285  -6.155  1.00 91.50           C
ATOM   1987  O   MET A 341       9.088   3.342  -4.410  1.00 91.50           O
ATOM   1988  CG  MET A 341      11.898   1.320  -7.268  1.00 91.50           C
ATOM   1989  SD  MET A 341      13.188   0.141  -6.756  1.00 91.50           S
ATOM   1990  CE  MET A 341      12.213  -1.033  -5.779  1.00 91.50           C
ATOM   1991  N   THR A 342      10.412   5.065  -4.970  1.00 89.94           N
ATOM   1992  CA  THR A 342      10.142   5.867  -3.773  1.00 89.94           C
ATOM   1993  C   THR A 342       8.730   6.445  -3.820  1.00 89.94           C
ATOM   1994  CB  THR A 342      11.193   6.975  -3.615  1.00 89.94           C
ATOM   1995  O   THR A 342       7.998   6.321  -2.839  1.00 89.94           O
ATOM   1996  CG2 THR A 342      11.051   7.719  -2.290  1.00 89.94           C
ATOM   1997  OG1 THR A 342      12.486   6.394  -3.630  1.00 89.94           O
ATOM   1998  N   ASP A 343       8.307   6.964  -4.971  1.00 87.75           N
ATOM   1999  CA  ASP A 343       6.972   7.550  -5.141  1.00 87.75           C
ATOM   2000  C   ASP A 343       5.871   6.486  -5.086  1.00 87.75           C
ATOM   2001  CB  ASP A 343       6.918   8.307  -6.473  1.00 87.75           C
ATOM   2002  O   ASP A 343       4.834   6.662  -4.440  1.00 87.75           O
ATOM   2003  CG  ASP A 343       7.825   9.539  -6.502  1.00 87.75           C
ATOM   2004  OD1 ASP A 343       8.314   9.948  -5.425  1.00 87.75           O
ATOM   2005  OD2 ASP A 343       8.001  10.064  -7.616  1.00 87.75           O
ATOM   2006  N   TYR A 344       6.115   5.317  -5.687  1.00 92.19           N
ATOM   2007  CA  TYR A 344       5.195   4.187  -5.566  1.00 92.19           C
ATOM   2008  C   TYR A 344       5.106   3.676  -4.115  1.00 92.19           C
ATOM   2009  CB  TYR A 344       5.619   3.087  -6.543  1.00 92.19           C
ATOM   2010  O   TYR A 344       4.035   3.268  -3.656  1.00 92.19           O
ATOM   2011  CG  TYR A 344       4.579   1.998  -6.709  1.00 92.19           C
ATOM   2012  CD1 TYR A 344       4.537   0.911  -5.815  1.00 92.19           C
ATOM   2013  CD2 TYR A 344       3.626   2.095  -7.741  1.00 92.19           C
ATOM   2014  CE1 TYR A 344       3.569  -0.097  -5.970  1.00 92.19           C
ATOM   2015  CE2 TYR A 344       2.647   1.096  -7.894  1.00 92.19           C
ATOM   2016  OH  TYR A 344       1.689  -0.977  -7.160  1.00 92.19           O
ATOM   2017  CZ  TYR A 344       2.625  -0.005  -7.014  1.00 92.19           C
ATOM   2018  N   ASP A 345       6.205   3.741  -3.358  1.00 93.81           N
ATOM   2019  CA  ASP A 345       6.225   3.388  -1.937  1.00 93.81           C
ATOM   2020  C   ASP A 345       5.442   4.372  -1.067  1.00 93.81           C
ATOM   2021  CB  ASP A 345       7.678   3.259  -1.466  1.00 93.81           C
ATOM   2022  O   ASP A 345       4.803   3.960  -0.096  1.00 93.81           O
ATOM   2023  CG  ASP A 345       7.803   2.559  -0.118  1.00 93.81           C
ATOM   2024  OD1 ASP A 345       7.441   1.359  -0.060  1.00 93.81           O
ATOM   2025  OD2 ASP A 345       8.308   3.189   0.846  1.00 93.81           O
ATOM   2026  N   GLU A 346       5.425   5.656  -1.421  1.00 90.69           N
ATOM   2027  CA  GLU A 346       4.579   6.652  -0.764  1.00 90.69           C
ATOM   2028  C   GLU A 346       3.086   6.356  -0.968  1.00 90.69           C
ATOM   2029  CB  GLU A 346       4.946   8.055  -1.259  1.00 90.69           C
ATOM   2030  O   GLU A 346       2.310   6.362  -0.003  1.00 90.69           O
ATOM   2031  CG  GLU A 346       4.287   9.101  -0.355  1.00 90.69           C
ATOM   2032  CD  GLU A 346       4.566  10.533  -0.809  1.00 90.69           C
ATOM   2033  OE1 GLU A 346       3.596  11.323  -0.779  1.00 90.69           O
ATOM   2034  OE2 GLU A 346       5.734  10.835  -1.121  1.00 90.69           O
ATOM   2035  N   LEU A 347       2.683   6.006  -2.194  1.00 90.81           N
ATOM   2036  CA  LEU A 347       1.317   5.566  -2.484  1.00 90.81           C
ATOM   2037  C   LEU A 347       0.958   4.299  -1.688  1.00 90.81           C
ATOM   2038  CB  LEU A 347       1.165   5.366  -4.003  1.00 90.81           C
ATOM   2039  O   LEU A 347      -0.084   4.251  -1.028  1.00 90.81           O
ATOM   2040  CG  LEU A 347      -0.221   4.846  -4.431  1.00 90.81           C
ATOM   2041  CD1 LEU A 347      -1.350   5.798  -4.034  1.00 90.81           C
ATOM   2042  CD2 LEU A 347      -0.254   4.655  -5.947  1.00 90.81           C
ATOM   2043  N   LEU A 348       1.838   3.291  -1.680  1.00 94.25           N
ATOM   2044  CA  LEU A 348       1.638   2.053  -0.920  1.00 94.25           C
ATOM   2045  C   LEU A 348       1.496   2.311   0.590  1.00 94.25           C
ATOM   2046  CB  LEU A 348       2.812   1.100  -1.211  1.00 94.25           C
ATOM   2047  O   LEU A 348       0.629   1.719   1.242  1.00 94.25           O
ATOM   2048  CG  LEU A 348       2.764  -0.225  -0.427  1.00 94.25           C
ATOM   2049  CD1 LEU A 348       1.544  -1.076  -0.789  1.00 94.25           C
ATOM   2050  CD2 LEU A 348       4.032  -1.035  -0.694  1.00 94.25           C
ATOM   2051  N   LYS A 349       2.331   3.188   1.164  1.00 92.56           N
ATOM   2052  CA  LYS A 349       2.234   3.599   2.575  1.00 92.56           C
ATOM   2053  C   LYS A 349       0.905   4.277   2.863  1.00 92.56           C
ATOM   2054  CB  LYS A 349       3.365   4.573   2.925  1.00 92.56           C
ATOM   2055  O   LYS A 349       0.271   3.960   3.866  1.00 92.56           O
ATOM   2056  CG  LYS A 349       4.698   3.862   3.162  1.00 92.56           C
ATOM   2057  CD  LYS A 349       5.808   4.913   3.233  1.00 92.56           C
ATOM   2058  CE  LYS A 349       7.163   4.223   3.362  1.00 92.56           C
ATOM   2059  NZ  LYS A 349       8.228   5.036   2.737  1.00 92.56           N
ATOM   2060  N   THR A 350       0.472   5.163   1.977  1.00 89.88           N
ATOM   2061  CA  THR A 350      -0.786   5.891   2.127  1.00 89.88           C
ATOM   2062  C   THR A 350      -1.983   4.943   2.127  1.00 89.88           C
ATOM   2063  CB  THR A 350      -0.900   6.950   1.032  1.00 89.88           C
ATOM   2064  O   THR A 350      -2.801   4.978   3.046  1.00 89.88           O
ATOM   2065  CG2 THR A 350      -2.201   7.717   1.184  1.00 89.88           C
ATOM   2066  OG1 THR A 350       0.168   7.854   1.175  1.00 89.88           O
ATOM   2067  N   ILE A 351      -2.023   3.999   1.184  1.00 92.62           N
ATOM   2068  CA  ILE A 351      -3.049   2.951   1.141  1.00 92.62           C
ATOM   2069  C   ILE A 351      -3.017   2.090   2.411  1.00 92.62           C
ATOM   2070  CB  ILE A 351      -2.881   2.124  -0.152  1.00 92.62           C
ATOM   2071  O   ILE A 351      -4.065   1.799   2.986  1.00 92.62           O
ATOM   2072  CG1 ILE A 351      -3.302   3.003  -1.351  1.00 92.62           C
ATOM   2073  CG2 ILE A 351      -3.701   0.821  -0.116  1.00 92.62           C
ATOM   2074  CD1 ILE A 351      -3.003   2.381  -2.711  1.00 92.62           C
ATOM   2075  N   ARG A 352      -1.829   1.723   2.912  1.00 92.31           N
ATOM   2076  CA  ARG A 352      -1.689   0.975   4.175  1.00 92.31           C
ATOM   2077  C   ARG A 352      -2.249   1.733   5.380  1.00 92.31           C
ATOM   2078  CB  ARG A 352      -0.214   0.624   4.392  1.00 92.31           C
ATOM   2079  O   ARG A 352      -2.856   1.113   6.258  1.00 92.31           O
ATOM   2080  CG  ARG A 352      -0.002  -0.235   5.652  1.00 92.31           C
ATOM   2081  CD  ARG A 352       1.482  -0.498   5.908  1.00 92.31           C
ATOM   2082  NE  ARG A 352       2.083  -1.193   4.764  1.00 92.31           N
ATOM   2083  NH1 ARG A 352       4.266  -1.303   5.483  1.00 92.31           N
ATOM   2084  NH2 ARG A 352       3.676  -2.047   3.457  1.00 92.31           N
ATOM   2085  CZ  ARG A 352       3.344  -1.510   4.586  1.00 92.31           C
ATOM   2086  N   VAL A 353      -2.047   3.049   5.444  1.00 89.62           N
ATOM   2087  CA  VAL A 353      -2.629   3.890   6.499  1.00 89.62           C
ATOM   2088  C   VAL A 353      -4.152   3.856   6.408  1.00 89.62           C
ATOM   2089  CB  VAL A 353      -2.080   5.329   6.445  1.00 89.62           C
ATOM   2090  O   VAL A 353      -4.804   3.609   7.420  1.00 89.62           O
ATOM   2091  CG1 VAL A 353      -2.845   6.279   7.378  1.00 89.62           C
ATOM   2092  CG2 VAL A 353      -0.608   5.351   6.876  1.00 89.62           C
ATOM   2093  N   SER A 354      -4.723   4.009   5.212  1.00 91.44           N
ATOM   2094  CA  SER A 354      -6.173   3.930   5.000  1.00 91.44           C
ATOM   2095  C   SER A 354      -6.758   2.566   5.389  1.00 91.44           C
ATOM   2096  CB  SER A 354      -6.498   4.226   3.538  1.00 91.44           C
ATOM   2097  O   SER A 354      -7.782   2.523   6.066  1.00 91.44           O
ATOM   2098  OG  SER A 354      -5.982   5.476   3.151  1.00 91.44           O
ATOM   2099  N   ILE A 355      -6.082   1.462   5.034  1.00 92.56           N
ATOM   2100  CA  ILE A 355      -6.454   0.092   5.438  1.00 92.56           C
ATOM   2101  C   ILE A 355      -6.520  -0.010   6.967  1.00 92.56           C
ATOM   2102  CB  ILE A 355      -5.446  -0.930   4.844  1.00 92.56           C
ATOM   2103  O   ILE A 355      -7.503  -0.496   7.524  1.00 92.56           O
ATOM   2104  CG1 ILE A 355      -5.677  -1.095   3.329  1.00 92.56           C
ATOM   2105  CG2 ILE A 355      -5.529  -2.306   5.526  1.00 92.56           C
ATOM   2106  CD1 ILE A 355      -4.566  -1.833   2.574  1.00 92.56           C
ATOM   2107  N   THR A 356      -5.484   0.483   7.650  1.00 90.50           N
ATOM   2108  CA  THR A 356      -5.416   0.473   9.119  1.00 90.50           C
ATOM   2109  C   THR A 356      -6.533   1.317   9.736  1.00 90.50           C
ATOM   2110  CB  THR A 356      -4.050   0.974   9.612  1.00 90.50           C
ATOM   2111  O   THR A 356      -7.204   0.854  10.653  1.00 90.50           O
ATOM   2112  CG2 THR A 356      -3.924   0.891  11.134  1.00 90.50           C
ATOM   2113  OG1 THR A 356      -3.004   0.215   9.037  1.00 90.50           O
ATOM   2114  N   LYS A 357      -6.779   2.528   9.221  1.00 88.56           N
ATOM   2115  CA  LYS A 357      -7.842   3.417   9.717  1.00 88.56           C
ATOM   2116  C   LYS A 357      -9.229   2.789   9.585  1.00 88.56           C
ATOM   2117  CB  LYS A 357      -7.812   4.761   8.974  1.00 88.56           C
ATOM   2118  O   LYS A 357      -9.975   2.762  10.560  1.00 88.56           O
ATOM   2119  CG  LYS A 357      -6.691   5.694   9.454  1.00 88.56           C
ATOM   2120  CD  LYS A 357      -6.871   7.075   8.807  1.00 88.56           C
ATOM   2121  CE  LYS A 357      -5.978   8.128   9.471  1.00 88.56           C
ATOM   2122  NZ  LYS A 357      -6.681   9.435   9.541  1.00 88.56           N
ATOM   2123  N   ALA A 358      -9.551   2.248   8.410  1.00 91.25           N
ATOM   2124  CA  ALA A 358     -10.827   1.578   8.178  1.00 91.25           C
ATOM   2125  C   ALA A 358     -10.990   0.342   9.071  1.00 91.25           C
ATOM   2126  CB  ALA A 358     -10.944   1.240   6.691  1.00 91.25           C
ATOM   2127  O   ALA A 358     -12.044   0.169   9.676  1.00 91.25           O
ATOM   2128  N   SER A 359      -9.932  -0.465   9.225  1.00 92.00           N
ATOM   2129  CA  SER A 359      -9.935  -1.606  10.145  1.00 92.00           C
ATOM   2130  C   SER A 359     -10.185  -1.187  11.591  1.00 92.00           C
ATOM   2131  CB  SER A 359      -8.592  -2.335  10.099  1.00 92.00           C
ATOM   2132  O   SER A 359     -10.960  -1.837  12.285  1.00 92.00           O
ATOM   2133  OG  SER A 359      -8.633  -3.482  10.925  1.00 92.00           O
ATOM   2134  N   ASN A 360      -9.525  -0.131  12.067  1.00 88.25           N
ATOM   2135  CA  ASN A 360      -9.657   0.316  13.452  1.00 88.25           C
ATOM   2136  C   ASN A 360     -11.072   0.829  13.729  1.00 88.25           C
ATOM   2137  CB  ASN A 360      -8.598   1.383  13.754  1.00 88.25           C
ATOM   2138  O   ASN A 360     -11.690   0.392  14.692  1.00 88.25           O
ATOM   2139  CG  ASN A 360      -7.185   0.834  13.835  1.00 88.25           C
ATOM   2140  ND2 ASN A 360      -6.217   1.704  14.003  1.00 88.25           N
ATOM   2141  OD1 ASN A 360      -6.914  -0.355  13.771  1.00 88.25           O
ATOM   2142  N   ALA A 361     -11.622   1.665  12.845  1.00 88.25           N
ATOM   2143  CA  ALA A 361     -12.994   2.152  12.963  1.00 88.25           C
ATOM   2144  C   ALA A 361     -14.025   1.007  12.941  1.00 88.25           C
ATOM   2145  CB  ALA A 361     -13.235   3.124  11.810  1.00 88.25           C
ATOM   2146  O   ALA A 361     -14.940   0.961  13.766  1.00 88.25           O
ATOM   2147  N   ALA A 362     -13.844   0.043  12.035  1.00 89.81           N
ATOM   2148  CA  ALA A 362     -14.690  -1.140  11.925  1.00 89.81           C
ATOM   2149  C   ALA A 362     -14.625  -2.039  13.173  1.00 89.81           C
ATOM   2150  CB  ALA A 362     -14.263  -1.885  10.664  1.00 89.81           C
ATOM   2151  O   ALA A 362     -15.653  -2.573  13.596  1.00 89.81           O
ATOM   2152  N   ALA A 363     -13.444  -2.171  13.780  1.00 89.88           N
ATOM   2153  CA  ALA A 363     -13.247  -2.881  15.039  1.00 89.88           C
ATOM   2154  C   ALA A 363     -13.865  -2.120  16.225  1.00 89.88           C
ATOM   2155  CB  ALA A 363     -11.742  -3.086  15.235  1.00 89.88           C
ATOM   2156  O   ALA A 363     -14.461  -2.722  17.114  1.00 89.88           O
ATOM   2157  N   THR A 364     -13.773  -0.788  16.231  1.00 85.75           N
ATOM   2158  CA  THR A 364     -14.404   0.068  17.241  1.00 85.75           C
ATOM   2159  C   THR A 364     -15.921  -0.105  17.254  1.00 85.75           C
ATOM   2160  CB  THR A 364     -14.028   1.540  17.013  1.00 85.75           C
ATOM   2161  O   THR A 364     -16.490  -0.350  18.316  1.00 85.75           O
ATOM   2162  CG2 THR A 364     -14.791   2.483  17.928  1.00 85.75           C
ATOM   2163  OG1 THR A 364     -12.665   1.742  17.289  1.00 85.75           O
ATOM   2164  N   VAL A 365     -16.595  -0.032  16.098  1.00 85.44           N
ATOM   2165  CA  VAL A 365     -18.054  -0.245  16.060  1.00 85.44           C
ATOM   2166  C   VAL A 365     -18.433  -1.677  16.442  1.00 85.44           C
ATOM   2167  CB  VAL A 365     -18.704   0.160  14.724  1.00 85.44           C
ATOM   2168  O   VAL A 365     -19.427  -1.863  17.138  1.00 85.44           O
ATOM   2169  CG1 VAL A 365     -18.479   1.647  14.432  1.00 85.44           C
ATOM   2170  CG2 VAL A 365     -18.224  -0.648  13.518  1.00 85.44           C
ATOM   2171  N   TRP A 366     -17.617  -2.674  16.074  1.00 86.88           N
ATOM   2172  CA  TRP A 366     -17.819  -4.068  16.482  1.00 86.88           C
ATOM   2173  C   TRP A 366     -17.794  -4.225  18.006  1.00 86.88           C
ATOM   2174  CB  TRP A 366     -16.762  -4.961  15.824  1.00 86.88           C
ATOM   2175  O   TRP A 366     -18.702  -4.822  18.577  1.00 86.88           O
ATOM   2176  CG  TRP A 366     -17.012  -6.427  15.975  1.00 86.88           C
ATOM   2177  CD1 TRP A 366     -16.903  -7.144  17.118  1.00 86.88           C
ATOM   2178  CD2 TRP A 366     -17.462  -7.371  14.959  1.00 86.88           C
ATOM   2179  CE2 TRP A 366     -17.577  -8.661  15.561  1.00 86.88           C
ATOM   2180  CE3 TRP A 366     -17.812  -7.258  13.595  1.00 86.88           C
ATOM   2181  NE1 TRP A 366     -17.265  -8.454  16.887  1.00 86.88           N
ATOM   2182  CH2 TRP A 366     -18.276  -9.652  13.466  1.00 86.88           C
ATOM   2183  CZ2 TRP A 366     -17.974  -9.788  14.832  1.00 86.88           C
ATOM   2184  CZ3 TRP A 366     -18.218  -8.384  12.858  1.00 86.88           C
ATOM   2185  N   ASN A 367     -16.812  -3.620  18.680  1.00 82.88           N
ATOM   2186  CA  ASN A 367     -16.724  -3.642  20.141  1.00 82.88           C
ATOM   2187  C   ASN A 367     -17.940  -2.978  20.808  1.00 82.88           C
ATOM   2188  CB  ASN A 367     -15.444  -2.917  20.580  1.00 82.88           C
ATOM   2189  O   ASN A 367     -18.424  -3.455  21.836  1.00 82.88           O
ATOM   2190  CG  ASN A 367     -14.155  -3.649  20.267  1.00 82.88           C
ATOM   2191  ND2 ASN A 367     -13.047  -2.988  20.510  1.00 82.88           N
ATOM   2192  OD1 ASN A 367     -14.103  -4.795  19.859  1.00 82.88           O
ATOM   2193  N   ILE A 368     -18.456  -1.890  20.223  1.00 77.56           N
ATOM   2194  CA  ILE A 368     -19.683  -1.242  20.708  1.00 77.56           C
ATOM   2195  C   ILE A 368     -20.874  -2.198  20.564  1.00 77.56           C
ATOM   2196  CB  ILE A 368     -19.923   0.115  20.002  1.00 77.56           C
ATOM   2197  O   ILE A 368     -21.668  -2.312  21.497  1.00 77.56           O
ATOM   2198  CG1 ILE A 368     -18.804   1.113  20.378  1.00 77.56           C
ATOM   2199  CG2 ILE A 368     -21.296   0.699  20.391  1.00 77.56           C
ATOM   2200  CD1 ILE A 368     -18.750   2.394  19.534  1.00 77.56           C
ATOM   2201  N   PHE A 369     -20.983  -2.922  19.446  1.00 83.44           N
ATOM   2202  CA  PHE A 369     -22.034  -3.925  19.241  1.00 83.44           C
ATOM   2203  C   PHE A 369     -21.934  -5.084  20.237  1.00 83.44           C
ATOM   2204  CB  PHE A 369     -21.997  -4.456  17.802  1.00 83.44           C
ATOM   2205  O   PHE A 369     -22.951  -5.483  20.802  1.00 83.44           O
ATOM   2206  CG  PHE A 369     -22.093  -3.431  16.688  1.00 83.44           C
ATOM   2207  CD1 PHE A 369     -22.810  -2.229  16.860  1.00 83.44           C
ATOM   2208  CD2 PHE A 369     -21.481  -3.702  15.450  1.00 83.44           C
ATOM   2209  CE1 PHE A 369     -22.914  -1.313  15.802  1.00 83.44           C
ATOM   2210  CE2 PHE A 369     -21.553  -2.764  14.406  1.00 83.44           C
ATOM   2211  CZ  PHE A 369     -22.274  -1.572  14.580  1.00 83.44           C
ATOM   2212  N   ASP A 370     -20.724  -5.573  20.526  1.00 80.62           N
ATOM   2213  CA  ASP A 370     -20.497  -6.624  21.526  1.00 80.62           C
ATOM   2214  C   ASP A 370     -20.985  -6.201  22.918  1.00 80.62           C
ATOM   2215  CB  ASP A 370     -19.004  -6.998  21.587  1.00 80.62           C
ATOM   2216  O   ASP A 370     -21.650  -6.974  23.612  1.00 80.62           O
ATOM   2217  CG  ASP A 370     -18.528  -7.869  20.421  1.00 80.62           C
ATOM   2218  OD1 ASP A 370     -19.390  -8.440  19.716  1.00 80.62           O
ATOM   2219  OD2 ASP A 370     -17.295  -8.001  20.264  1.00 80.62           O
ATOM   2220  N   LYS A 371     -20.710  -4.951  23.313  1.00 78.31           N
ATOM   2221  CA  LYS A 371     -21.151  -4.390  24.600  1.00 78.31           C
ATOM   2222  C   LYS A 371     -22.652  -4.097  24.632  1.00 78.31           C
ATOM   2223  CB  LYS A 371     -20.340  -3.125  24.914  1.00 78.31           C
ATOM   2224  O   LYS A 371     -23.290  -4.315  25.660  1.00 78.31           O
ATOM   2225  CG  LYS A 371     -18.876  -3.447  25.249  1.00 78.31           C
ATOM   2226  CD  LYS A 371     -18.070  -2.159  25.460  1.00 78.31           C
ATOM   2227  CE  LYS A 371     -16.602  -2.498  25.741  1.00 78.31           C
ATOM   2228  NZ  LYS A 371     -15.772  -1.275  25.833  1.00 78.31           N
ATOM   2229  N   ALA A 372     -23.218  -3.611  23.528  1.00 72.00           N
ATOM   2230  CA  ALA A 372     -24.649  -3.329  23.409  1.00 72.00           C
ATOM   2231  C   ALA A 372     -25.496  -4.609  23.296  1.00 72.00           C
ATOM   2232  CB  ALA A 372     -24.857  -2.411  22.198  1.00 72.00           C
ATOM   2233  O   ALA A 372     -26.662  -4.620  23.687  1.00 72.00           O
ATOM   2234  N   GLY A 373     -24.915  -5.693  22.776  1.00 74.56           N
ATOM   2235  CA  GLY A 373     -25.610  -6.941  22.467  1.00 74.56           C
ATOM   2236  C   GLY A 373     -26.427  -6.898  21.171  1.00 74.56           C
ATOM   2237  O   GLY A 373     -27.161  -7.851  20.898  1.00 74.56           O
ATOM   2238  N   GLU A 374     -26.303  -5.832  20.376  1.00 68.00           N
ATOM   2239  CA  GLU A 374     -26.933  -5.675  19.064  1.00 68.00           C
ATOM   2240  C   GLU A 374     -26.092  -4.794  18.128  1.00 68.00           C
ATOM   2241  CB  GLU A 374     -28.373  -5.138  19.192  1.00 68.00           C
ATOM   2242  O   GLU A 374     -25.411  -3.865  18.566  1.00 68.00           O
ATOM   2243  CG  GLU A 374     -28.502  -3.723  19.790  1.00 68.00           C
ATOM   2244  CD  GLU A 374     -29.958  -3.218  19.853  1.00 68.00           C
ATOM   2245  OE1 GLU A 374     -30.140  -2.003  20.104  1.00 68.00           O
ATOM   2246  OE2 GLU A 374     -30.896  -4.024  19.642  1.00 68.00           O
ATOM   2247  N   ALA A 375     -26.169  -5.070  16.823  1.00 69.31           N
ATOM   2248  CA  ALA A 375     -25.529  -4.262  15.791  1.00 69.31           C
ATOM   2249  C   ALA A 375     -26.463  -3.182  15.239  1.00 69.31           C
ATOM   2250  CB  ALA A 375     -24.978  -5.161  14.684  1.00 69.31           C
ATOM   2251  O   ALA A 375     -27.665  -3.395  15.069  1.00 69.31           O
ATOM   2252  N   ASN A 376     -25.894  -2.028  14.887  1.00 67.00           N
ATOM   2253  CA  ASN A 376     -26.632  -0.925  14.284  1.00 67.00           C
ATOM   2254  C   ASN A 376     -25.842  -0.293  13.135  1.00 67.00           C
ATOM   2255  CB  ASN A 376     -27.000   0.088  15.380  1.00 67.00           C
ATOM   2256  O   ASN A 376     -24.799   0.324  13.342  1.00 67.00           O
ATOM   2257  CG  ASN A 376     -27.940   1.175  14.890  1.00 67.00           C
ATOM   2258  ND2 ASN A 376     -28.660   1.805  15.785  1.00 67.00           N
ATOM   2259  OD1 ASN A 376     -28.055   1.474  13.711  1.00 67.00           O
ATOM   2260  N   PHE A 377     -26.397  -0.375  11.926  1.00 65.56           N
ATOM   2261  CA  PHE A 377     -25.805   0.212  10.726  1.00 65.56           C
ATOM   2262  C   PHE A 377     -25.642   1.729  10.797  1.00 65.56           C
ATOM   2263  CB  PHE A 377     -26.672  -0.140   9.514  1.00 65.56           C
ATOM   2264  O   PHE A 377     -24.810   2.263  10.078  1.00 65.56           O
ATOM   2265  CG  PHE A 377     -26.671  -1.614   9.197  1.00 65.56           C
ATOM   2266  CD1 PHE A 377     -25.549  -2.175   8.569  1.00 65.56           C
ATOM   2267  CD2 PHE A 377     -27.757  -2.432   9.557  1.00 65.56           C
ATOM   2268  CE1 PHE A 377     -25.514  -3.547   8.294  1.00 65.56           C
ATOM   2269  CE2 PHE A 377     -27.715  -3.812   9.289  1.00 65.56           C
ATOM   2270  CZ  PHE A 377     -26.592  -4.370   8.656  1.00 65.56           C
ATOM   2271  N   TYR A 378     -26.412   2.444  11.617  1.00 63.53           N
ATOM   2272  CA  TYR A 378     -26.319   3.900  11.757  1.00 63.53           C
ATOM   2273  C   TYR A 378     -25.187   4.356  12.682  1.00 63.53           C
ATOM   2274  CB  TYR A 378     -27.667   4.465  12.217  1.00 63.53           C
ATOM   2275  O   TYR A 378     -24.853   5.539  12.669  1.00 63.53           O
ATOM   2276  CG  TYR A 378     -28.793   4.221  11.233  1.00 63.53           C
ATOM   2277  CD1 TYR A 378     -28.791   4.892   9.996  1.00 63.53           C
ATOM   2278  CD2 TYR A 378     -29.833   3.323  11.544  1.00 63.53           C
ATOM   2279  CE1 TYR A 378     -29.824   4.668   9.067  1.00 63.53           C
ATOM   2280  CE2 TYR A 378     -30.872   3.101  10.622  1.00 63.53           C
ATOM   2281  OH  TYR A 378     -31.874   3.562   8.493  1.00 63.53           O
ATOM   2282  CZ  TYR A 378     -30.869   3.773   9.383  1.00 63.53           C
ATOM   2283  N   LEU A 379     -24.577   3.445  13.447  1.00 71.38           N
ATOM   2284  CA  LEU A 379     -23.391   3.758  14.235  1.00 71.38           C
ATOM   2285  C   LEU A 379     -22.217   4.064  13.299  1.00 71.38           C
ATOM   2286  CB  LEU A 379     -23.073   2.575  15.165  1.00 71.38           C
ATOM   2287  O   LEU A 379     -21.974   3.317  12.351  1.00 71.38           O
ATOM   2288  CG  LEU A 379     -21.853   2.817  16.069  1.00 71.38           C
ATOM   2289  CD1 LEU A 379     -22.095   3.972  17.020  1.00 71.38           C
ATOM   2290  CD2 LEU A 379     -21.572   1.591  16.925  1.00 71.38           C
ATOM   2291  N   THR A 380     -21.496   5.153  13.561  1.00 77.94           N
ATOM   2292  CA  THR A 380     -20.274   5.501  12.832  1.00 77.94           C
ATOM   2293  C   THR A 380     -19.305   6.258  13.724  1.00 77.94           C
ATOM   2294  CB  THR A 380     -20.585   6.300  11.555  1.00 77.94           C
ATOM   2295  O   THR A 380     -19.708   7.120  14.504  1.00 77.94           O
ATOM   2296  CG2 THR A 380     -21.185   7.685  11.781  1.00 77.94           C
ATOM   2297  OG1 THR A 380     -19.416   6.495  10.799  1.00 77.94           O
ATOM   2298  N   THR A 381     -18.021   5.958  13.583  1.00 78.06           N
ATOM   2299  CA  THR A 381     -16.930   6.699  14.219  1.00 78.06           C
ATOM   2300  C   THR A 381     -16.671   8.042  13.530  1.00 78.06           C
ATOM   2301  CB  THR A 381     -15.643   5.868  14.248  1.00 78.06           C
ATOM   2302  O   THR A 381     -16.074   8.926  14.133  1.00 78.06           O
ATOM   2303  CG2 THR A 381     -15.805   4.521  14.953  1.00 78.06           C
ATOM   2304  OG1 THR A 381     -15.179   5.622  12.942  1.00 78.06           O
ATOM   2305  N   LEU A 382     -17.199   8.252  12.315  1.00 69.69           N
ATOM   2306  CA  LEU A 382     -17.037   9.484  11.527  1.00 69.69           C
ATOM   2307  C   LEU A 382     -17.756  10.707  12.109  1.00 69.69           C
ATOM   2308  CB  LEU A 382     -17.544   9.242  10.097  1.00 69.69           C
ATOM   2309  O   LEU A 382     -17.564  11.822  11.634  1.00 69.69           O
ATOM   2310  CG  LEU A 382     -16.783   8.156   9.326  1.00 69.69           C
ATOM   2311  CD1 LEU A 382     -17.452   7.960   7.971  1.00 69.69           C
ATOM   2312  CD2 LEU A 382     -15.319   8.533   9.101  1.00 69.69           C
ATOM   2313  N   MET A 383     -18.585  10.529  13.142  1.00 63.47           N
ATOM   2314  CA  MET A 383     -19.122  11.665  13.905  1.00 63.47           C
ATOM   2315  C   MET A 383     -18.024  12.407  14.679  1.00 63.47           C
ATOM   2316  CB  MET A 383     -20.213  11.194  14.875  1.00 63.47           C
ATOM   2317  O   MET A 383     -18.246  13.530  15.129  1.00 63.47           O
ATOM   2318  CG  MET A 383     -21.406  10.591  14.129  1.00 63.47           C
ATOM   2319  SD  MET A 383     -22.834  10.163  15.157  1.00 63.47           S
ATOM   2320  CE  MET A 383     -22.047   8.981  16.280  1.00 63.47           C
ATOM   2321  N   MET A 384     -16.852  11.783  14.824  1.00 63.75           N
ATOM   2322  CA  MET A 384     -15.670  12.349  15.448  1.00 63.75           C
ATOM   2323  C   MET A 384     -14.578  12.567  14.397  1.00 63.75           C
ATOM   2324  CB  MET A 384     -15.188  11.407  16.557  1.00 63.75           C
ATOM   2325  O   MET A 384     -14.201  11.616  13.713  1.00 63.75           O
ATOM   2326  CG  MET A 384     -16.145  11.415  17.755  1.00 63.75           C
ATOM   2327  SD  MET A 384     -16.425  13.039  18.536  1.00 63.75           S
ATOM   2328  CE  MET A 384     -14.733  13.654  18.736  1.00 63.75           C
ATOM   2329  N   PRO A 385     -14.027  13.787  14.275  1.00 55.72           N
ATOM   2330  CA  PRO A 385     -12.830  14.004  13.474  1.00 55.72           C
ATOM   2331  C   PRO A 385     -11.681  13.145  14.018  1.00 55.72           C
ATOM   2332  CB  PRO A 385     -12.523  15.504  13.571  1.00 55.72           C
ATOM   2333  O   PRO A 385     -11.426  13.152  15.218  1.00 55.72           O
ATOM   2334  CG  PRO A 385     -13.805  16.136  14.113  1.00 55.72           C
ATOM   2335  CD  PRO A 385     -14.461  15.017  14.910  1.00 55.72           C
ATOM   2336  N   ASP A 386     -10.971  12.422  13.153  1.00 56.12           N
ATOM   2337  CA  ASP A 386      -9.786  11.627  13.514  1.00 56.12           C
ATOM   2338  C   ASP A 386      -8.467  12.340  13.145  1.00 56.12           C
ATOM   2339  CB  ASP A 386      -9.898  10.217  12.901  1.00 56.12           C
ATOM   2340  O   ASP A 386      -7.385  11.753  13.198  1.00 56.12           O
ATOM   2341  CG  ASP A 386      -9.579  10.173  11.398  1.00 56.12           C
ATOM   2342  OD1 ASP A 386      -9.746  11.200  10.707  1.00 56.12           O
ATOM   2343  OD2 ASP A 386      -9.050   9.137  10.919  1.00 56.12           O
ATOM   2344  N   ASN A 387      -8.555  13.613  12.748  1.00 55.28           N
ATOM   2345  CA  ASN A 387      -7.485  14.404  12.142  1.00 55.28           C
ATOM   2346  C   ASN A 387      -6.909  15.474  13.085  1.00 55.28           C
ATOM   2347  CB  ASN A 387      -7.980  14.971  10.799  1.00 55.28           C
ATOM   2348  O   ASN A 387      -6.625  16.596  12.666  1.00 55.28           O
ATOM   2349  CG  ASN A 387      -9.092  16.002  10.931  1.00 55.28           C
ATOM   2350  ND2 ASN A 387      -9.353  16.746   9.883  1.00 55.28           N
ATOM   2351  OD1 ASN A 387      -9.767  16.140  11.940  1.00 55.28           O
ATOM   2352  N   TYR A 388      -6.734  15.145  14.364  1.00 55.56           N
ATOM   2353  CA  TYR A 388      -6.116  16.068  15.313  1.00 55.56           C
ATOM   2354  C   TYR A 388      -4.595  16.123  15.122  1.00 55.56           C
ATOM   2355  CB  TYR A 388      -6.490  15.692  16.749  1.00 55.56           C
ATOM   2356  O   TYR A 388      -3.909  15.100  15.179  1.00 55.56           O
ATOM   2357  CG  TYR A 388      -7.981  15.671  17.019  1.00 55.56           C
ATOM   2358  CD1 TYR A 388      -8.737  16.859  16.993  1.00 55.56           C
ATOM   2359  CD2 TYR A 388      -8.615  14.445  17.272  1.00 55.56           C
ATOM   2360  CE1 TYR A 388     -10.132  16.812  17.187  1.00 55.56           C
ATOM   2361  CE2 TYR A 388     -10.005  14.393  17.476  1.00 55.56           C
ATOM   2362  OH  TYR A 388     -12.117  15.519  17.588  1.00 55.56           O
ATOM   2363  CZ  TYR A 388     -10.770  15.572  17.415  1.00 55.56           C
ATOM   2364  N   ASP A 389      -4.056  17.331  14.945  1.00 42.53           N
ATOM   2365  CA  ASP A 389      -2.610  17.549  14.868  1.00 42.53           C
ATOM   2366  C   ASP A 389      -1.905  16.976  16.109  1.00 42.53           C
ATOM   2367  CB  ASP A 389      -2.284  19.048  14.729  1.00 42.53           C
ATOM   2368  O   ASP A 389      -2.239  17.310  17.247  1.00 42.53           O
ATOM   2369  CG  ASP A 389      -2.527  19.632  13.333  1.00 42.53           C
ATOM   2370  OD1 ASP A 389      -2.480  18.859  12.353  1.00 42.53           O
ATOM   2371  OD2 ASP A 389      -2.699  20.871  13.266  1.00 42.53           O
ATOM   2372  N   ASN A 390      -0.887  16.141  15.880  1.00 43.31           N
ATOM   2373  CA  ASN A 390      -0.027  15.525  16.901  1.00 43.31           C
ATOM   2374  C   ASN A 390      -0.713  14.553  17.883  1.00 43.31           C
ATOM   2375  CB  ASN A 390       0.795  16.606  17.628  1.00 43.31           C
ATOM   2376  O   ASN A 390      -0.090  14.172  18.875  1.00 43.31           O
ATOM   2377  CG  ASN A 390       1.517  17.530  16.674  1.00 43.31           C
ATOM   2378  ND2 ASN A 390       1.267  18.815  16.752  1.00 43.31           N
ATOM   2379  OD1 ASN A 390       2.298  17.112  15.836  1.00 43.31           O
ATOM   2380  N   ILE A 391      -1.945  14.104  17.619  1.00 53.94           N
ATOM   2381  CA  ILE A 391      -2.638  13.113  18.458  1.00 53.94           C
ATOM   2382  C   ILE A 391      -2.978  11.883  17.613  1.00 53.94           C
ATOM   2383  CB  ILE A 391      -3.873  13.736  19.149  1.00 53.94           C
ATOM   2384  O   ILE A 391      -3.778  11.948  16.686  1.00 53.94           O
ATOM   2385  CG1 ILE A 391      -3.462  14.897  20.087  1.00 53.94           C
ATOM   2386  CG2 ILE A 391      -4.646  12.661  19.942  1.00 53.94           C
ATOM   2387  CD1 ILE A 391      -4.638  15.745  20.589  1.00 53.94           C
ATOM   2388  N   SER A 392      -2.380  10.737  17.948  1.00 57.50           N
ATOM   2389  CA  SER A 392      -2.806   9.438  17.413  1.00 57.50           C
ATOM   2390  C   SER A 392      -3.883   8.856  18.322  1.00 57.50           C
ATOM   2391  CB  SER A 392      -1.620   8.478  17.300  1.00 57.50           C
ATOM   2392  O   SER A 392      -3.585   8.495  19.458  1.00 57.50           O
ATOM   2393  OG  SER A 392      -0.716   8.963  16.327  1.00 57.50           O
ATOM   2394  N   ILE A 393      -5.121   8.784  17.831  1.00 62.94           N
ATOM   2395  CA  ILE A 393      -6.250   8.198  18.563  1.00 62.94           C
ATOM   2396  C   ILE A 393      -6.145   6.668  18.483  1.00 62.94           C
ATOM   2397  CB  ILE A 393      -7.602   8.713  18.010  1.00 62.94           C
ATOM   2398  O   ILE A 393      -6.123   6.108  17.385  1.00 62.94           O
ATOM   2399  CG1 ILE A 393      -7.656  10.257  17.925  1.00 62.94           C
ATOM   2400  CG2 ILE A 393      -8.764   8.202  18.877  1.00 62.94           C
ATOM   2401  CD1 ILE A 393      -8.986  10.765  17.350  1.00 62.94           C
ATOM   2402  N   THR A 394      -6.062   5.982  19.625  1.00 64.88           N
ATOM   2403  CA  THR A 394      -6.117   4.509  19.664  1.00 64.88           C
ATOM   2404  C   THR A 394      -7.543   4.004  19.425  1.00 64.88           C
ATOM   2405  CB  THR A 394      -5.537   3.901  20.955  1.00 64.88           C
ATOM   2406  O   THR A 394      -8.507   4.756  19.565  1.00 64.88           O
ATOM   2407  CG2 THR A 394      -4.218   4.539  21.395  1.00 64.88           C
ATOM   2408  OG1 THR A 394      -6.448   3.948  22.026  1.00 64.88           O
ATOM   2409  N   GLN A 395      -7.707   2.719  19.097  1.00 63.09           N
ATOM   2410  CA  GLN A 395      -9.030   2.112  18.883  1.00 63.09           C
ATOM   2411  C   GLN A 395      -9.954   2.300  20.101  1.00 63.09           C
ATOM   2412  CB  GLN A 395      -8.816   0.619  18.590  1.00 63.09           C
ATOM   2413  O   GLN A 395     -11.139   2.604  19.962  1.00 63.09           O
ATOM   2414  CG  GLN A 395     -10.125  -0.109  18.250  1.00 63.09           C
ATOM   2415  CD  GLN A 395      -9.942  -1.611  18.080  1.00 63.09           C
ATOM   2416  NE2 GLN A 395     -10.988  -2.389  18.251  1.00 63.09           N
ATOM   2417  OE1 GLN A 395      -8.876  -2.121  17.777  1.00 63.09           O
ATOM   2418  N   GLU A 396      -9.393   2.166  21.300  1.00 64.19           N
ATOM   2419  CA  GLU A 396     -10.064   2.340  22.587  1.00 64.19           C
ATOM   2420  C   GLU A 396     -10.528   3.783  22.804  1.00 64.19           C
ATOM   2421  CB  GLU A 396      -9.072   1.988  23.707  1.00 64.19           C
ATOM   2422  O   GLU A 396     -11.654   4.036  23.235  1.00 64.19           O
ATOM   2423  CG  GLU A 396      -8.596   0.523  23.703  1.00 64.19           C
ATOM   2424  CD  GLU A 396      -7.518   0.219  22.653  1.00 64.19           C
ATOM   2425  OE1 GLU A 396      -7.319  -0.979  22.370  1.00 64.19           O
ATOM   2426  OE2 GLU A 396      -6.910   1.189  22.126  1.00 64.19           O
ATOM   2427  N   GLN A 397      -9.662   4.746  22.483  1.00 63.84           N
ATOM   2428  CA  GLN A 397      -9.996   6.165  22.567  1.00 63.84           C
ATOM   2429  C   GLN A 397     -11.082   6.526  21.551  1.00 63.84           C
ATOM   2430  CB  GLN A 397      -8.735   6.997  22.321  1.00 63.84           C
ATOM   2431  O   GLN A 397     -12.006   7.269  21.878  1.00 63.84           O
ATOM   2432  CG  GLN A 397      -7.709   6.878  23.456  1.00 63.84           C
ATOM   2433  CD  GLN A 397      -6.407   7.593  23.116  1.00 63.84           C
ATOM   2434  NE2 GLN A 397      -5.687   8.098  24.093  1.00 63.84           N
ATOM   2435  OE1 GLN A 397      -6.011   7.726  21.970  1.00 63.84           O
ATOM   2436  N   GLN A 398     -11.009   5.964  20.342  1.00 68.00           N
ATOM   2437  CA  GLN A 398     -12.017   6.152  19.303  1.00 68.00           C
ATOM   2438  C   GLN A 398     -13.379   5.592  19.733  1.00 68.00           C
ATOM   2439  CB  GLN A 398     -11.515   5.506  18.003  1.00 68.00           C
ATOM   2440  O   GLN A 398     -14.404   6.221  19.471  1.00 68.00           O
ATOM   2441  CG  GLN A 398     -12.356   5.912  16.784  1.00 68.00           C
ATOM   2442  CD  GLN A 398     -11.769   5.405  15.467  1.00 68.00           C
ATOM   2443  NE2 GLN A 398     -12.213   5.925  14.345  1.00 68.00           N
ATOM   2444  OE1 GLN A 398     -10.905   4.544  15.407  1.00 68.00           O
ATOM   2445  N   GLU A 399     -13.403   4.459  20.442  1.00 63.75           N
ATOM   2446  CA  GLU A 399     -14.623   3.878  21.015  1.00 63.75           C
ATOM   2447  C   GLU A 399     -15.300   4.843  21.987  1.00 63.75           C
ATOM   2448  CB  GLU A 399     -14.287   2.542  21.707  1.00 63.75           C
ATOM   2449  O   GLU A 399     -16.469   5.193  21.812  1.00 63.75           O
ATOM   2450  CG  GLU A 399     -15.556   1.737  21.995  1.00 63.75           C
ATOM   2451  CD  GLU A 399     -15.318   0.512  22.887  1.00 63.75           C
ATOM   2452  OE1 GLU A 399     -16.248   0.170  23.652  1.00 63.75           O
ATOM   2453  OE2 GLU A 399     -14.231  -0.106  22.855  1.00 63.75           O
ATOM   2454  N   ILE A 400     -14.544   5.335  22.968  1.00 64.19           N
ATOM   2455  CA  ILE A 400     -15.062   6.249  23.988  1.00 64.19           C
ATOM   2456  C   ILE A 400     -15.542   7.548  23.351  1.00 64.19           C
ATOM   2457  CB  ILE A 400     -13.994   6.473  25.076  1.00 64.19           C
ATOM   2458  O   ILE A 400     -16.651   7.988  23.639  1.00 64.19           O
ATOM   2459  CG1 ILE A 400     -13.865   5.157  25.871  1.00 64.19           C
ATOM   2460  CG2 ILE A 400     -14.355   7.653  25.998  1.00 64.19           C
ATOM   2461  CD1 ILE A 400     -12.679   5.135  26.825  1.00 64.19           C
ATOM   2462  N   LEU A 401     -14.759   8.141  22.447  1.00 66.06           N
ATOM   2463  CA  LEU A 401     -15.148   9.375  21.762  1.00 66.06           C
ATOM   2464  C   LEU A 401     -16.421   9.200  20.936  1.00 66.06           C
ATOM   2465  CB  LEU A 401     -13.991   9.861  20.877  1.00 66.06           C
ATOM   2466  O   LEU A 401     -17.274  10.085  20.938  1.00 66.06           O
ATOM   2467  CG  LEU A 401     -12.799  10.411  21.673  1.00 66.06           C
ATOM   2468  CD1 LEU A 401     -11.615  10.638  20.732  1.00 66.06           C
ATOM   2469  CD2 LEU A 401     -13.137  11.736  22.362  1.00 66.06           C
ATOM   2470  N   THR A 402     -16.582   8.052  20.280  1.00 68.25           N
ATOM   2471  CA  THR A 402     -17.788   7.751  19.502  1.00 68.25           C
ATOM   2472  C   THR A 402     -19.014   7.637  20.408  1.00 68.25           C
ATOM   2473  CB  THR A 402     -17.598   6.471  18.676  1.00 68.25           C
ATOM   2474  O   THR A 402     -20.042   8.255  20.126  1.00 68.25           O
ATOM   2475  CG2 THR A 402     -18.802   6.176  17.783  1.00 68.25           C
ATOM   2476  OG1 THR A 402     -16.488   6.620  17.823  1.00 68.25           O
ATOM   2477  N   VAL A 403     -18.910   6.911  21.527  1.00 65.75           N
ATOM   2478  CA  VAL A 403     -20.005   6.788  22.507  1.00 65.75           C
ATOM   2479  C   VAL A 403     -20.347   8.147  23.125  1.00 65.75           C
ATOM   2480  CB  VAL A 403     -19.659   5.747  23.591  1.00 65.75           C
ATOM   2481  O   VAL A 403     -21.520   8.512  23.180  1.00 65.75           O
ATOM   2482  CG1 VAL A 403     -20.713   5.697  24.707  1.00 65.75           C
ATOM   2483  CG2 VAL A 403     -19.576   4.339  22.983  1.00 65.75           C
ATOM   2484  N   LEU A 404     -19.338   8.937  23.509  1.00 64.31           N
ATOM   2485  CA  LEU A 404     -19.519  10.299  24.023  1.00 64.31           C
ATOM   2486  C   LEU A 404     -20.237  11.193  23.007  1.00 64.31           C
ATOM   2487  CB  LEU A 404     -18.146  10.916  24.356  1.00 64.31           C
ATOM   2488  O   LEU A 404     -21.161  11.921  23.368  1.00 64.31           O
ATOM   2489  CG  LEU A 404     -17.440  10.354  25.601  1.00 64.31           C
ATOM   2490  CD1 LEU A 404     -16.030  10.940  25.693  1.00 64.31           C
ATOM   2491  CD2 LEU A 404     -18.166  10.720  26.885  1.00 64.31           C
ATOM   2492  N   ALA A 405     -19.843  11.132  21.733  1.00 65.69           N
ATOM   2493  CA  ALA A 405     -20.483  11.899  20.673  1.00 65.69           C
ATOM   2494  C   ALA A 405     -21.955  11.510  20.507  1.00 65.69           C
ATOM   2495  CB  ALA A 405     -19.710  11.693  19.370  1.00 65.69           C
ATOM   2496  O   ALA A 405     -22.799  12.394  20.373  1.00 65.69           O
ATOM   2497  N   MET A 406     -22.281  10.215  20.552  1.00 68.06           N
ATOM   2498  CA  MET A 406     -23.665   9.736  20.487  1.00 68.06           C
ATOM   2499  C   MET A 406     -24.500  10.175  21.681  1.00 68.06           C
ATOM   2500  CB  MET A 406     -23.698   8.213  20.483  1.00 68.06           C
ATOM   2501  O   MET A 406     -25.652  10.573  21.514  1.00 68.06           O
ATOM   2502  CG  MET A 406     -23.243   7.627  19.163  1.00 68.06           C
ATOM   2503  SD  MET A 406     -23.257   5.833  19.233  1.00 68.06           S
ATOM   2504  CE  MET A 406     -25.035   5.490  19.224  1.00 68.06           C
ATOM   2505  N   GLU A 407     -23.938  10.092  22.883  1.00 64.88           N
ATOM   2506  CA  GLU A 407     -24.619  10.512  24.099  1.00 64.88           C
ATOM   2507  C   GLU A 407     -24.899  12.013  24.061  1.00 64.88           C
ATOM   2508  CB  GLU A 407     -23.783  10.094  25.308  1.00 64.88           C
ATOM   2509  O   GLU A 407     -26.039  12.422  24.270  1.00 64.88           O
ATOM   2510  CG  GLU A 407     -24.490  10.452  26.617  1.00 64.88           C
ATOM   2511  CD  GLU A 407     -23.891   9.696  27.805  1.00 64.88           C
ATOM   2512  OE1 GLU A 407     -24.689   9.366  28.709  1.00 64.88           O
ATOM   2513  OE2 GLU A 407     -22.673   9.414  27.792  1.00 64.88           O
ATOM   2514  N   GLN A 408     -23.916  12.827  23.662  1.00 61.53           N
ATOM   2515  CA  GLN A 408     -24.107  14.261  23.443  1.00 61.53           C
ATOM   2516  C   GLN A 408     -25.174  14.547  22.379  1.00 61.53           C
ATOM   2517  CB  GLN A 408     -22.781  14.919  23.047  1.00 61.53           C
ATOM   2518  O   GLN A 408     -26.018  15.418  22.597  1.00 61.53           O
ATOM   2519  CG  GLN A 408     -21.802  15.022  24.225  1.00 61.53           C
ATOM   2520  CD  GLN A 408     -20.469  15.638  23.811  1.00 61.53           C
ATOM   2521  NE2 GLN A 408     -19.432  15.468  24.601  1.00 61.53           N
ATOM   2522  OE1 GLN A 408     -20.329  16.293  22.790  1.00 61.53           O
ATOM   2523  N   LEU A 409     -25.195  13.801  21.264  1.00 61.84           N
ATOM   2524  CA  LEU A 409     -26.238  13.924  20.238  1.00 61.84           C
ATOM   2525  C   LEU A 409     -27.622  13.641  20.830  1.00 61.84           C
ATOM   2526  CB  LEU A 409     -26.009  12.920  19.086  1.00 61.84           C
ATOM   2527  O   LEU A 409     -28.567  14.389  20.587  1.00 61.84           O
ATOM   2528  CG  LEU A 409     -26.836  13.244  17.827  1.00 61.84           C
ATOM   2529  CD1 LEU A 409     -26.243  14.379  16.994  1.00 61.84           C
ATOM   2530  CD2 LEU A 409     -26.936  12.007  16.941  1.00 61.84           C
ATOM   2531  N   SER A 410     -27.738  12.549  21.587  1.00 63.12           N
ATOM   2532  CA  SER A 410     -28.984  12.068  22.184  1.00 63.12           C
ATOM   2533  C   SER A 410     -29.525  13.051  23.222  1.00 63.12           C
ATOM   2534  CB  SER A 410     -28.723  10.709  22.835  1.00 63.12           C
ATOM   2535  O   SER A 410     -30.701  13.431  23.186  1.00 63.12           O
ATOM   2536  OG  SER A 410     -29.919  10.195  23.383  1.00 63.12           O
ATOM   2537  N   ASP A 411     -28.650  13.535  24.102  1.00 59.84           N
ATOM   2538  CA  ASP A 411     -28.957  14.553  25.100  1.00 59.84           C
ATOM   2539  C   ASP A 411     -29.380  15.861  24.439  1.00 59.84           C
ATOM   2540  CB  ASP A 411     -27.716  14.795  25.976  1.00 59.84           C
ATOM   2541  O   ASP A 411     -30.387  16.462  24.821  1.00 59.84           O
ATOM   2542  CG  ASP A 411     -27.862  14.220  27.378  1.00 59.84           C
ATOM   2543  OD1 ASP A 411     -28.598  13.230  27.560  1.00 59.84           O
ATOM   2544  OD2 ASP A 411     -27.403  14.947  28.293  1.00 59.84           O
ATOM   2545  N   TYR A 412     -28.639  16.293  23.417  1.00 51.69           N
ATOM   2546  CA  TYR A 412     -28.955  17.490  22.654  1.00 51.69           C
ATOM   2547  C   TYR A 412     -30.315  17.372  21.964  1.00 51.69           C
ATOM   2548  CB  TYR A 412     -27.850  17.758  21.628  1.00 51.69           C
ATOM   2549  O   TYR A 412     -31.145  18.276  22.088  1.00 51.69           O
ATOM   2550  CG  TYR A 412     -28.090  19.052  20.893  1.00 51.69           C
ATOM   2551  CD1 TYR A 412     -28.909  19.085  19.748  1.00 51.69           C
ATOM   2552  CD2 TYR A 412     -27.588  20.242  21.443  1.00 51.69           C
ATOM   2553  CE1 TYR A 412     -29.236  20.322  19.165  1.00 51.69           C
ATOM   2554  CE2 TYR A 412     -27.896  21.472  20.849  1.00 51.69           C
ATOM   2555  OH  TYR A 412     -28.985  22.726  19.162  1.00 51.69           O
ATOM   2556  CZ  TYR A 412     -28.699  21.516  19.697  1.00 51.69           C
ATOM   2557  N   TYR A 413     -30.562  16.258  21.273  1.00 48.09           N
ATOM   2558  CA  TYR A 413     -31.815  15.955  20.586  1.00 48.09           C
ATOM   2559  C   TYR A 413     -32.997  15.965  21.560  1.00 48.09           C
ATOM   2560  CB  TYR A 413     -31.664  14.588  19.904  1.00 48.09           C
ATOM   2561  O   TYR A 413     -34.019  16.599  21.291  1.00 48.09           O
ATOM   2562  CG  TYR A 413     -32.865  14.137  19.103  1.00 48.09           C
ATOM   2563  CD1 TYR A 413     -33.747  13.170  19.623  1.00 48.09           C
ATOM   2564  CD2 TYR A 413     -33.060  14.648  17.807  1.00 48.09           C
ATOM   2565  CE1 TYR A 413     -34.817  12.700  18.837  1.00 48.09           C
ATOM   2566  CE2 TYR A 413     -34.125  14.176  17.019  1.00 48.09           C
ATOM   2567  OH  TYR A 413     -36.041  12.753  16.779  1.00 48.09           O
ATOM   2568  CZ  TYR A 413     -35.005  13.200  17.533  1.00 48.09           C
ATOM   2569  N   SER A 414     -32.829  15.347  22.730  1.00 59.88           N
ATOM   2570  CA  SER A 414     -33.842  15.304  23.789  1.00 59.88           C
ATOM   2571  C   SER A 414     -34.111  16.684  24.399  1.00 59.88           C
ATOM   2572  CB  SER A 414     -33.407  14.321  24.880  1.00 59.88           C
ATOM   2573  O   SER A 414     -35.262  17.029  24.660  1.00 59.88           O
ATOM   2574  OG  SER A 414     -33.254  13.029  24.328  1.00 59.88           O
ATOM   2575  N   LYS A 415     -33.069  17.505  24.585  1.00 58.00           N
ATOM   2576  CA  LYS A 415     -33.162  18.869  25.139  1.00 58.00           C
ATOM   2577  C   LYS A 415     -33.651  19.916  24.126  1.00 58.00           C
ATOM   2578  CB  LYS A 415     -31.797  19.261  25.743  1.00 58.00           C
ATOM   2579  O   LYS A 415     -34.041  21.005  24.537  1.00 58.00           O
ATOM   2580  CG  LYS A 415     -31.479  18.498  27.047  1.00 58.00           C
ATOM   2581  CD  LYS A 415     -29.997  18.611  27.451  1.00 58.00           C
ATOM   2582  CE  LYS A 415     -29.727  17.832  28.751  1.00 58.00           C
ATOM   2583  NZ  LYS A 415     -28.297  17.454  28.933  1.00 58.00           N
ATOM   2584  N   ASN A 416     -33.651  19.615  22.824  1.00 48.22           N
ATOM   2585  CA  ASN A 416     -34.000  20.553  21.746  1.00 48.22           C
ATOM   2586  C   ASN A 416     -35.219  20.122  20.917  1.00 48.22           C
ATOM   2587  CB  ASN A 416     -32.764  20.853  20.879  1.00 48.22           C
ATOM   2588  O   ASN A 416     -35.233  20.298  19.698  1.00 48.22           O
ATOM   2589  CG  ASN A 416     -31.809  21.783  21.580  1.00 48.22           C
ATOM   2590  ND2 ASN A 416     -30.817  21.241  22.243  1.00 48.22           N
ATOM   2591  OD1 ASN A 416     -31.989  22.998  21.524  1.00 48.22           O
ATOM   2592  N   ASP A 417     -36.259  19.593  21.565  1.00 54.41           N
ATOM   2593  CA  ASP A 417     -37.522  19.201  20.918  1.00 54.41           C
ATOM   2594  C   ASP A 417     -37.331  18.234  19.741  1.00 54.41           C
ATOM   2595  CB  ASP A 417     -38.344  20.426  20.473  1.00 54.41           C
ATOM   2596  O   ASP A 417     -38.010  18.360  18.717  1.00 54.41           O
ATOM   2597  CG  ASP A 417     -38.672  21.412  21.582  1.00 54.41           C
ATOM   2598  OD1 ASP A 417     -39.068  20.950  22.674  1.00 54.41           O
ATOM   2599  OD2 ASP A 417     -38.583  22.628  21.286  1.00 54.41           O
ATOM   2600  N   GLN A 418     -36.384  17.297  19.847  1.00 52.19           N
ATOM   2601  CA  GLN A 418     -36.096  16.334  18.784  1.00 52.19           C
ATOM   2602  C   GLN A 418     -35.633  17.002  17.474  1.00 52.19           C
ATOM   2603  CB  GLN A 418     -37.302  15.393  18.615  1.00 52.19           C
ATOM   2604  O   GLN A 418     -35.885  16.510  16.371  1.00 52.19           O
ATOM   2605  CG  GLN A 418     -37.594  14.593  19.890  1.00 52.19           C
ATOM   2606  CD  GLN A 418     -38.731  13.600  19.701  1.00 52.19           C
ATOM   2607  NE2 GLN A 418     -38.909  12.688  20.630  1.00 52.19           N
ATOM   2608  OE1 GLN A 418     -39.497  13.623  18.750  1.00 52.19           O
ATOM   2609  N   LYS A 419     -34.954  18.151  17.580  1.00 42.34           N
ATOM   2610  CA  LYS A 419     -34.375  18.881  16.446  1.00 42.34           C
ATOM   2611  C   LYS A 419     -32.875  19.044  16.633  1.00 42.34           C
ATOM   2612  CB  LYS A 419     -35.057  20.244  16.276  1.00 42.34           C
ATOM   2613  O   LYS A 419     -32.418  19.617  17.618  1.00 42.34           O
ATOM   2614  CG  LYS A 419     -36.534  20.096  15.893  1.00 42.34           C
ATOM   2615  CD  LYS A 419     -37.224  21.459  15.869  1.00 42.34           C
ATOM   2616  CE  LYS A 419     -38.707  21.241  15.577  1.00 42.34           C
ATOM   2617  NZ  LYS A 419     -39.467  22.504  15.705  1.00 42.34           N
ATOM   2618  N   ILE A 420     -32.112  18.604  15.638  1.00 41.62           N
ATOM   2619  CA  ILE A 420     -30.676  18.874  15.549  1.00 41.62           C
ATOM   2620  C   ILE A 420     -30.519  20.312  15.037  1.00 41.62           C
ATOM   2621  CB  ILE A 420     -29.980  17.822  14.650  1.00 41.62           C
ATOM   2622  O   ILE A 420     -30.801  20.585  13.871  1.00 41.62           O
ATOM   2623  CG1 ILE A 420     -30.243  16.388  15.178  1.00 41.62           C
ATOM   2624  CG2 ILE A 420     -28.470  18.115  14.586  1.00 41.62           C
ATOM   2625  CD1 ILE A 420     -29.639  15.270  14.319  1.00 41.62           C
ATOM   2626  N   LYS A 421     -30.122  21.250  15.904  1.00 42.34           N
ATOM   2627  CA  LYS A 421     -29.715  22.602  15.503  1.00 42.34           C
ATOM   2628  C   LYS A 421     -28.187  22.605  15.483  1.00 42.34           C
ATOM   2629  CB  LYS A 421     -30.315  23.724  16.376  1.00 42.34           C
ATOM   2630  O   LYS A 421     -27.530  22.241  16.448  1.00 42.34           O
ATOM   2631  CG  LYS A 421     -31.773  23.523  16.830  1.00 42.34           C
ATOM   2632  CD  LYS A 421     -32.142  24.552  17.906  1.00 42.34           C
ATOM   2633  CE  LYS A 421     -33.583  24.343  18.384  1.00 42.34           C
ATOM   2634  NZ  LYS A 421     -33.737  24.791  19.790  1.00 42.34           N
ATOM   2635  N   THR A 422     -27.618  22.967  14.348  1.00 38.47           N
ATOM   2636  CA  THR A 422     -26.221  22.727  13.954  1.00 38.47           C
ATOM   2637  C   THR A 422     -25.172  23.607  14.661  1.00 38.47           C
ATOM   2638  CB  THR A 422     -26.136  22.892  12.425  1.00 38.47           C
ATOM   2639  O   THR A 422     -24.027  23.649  14.225  1.00 38.47           O
ATOM   2640  CG2 THR A 422     -26.810  21.731  11.690  1.00 38.47           C
ATOM   2641  OG1 THR A 422     -26.833  24.060  12.030  1.00 38.47           O
ATOM   2642  N   GLY A 423     -25.536  24.328  15.730  1.00 42.38           N
ATOM   2643  CA  GLY A 423     -24.707  25.379  16.342  1.00 42.38           C
ATOM   2644  C   GLY A 423     -23.958  25.020  17.633  1.00 42.38           C
ATOM   2645  O   GLY A 423     -23.213  25.864  18.134  1.00 42.38           O
ATOM   2646  N   ASP A 424     -24.146  23.815  18.185  1.00 45.28           N
ATOM   2647  CA  ASP A 424     -23.889  23.567  19.618  1.00 45.28           C
ATOM   2648  C   ASP A 424     -23.080  22.297  19.950  1.00 45.28           C
ATOM   2649  CB  ASP A 424     -25.233  23.560  20.358  1.00 45.28           C
ATOM   2650  O   ASP A 424     -23.068  21.869  21.101  1.00 45.28           O
ATOM   2651  CG  ASP A 424     -25.999  24.885  20.320  1.00 45.28           C
ATOM   2652  OD1 ASP A 424     -25.359  25.959  20.443  1.00 45.28           O
ATOM   2653  OD2 ASP A 424     -27.246  24.802  20.179  1.00 45.28           O
ATOM   2654  N   TYR A 425     -22.385  21.685  18.989  1.00 45.81           N
ATOM   2655  CA  TYR A 425     -21.464  20.584  19.303  1.00 45.81           C
ATOM   2656  C   TYR A 425     -20.147  21.134  19.861  1.00 45.81           C
ATOM   2657  CB  TYR A 425     -21.233  19.708  18.067  1.00 45.81           C
ATOM   2658  O   TYR A 425     -19.467  21.901  19.174  1.00 45.81           O
ATOM   2659  CG  TYR A 425     -21.740  18.300  18.246  1.00 45.81           C
ATOM   2660  CD1 TYR A 425     -20.916  17.299  18.802  1.00 45.81           C
ATOM   2661  CD2 TYR A 425     -23.065  18.010  17.884  1.00 45.81           C
ATOM   2662  CE1 TYR A 425     -21.411  15.993  18.975  1.00 45.81           C
ATOM   2663  CE2 TYR A 425     -23.556  16.709  18.047  1.00 45.81           C
ATOM   2664  OH  TYR A 425     -23.245  14.464  18.711  1.00 45.81           O
ATOM   2665  CZ  TYR A 425     -22.732  15.702  18.583  1.00 45.81           C
ATOM   2666  N   SER A 426     -19.764  20.758  21.082  1.00 58.47           N
ATOM   2667  CA  SER A 426     -18.512  21.214  21.691  1.00 58.47           C
ATOM   2668  C   SER A 426     -17.931  20.235  22.703  1.00 58.47           C
ATOM   2669  CB  SER A 426     -18.683  22.601  22.316  1.00 58.47           C
ATOM   2670  O   SER A 426     -18.670  19.583  23.425  1.00 58.47           O
ATOM   2671  OG  SER A 426     -19.851  22.801  23.090  1.00 58.47           O
ATOM   2672  N   PHE A 427     -16.603  20.147  22.783  1.00 61.19           N
ATOM   2673  CA  PHE A 427     -15.900  19.347  23.792  1.00 61.19           C
ATOM   2674  C   PHE A 427     -14.584  20.020  24.205  1.00 61.19           C
ATOM   2675  CB  PHE A 427     -15.675  17.910  23.282  1.00 61.19           C
ATOM   2676  O   PHE A 427     -14.057  20.868  23.478  1.00 61.19           O
ATOM   2677  CG  PHE A 427     -14.649  17.768  22.171  1.00 61.19           C
ATOM   2678  CD1 PHE A 427     -15.030  17.932  20.825  1.00 61.19           C
ATOM   2679  CD2 PHE A 427     -13.308  17.470  22.484  1.00 61.19           C
ATOM   2680  CE1 PHE A 427     -14.072  17.825  19.800  1.00 61.19           C
ATOM   2681  CE2 PHE A 427     -12.351  17.362  21.460  1.00 61.19           C
ATOM   2682  CZ  PHE A 427     -12.730  17.551  20.122  1.00 61.19           C
ATOM   2683  N   SER A 428     -14.057  19.659  25.377  1.00 68.75           N
ATOM   2684  CA  SER A 428     -12.739  20.091  25.851  1.00 68.75           C
ATOM   2685  C   SER A 428     -11.628  19.169  25.350  1.00 68.75           C
ATOM   2686  CB  SER A 428     -12.726  20.205  27.377  1.00 68.75           C
ATOM   2687  O   SER A 428     -11.520  18.020  25.779  1.00 68.75           O
ATOM   2688  OG  SER A 428     -13.245  19.046  28.014  1.00 68.75           O
ATOM   2689  N   LYS A 429     -10.779  19.668  24.447  1.00 68.12           N
ATOM   2690  CA  LYS A 429      -9.657  18.899  23.873  1.00 68.12           C
ATOM   2691  C   LYS A 429      -8.608  18.521  24.922  1.00 68.12           C
ATOM   2692  CB  LYS A 429      -9.030  19.678  22.703  1.00 68.12           C
ATOM   2693  O   LYS A 429      -7.997  17.463  24.819  1.00 68.12           O
ATOM   2694  CG  LYS A 429      -8.371  20.981  23.178  1.00 68.12           C
ATOM   2695  CD  LYS A 429      -7.781  21.822  22.049  1.00 68.12           C
ATOM   2696  CE  LYS A 429      -7.205  23.060  22.736  1.00 68.12           C
ATOM   2697  NZ  LYS A 429      -6.634  24.038  21.794  1.00 68.12           N
ATOM   2698  N   GLU A 430      -8.436  19.349  25.953  1.00 78.12           N
ATOM   2699  CA  GLU A 430      -7.468  19.135  27.035  1.00 78.12           C
ATOM   2700  C   GLU A 430      -7.788  17.877  27.850  1.00 78.12           C
ATOM   2701  CB  GLU A 430      -7.427  20.355  27.972  1.00 78.12           C
ATOM   2702  O   GLU A 430      -6.897  17.291  28.458  1.00 78.12           O
ATOM   2703  CG  GLU A 430      -6.934  21.649  27.302  1.00 78.12           C
ATOM   2704  CD  GLU A 430      -7.968  22.329  26.391  1.00 78.12           C
ATOM   2705  OE1 GLU A 430      -7.532  23.121  25.527  1.00 78.12           O
ATOM   2706  OE2 GLU A 430      -9.178  21.997  26.483  1.00 78.12           O
ATOM   2707  N   SER A 431      -9.041  17.414  27.817  1.00 77.88           N
ATOM   2708  CA  SER A 431      -9.446  16.162  28.450  1.00 77.88           C
ATOM   2709  C   SER A 431      -8.744  14.942  27.840  1.00 77.88           C
ATOM   2710  CB  SER A 431     -10.962  15.998  28.345  1.00 77.88           C
ATOM   2711  O   SER A 431      -8.530  13.966  28.543  1.00 77.88           O
ATOM   2712  OG  SER A 431     -11.616  17.082  28.978  1.00 77.88           O
ATOM   2713  N   LEU A 432      -8.326  14.981  26.569  1.00 69.50           N
ATOM   2714  CA  LEU A 432      -7.748  13.818  25.873  1.00 69.50           C
ATOM   2715  C   LEU A 432      -6.382  13.377  26.415  1.00 69.50           C
ATOM   2716  CB  LEU A 432      -7.622  14.136  24.374  1.00 69.50           C
ATOM   2717  O   LEU A 432      -6.006  12.217  26.262  1.00 69.50           O
ATOM   2718  CG  LEU A 432      -8.958  14.371  23.653  1.00 69.50           C
ATOM   2719  CD1 LEU A 432      -8.697  14.786  22.205  1.00 69.50           C
ATOM   2720  CD2 LEU A 432      -9.822  13.114  23.629  1.00 69.50           C
ATOM   2721  N   THR A 433      -5.638  14.288  27.042  1.00 76.88           N
ATOM   2722  CA  THR A 433      -4.313  14.020  27.628  1.00 76.88           C
ATOM   2723  C   THR A 433      -4.295  14.229  29.142  1.00 76.88           C
ATOM   2724  CB  THR A 433      -3.227  14.863  26.947  1.00 76.88           C
ATOM   2725  O   THR A 433      -3.223  14.256  29.753  1.00 76.88           O
ATOM   2726  CG2 THR A 433      -3.130  14.591  25.446  1.00 76.88           C
ATOM   2727  OG1 THR A 433      -3.510  16.232  27.109  1.00 76.88           O
ATOM   2728  N   LEU A 434      -5.477  14.386  29.749  1.00 84.00           N
ATOM   2729  CA  LEU A 434      -5.657  14.605  31.176  1.00 84.00           C
ATOM   2730  C   LEU A 434      -6.072  13.312  31.873  1.00 84.00           C
ATOM   2731  CB  LEU A 434      -6.698  15.715  31.389  1.00 84.00           C
ATOM   2732  O   LEU A 434      -7.116  12.741  31.567  1.00 84.00           O
ATOM   2733  CG  LEU A 434      -7.046  15.978  32.865  1.00 84.00           C
ATOM   2734  CD1 LEU A 434      -5.834  16.422  33.684  1.00 84.00           C
ATOM   2735  CD2 LEU A 434      -8.109  17.066  32.959  1.00 84.00           C
ATOM   2736  N   TYR A 435      -5.325  12.935  32.904  1.00 87.88           N
ATOM   2737  CA  TYR A 435      -5.708  11.907  33.864  1.00 87.88           C
ATOM   2738  C   TYR A 435      -5.766  12.490  35.267  1.00 87.88           C
ATOM   2739  CB  TYR A 435      -4.742  10.729  33.792  1.00 87.88           C
ATOM   2740  O   TYR A 435      -4.871  13.217  35.700  1.00 87.88           O
ATOM   2741  CG  TYR A 435      -4.701  10.090  32.424  1.00 87.88           C
ATOM   2742  CD1 TYR A 435      -5.822   9.380  31.948  1.00 87.88           C
ATOM   2743  CD2 TYR A 435      -3.545  10.203  31.628  1.00 87.88           C
ATOM   2744  CE1 TYR A 435      -5.765   8.734  30.699  1.00 87.88           C
ATOM   2745  CE2 TYR A 435      -3.491   9.571  30.371  1.00 87.88           C
ATOM   2746  OH  TYR A 435      -4.543   8.193  28.712  1.00 87.88           O
ATOM   2747  CZ  TYR A 435      -4.599   8.824  29.913  1.00 87.88           C
ATOM   2748  N   VAL A 436      -6.829  12.157  35.986  1.00 90.62           N
ATOM   2749  CA  VAL A 436      -7.129  12.669  37.318  1.00 90.62           C
ATOM   2750  C   VAL A 436      -7.297  11.490  38.254  1.00 90.62           C
ATOM   2751  CB  VAL A 436      -8.404  13.532  37.298  1.00 90.62           C
ATOM   2752  O   VAL A 436      -7.924  10.500  37.903  1.00 90.62           O
ATOM   2753  CG1 VAL A 436      -8.641  14.205  38.646  1.00 90.62           C
ATOM   2754  CG2 VAL A 436      -8.321  14.637  36.236  1.00 90.62           C
ATOM   2755  N   ARG A 437      -6.762  11.589  39.464  1.00 92.69           N
ATOM   2756  CA  ARG A 437      -7.056  10.651  40.545  1.00 92.69           C
ATOM   2757  C   ARG A 437      -7.842  11.382  41.616  1.00 92.69           C
ATOM   2758  CB  ARG A 437      -5.748  10.053  41.053  1.00 92.69           C
ATOM   2759  O   ARG A 437      -7.394  12.431  42.077  1.00 92.69           O
ATOM   2760  CG  ARG A 437      -5.962   9.127  42.251  1.00 92.69           C
ATOM   2761  CD  ARG A 437      -4.608   8.756  42.851  1.00 92.69           C
ATOM   2762  NE  ARG A 437      -4.759   8.510  44.293  1.00 92.69           N
ATOM   2763  NH1 ARG A 437      -3.383   6.707  44.471  1.00 92.69           N
ATOM   2764  NH2 ARG A 437      -4.573   7.351  46.230  1.00 92.69           N
ATOM   2765  CZ  ARG A 437      -4.223   7.540  44.994  1.00 92.69           C
ATOM   2766  N   GLY A 438      -8.973  10.831  42.040  1.00 92.06           N
ATOM   2767  CA  GLY A 438      -9.831  11.497  43.015  1.00 92.06           C
ATOM   2768  C   GLY A 438     -11.115  10.751  43.358  1.00 92.06           C
ATOM   2769  O   GLY A 438     -11.319   9.610  42.947  1.00 92.06           O
ATOM   2770  N   ASP A 439     -11.982  11.433  44.098  1.00 94.00           N
ATOM   2771  CA  ASP A 439     -13.334  10.985  44.430  1.00 94.00           C
ATOM   2772  C   ASP A 439     -14.374  11.745  43.593  1.00 94.00           C
ATOM   2773  CB  ASP A 439     -13.638  11.200  45.920  1.00 94.00           C
ATOM   2774  O   ASP A 439     -14.221  12.938  43.304  1.00 94.00           O
ATOM   2775  CG  ASP A 439     -12.892  10.316  46.917  1.00 94.00           C
ATOM   2776  OD1 ASP A 439     -11.944   9.587  46.554  1.00 94.00           O
ATOM   2777  OD2 ASP A 439     -13.266  10.373  48.112  1.00 94.00           O
ATOM   2778  N   LEU A 440     -15.476  11.069  43.267  1.00 91.75           N
ATOM   2779  CA  LEU A 440     -16.622  11.647  42.564  1.00 91.75           C
ATOM   2780  C   LEU A 440     -17.834  11.683  43.493  1.00 91.75           C
ATOM   2781  CB  LEU A 440     -16.935  10.844  41.286  1.00 91.75           C
ATOM   2782  O   LEU A 440     -18.133  10.690  44.158  1.00 91.75           O
ATOM   2783  CG  LEU A 440     -15.765  10.685  40.294  1.00 91.75           C
ATOM   2784  CD1 LEU A 440     -16.210   9.861  39.085  1.00 91.75           C
ATOM   2785  CD2 LEU A 440     -15.287  12.032  39.771  1.00 91.75           C
ATOM   2786  N   TYR A 441     -18.567  12.794  43.503  1.00 93.38           N
ATOM   2787  CA  TYR A 441     -19.764  12.978  44.323  1.00 93.38           C
ATOM   2788  C   TYR A 441     -20.938  13.484  43.487  1.00 93.38           C
ATOM   2789  CB  TYR A 441     -19.501  13.969  45.464  1.00 93.38           C
ATOM   2790  O   TYR A 441     -20.773  14.309  42.587  1.00 93.38           O
ATOM   2791  CG  TYR A 441     -18.352  13.633  46.395  1.00 93.38           C
ATOM   2792  CD1 TYR A 441     -18.616  13.050  47.648  1.00 93.38           C
ATOM   2793  CD2 TYR A 441     -17.022  13.909  46.018  1.00 93.38           C
ATOM   2794  CE1 TYR A 441     -17.556  12.721  48.513  1.00 93.38           C
ATOM   2795  CE2 TYR A 441     -15.961  13.561  46.874  1.00 93.38           C
ATOM   2796  OH  TYR A 441     -15.216  12.575  48.953  1.00 93.38           O
ATOM   2797  CZ  TYR A 441     -16.222  12.955  48.121  1.00 93.38           C
ATOM   2798  N   THR A 442     -22.141  13.048  43.846  1.00 88.19           N
ATOM   2799  CA  THR A 442     -23.401  13.613  43.346  1.00 88.19           C
ATOM   2800  C   THR A 442     -23.582  15.075  43.774  1.00 88.19           C
ATOM   2801  CB  THR A 442     -24.610  12.825  43.866  1.00 88.19           C
ATOM   2802  O   THR A 442     -22.899  15.580  44.670  1.00 88.19           O
ATOM   2803  CG2 THR A 442     -24.621  11.354  43.482  1.00 88.19           C
ATOM   2804  OG1 THR A 442     -24.614  12.888  45.263  1.00 88.19           O
ATOM   2805  N   SER A 443     -24.566  15.753  43.182  1.00 84.44           N
ATOM   2806  CA  SER A 443     -24.963  17.118  43.551  1.00 84.44           C
ATOM   2807  C   SER A 443     -25.534  17.240  44.971  1.00 84.44           C
ATOM   2808  CB  SER A 443     -25.968  17.639  42.521  1.00 84.44           C
ATOM   2809  O   SER A 443     -25.525  18.331  45.540  1.00 84.44           O
ATOM   2810  OG  SER A 443     -27.071  16.755  42.410  1.00 84.44           O
ATOM   2811  N   THR A 444     -25.989  16.137  45.577  1.00 84.50           N
ATOM   2812  CA  THR A 444     -26.426  16.071  46.984  1.00 84.50           C
ATOM   2813  C   THR A 444     -25.275  15.823  47.960  1.00 84.50           C
ATOM   2814  CB  THR A 444     -27.523  15.007  47.175  1.00 84.50           C
ATOM   2815  O   THR A 444     -25.475  15.920  49.170  1.00 84.50           O
ATOM   2816  CG2 THR A 444     -28.813  15.450  46.479  1.00 84.50           C
ATOM   2817  OG1 THR A 444     -27.151  13.785  46.583  1.00 84.50           O
ATOM   2818  N   GLY A 445     -24.063  15.559  47.455  1.00 82.06           N
ATOM   2819  CA  GLY A 445     -22.871  15.279  48.257  1.00 82.06           C
ATOM   2820  C   GLY A 445     -22.646  13.799  48.571  1.00 82.06           C
ATOM   2821  O   GLY A 445     -21.705  13.478  49.296  1.00 82.06           O
ATOM   2822  N   ASP A 446     -23.457  12.896  48.017  1.00 89.00           N
ATOM   2823  CA  ASP A 446     -23.254  11.452  48.160  1.00 89.00           C
ATOM   2824  C   ASP A 446     -22.080  10.992  47.287  1.00 89.00           C
ATOM   2825  CB  ASP A 446     -24.533  10.674  47.820  1.00 89.00           C
ATOM   2826  O   ASP A 446     -21.999  11.358  46.112  1.00 89.00           O
ATOM   2827  CG  ASP A 446     -25.710  11.107  48.696  1.00 89.00           C
ATOM   2828  OD1 ASP A 446     -25.549  11.056  49.934  1.00 89.00           O
ATOM   2829  OD2 ASP A 446     -26.749  11.512  48.125  1.00 89.00           O
ATOM   2830  N   LYS A 447     -21.172  10.189  47.852  1.00 89.81           N
ATOM   2831  CA  LYS A 447     -19.990   9.676  47.147  1.00 89.81           C
ATOM   2832  C   LYS A 447     -20.405   8.604  46.130  1.00 89.81           C
ATOM   2833  CB  LYS A 447     -18.951   9.165  48.165  1.00 89.81           C
ATOM   2834  O   LYS A 447     -21.018   7.609  46.505  1.00 89.81           O
ATOM   2835  CG  LYS A 447     -17.577   8.984  47.501  1.00 89.81           C
ATOM   2836  CD  LYS A 447     -16.472   8.428  48.413  1.00 89.81           C
ATOM   2837  CE  LYS A 447     -16.122   9.302  49.624  1.00 89.81           C
ATOM   2838  NZ  LYS A 447     -14.726   9.055  50.071  1.00 89.81           N
ATOM   2839  N   LEU A 448     -20.063   8.814  44.861  1.00 85.88           N
ATOM   2840  CA  LEU A 448     -20.292   7.877  43.755  1.00 85.88           C
ATOM   2841  C   LEU A 448     -19.116   6.918  43.590  1.00 85.88           C
ATOM   2842  CB  LEU A 448     -20.488   8.662  42.445  1.00 85.88           C
ATOM   2843  O   LEU A 448     -19.306   5.713  43.477  1.00 85.88           O
ATOM   2844  CG  LEU A 448     -21.794   9.457  42.360  1.00 85.88           C
ATOM   2845  CD1 LEU A 448     -21.782  10.314  41.093  1.00 85.88           C
ATOM   2846  CD2 LEU A 448     -23.002   8.515  42.321  1.00 85.88           C
ATOM   2847  N   TYR A 449     -17.907   7.474  43.596  1.00 87.88           N
ATOM   2848  CA  TYR A 449     -16.666   6.732  43.431  1.00 87.88           C
ATOM   2849  C   TYR A 449     -15.627   7.247  44.417  1.00 87.88           C
ATOM   2850  CB  TYR A 449     -16.164   6.842  41.988  1.00 87.88           C
ATOM   2851  O   TYR A 449     -15.532   8.451  44.668  1.00 87.88           O
ATOM   2852  CG  TYR A 449     -16.983   6.056  40.984  1.00 87.88           C
ATOM   2853  CD1 TYR A 449     -16.641   4.723  40.677  1.00 87.88           C
ATOM   2854  CD2 TYR A 449     -18.100   6.651  40.373  1.00 87.88           C
ATOM   2855  CE1 TYR A 449     -17.387   4.002  39.725  1.00 87.88           C
ATOM   2856  CE2 TYR A 449     -18.887   5.910  39.475  1.00 87.88           C
ATOM   2857  OH  TYR A 449     -19.237   3.925  38.189  1.00 87.88           O
ATOM   2858  CZ  TYR A 449     -18.514   4.597  39.122  1.00 87.88           C
ATOM   2859  N   GLU A 450     -14.853   6.323  44.971  1.00 90.50           N
ATOM   2860  CA  GLU A 450     -13.778   6.611  45.910  1.00 90.50           C
ATOM   2861  C   GLU A 450     -12.445   6.216  45.298  1.00 90.50           C
ATOM   2862  CB  GLU A 450     -14.024   5.863  47.226  1.00 90.50           C
ATOM   2863  O   GLU A 450     -12.278   5.078  44.869  1.00 90.50           O
ATOM   2864  CG  GLU A 450     -12.953   6.189  48.277  1.00 90.50           C
ATOM   2865  CD  GLU A 450     -13.435   5.848  49.691  1.00 90.50           C
ATOM   2866  OE1 GLU A 450     -13.296   6.734  50.569  1.00 90.50           O
ATOM   2867  OE2 GLU A 450     -14.043   4.777  49.891  1.00 90.50           O
ATOM   2868  N   ASN A 451     -11.500   7.154  45.306  1.00 89.69           N
ATOM   2869  CA  ASN A 451     -10.127   6.952  44.885  1.00 89.69           C
ATOM   2870  C   ASN A 451     -10.034   6.229  43.534  1.00 89.69           C
ATOM   2871  CB  ASN A 451      -9.379   6.259  46.033  1.00 89.69           C
ATOM   2872  O   ASN A 451      -9.479   5.137  43.438  1.00 89.69           O
ATOM   2873  CG  ASN A 451      -7.893   6.196  45.770  1.00 89.69           C
ATOM   2874  ND2 ASN A 451      -7.272   5.066  46.017  1.00 89.69           N
ATOM   2875  OD1 ASN A 451      -7.262   7.167  45.374  1.00 89.69           O
ATOM   2876  N   VAL A 452     -10.590   6.848  42.500  1.00 89.25           N
ATOM   2877  CA  VAL A 452     -10.593   6.322  41.134  1.00 89.25           C
ATOM   2878  C   VAL A 452      -9.715   7.166  40.230  1.00 89.25           C
ATOM   2879  CB  VAL A 452     -12.021   6.170  40.588  1.00 89.25           C
ATOM   2880  O   VAL A 452      -9.451   8.336  40.517  1.00 89.25           O
ATOM   2881  CG1 VAL A 452     -12.812   5.224  41.492  1.00 89.25           C
ATOM   2882  CG2 VAL A 452     -12.792   7.489  40.441  1.00 89.25           C
ATOM   2883  N   ILE A 453      -9.256   6.568  39.136  1.00 88.44           N
ATOM   2884  CA  ILE A 453      -8.592   7.295  38.055  1.00 88.44           C
ATOM   2885  C   ILE A 453      -9.658   7.628  37.023  1.00 88.44           C
ATOM   2886  CB  ILE A 453      -7.410   6.505  37.464  1.00 88.44           C
ATOM   2887  O   ILE A 453     -10.336   6.727  36.536  1.00 88.44           O
ATOM   2888  CG1 ILE A 453      -6.371   6.229  38.576  1.00 88.44           C
ATOM   2889  CG2 ILE A 453      -6.791   7.295  36.295  1.00 88.44           C
ATOM   2890  CD1 ILE A 453      -5.208   5.337  38.139  1.00 88.44           C
ATOM   2891  N   PHE A 454      -9.828   8.903  36.701  1.00 87.81           N
ATOM   2892  CA  PHE A 454     -10.841   9.374  35.775  1.00 87.81           C
ATOM   2893  C   PHE A 454     -10.358  10.547  34.919  1.00 87.81           C
ATOM   2894  CB  PHE A 454     -12.131   9.720  36.539  1.00 87.81           C
ATOM   2895  O   PHE A 454      -9.376  11.213  35.237  1.00 87.81           O
ATOM   2896  CG  PHE A 454     -12.044  10.951  37.425  1.00 87.81           C
ATOM   2897  CD1 PHE A 454     -11.540  10.848  38.735  1.00 87.81           C
ATOM   2898  CD2 PHE A 454     -12.478  12.202  36.946  1.00 87.81           C
ATOM   2899  CE1 PHE A 454     -11.503  11.976  39.570  1.00 87.81           C
ATOM   2900  CE2 PHE A 454     -12.417  13.337  37.774  1.00 87.81           C
ATOM   2901  CZ  PHE A 454     -11.940  13.222  39.092  1.00 87.81           C
ATOM   2902  N   THR A 455     -11.084  10.822  33.843  1.00 87.75           N
ATOM   2903  CA  THR A 455     -10.892  11.994  32.989  1.00 87.75           C
ATOM   2904  C   THR A 455     -12.209  12.755  32.866  1.00 87.75           C
ATOM   2905  CB  THR A 455     -10.385  11.582  31.611  1.00 87.75           C
ATOM   2906  O   THR A 455     -13.198  12.179  32.404  1.00 87.75           O
ATOM   2907  CG2 THR A 455     -10.265  12.746  30.644  1.00 87.75           C
ATOM   2908  OG1 THR A 455      -9.106  11.017  31.755  1.00 87.75           O
ATOM   2909  N   PRO A 456     -12.254  14.036  33.270  1.00 87.94           N
ATOM   2910  CA  PRO A 456     -13.431  14.871  33.100  1.00 87.94           C
ATOM   2911  C   PRO A 456     -13.524  15.415  31.675  1.00 87.94           C
ATOM   2912  CB  PRO A 456     -13.279  16.000  34.122  1.00 87.94           C
ATOM   2913  O   PRO A 456     -12.602  16.071  31.193  1.00 87.94           O
ATOM   2914  CG  PRO A 456     -11.773  16.132  34.309  1.00 87.94           C
ATOM   2915  CD  PRO A 456     -11.217  14.745  34.006  1.00 87.94           C
ATOM   2916  N   PHE A 457     -14.674  15.219  31.041  1.00 77.19           N
ATOM   2917  CA  PHE A 457     -15.067  15.847  29.784  1.00 77.19           C
ATOM   2918  C   PHE A 457     -16.174  16.867  30.050  1.00 77.19           C
ATOM   2919  CB  PHE A 457     -15.511  14.774  28.783  1.00 77.19           C
ATOM   2920  O   PHE A 457     -17.249  16.521  30.549  1.00 77.19           O
ATOM   2921  CG  PHE A 457     -14.381  13.876  28.321  1.00 77.19           C
ATOM   2922  CD1 PHE A 457     -13.616  14.236  27.196  1.00 77.19           C
ATOM   2923  CD2 PHE A 457     -14.080  12.693  29.023  1.00 77.19           C
ATOM   2924  CE1 PHE A 457     -12.555  13.418  26.772  1.00 77.19           C
ATOM   2925  CE2 PHE A 457     -13.017  11.877  28.598  1.00 77.19           C
ATOM   2926  CZ  PHE A 457     -12.253  12.239  27.475  1.00 77.19           C
ATOM   2927  N   VAL A 458     -15.911  18.130  29.708  1.00 79.81           N
ATOM   2928  CA  VAL A 458     -16.892  19.221  29.776  1.00 79.81           C
ATOM   2929  C   VAL A 458     -17.223  19.705  28.368  1.00 79.81           C
ATOM   2930  CB  VAL A 458     -16.432  20.377  30.683  1.00 79.81           C
ATOM   2931  O   VAL A 458     -16.380  19.668  27.471  1.00 79.81           O
ATOM   2932  CG1 VAL A 458     -16.315  19.921  32.144  1.00 79.81           C
ATOM   2933  CG2 VAL A 458     -15.104  20.995  30.241  1.00 79.81           C
ATOM   2934  N   TYR A 459     -18.466  20.132  28.158  1.00 67.25           N
ATOM   2935  CA  TYR A 459     -18.970  20.432  26.813  1.00 67.25           C
ATOM   2936  C   TYR A 459     -19.883  21.659  26.726  1.00 67.25           C
ATOM   2937  CB  TYR A 459     -19.654  19.180  26.243  1.00 67.25           C
ATOM   2938  O   TYR A 459     -20.238  22.056  25.623  1.00 67.25           O
ATOM   2939  CG  TYR A 459     -20.625  18.483  27.168  1.00 67.25           C
ATOM   2940  CD1 TYR A 459     -20.241  17.293  27.813  1.00 67.25           C
ATOM   2941  CD2 TYR A 459     -21.916  19.008  27.355  1.00 67.25           C
ATOM   2942  CE1 TYR A 459     -21.158  16.614  28.634  1.00 67.25           C
ATOM   2943  CE2 TYR A 459     -22.827  18.342  28.196  1.00 67.25           C
ATOM   2944  OH  TYR A 459     -23.354  16.480  29.605  1.00 67.25           O
ATOM   2945  CZ  TYR A 459     -22.453  17.138  28.828  1.00 67.25           C
ATOM   2946  N   GLY A 460     -20.260  22.296  27.836  1.00 68.56           N
ATOM   2947  CA  GLY A 460     -21.087  23.508  27.832  1.00 68.56           C
ATOM   2948  C   GLY A 460     -20.281  24.809  27.895  1.00 68.56           C
ATOM   2949  O   GLY A 460     -20.505  25.727  27.110  1.00 68.56           O
ATOM   2950  N   GLN A 461     -19.360  24.911  28.851  1.00 77.25           N
ATOM   2951  CA  GLN A 461     -18.563  26.103  29.157  1.00 77.25           C
ATOM   2952  C   GLN A 461     -17.145  25.707  29.578  1.00 77.25           C
ATOM   2953  CB  GLN A 461     -19.225  26.913  30.289  1.00 77.25           C
ATOM   2954  O   GLN A 461     -16.918  24.586  30.026  1.00 77.25           O
ATOM   2955  CG  GLN A 461     -20.662  27.356  29.969  1.00 77.25           C
ATOM   2956  CD  GLN A 461     -21.276  28.252  31.040  1.00 77.25           C
ATOM   2957  NE2 GLN A 461     -22.586  28.357  31.080  1.00 77.25           N
ATOM   2958  OE1 GLN A 461     -20.614  28.887  31.844  1.00 77.25           O
ATOM   2959  N   ASN A 462     -16.184  26.625  29.492  1.00 82.50           N
ATOM   2960  CA  ASN A 462     -14.833  26.351  29.985  1.00 82.50           C
ATOM   2961  C   ASN A 462     -14.856  26.019  31.485  1.00 82.50           C
ATOM   2962  CB  ASN A 462     -13.887  27.526  29.686  1.00 82.50           C
ATOM   2963  O   ASN A 462     -15.622  26.612  32.253  1.00 82.50           O
ATOM   2964  CG  ASN A 462     -13.663  27.760  28.205  1.00 82.50           C
ATOM   2965  ND2 ASN A 462     -12.824  28.700  27.847  1.00 82.50           N
ATOM   2966  OD1 ASN A 462     -14.232  27.113  27.346  1.00 82.50           O
ATOM   2967  N   PHE A 463     -14.001  25.089  31.902  1.00 88.50           N
ATOM   2968  CA  PHE A 463     -13.925  24.634  33.285  1.00 88.50           C
ATOM   2969  C   PHE A 463     -12.477  24.538  33.755  1.00 88.50           C
ATOM   2970  CB  PHE A 463     -14.634  23.286  33.417  1.00 88.50           C
ATOM   2971  O   PHE A 463     -11.666  23.852  33.146  1.00 88.50           O
ATOM   2972  CG  PHE A 463     -14.704  22.784  34.840  1.00 88.50           C
ATOM   2973  CD1 PHE A 463     -13.930  21.681  35.243  1.00 88.50           C
ATOM   2974  CD2 PHE A 463     -15.537  23.434  35.768  1.00 88.50           C
ATOM   2975  CE1 PHE A 463     -14.022  21.206  36.560  1.00 88.50           C
ATOM   2976  CE2 PHE A 463     -15.606  22.973  37.092  1.00 88.50           C
ATOM   2977  CZ  PHE A 463     -14.864  21.847  37.483  1.00 88.50           C
ATOM   2978  N   ASN A 464     -12.162  25.198  34.868  1.00 90.94           N
ATOM   2979  CA  ASN A 464     -10.842  25.106  35.483  1.00 90.94           C
ATOM   2980  C   ASN A 464     -10.856  24.026  36.558  1.00 90.94           C
ATOM   2981  CB  ASN A 464     -10.432  26.474  36.044  1.00 90.94           C
ATOM   2982  O   ASN A 464     -11.484  24.200  37.604  1.00 90.94           O
ATOM   2983  CG  ASN A 464     -10.101  27.462  34.946  1.00 90.94           C
ATOM   2984  ND2 ASN A 464     -10.388  28.727  35.134  1.00 90.94           N
ATOM   2985  OD1 ASN A 464      -9.566  27.130  33.911  1.00 90.94           O
ATOM   2986  N   LEU A 465     -10.134  22.941  36.305  1.00 92.62           N
ATOM   2987  CA  LEU A 465      -9.945  21.857  37.253  1.00 92.62           C
ATOM   2988  C   LEU A 465      -8.670  22.092  38.062  1.00 92.62           C
ATOM   2989  CB  LEU A 465      -9.896  20.540  36.471  1.00 92.62           C
ATOM   2990  O   LEU A 465      -7.610  22.341  37.495  1.00 92.62           O
ATOM   2991  CG  LEU A 465      -9.904  19.304  37.382  1.00 92.62           C
ATOM   2992  CD1 LEU A 465     -11.281  19.049  38.000  1.00 92.62           C
ATOM   2993  CD2 LEU A 465      -9.555  18.089  36.540  1.00 92.62           C
ATOM   2994  N   ASN A 466      -8.760  21.996  39.384  1.00 94.19           N
ATOM   2995  CA  ASN A 466      -7.634  22.169  40.302  1.00 94.19           C
ATOM   2996  C   ASN A 466      -7.481  20.946  41.208  1.00 94.19           C
ATOM   2997  CB  ASN A 466      -7.848  23.449  41.124  1.00 94.19           C
ATOM   2998  O   ASN A 466      -8.444  20.220  41.435  1.00 94.19           O
ATOM   2999  CG  ASN A 466      -8.047  24.663  40.240  1.00 94.19           C
ATOM   3000  ND2 ASN A 466      -9.263  25.134  40.105  1.00 94.19           N
ATOM   3001  OD1 ASN A 466      -7.124  25.180  39.632  1.00 94.19           O
ATOM   3002  N   ILE A 467      -6.299  20.739  41.790  1.00 92.25           N
ATOM   3003  CA  ILE A 467      -6.171  19.792  42.909  1.00 92.25           C
ATOM   3004  C   ILE A 467      -7.040  20.280  44.082  1.00 92.25           C
ATOM   3005  CB  ILE A 467      -4.694  19.558  43.299  1.00 92.25           C
ATOM   3006  O   ILE A 467      -7.049  21.468  44.415  1.00 92.25           O
ATOM   3007  CG1 ILE A 467      -3.946  18.898  42.117  1.00 92.25           C
ATOM   3008  CG2 ILE A 467      -4.574  18.687  44.563  1.00 92.25           C
ATOM   3009  CD1 ILE A 467      -2.475  18.558  42.381  1.00 92.25           C
ATOM   3010  N   GLY A 468      -7.758  19.355  44.716  1.00 91.44           N
ATOM   3011  CA  GLY A 468      -8.757  19.601  45.750  1.00 91.44           C
ATOM   3012  C   GLY A 468     -10.188  19.553  45.215  1.00 91.44           C
ATOM   3013  O   GLY A 468     -10.472  18.961  44.174  1.00 91.44           O
ATOM   3014  N   LYS A 469     -11.115  20.174  45.947  1.00 91.75           N
ATOM   3015  CA  LYS A 469     -12.543  20.131  45.621  1.00 91.75           C
ATOM   3016  C   LYS A 469     -12.897  21.093  44.496  1.00 91.75           C
ATOM   3017  CB  LYS A 469     -13.404  20.393  46.859  1.00 91.75           C
ATOM   3018  O   LYS A 469     -12.710  22.301  44.621  1.00 91.75           O
ATOM   3019  CG  LYS A 469     -13.228  19.259  47.870  1.00 91.75           C
ATOM   3020  CD  LYS A 469     -14.237  19.371  49.010  1.00 91.75           C
ATOM   3021  CE  LYS A 469     -13.995  18.175  49.930  1.00 91.75           C
ATOM   3022  NZ  LYS A 469     -15.088  18.012  50.912  1.00 91.75           N
ATOM   3023  N   ASN A 470     -13.512  20.555  43.454  1.00 93.50           N
ATOM   3024  CA  ASN A 470     -14.085  21.297  42.342  1.00 93.50           C
ATOM   3025  C   ASN A 470     -15.578  20.981  42.258  1.00 93.50           C
ATOM   3026  CB  ASN A 470     -13.363  20.957  41.032  1.00 93.50           C
ATOM   3027  O   ASN A 470     -15.997  19.849  42.487  1.00 93.50           O
ATOM   3028  CG  ASN A 470     -11.865  21.139  41.106  1.00 93.50           C
ATOM   3029  ND2 ASN A 470     -11.168  20.138  41.576  1.00 93.50           N
ATOM   3030  OD1 ASN A 470     -11.322  22.167  40.732  1.00 93.50           O
ATOM   3031  N   THR A 471     -16.391  21.978  41.930  1.00 93.19           N
ATOM   3032  CA  THR A 471     -17.829  21.805  41.696  1.00 93.19           C
ATOM   3033  C   THR A 471     -18.105  22.071  40.232  1.00 93.19           C
ATOM   3034  CB  THR A 471     -18.656  22.742  42.581  1.00 93.19           C
ATOM   3035  O   THR A 471     -17.737  23.129  39.723  1.00 93.19           O
ATOM   3036  CG2 THR A 471     -20.155  22.491  42.447  1.00 93.19           C
ATOM   3037  OG1 THR A 471     -18.297  22.529  43.927  1.00 93.19           O
ATOM   3038  N   LEU A 472     -18.732  21.114  39.556  1.00 84.31           N
ATOM   3039  CA  LEU A 472     -19.102  21.261  38.159  1.00 84.31           C
ATOM   3040  C   LEU A 472     -20.192  22.329  38.030  1.00 84.31           C
ATOM   3041  CB  LEU A 472     -19.556  19.902  37.605  1.00 84.31           C
ATOM   3042  O   LEU A 472     -21.257  22.225  38.630  1.00 84.31           O
ATOM   3043  CG  LEU A 472     -18.422  18.870  37.466  1.00 84.31           C
ATOM   3044  CD1 LEU A 472     -19.015  17.509  37.117  1.00 84.31           C
ATOM   3045  CD2 LEU A 472     -17.435  19.250  36.360  1.00 84.31           C
ATOM   3046  N   ASN A 473     -19.927  23.350  37.223  1.00 84.75           N
ATOM   3047  CA  ASN A 473     -20.866  24.427  36.890  1.00 84.75           C
ATOM   3048  C   ASN A 473     -21.742  24.099  35.666  1.00 84.75           C
ATOM   3049  CB  ASN A 473     -20.062  25.722  36.683  1.00 84.75           C
ATOM   3050  O   ASN A 473     -22.385  24.978  35.101  1.00 84.75           O
ATOM   3051  CG  ASN A 473     -19.106  25.667  35.496  1.00 84.75           C
ATOM   3052  ND2 ASN A 473     -18.559  26.792  35.102  1.00 84.75           N
ATOM   3053  OD1 ASN A 473     -18.789  24.627  34.934  1.00 84.75           O
ATOM   3054  N   GLN A 474     -21.696  22.850  35.211  1.00 75.38           N
ATOM   3055  CA  GLN A 474     -22.366  22.350  34.019  1.00 75.38           C
ATOM   3056  C   GLN A 474     -22.463  20.820  34.091  1.00 75.38           C
ATOM   3057  CB  GLN A 474     -21.564  22.767  32.775  1.00 75.38           C
ATOM   3058  O   GLN A 474     -21.694  20.201  34.831  1.00 75.38           O
ATOM   3059  CG  GLN A 474     -20.162  22.139  32.763  1.00 75.38           C
ATOM   3060  CD  GLN A 474     -19.302  22.738  31.682  1.00 75.38           C
ATOM   3061  NE2 GLN A 474     -18.193  23.321  32.054  1.00 75.38           N
ATOM   3062  OE1 GLN A 474     -19.619  22.700  30.506  1.00 75.38           O
ATOM   3063  N   PRO A 475     -23.348  20.191  33.304  1.00 76.56           N
ATOM   3064  CA  PRO A 475     -23.279  18.758  33.055  1.00 76.56           C
ATOM   3065  C   PRO A 475     -21.957  18.362  32.376  1.00 76.56           C
ATOM   3066  CB  PRO A 475     -24.496  18.434  32.184  1.00 76.56           C
ATOM   3067  O   PRO A 475     -21.439  19.099  31.536  1.00 76.56           O
ATOM   3068  CG  PRO A 475     -25.452  19.597  32.449  1.00 76.56           C
ATOM   3069  CD  PRO A 475     -24.498  20.772  32.637  1.00 76.56           C
ATOM   3070  N   GLY A 476     -21.420  17.199  32.730  1.00 73.69           N
ATOM   3071  CA  GLY A 476     -20.175  16.661  32.182  1.00 73.69           C
ATOM   3072  C   GLY A 476     -20.128  15.139  32.282  1.00 73.69           C
ATOM   3073  O   GLY A 476     -20.965  14.531  32.949  1.00 73.69           O
ATOM   3074  N   ILE A 477     -19.148  14.522  31.627  1.00 75.31           N
ATOM   3075  CA  ILE A 477     -18.951  13.066  31.662  1.00 75.31           C
ATOM   3076  C   ILE A 477     -17.589  12.765  32.268  1.00 75.31           C
ATOM   3077  CB  ILE A 477     -19.130  12.423  30.269  1.00 75.31           C
ATOM   3078  O   ILE A 477     -16.591  13.377  31.895  1.00 75.31           O
ATOM   3079  CG1 ILE A 477     -20.574  12.652  29.773  1.00 75.31           C
ATOM   3080  CG2 ILE A 477     -18.842  10.912  30.367  1.00 75.31           C
ATOM   3081  CD1 ILE A 477     -20.829  12.339  28.296  1.00 75.31           C
ATOM   3082  N   MET A 478     -17.543  11.829  33.210  1.00 83.12           N
ATOM   3083  CA  MET A 478     -16.292  11.315  33.759  1.00 83.12           C
ATOM   3084  C   MET A 478     -16.026   9.949  33.140  1.00 83.12           C
ATOM   3085  CB  MET A 478     -16.347  11.233  35.292  1.00 83.12           C
ATOM   3086  O   MET A 478     -16.792   9.013  33.367  1.00 83.12           O
ATOM   3087  CG  MET A 478     -16.776  12.544  35.952  1.00 83.12           C
ATOM   3088  SD  MET A 478     -15.624  13.926  35.776  1.00 83.12           S
ATOM   3089  CE  MET A 478     -16.660  15.134  34.900  1.00 83.12           C
ATOM   3090  N   ALA A 479     -14.944   9.827  32.376  1.00 75.81           N
ATOM   3091  CA  ALA A 479     -14.430   8.524  31.979  1.00 75.81           C
ATOM   3092  C   ALA A 479     -13.607   7.972  33.139  1.00 75.81           C
ATOM   3093  CB  ALA A 479     -13.625   8.663  30.683  1.00 75.81           C
ATOM   3094  O   ALA A 479     -12.506   8.450  33.382  1.00 75.81           O
ATOM   3095  N   VAL A 480     -14.159   7.029  33.897  1.00 82.00           N
ATOM   3096  CA  VAL A 480     -13.459   6.328  34.975  1.00 82.00           C
ATOM   3097  C   VAL A 480     -12.670   5.192  34.342  1.00 82.00           C
ATOM   3098  CB  VAL A 480     -14.445   5.809  36.038  1.00 82.00           C
ATOM   3099  O   VAL A 480     -13.258   4.318  33.722  1.00 82.00           O
ATOM   3100  CG1 VAL A 480     -13.701   5.085  37.167  1.00 82.00           C
ATOM   3101  CG2 VAL A 480     -15.243   6.963  36.661  1.00 82.00           C
ATOM   3102  N   TRP A 481     -11.350   5.215  34.477  1.00 74.81           N
ATOM   3103  CA  TRP A 481     -10.420   4.271  33.850  1.00 74.81           C
ATOM   3104  C   TRP A 481      -9.989   3.133  34.767  1.00 74.81           C
ATOM   3105  CB  TRP A 481      -9.165   5.036  33.439  1.00 74.81           C
ATOM   3106  O   TRP A 481      -9.545   2.088  34.301  1.00 74.81           O
ATOM   3107  CG  TRP A 481      -9.407   6.198  32.546  1.00 74.81           C
ATOM   3108  CD1 TRP A 481      -9.308   7.501  32.883  1.00 74.81           C
ATOM   3109  CD2 TRP A 481      -9.776   6.165  31.141  1.00 74.81           C
ATOM   3110  CE2 TRP A 481      -9.889   7.506  30.678  1.00 74.81           C
ATOM   3111  CE3 TRP A 481      -9.989   5.132  30.208  1.00 74.81           C
ATOM   3112  NE1 TRP A 481      -9.592   8.271  31.779  1.00 74.81           N
ATOM   3113  CH2 TRP A 481     -10.370   6.771  28.435  1.00 74.81           C
ATOM   3114  CZ2 TRP A 481     -10.196   7.820  29.350  1.00 74.81           C
ATOM   3115  CZ3 TRP A 481     -10.263   5.433  28.864  1.00 74.81           C
ATOM   3116  N   SER A 482     -10.044   3.370  36.074  1.00 78.00           N
ATOM   3117  CA  SER A 482      -9.711   2.385  37.093  1.00 78.00           C
ATOM   3118  C   SER A 482     -10.460   2.716  38.370  1.00 78.00           C
ATOM   3119  CB  SER A 482      -8.206   2.387  37.382  1.00 78.00           C
ATOM   3120  O   SER A 482     -10.394   3.849  38.857  1.00 78.00           O
ATOM   3121  OG  SER A 482      -7.926   1.459  38.411  1.00 78.00           O
ATOM   3122  N   THR A 483     -11.118   1.715  38.946  1.00 73.69           N
ATOM   3123  CA  THR A 483     -11.669   1.790  40.303  1.00 73.69           C
ATOM   3124  C   THR A 483     -10.620   1.508  41.382  1.00 73.69           C
ATOM   3125  CB  THR A 483     -12.873   0.859  40.460  1.00 73.69           C
ATOM   3126  O   THR A 483     -10.889   1.668  42.568  1.00 73.69           O
ATOM   3127  CG2 THR A 483     -14.032   1.312  39.569  1.00 73.69           C
ATOM   3128  OG1 THR A 483     -12.540  -0.453  40.075  1.00 73.69           O
ATOM   3129  N   GLU A 484      -9.414   1.099  40.983  1.00 72.56           N
ATOM   3130  CA  GLU A 484      -8.266   0.905  41.862  1.00 72.56           C
ATOM   3131  C   GLU A 484      -7.358   2.141  41.780  1.00 72.56           C
ATOM   3132  CB  GLU A 484      -7.515  -0.387  41.496  1.00 72.56           C
ATOM   3133  O   GLU A 484      -6.561   2.295  40.852  1.00 72.56           O
ATOM   3134  CG  GLU A 484      -8.390  -1.650  41.604  1.00 72.56           C
ATOM   3135  CD  GLU A 484      -7.588  -2.961  41.492  1.00 72.56           C
ATOM   3136  OE1 GLU A 484      -8.205  -4.028  41.709  1.00 72.56           O
ATOM   3137  OE2 GLU A 484      -6.353  -2.899  41.286  1.00 72.56           O
ATOM   3138  N   GLY A 485      -7.492   3.068  42.732  1.00 64.81           N
ATOM   3139  CA  GLY A 485      -6.712   4.308  42.758  1.00 64.81           C
ATOM   3140  C   GLY A 485      -5.253   4.103  43.140  1.00 64.81           C
ATOM   3141  O   GLY A 485      -4.839   4.401  44.269  1.00 64.81           O
ATOM   3142  N   THR A 486      -4.458   3.638  42.182  1.00 78.88           N
ATOM   3143  CA  THR A 486      -2.993   3.686  42.205  1.00 78.88           C
ATOM   3144  C   THR A 486      -2.492   5.106  41.918  1.00 78.88           C
ATOM   3145  CB  THR A 486      -2.390   2.705  41.189  1.00 78.88           C
ATOM   3146  O   THR A 486      -3.211   5.893  41.302  1.00 78.88           O
ATOM   3147  CG2 THR A 486      -2.679   1.260  41.593  1.00 78.88           C
ATOM   3148  OG1 THR A 486      -2.926   2.906  39.902  1.00 78.88           O
ATOM   3149  N   PRO A 487      -1.296   5.505  42.385  1.00 82.56           N
ATOM   3150  CA  PRO A 487      -0.709   6.797  42.018  1.00 82.56           C
ATOM   3151  C   PRO A 487      -0.573   6.942  40.497  1.00 82.56           C
ATOM   3152  CB  PRO A 487       0.658   6.841  42.706  1.00 82.56           C
ATOM   3153  O   PRO A 487      -0.160   5.984  39.832  1.00 82.56           O
ATOM   3154  CG  PRO A 487       0.495   5.877  43.881  1.00 82.56           C
ATOM   3155  CD  PRO A 487      -0.444   4.806  43.333  1.00 82.56           C
ATOM   3156  N   LEU A 488      -0.867   8.130  39.953  1.00 81.25           N
ATOM   3157  CA  LEU A 488      -0.844   8.356  38.497  1.00 81.25           C
ATOM   3158  C   LEU A 488       0.550   8.131  37.892  1.00 81.25           C
ATOM   3159  CB  LEU A 488      -1.339   9.777  38.166  1.00 81.25           C
ATOM   3160  O   LEU A 488       0.666   7.666  36.766  1.00 81.25           O
ATOM   3161  CG  LEU A 488      -2.846  10.015  38.365  1.00 81.25           C
ATOM   3162  CD1 LEU A 488      -3.161  11.482  38.077  1.00 81.25           C
ATOM   3163  CD2 LEU A 488      -3.708   9.164  37.432  1.00 81.25           C
ATOM   3164  N   SER A 489       1.614   8.362  38.666  1.00 79.25           N
ATOM   3165  CA  SER A 489       3.008   8.107  38.263  1.00 79.25           C
ATOM   3166  C   SER A 489       3.336   6.632  38.002  1.00 79.25           C
ATOM   3167  CB  SER A 489       3.939   8.609  39.367  1.00 79.25           C
ATOM   3168  O   SER A 489       4.330   6.326  37.347  1.00 79.25           O
ATOM   3169  OG  SER A 489       3.645   7.976  40.604  1.00 79.25           O
ATOM   3170  N   SER A 490       2.532   5.720  38.548  1.00 74.50           N
ATOM   3171  CA  SER A 490       2.698   4.266  38.430  1.00 74.50           C
ATOM   3172  C   SER A 490       1.636   3.611  37.551  1.00 74.50           C
ATOM   3173  CB  SER A 490       2.726   3.632  39.823  1.00 74.50           C
ATOM   3174  O   SER A 490       1.676   2.400  37.337  1.00 74.50           O
ATOM   3175  OG  SER A 490       1.569   3.925  40.592  1.00 74.50           O
ATOM   3176  N   TRP A 491       0.685   4.400  37.054  1.00 73.62           N
ATOM   3177  CA  TRP A 491      -0.395   3.927  36.210  1.00 73.62           C
ATOM   3178  C   TRP A 491       0.034   4.012  34.744  1.00 73.62           C
ATOM   3179  CB  TRP A 491      -1.649   4.732  36.535  1.00 73.62           C
ATOM   3180  O   TRP A 491       0.417   5.068  34.252  1.00 73.62           O
ATOM   3181  CG  TRP A 491      -2.872   4.250  35.836  1.00 73.62           C
ATOM   3182  CD1 TRP A 491      -3.470   3.049  36.010  1.00 73.62           C
ATOM   3183  CD2 TRP A 491      -3.665   4.955  34.843  1.00 73.62           C
ATOM   3184  CE2 TRP A 491      -4.745   4.112  34.450  1.00 73.62           C
ATOM   3185  CE3 TRP A 491      -3.564   6.214  34.225  1.00 73.62           C
ATOM   3186  NE1 TRP A 491      -4.571   2.960  35.183  1.00 73.62           N
ATOM   3187  CH2 TRP A 491      -5.574   5.769  32.901  1.00 73.62           C
ATOM   3188  CZ2 TRP A 491      -5.689   4.501  33.494  1.00 73.62           C
ATOM   3189  CZ3 TRP A 491      -4.502   6.606  33.259  1.00 73.62           C
ATOM   3190  N   ASN A 492       0.017   2.881  34.040  1.00 64.50           N
ATOM   3191  CA  ASN A 492       0.586   2.756  32.695  1.00 64.50           C
ATOM   3192  C   ASN A 492      -0.362   3.207  31.567  1.00 64.50           C
ATOM   3193  CB  ASN A 492       1.100   1.313  32.503  1.00 64.50           C
ATOM   3194  O   ASN A 492      -0.070   2.919  30.409  1.00 64.50           O
ATOM   3195  CG  ASN A 492      -0.012   0.276  32.482  1.00 64.50           C
ATOM   3196  ND2 ASN A 492       0.305  -0.974  32.241  1.00 64.50           N
ATOM   3197  OD1 ASN A 492      -1.172   0.560  32.711  1.00 64.50           O
ATOM   3198  N   ALA A 493      -1.493   3.848  31.895  1.00 58.22           N
ATOM   3199  CA  ALA A 493      -2.564   4.249  30.972  1.00 58.22           C
ATOM   3200  C   ALA A 493      -3.136   3.121  30.078  1.00 58.22           C
ATOM   3201  CB  ALA A 493      -2.119   5.490  30.186  1.00 58.22           C
ATOM   3202  O   ALA A 493      -4.016   3.369  29.258  1.00 58.22           O
ATOM   3203  N   ALA A 494      -2.698   1.870  30.259  1.00 51.47           N
ATOM   3204  CA  ALA A 494      -3.277   0.690  29.636  1.00 51.47           C
ATOM   3205  C   ALA A 494      -4.452   0.241  30.511  1.00 51.47           C
ATOM   3206  CB  ALA A 494      -2.187  -0.375  29.450  1.00 51.47           C
ATOM   3207  O   ALA A 494      -4.330  -0.674  31.326  1.00 51.47           O
ATOM   3208  N   ALA A 495      -5.563   0.974  30.426  1.00 50.69           N
ATOM   3209  CA  ALA A 495      -6.748   0.688  31.220  1.00 50.69           C
ATOM   3210  C   ALA A 495      -7.248  -0.743  30.950  1.00 50.69           C
ATOM   3211  CB  ALA A 495      -7.819   1.747  30.929  1.00 50.69           C
ATOM   3212  O   ALA A 495      -7.389  -1.167  29.801  1.00 50.69           O
ATOM   3213  N   ASN A 496      -7.537  -1.489  32.016  1.00 50.38           N
ATOM   3214  CA  ASN A 496      -8.304  -2.722  31.917  1.00 50.38           C
ATOM   3215  C   ASN A 496      -9.749  -2.339  31.578  1.00 50.38           C
ATOM   3216  CB  ASN A 496      -8.191  -3.479  33.248  1.00 50.38           C
ATOM   3217  O   ASN A 496     -10.451  -1.754  32.397  1.00 50.38           O
ATOM   3218  CG  ASN A 496      -8.995  -4.769  33.306  1.00 50.38           C
ATOM   3219  ND2 ASN A 496      -9.081  -5.350  34.473  1.00 50.38           N
ATOM   3220  OD1 ASN A 496      -9.550  -5.269  32.335  1.00 50.38           O
ATOM   3221  N   MET A 497     -10.195  -2.660  30.365  1.00 46.78           N
ATOM   3222  CA  MET A 497     -11.524  -2.291  29.863  1.00 46.78           C
ATOM   3223  C   MET A 497     -12.694  -2.837  30.689  1.00 46.78           C
ATOM   3224  CB  MET A 497     -11.655  -2.771  28.411  1.00 46.78           C
ATOM   3225  O   MET A 497     -13.799  -2.316  30.578  1.00 46.78           O
ATOM   3226  CG  MET A 497     -10.942  -1.825  27.449  1.00 46.78           C
ATOM   3227  SD  MET A 497     -11.755  -0.211  27.388  1.00 46.78           S
ATOM   3228  CE  MET A 497     -10.857   0.486  26.004  1.00 46.78           C
ATOM   3229  N   ASN A 498     -12.468  -3.856  31.523  1.00 50.84           N
ATOM   3230  CA  ASN A 498     -13.489  -4.354  32.447  1.00 50.84           C
ATOM   3231  C   ASN A 498     -13.783  -3.378  33.599  1.00 50.84           C
ATOM   3232  CB  ASN A 498     -13.038  -5.714  32.990  1.00 50.84           C
ATOM   3233  O   ASN A 498     -14.858  -3.449  34.188  1.00 50.84           O
ATOM   3234  CG  ASN A 498     -12.957  -6.771  31.908  1.00 50.84           C
ATOM   3235  ND2 ASN A 498     -11.865  -7.492  31.834  1.00 50.84           N
ATOM   3236  OD1 ASN A 498     -13.852  -6.967  31.106  1.00 50.84           O
ATOM   3237  N   ASP A 499     -12.849  -2.471  33.895  1.00 54.22           N
ATOM   3238  CA  ASP A 499     -12.937  -1.518  35.006  1.00 54.22           C
ATOM   3239  C   ASP A 499     -13.281  -0.097  34.517  1.00 54.22           C
ATOM   3240  CB  ASP A 499     -11.618  -1.554  35.801  1.00 54.22           C
ATOM   3241  O   ASP A 499     -13.522   0.808  35.323  1.00 54.22           O
ATOM   3242  CG  ASP A 499     -11.209  -2.970  36.243  1.00 54.22           C
ATOM   3243  OD1 ASP A 499     -12.097  -3.767  36.621  1.00 54.22           O
ATOM   3244  OD2 ASP A 499      -9.996  -3.284  36.161  1.00 54.22           O
ATOM   3245  N   ALA A 500     -13.318   0.102  33.192  1.00 59.66           N
ATOM   3246  CA  ALA A 500     -13.621   1.380  32.571  1.00 59.66           C
ATOM   3247  C   ALA A 500     -15.138   1.631  32.519  1.00 59.66           C
ATOM   3248  CB  ALA A 500     -12.953   1.468  31.194  1.00 59.66           C
ATOM   3249  O   ALA A 500     -15.911   0.788  32.064  1.00 59.66           O
ATOM   3250  N   SER A 501     -15.583   2.808  32.958  1.00 65.00           N
ATOM   3251  CA  SER A 501     -16.999   3.194  32.931  1.00 65.00           C
ATOM   3252  C   SER A 501     -17.181   4.685  32.664  1.00 65.00           C
ATOM   3253  CB  SER A 501     -17.712   2.764  34.221  1.00 65.00           C
ATOM   3254  O   SER A 501     -16.340   5.506  33.025  1.00 65.00           O
ATOM   3255  OG  SER A 501     -17.091   3.291  35.377  1.00 65.00           O
ATOM   3256  N   LEU A 502     -18.293   5.042  32.022  1.00 65.19           N
ATOM   3257  CA  LEU A 502     -18.707   6.433  31.855  1.00 65.19           C
ATOM   3258  C   LEU A 502     -19.700   6.795  32.955  1.00 65.19           C
ATOM   3259  CB  LEU A 502     -19.299   6.663  30.453  1.00 65.19           C
ATOM   3260  O   LEU A 502     -20.680   6.086  33.185  1.00 65.19           O
ATOM   3261  CG  LEU A 502     -18.296   6.500  29.296  1.00 65.19           C
ATOM   3262  CD1 LEU A 502     -19.018   6.660  27.961  1.00 65.19           C
ATOM   3263  CD2 LEU A 502     -17.168   7.532  29.348  1.00 65.19           C
ATOM   3264  N   VAL A 503     -19.442   7.912  33.629  1.00 73.75           N
ATOM   3265  CA  VAL A 503     -20.299   8.430  34.695  1.00 73.75           C
ATOM   3266  C   VAL A 503     -20.811   9.799  34.286  1.00 73.75           C
ATOM   3267  CB  VAL A 503     -19.566   8.486  36.044  1.00 73.75           C
ATOM   3268  O   VAL A 503     -20.048  10.764  34.190  1.00 73.75           O
ATOM   3269  CG1 VAL A 503     -20.519   8.895  37.177  1.00 73.75           C
ATOM   3270  CG2 VAL A 503     -18.933   7.140  36.404  1.00 73.75           C
ATOM   3271  N   ASN A 504     -22.122   9.887  34.086  1.00 73.12           N
ATOM   3272  CA  ASN A 504     -22.795  11.154  33.849  1.00 73.12           C
ATOM   3273  C   ASN A 504     -22.856  11.973  35.132  1.00 73.12           C
ATOM   3274  CB  ASN A 504     -24.193  10.892  33.274  1.00 73.12           C
ATOM   3275  O   ASN A 504     -23.421  11.545  36.140  1.00 73.12           O
ATOM   3276  CG  ASN A 504     -24.105  10.484  31.824  1.00 73.12           C
ATOM   3277  ND2 ASN A 504     -24.960   9.607  31.375  1.00 73.12           N
ATOM   3278  OD1 ASN A 504     -23.269  10.980  31.100  1.00 73.12           O
ATOM   3279  N   MET A 505     -22.304  13.180  35.076  1.00 77.12           N
ATOM   3280  CA  MET A 505     -22.308  14.126  36.179  1.00 77.12           C
ATOM   3281  C   MET A 505     -23.234  15.283  35.831  1.00 77.12           C
ATOM   3282  CB  MET A 505     -20.881  14.601  36.465  1.00 77.12           C
ATOM   3283  O   MET A 505     -23.013  16.011  34.864  1.00 77.12           O
ATOM   3284  CG  MET A 505     -19.985  13.467  36.969  1.00 77.12           C
ATOM   3285  SD  MET A 505     -20.336  12.921  38.660  1.00 77.12           S
ATOM   3286  CE  MET A 505     -19.170  13.995  39.530  1.00 77.12           C
ATOM   3287  N   SER A 506     -24.280  15.469  36.632  1.00 79.44           N
ATOM   3288  CA  SER A 506     -25.112  16.665  36.543  1.00 79.44           C
ATOM   3289  C   SER A 506     -24.353  17.902  37.026  1.00 79.44           C
ATOM   3290  CB  SER A 506     -26.414  16.473  37.329  1.00 79.44           C
ATOM   3291  O   SER A 506     -23.362  17.811  37.753  1.00 79.44           O
ATOM   3292  OG  SER A 506     -26.167  16.179  38.690  1.00 79.44           O
ATOM   3293  N   GLU A 507     -24.875  19.078  36.689  1.00 83.44           N
ATOM   3294  CA  GLU A 507     -24.449  20.329  37.314  1.00 83.44           C
ATOM   3295  C   GLU A 507     -24.498  20.220  38.853  1.00 83.44           C
ATOM   3296  CB  GLU A 507     -25.349  21.452  36.785  1.00 83.44           C
ATOM   3297  O   GLU A 507     -25.365  19.549  39.422  1.00 83.44           O
ATOM   3298  CG  GLU A 507     -24.884  22.854  37.202  1.00 83.44           C
ATOM   3299  CD  GLU A 507     -25.784  23.973  36.656  1.00 83.44           C
ATOM   3300  OE1 GLU A 507     -25.552  25.135  37.057  1.00 83.44           O
ATOM   3301  OE2 GLU A 507     -26.726  23.663  35.891  1.00 83.44           O
ATOM   3302  N   ASN A 508     -23.559  20.885  39.525  1.00 87.88           N
ATOM   3303  CA  ASN A 508     -23.313  20.863  40.970  1.00 87.88           C
ATOM   3304  C   ASN A 508     -22.747  19.554  41.544  1.00 87.88           C
ATOM   3305  CB  ASN A 508     -24.534  21.378  41.752  1.00 87.88           C
ATOM   3306  O   ASN A 508     -22.500  19.492  42.749  1.00 87.88           O
ATOM   3307  CG  ASN A 508     -24.998  22.729  41.258  1.00 87.88           C
ATOM   3308  ND2 ASN A 508     -26.175  22.811  40.685  1.00 87.88           N
ATOM   3309  OD1 ASN A 508     -24.302  23.722  41.370  1.00 87.88           O
ATOM   3310  N   CYS A 509     -22.486  18.527  40.732  1.00 89.19           N
ATOM   3311  CA  CYS A 509     -21.683  17.391  41.186  1.00 89.19           C
ATOM   3312  C   CYS A 509     -20.246  17.829  41.530  1.00 89.19           C
ATOM   3313  CB  CYS A 509     -21.700  16.283  40.134  1.00 89.19           C
ATOM   3314  O   CYS A 509     -19.722  18.794  40.963  1.00 89.19           O
ATOM   3315  SG  CYS A 509     -23.311  15.460  40.055  1.00 89.19           S
ATOM   3316  N   MET A 510     -19.598  17.125  42.463  1.00 93.19           N
ATOM   3317  CA  MET A 510     -18.272  17.502  42.970  1.00 93.19           C
ATOM   3318  C   MET A 510     -17.194  16.488  42.581  1.00 93.19           C
ATOM   3319  CB  MET A 510     -18.286  17.755  44.487  1.00 93.19           C
ATOM   3320  O   MET A 510     -17.424  15.280  42.586  1.00 93.19           O
ATOM   3321  CG  MET A 510     -19.207  18.901  44.915  1.00 93.19           C
ATOM   3322  SD  MET A 510     -19.357  19.072  46.719  1.00 93.19           S
ATOM   3323  CE  MET A 510     -20.905  18.157  46.963  1.00 93.19           C
ATOM   3324  N   LEU A 511     -16.004  17.008  42.284  1.00 93.88           N
ATOM   3325  CA  LEU A 511     -14.779  16.262  42.008  1.00 93.88           C
ATOM   3326  C   LEU A 511     -13.769  16.613  43.104  1.00 93.88           C
ATOM   3327  CB  LEU A 511     -14.227  16.648  40.616  1.00 93.88           C
ATOM   3328  O   LEU A 511     -13.372  17.775  43.202  1.00 93.88           O
ATOM   3329  CG  LEU A 511     -15.231  16.640  39.449  1.00 93.88           C
ATOM   3330  CD1 LEU A 511     -14.539  17.114  38.171  1.00 93.88           C
ATOM   3331  CD2 LEU A 511     -15.796  15.253  39.193  1.00 93.88           C
ATOM   3332  N   ASP A 512     -13.365  15.653  43.931  1.00 95.31           N
ATOM   3333  CA  ASP A 512     -12.289  15.860  44.909  1.00 95.31           C
ATOM   3334  C   ASP A 512     -10.998  15.254  44.367  1.00 95.31           C
ATOM   3335  CB  ASP A 512     -12.677  15.318  46.290  1.00 95.31           C
ATOM   3336  O   ASP A 512     -10.833  14.038  44.323  1.00 95.31           O
ATOM   3337  CG  ASP A 512     -11.829  15.889  47.433  1.00 95.31           C
ATOM   3338  OD1 ASP A 512     -10.870  16.648  47.163  1.00 95.31           O
ATOM   3339  OD2 ASP A 512     -12.247  15.699  48.601  1.00 95.31           O
ATOM   3340  N   VAL A 513     -10.123  16.116  43.862  1.00 95.44           N
ATOM   3341  CA  VAL A 513      -8.959  15.732  43.069  1.00 95.44           C
ATOM   3342  C   VAL A 513      -7.719  15.628  43.947  1.00 95.44           C
ATOM   3343  CB  VAL A 513      -8.752  16.737  41.929  1.00 95.44           C
ATOM   3344  O   VAL A 513      -7.318  16.597  44.587  1.00 95.44           O
ATOM   3345  CG1 VAL A 513      -7.481  16.406  41.147  1.00 95.44           C
ATOM   3346  CG2 VAL A 513      -9.954  16.741  40.976  1.00 95.44           C
ATOM   3347  N   TYR A 514      -7.065  14.472  43.923  1.00 93.44           N
ATOM   3348  CA  TYR A 514      -5.831  14.204  44.661  1.00 93.44           C
ATOM   3349  C   TYR A 514      -4.586  14.465  43.813  1.00 93.44           C
ATOM   3350  CB  TYR A 514      -5.849  12.752  45.166  1.00 93.44           C
ATOM   3351  O   TYR A 514      -3.643  15.101  44.277  1.00 93.44           O
ATOM   3352  CG  TYR A 514      -7.079  12.347  45.959  1.00 93.44           C
ATOM   3353  CD1 TYR A 514      -7.730  13.277  46.797  1.00 93.44           C
ATOM   3354  CD2 TYR A 514      -7.580  11.032  45.849  1.00 93.44           C
ATOM   3355  CE1 TYR A 514      -8.864  12.892  47.529  1.00 93.44           C
ATOM   3356  CE2 TYR A 514      -8.727  10.650  46.569  1.00 93.44           C
ATOM   3357  OH  TYR A 514     -10.436  11.232  48.153  1.00 93.44           O
ATOM   3358  CZ  TYR A 514      -9.359  11.582  47.418  1.00 93.44           C
ATOM   3359  N   GLU A 515      -4.589  13.987  42.568  1.00 92.12           N
ATOM   3360  CA  GLU A 515      -3.468  14.104  41.632  1.00 92.12           C
ATOM   3361  C   GLU A 515      -4.000  14.376  40.221  1.00 92.12           C
ATOM   3362  CB  GLU A 515      -2.603  12.825  41.620  1.00 92.12           C
ATOM   3363  O   GLU A 515      -5.065  13.877  39.851  1.00 92.12           O
ATOM   3364  CG  GLU A 515      -2.014  12.429  42.987  1.00 92.12           C
ATOM   3365  CD  GLU A 515      -1.151  11.151  42.950  1.00 92.12           C
ATOM   3366  OE1 GLU A 515      -0.415  10.932  43.939  1.00 92.12           O
ATOM   3367  OE2 GLU A 515      -1.240  10.363  41.974  1.00 92.12           O
ATOM   3368  N   MET A 516      -3.247  15.134  39.420  1.00 92.00           N
ATOM   3369  CA  MET A 516      -3.521  15.311  37.992  1.00 92.00           C
ATOM   3370  C   MET A 516      -2.243  15.172  37.178  1.00 92.00           C
ATOM   3371  CB  MET A 516      -4.153  16.671  37.685  1.00 92.00           C
ATOM   3372  O   MET A 516      -1.198  15.706  37.555  1.00 92.00           O
ATOM   3373  CG  MET A 516      -5.489  16.868  38.388  1.00 92.00           C
ATOM   3374  SD  MET A 516      -6.382  18.357  37.881  1.00 92.00           S
ATOM   3375  CE  MET A 516      -5.311  19.638  38.555  1.00 92.00           C
ATOM   3376  N   TYR A 517      -2.351  14.482  36.047  1.00 89.25           N
ATOM   3377  CA  TYR A 517      -1.343  14.428  34.998  1.00 89.25           C
ATOM   3378  C   TYR A 517      -1.948  14.994  33.722  1.00 89.25           C
ATOM   3379  CB  TYR A 517      -0.835  12.996  34.785  1.00 89.25           C
ATOM   3380  O   TYR A 517      -2.981  14.515  33.267  1.00 89.25           O
ATOM   3381  CG  TYR A 517       0.380  12.641  35.620  1.00 89.25           C
ATOM   3382  CD1 TYR A 517       1.542  12.150  34.993  1.00 89.25           C
ATOM   3383  CD2 TYR A 517       0.357  12.801  37.019  1.00 89.25           C
ATOM   3384  CE1 TYR A 517       2.676  11.824  35.760  1.00 89.25           C
ATOM   3385  CE2 TYR A 517       1.488  12.486  37.790  1.00 89.25           C
ATOM   3386  OH  TYR A 517       3.734  11.681  37.911  1.00 89.25           O
ATOM   3387  CZ  TYR A 517       2.647  11.988  37.159  1.00 89.25           C
ATOM   3388  N   TYR A 518      -1.304  16.003  33.156  1.00 85.75           N
ATOM   3389  CA  TYR A 518      -1.671  16.596  31.879  1.00 85.75           C
ATOM   3390  C   TYR A 518      -0.449  16.553  30.971  1.00 85.75           C
ATOM   3391  CB  TYR A 518      -2.177  18.021  32.106  1.00 85.75           C
ATOM   3392  O   TYR A 518       0.636  16.947  31.397  1.00 85.75           O
ATOM   3393  CG  TYR A 518      -2.511  18.754  30.824  1.00 85.75           C
ATOM   3394  CD1 TYR A 518      -1.727  19.850  30.413  1.00 85.75           C
ATOM   3395  CD2 TYR A 518      -3.570  18.305  30.014  1.00 85.75           C
ATOM   3396  CE1 TYR A 518      -2.005  20.502  29.196  1.00 85.75           C
ATOM   3397  CE2 TYR A 518      -3.848  18.952  28.798  1.00 85.75           C
ATOM   3398  OH  TYR A 518      -3.328  20.655  27.197  1.00 85.75           O
ATOM   3399  CZ  TYR A 518      -3.068  20.049  28.384  1.00 85.75           C
ATOM   3400  N   ASP A 519      -0.615  16.027  29.757  1.00 79.81           N
ATOM   3401  CA  ASP A 519       0.484  15.840  28.798  1.00 79.81           C
ATOM   3402  C   ASP A 519       1.671  15.053  29.398  1.00 79.81           C
ATOM   3403  CB  ASP A 519       0.860  17.195  28.172  1.00 79.81           C
ATOM   3404  O   ASP A 519       2.838  15.434  29.318  1.00 79.81           O
ATOM   3405  CG  ASP A 519       1.692  17.051  26.895  1.00 79.81           C
ATOM   3406  OD1 ASP A 519       1.569  15.992  26.237  1.00 79.81           O
ATOM   3407  OD2 ASP A 519       2.391  18.033  26.554  1.00 79.81           O
ATOM   3408  N   ASN A 520       1.348  13.954  30.092  1.00 74.56           N
ATOM   3409  CA  ASN A 520       2.296  13.081  30.802  1.00 74.56           C
ATOM   3410  C   ASN A 520       3.144  13.765  31.896  1.00 74.56           C
ATOM   3411  CB  ASN A 520       3.145  12.300  29.784  1.00 74.56           C
ATOM   3412  O   ASN A 520       4.118  13.178  32.373  1.00 74.56           O
ATOM   3413  CG  ASN A 520       2.296  11.428  28.886  1.00 74.56           C
ATOM   3414  ND2 ASN A 520       2.482  11.504  27.591  1.00 74.56           N
ATOM   3415  OD1 ASN A 520       1.454  10.673  29.340  1.00 74.56           O
ATOM   3416  N   ALA A 521       2.764  14.964  32.344  1.00 82.31           N
ATOM   3417  CA  ALA A 521       3.430  15.681  33.424  1.00 82.31           C
ATOM   3418  C   ALA A 521       2.471  15.963  34.597  1.00 82.31           C
ATOM   3419  CB  ALA A 521       4.033  16.968  32.854  1.00 82.31           C
ATOM   3420  O   ALA A 521       1.295  16.259  34.372  1.00 82.31           O
ATOM   3421  N   PRO A 522       2.948  15.928  35.858  1.00 88.00           N
ATOM   3422  CA  PRO A 522       2.151  16.364  37.000  1.00 88.00           C
ATOM   3423  C   PRO A 522       1.696  17.817  36.836  1.00 88.00           C
ATOM   3424  CB  PRO A 522       3.045  16.216  38.237  1.00 88.00           C
ATOM   3425  O   PRO A 522       2.518  18.699  36.580  1.00 88.00           O
ATOM   3426  CG  PRO A 522       4.161  15.276  37.794  1.00 88.00           C
ATOM   3427  CD  PRO A 522       4.263  15.482  36.286  1.00 88.00           C
ATOM   3428  N   SER A 523       0.408  18.080  37.051  1.00 90.25           N
ATOM   3429  CA  SER A 523      -0.161  19.429  37.017  1.00 90.25           C
ATOM   3430  C   SER A 523      -1.003  19.715  38.260  1.00 90.25           C
ATOM   3431  CB  SER A 523      -0.975  19.650  35.740  1.00 90.25           C
ATOM   3432  O   SER A 523      -1.622  18.823  38.833  1.00 90.25           O
ATOM   3433  OG  SER A 523      -1.320  21.022  35.702  1.00 90.25           O
ATOM   3434  N   SER A 524      -1.033  20.976  38.695  1.00 88.88           N
ATOM   3435  CA  SER A 524      -1.865  21.441  39.813  1.00 88.88           C
ATOM   3436  C   SER A 524      -3.184  22.079  39.367  1.00 88.88           C
ATOM   3437  CB  SER A 524      -1.070  22.419  40.677  1.00 88.88           C
ATOM   3438  O   SER A 524      -4.107  22.197  40.178  1.00 88.88           O
ATOM   3439  OG  SER A 524      -0.611  23.510  39.899  1.00 88.88           O
ATOM   3440  N   SER A 525      -3.278  22.478  38.095  1.00 91.12           N
ATOM   3441  CA  SER A 525      -4.451  23.111  37.492  1.00 91.12           C
ATOM   3442  C   SER A 525      -4.473  22.875  35.981  1.00 91.12           C
ATOM   3443  CB  SER A 525      -4.439  24.614  37.774  1.00 91.12           C
ATOM   3444  O   SER A 525      -3.428  22.930  35.331  1.00 91.12           O
ATOM   3445  OG  SER A 525      -5.650  25.216  37.369  1.00 91.12           O
ATOM   3446  N   VAL A 526      -5.651  22.617  35.418  1.00 90.50           N
ATOM   3447  CA  VAL A 526      -5.865  22.474  33.972  1.00 90.50           C
ATOM   3448  C   VAL A 526      -7.134  23.225  33.586  1.00 90.50           C
ATOM   3449  CB  VAL A 526      -5.938  20.994  33.544  1.00 90.50           C
ATOM   3450  O   VAL A 526      -8.189  23.034  34.191  1.00 90.50           O
ATOM   3451  CG1 VAL A 526      -6.121  20.852  32.027  1.00 90.50           C
ATOM   3452  CG2 VAL A 526      -4.651  20.247  33.921  1.00 90.50           C
ATOM   3453  N   SER A 527      -7.027  24.081  32.572  1.00 90.50           N
ATOM   3454  CA  SER A 527      -8.175  24.751  31.962  1.00 90.50           C
ATOM   3455  C   SER A 527      -8.715  23.873  30.842  1.00 90.50           C
ATOM   3456  CB  SER A 527      -7.770  26.130  31.434  1.00 90.50           C
ATOM   3457  O   SER A 527      -8.033  23.663  29.845  1.00 90.50           O
ATOM   3458  OG  SER A 527      -8.863  26.783  30.818  1.00 90.50           O
ATOM   3459  N   LEU A 528      -9.925  23.356  31.016  1.00 85.25           N
ATOM   3460  CA  LEU A 528     -10.656  22.621  29.993  1.00 85.25           C
ATOM   3461  C   LEU A 528     -11.401  23.634  29.125  1.00 85.25           C
ATOM   3462  CB  LEU A 528     -11.610  21.618  30.664  1.00 85.25           C
ATOM   3463  O   LEU A 528     -12.409  24.206  29.555  1.00 85.25           O
ATOM   3464  CG  LEU A 528     -10.949  20.616  31.624  1.00 85.25           C
ATOM   3465  CD1 LEU A 528     -12.006  19.661  32.179  1.00 85.25           C
ATOM   3466  CD2 LEU A 528      -9.874  19.783  30.931  1.00 85.25           C
ATOM   3467  N   GLU A 529     -10.891  23.891  27.923  1.00 83.88           N
ATOM   3468  CA  GLU A 529     -11.470  24.866  27.005  1.00 83.88           C
ATOM   3469  C   GLU A 529     -12.459  24.184  26.063  1.00 83.88           C
ATOM   3470  CB  GLU A 529     -10.394  25.643  26.234  1.00 83.88           C
ATOM   3471  O   GLU A 529     -12.105  23.373  25.206  1.00 83.88           O
ATOM   3472  CG  GLU A 529      -9.562  26.546  27.159  1.00 83.88           C
ATOM   3473  CD  GLU A 529      -8.684  27.560  26.403  1.00 83.88           C
ATOM   3474  OE1 GLU A 529      -8.160  28.463  27.098  1.00 83.88           O
ATOM   3475  OE2 GLU A 529      -8.590  27.499  25.155  1.00 83.88           O
ATOM   3476  N   VAL A 530     -13.735  24.535  26.209  1.00 71.19           N
ATOM   3477  CA  VAL A 530     -14.811  23.978  25.395  1.00 71.19           C
ATOM   3478  C   VAL A 530     -14.737  24.593  24.004  1.00 71.19           C
ATOM   3479  CB  VAL A 530     -16.167  24.173  26.087  1.00 71.19           C
ATOM   3480  O   VAL A 530     -15.079  25.756  23.783  1.00 71.19           O
ATOM   3481  CG1 VAL A 530     -17.341  23.754  25.210  1.00 71.19           C
ATOM   3482  CG2 VAL A 530     -16.220  23.284  27.331  1.00 71.19           C
ATOM   3483  N   THR A 531     -14.281  23.789  23.049  1.00 60.91           N
ATOM   3484  CA  THR A 531     -14.147  24.204  21.655  1.00 60.91           C
ATOM   3485  C   THR A 531     -15.398  23.786  20.895  1.00 60.91           C
ATOM   3486  CB  THR A 531     -12.876  23.623  21.025  1.00 60.91           C
ATOM   3487  O   THR A 531     -15.792  22.621  20.935  1.00 60.91           O
ATOM   3488  CG2 THR A 531     -12.578  24.290  19.680  1.00 60.91           C
ATOM   3489  OG1 THR A 531     -11.756  23.882  21.842  1.00 60.91           O
ATOM   3490  N   LYS A 532     -16.042  24.732  20.203  1.00 54.16           N
ATOM   3491  CA  LYS A 532     -17.186  24.442  19.329  1.00 54.16           C
ATOM   3492  C   LYS A 532     -16.711  23.882  17.996  1.00 54.16           C
ATOM   3493  CB  LYS A 532     -18.081  25.675  19.134  1.00 54.16           C
ATOM   3494  O   LYS A 532     -15.818  24.453  17.370  1.00 54.16           O
ATOM   3495  CG  LYS A 532     -18.762  26.108  20.440  1.00 54.16           C
ATOM   3496  CD  LYS A 532     -19.799  27.204  20.184  1.00 54.16           C
ATOM   3497  CE  LYS A 532     -20.542  27.506  21.488  1.00 54.16           C
ATOM   3498  NZ  LYS A 532     -21.854  28.140  21.216  1.00 54.16           N
CONECT 3490 3491 3485
CONECT 3491 3490 3493 3492
CONECT 3492 3491 3494
CONECT 3493 3491 3495
CONECT 3494 3492
CONECT 3495 3493 3496
CONECT 3496 3495 3497
CONECT 3497 3496 3498
CONECT 3498 3497
END
