# Supplementary material for: Pleomorphic viruses establish stable relationship with marine hyperthermophilic archaea
Source: ISME J. 2024 Jan 23;18(1):wrae008. doi: 10.1093/ismejo/wrae008 (PMC10919331; doi:10.1093/ismejo/wrae008)
Supplement: SI_Data_3_wrae008 [file si_data_3_wrae008.zip › vir431.pdb]

HEADER                                            01-JUN-22                     
TITLE     ALPHAFOLD MONOMER V2.0 PREDICTION FOR UNCHARACTERIZED PROTEIN         
TITLE    2 (A0A6B9TBB0)                                                         
COMPND    MOL_ID: 1;                                                            
COMPND   2 MOLECULE: UNCHARACTERIZED PROTEIN;                                   
COMPND   3 CHAIN: A                                                             
SOURCE    MOL_ID: 1;                                                            
SOURCE   2 ORGANISM_SCIENTIFIC: METHANOMASSILIICOCCACEAE ARCHAEON DOK;          
SOURCE   3 ORGANISM_TAXID: 1535962                                              
REMARK   1                                                                      
REMARK   1 REFERENCE 1                                                          
REMARK   1  AUTH   JOHN JUMPER, RICHARD EVANS, ALEXANDER PRITZEL, TIM GREEN,    
REMARK   1  AUTH 2 MICHAEL FIGURNOV, OLAF RONNEBERGER, KATHRYN TUNYASUVUNAKOOL, 
REMARK   1  AUTH 3 RUSS BATES, AUGUSTIN ZIDEK, ANNA POTAPENKO, ALEX BRIDGLAND,  
REMARK   1  AUTH 4 CLEMENS MEYER, SIMON A A KOHL, ANDREW J BALLARD,             
REMARK   1  AUTH 5 ANDREW COWIE, BERNARDINO ROMERA-PAREDES, STANISLAV NIKOLOV,  
REMARK   1  AUTH 6 RISHUB JAIN, JONAS ADLER, TREVOR BACK, STIG PETERSEN,        
REMARK   1  AUTH 7 DAVID REIMAN, ELLEN CLANCY, MICHAL ZIELINSKI,                
REMARK   1  AUTH 8 MARTIN STEINEGGER, MICHALINA PACHOLSKA, TAMAS BERGHAMMER,    
REMARK   1  AUTH 9 DAVID SILVER, ORIOL VINYALS, ANDREW W SENIOR,                
REMARK   1  AUTH10 KORAY KAVUKCUOGLU, PUSHMEET KOHLI, DEMIS HASSABIS            
REMARK   1  TITL   HIGHLY ACCURATE PROTEIN STRUCTURE PREDICTION WITH ALPHAFOLD  
REMARK   1  REF    NATURE                        V. 596   583 2021              
REMARK   1  REFN                   ISSN 0028-0836                               
REMARK   1  PMID   34265844                                                     
REMARK   1  DOI    10.1038/s41586-021-03819-2                                   
REMARK   1                                                                      
REMARK   1 DISCLAIMERS                                                          
REMARK   1 ALPHAFOLD DATA, COPYRIGHT (2021) DEEPMIND TECHNOLOGIES LIMITED. THE  
REMARK   1 INFORMATION PROVIDED IS THEORETICAL MODELLING ONLY AND CAUTION SHOULD
REMARK   1 BE EXERCISED IN ITS USE. IT IS PROVIDED "AS-IS" WITHOUT ANY WARRANTY 
REMARK   1 OF ANY KIND, WHETHER EXPRESSED OR IMPLIED. NO WARRANTY IS GIVEN THAT 
REMARK   1 USE OF THE INFORMATION SHALL NOT INFRINGE THE RIGHTS OF ANY THIRD    
REMARK   1 PARTY. THE INFORMATION IS NOT INTENDED TO BE A SUBSTITUTE FOR        
REMARK   1 PROFESSIONAL MEDICAL ADVICE, DIAGNOSIS, OR TREATMENT, AND DOES NOT   
REMARK   1 CONSTITUTE MEDICAL OR OTHER PROFESSIONAL ADVICE. IT IS AVAILABLE FOR 
REMARK   1 ACADEMIC AND COMMERCIAL PURPOSES, UNDER CC-BY 4.0 LICENCE.           
DBREF  XXXX A    1   641  UNP    A0A6B9TBB0 A0A6B9TBB0_9ARCH     1    641       
SEQRES   1 A  641  MET ASP SER LYS GLN ARG ARG LEU VAL ALA PHE ALA CYS
SEQRES   2 A  641  ALA LEU MET VAL MET ALA VAL PRO CYS ILE ALA VAL MET
SEQRES   3 A  641  GLU SER GLU GLU GLU GLU ASN GLU VAL ASP ALA PHE VAL
SEQRES   4 A  641  PRO VAL VAL ILE LEU VAL GLY TRP GLU VAL TRP ALA VAL
SEQRES   5 A  641  THR ALA ALA TRP ILE GLY THR VAL VAL ALA ALA TYR VAL
SEQRES   6 A  641  ALA GLY ASP TYR PHE ASP LEU ILE ASN SER ASP TYR GLU
SEQRES   7 A  641  GLY ASP TYR ALA ARG SER GLN GLU ALA GLN LEU VAL ALA
SEQRES   8 A  641  ARG SER ILE SER ASP GLY LEU ALA HIS TYR ALA ASN ALA
SEQRES   9 A  641  LEU GLU ASN TYR ALA ASN ILE TRP ASP LEU THR ALA GLU
SEQRES  10 A  641  HIS TRP ILE ARG GLN ALA GLU ILE THR ALA ALA ALA ILE
SEQRES  11 A  641  TRP PRO TYR MET ASP SER TYR ASP VAL ASN GLN LEU LEU
SEQRES  12 A  641  PHE GLU SER GLY VAL TYR VAL ASN SER SER ASP MET MET
SEQRES  13 A  641  SER ASN ALA THR ALA GLN ILE ASN THR HIS PHE ALA GLN
SEQRES  14 A  641  MET VAL ASN HIS ALA ALA GLU TRP ASN SER LEU GLU ASN
SEQRES  15 A  641  THR ALA THR TYR GLY ASP GLY LEU MET LYS ILE VAL PHE
SEQRES  16 A  641  ARG TYR GLY LEU SER SER ILE SER ALA ASP GLY ALA ASP
SEQRES  17 A  641  ALA ALA GLY GLY ASP PHE ARG ALA ASN ILE GLY LEU VAL
SEQRES  18 A  641  ALA ASN ASP VAL THR ASP SER SER ASN ARG PHE TYR PHE
SEQRES  19 A  641  GLY GLY GLY SER ILE TYR SER SER VAL GLN ASN ALA VAL
SEQRES  20 A  641  ILE THR ASP ILE ASP ASP PRO SER LYS SER TYR ARG LEU
SEQRES  21 A  641  ASP LYS GLY TRP ASN GLU ILE GLY ASP LEU SER ASP GLU
SEQRES  22 A  641  ASP VAL ALA GLY ILE TYR ALA ALA SER SER GLY VAL THR
SEQRES  23 A  641  TYR ALA GLY ASP ILE LEU PRO CYS ARG GLY SER TYR ALA
SEQRES  24 A  641  THR ASP VAL TYR ALA GLY ILE ILE ILE GLU SER GLY GLY
SEQRES  25 A  641  ASN SER GLU ILE LEU THR TYR VAL ASP GLY HIS LEU GLU
SEQRES  26 A  641  THR SER THR GLY TYR ARG VAL ASN ASP LEU GLU ILE VAL
SEQRES  27 A  641  VAL GLN PRO ASP ASN SER SER ASP GLU VAL ALA THR ASP
SEQRES  28 A  641  LEU MET VAL ALA LEU GLU ASN TYR ASP LEU LEU LEU ASN
SEQRES  29 A  641  SER VAL ILE SER THR MET TYR GLN ALA ASP SER ALA ALA
SEQRES  30 A  641  HIS ALA VAL TRP ASN ILE TYR ASP LYS ASN GLY GLU ALA
SEQRES  31 A  641  SER ALA TYR LEU THR THR LEU MET VAL PRO GLU ASN TYR
SEQRES  32 A  641  GLU GLU PHE ASN ILE ASN GLU GLN TRP LEU GLU VAL ILE
SEQRES  33 A  641  THR VAL LEU ALA MET GLN GLN LEU ALA SER TYR ALA GLN
SEQRES  34 A  641  ALA HIS SER GLY ASP ILE ASP LEU SER GLU TYR VAL MET
SEQRES  35 A  641  THR MET ASN SER LEU ASP LEU TYR CYS ARG GLY THR ILE
SEQRES  36 A  641  GLU LEU PRO MET THR GLN ALA ASP GLY GLU ALA GLY ILE
SEQRES  37 A  641  THR GLU LYS ALA MET TYR GLU ASP VAL VAL PHE THR PRO
SEQRES  38 A  641  ILE PHE TYR ARG ASP VAL THR LEU GLU LYS GLY GLU ASN
SEQRES  39 A  641  ASP LEU SER GLY PHE THR GLY TYR VAL ALA ILE TRP GLY
SEQRES  40 A  641  ASP GLY THR ASP LEU GLY ASN LEU ASP THR MET ASP MET
SEQRES  41 A  641  ALA ASN ALA SER ILE VAL PHE MET ASP SER GLY SER THR
SEQRES  42 A  641  MET GLU ILE THR GLN ILE MET TYR GLN GLY ASN MET VAL
SEQRES  43 A  641  ASP ASN VAL SER LEU HIS VAL GLU GLU ILE ASP ILE ILE
SEQRES  44 A  641  ASP PRO GLN LYS MET GLN ASP TYR ASP PRO VAL GLU PRO
SEQRES  45 A  641  PRO VAL TYR ASN ASP THR GLY GLU LEU ILE ARG THR ILE
SEQRES  46 A  641  MET LEU ILE ILE GLY LEU LEU MET MET VAL TYR GLY VAL
SEQRES  47 A  641  THR SER ARG ASN TRP LEU ILE ILE VAL LEU GLY LEU LEU
SEQRES  48 A  641  ILE VAL ALA ILE GLY TRP ILE ALA SER GLU PRO ILE GLU
SEQRES  49 A  641  ASN PHE LEU TRP ASP ARG PHE GLU TYR LYS PHE VAL TRP
SEQRES  50 A  641  PRO ARG ASN SER
HELIX    1   1 GLY A   79  TRP A  112  1                                  34
HELIX    2   2 ASP A  113  THR A  115  1                                   3
HELIX    3   3 ALA A  116  ILE A  130  1                                  15
HELIX    4   4 VAL A  139  GLU A  145  1                                   7
HELIX    5   5 VAL A  148  TRP A  177  1                                  30
HELIX    6   6 GLY A  206  GLY A  211  1                                   6
HELIX    7   7 SER A  344  ASP A  346  1                                   3
HELIX    8   8 MET A  353  ASN A  387  1                                  35
HELIX    9   9 GLU A  410  ALA A  430  1                                  21
HELIX   10  10 LEU A  437  GLU A  439  1                                   3
HELIX   11  11 MET A  444  ASP A  448  1                                   5
HELIX   12  12 LEU A  512  ASN A  514  1                                   3
SHEET    1   1 1 MET A 191  TYR A 197  0
SHEET    2   2 1 SER A 200  ALA A 204  0
SHEET    3   3 1 ARG A 215  ALA A 222  0
SHEET    4   4 1 ARG A 231  PHE A 234  0
SHEET    5   5 1 GLY A 237  SER A 241  0
SHEET    6   6 1 ALA A 246  ASP A 250  0
SHEET    7   7 1 SER A 257  LEU A 260  0
SHEET    8   8 1 GLY A 263  ILE A 267  0
SHEET    9   9 1 GLY A 277  ALA A 281  0
SHEET   10  10 1 TYR A 287  GLY A 289  0
SHEET   11  11 1 ILE A 291  PRO A 293  0
SHEET   12  12 1 TYR A 303  SER A 310  0
SHEET   13  13 1 ASN A 313  VAL A 320  0
SHEET   14  14 1 HIS A 323  THR A 326  0
SHEET   15  15 1 LEU A 335  PRO A 341  0
SHEET   16  16 1 VAL A 348  ASP A 351  0
SHEET   17  17 1 VAL A 441  THR A 443  0
SHEET   18  18 1 LEU A 449  THR A 454  0
SHEET   19  19 1 ILE A 455  PRO A 458  0
SHEET   20  20 1 LYS A 471  TYR A 474  0
SHEET   21  21 1 VAL A 477  PHE A 483  0
SHEET   22  22 1 VAL A 487  GLU A 490  0
SHEET   23  23 1 GLY A 492  ASP A 495  0
SHEET   24  24 1 GLY A 501  ASP A 508  0
SHEET   25  25 1 SER A 524  MET A 528  0
SHEET   26  26 1 THR A 533  TYR A 541  0
SHEET   27  27 1 ASN A 544  VAL A 546  0
SHEET   28  28 1 ASN A 548  LEU A 551  0
CRYST1    1.000    1.000    1.000  90.00  90.00  90.00 P 1           1          
ORIGX1      1.000000  0.000000  0.000000        0.00000                         
ORIGX2      0.000000  1.000000  0.000000        0.00000                         
ORIGX3      0.000000  0.000000  1.000000        0.00000                         
SCALE1      1.000000  0.000000  0.000000        0.00000                         
SCALE2      0.000000  1.000000  0.000000        0.00000                         
SCALE3      0.000000  0.000000  1.000000        0.00000                         
ATOM      1  N   GLY A  79      29.859   4.328 -36.042  1.00 63.66           N
ATOM      2  CA  GLY A  79      29.140   3.392 -35.168  1.00 63.66           C
ATOM      3  C   GLY A  79      29.263   3.721 -33.679  1.00 63.66           C
ATOM      4  O   GLY A  79      28.255   3.808 -32.987  1.00 63.66           O
ATOM      5  N   ASP A  80      30.486   3.947 -33.188  1.00 68.06           N
ATOM      6  CA  ASP A  80      30.735   4.242 -31.767  1.00 68.06           C
ATOM      7  C   ASP A  80      30.086   5.561 -31.337  1.00 68.06           C
ATOM      8  CB  ASP A  80      32.248   4.312 -31.488  1.00 68.06           C
ATOM      9  O   ASP A  80      29.459   5.636 -30.282  1.00 68.06           O
ATOM     10  CG  ASP A  80      32.947   2.952 -31.445  1.00 68.06           C
ATOM     11  OD1 ASP A  80      32.251   1.945 -31.201  1.00 68.06           O
ATOM     12  OD2 ASP A  80      34.179   2.930 -31.650  1.00 68.06           O
ATOM     13  N   TYR A  81      30.189   6.599 -32.174  1.00 69.88           N
ATOM     14  CA  TYR A  81      29.572   7.891 -31.886  1.00 69.88           C
ATOM     15  C   TYR A  81      28.040   7.811 -31.921  1.00 69.88           C
ATOM     16  CB  TYR A  81      30.109   8.947 -32.858  1.00 69.88           C
ATOM     17  O   TYR A  81      27.392   8.343 -31.022  1.00 69.88           O
ATOM     18  CG  TYR A  81      29.567  10.338 -32.587  1.00 69.88           C
ATOM     19  CD1 TYR A  81      28.568  10.882 -33.419  1.00 69.88           C
ATOM     20  CD2 TYR A  81      30.025  11.065 -31.471  1.00 69.88           C
ATOM     21  CE1 TYR A  81      28.040  12.158 -33.145  1.00 69.88           C
ATOM     22  CE2 TYR A  81      29.482  12.332 -31.181  1.00 69.88           C
ATOM     23  OH  TYR A  81      27.950  14.095 -31.737  1.00 69.88           O
ATOM     24  CZ  TYR A  81      28.489  12.880 -32.021  1.00 69.88           C
ATOM     25  N   ALA A  82      27.456   7.116 -32.905  1.00 71.94           N
ATOM     26  CA  ALA A  82      26.009   6.912 -32.975  1.00 71.94           C
ATOM     27  C   ALA A  82      25.477   6.117 -31.772  1.00 71.94           C
ATOM     28  CB  ALA A  82      25.665   6.219 -34.298  1.00 71.94           C
ATOM     29  O   ALA A  82      24.464   6.502 -31.196  1.00 71.94           O
ATOM     30  N   ARG A  83      26.184   5.061 -31.343  1.00 76.06           N
ATOM     31  CA  ARG A  83      25.855   4.280 -30.138  1.00 76.06           C
ATOM     32  C   ARG A  83      25.967   5.101 -28.856  1.00 76.06           C
ATOM     33  CB  ARG A  83      26.767   3.049 -30.059  1.00 76.06           C
ATOM     34  O   ARG A  83      25.082   5.029 -28.016  1.00 76.06           O
ATOM     35  CG  ARG A  83      26.357   1.965 -31.065  1.00 76.06           C
ATOM     36  CD  ARG A  83      27.198   0.699 -30.876  1.00 76.06           C
ATOM     37  NE  ARG A  83      28.625   0.882 -31.226  1.00 76.06           N
ATOM     38  NH1 ARG A  83      28.477   0.332 -33.457  1.00 76.06           N
ATOM     39  NH2 ARG A  83      30.457   0.584 -32.551  1.00 76.06           N
ATOM     40  CZ  ARG A  83      29.174   0.608 -32.394  1.00 76.06           C
ATOM     41  N   SER A  84      27.014   5.916 -28.725  1.00 74.56           N
ATOM     42  CA  SER A  84      27.200   6.812 -27.576  1.00 74.56           C
ATOM     43  C   SER A  84      26.103   7.884 -27.496  1.00 74.56           C
ATOM     44  CB  SER A  84      28.586   7.457 -27.671  1.00 74.56           C
ATOM     45  O   SER A  84      25.559   8.136 -26.423  1.00 74.56           O
ATOM     46  OG  SER A  84      28.837   8.318 -26.579  1.00 74.56           O
ATOM     47  N   GLN A  85      25.726   8.493 -28.627  1.00 73.56           N
ATOM     48  CA  GLN A  85      24.620   9.457 -28.673  1.00 73.56           C
ATOM     49  C   GLN A  85      23.267   8.800 -28.382  1.00 73.56           C
ATOM     50  CB  GLN A  85      24.587  10.171 -30.035  1.00 73.56           C
ATOM     51  O   GLN A  85      22.485   9.350 -27.614  1.00 73.56           O
ATOM     52  CG  GLN A  85      25.744  11.161 -30.245  1.00 73.56           C
ATOM     53  CD  GLN A  85      25.750  12.266 -29.195  1.00 73.56           C
ATOM     54  NE2 GLN A  85      26.681  12.250 -28.269  1.00 73.56           N
ATOM     55  OE1 GLN A  85      24.912  13.149 -29.173  1.00 73.56           O
ATOM     56  N   GLU A  86      23.010   7.617 -28.938  1.00 76.25           N
ATOM     57  CA  GLU A  86      21.797   6.844 -28.656  1.00 76.25           C
ATOM     58  C   GLU A  86      21.705   6.464 -27.171  1.00 76.25           C
ATOM     59  CB  GLU A  86      21.804   5.596 -29.551  1.00 76.25           C
ATOM     60  O   GLU A  86      20.677   6.691 -26.537  1.00 76.25           O
ATOM     61  CG  GLU A  86      20.547   4.730 -29.424  1.00 76.25           C
ATOM     62  CD  GLU A  86      19.280   5.368 -30.009  1.00 76.25           C
ATOM     63  OE1 GLU A  86      18.254   4.655 -29.983  1.00 76.25           O
ATOM     64  OE2 GLU A  86      19.359   6.511 -30.524  1.00 76.25           O
ATOM     65  N   ALA A  87      22.802   5.973 -26.583  1.00 76.06           N
ATOM     66  CA  ALA A  87      22.871   5.653 -25.160  1.00 76.06           C
ATOM     67  C   ALA A  87      22.576   6.878 -24.282  1.00 76.06           C
ATOM     68  CB  ALA A  87      24.248   5.052 -24.842  1.00 76.06           C
ATOM     69  O   ALA A  87      21.815   6.775 -23.323  1.00 76.06           O
ATOM     70  N   GLN A  88      23.112   8.051 -24.637  1.00 76.12           N
ATOM     71  CA  GLN A  88      22.816   9.311 -23.947  1.00 76.12           C
ATOM     72  C   GLN A  88      21.351   9.732 -24.086  1.00 76.12           C
ATOM     73  CB  GLN A  88      23.720  10.433 -24.482  1.00 76.12           C
ATOM     74  O   GLN A  88      20.778  10.229 -23.120  1.00 76.12           O
ATOM     75  CG  GLN A  88      25.157  10.303 -23.967  1.00 76.12           C
ATOM     76  CD  GLN A  88      26.128  11.295 -24.602  1.00 76.12           C
ATOM     77  NE2 GLN A  88      27.408  11.106 -24.372  1.00 76.12           N
ATOM     78  OE1 GLN A  88      25.797  12.252 -25.293  1.00 76.12           O
ATOM     79  N   LEU A  89      20.741   9.557 -25.261  1.00 73.69           N
ATOM     80  CA  LEU A  89      19.337   9.904 -25.488  1.00 73.69           C
ATOM     81  C   LEU A  89      18.398   9.000 -24.688  1.00 73.69           C
ATOM     82  CB  LEU A  89      19.013   9.835 -26.990  1.00 73.69           C
ATOM     83  O   LEU A  89      17.513   9.512 -24.003  1.00 73.69           O
ATOM     84  CG  LEU A  89      19.595  10.988 -27.824  1.00 73.69           C
ATOM     85  CD1 LEU A  89      19.380  10.703 -29.310  1.00 73.69           C
ATOM     86  CD2 LEU A  89      18.936  12.333 -27.498  1.00 73.69           C
ATOM     87  N   VAL A  90      18.616   7.684 -24.723  1.00 76.56           N
ATOM     88  CA  VAL A  90      17.804   6.726 -23.961  1.00 76.56           C
ATOM     89  C   VAL A  90      17.998   6.927 -22.463  1.00 76.56           C
ATOM     90  CB  VAL A  90      18.085   5.277 -24.398  1.00 76.56           C
ATOM     91  O   VAL A  90      17.016   7.059 -21.744  1.00 76.56           O
ATOM     92  CG1 VAL A  90      17.335   4.256 -23.534  1.00 76.56           C
ATOM     93  CG2 VAL A  90      17.617   5.088 -25.844  1.00 76.56           C
ATOM     94  N   ALA A  91      19.235   7.058 -21.984  1.00 72.44           N
ATOM     95  CA  ALA A  91      19.485   7.311 -20.567  1.00 72.44           C
ATOM     96  C   ALA A  91      18.915   8.651 -20.087  1.00 72.44           C
ATOM     97  CB  ALA A  91      20.980   7.219 -20.319  1.00 72.44           C
ATOM     98  O   ALA A  91      18.398   8.739 -18.978  1.00 72.44           O
ATOM     99  N   ARG A  92      18.934   9.691 -20.928  1.00 71.75           N
ATOM    100  CA  ARG A  92      18.257  10.951 -20.611  1.00 71.75           C
ATOM    101  C   ARG A  92      16.741  10.781 -20.543  1.00 71.75           C
ATOM    102  CB  ARG A  92      18.669  12.025 -21.613  1.00 71.75           C
ATOM    103  O   ARG A  92      16.138  11.299 -19.616  1.00 71.75           O
ATOM    104  CG  ARG A  92      18.017  13.353 -21.237  1.00 71.75           C
ATOM    105  CD  ARG A  92      18.523  14.448 -22.158  1.00 71.75           C
ATOM    106  NE  ARG A  92      17.901  15.715 -21.771  1.00 71.75           N
ATOM    107  NH1 ARG A  92      19.056  17.047 -23.225  1.00 71.75           N
ATOM    108  NH2 ARG A  92      17.585  17.946 -21.783  1.00 71.75           N
ATOM    109  CZ  ARG A  92      18.185  16.898 -22.260  1.00 71.75           C
ATOM    110  N   SER A  93      16.142  10.045 -21.478  1.00 75.50           N
ATOM    111  CA  SER A  93      14.709   9.722 -21.438  1.00 75.50           C
ATOM    112  C   SER A  93      14.333   8.979 -20.153  1.00 75.50           C
ATOM    113  CB  SER A  93      14.339   8.879 -22.662  1.00 75.50           C
ATOM    114  O   SER A  93      13.312   9.289 -19.545  1.00 75.50           O
ATOM    115  OG  SER A  93      12.944   8.676 -22.735  1.00 75.50           O
ATOM    116  N   ILE A  94      15.180   8.043 -19.711  1.00 73.88           N
ATOM    117  CA  ILE A  94      15.001   7.296 -18.460  1.00 73.88           C
ATOM    118  C   ILE A  94      15.116   8.239 -17.261  1.00 73.88           C
ATOM    119  CB  ILE A  94      16.018   6.134 -18.374  1.00 73.88           C
ATOM    120  O   ILE A  94      14.230   8.263 -16.417  1.00 73.88           O
ATOM    121  CG1 ILE A  94      15.772   5.096 -19.487  1.00 73.88           C
ATOM    122  CG2 ILE A  94      15.937   5.415 -17.017  1.00 73.88           C
ATOM    123  CD1 ILE A  94      16.985   4.191 -19.736  1.00 73.88           C
ATOM    124  N   SER A  95      16.172   9.053 -17.199  1.00 72.62           N
ATOM    125  CA  SER A  95      16.399   9.989 -16.094  1.00 72.62           C
ATOM    126  C   SER A  95      15.305  11.046 -15.976  1.00 72.62           C
ATOM    127  CB  SER A  95      17.758  10.666 -16.268  1.00 72.62           C
ATOM    128  O   SER A  95      14.850  11.317 -14.867  1.00 72.62           O
ATOM    129  OG  SER A  95      18.053  11.488 -15.154  1.00 72.62           O
ATOM    130  N   ASP A  96      14.888  11.642 -17.094  1.00 71.88           N
ATOM    131  CA  ASP A  96      13.822  12.643 -17.111  1.00 71.88           C
ATOM    132  C   ASP A  96      12.482  11.975 -16.728  1.00 71.88           C
ATOM    133  CB  ASP A  96      13.776  13.356 -18.490  1.00 71.88           C
ATOM    134  O   ASP A  96      11.749  12.494 -15.888  1.00 71.88           O
ATOM    135  CG  ASP A  96      14.974  14.290 -18.816  1.00 71.88           C
ATOM    136  OD1 ASP A  96      15.749  14.653 -17.904  1.00 71.88           O
ATOM    137  OD2 ASP A  96      15.129  14.717 -19.994  1.00 71.88           O
ATOM    138  N   GLY A  97      12.193  10.779 -17.261  1.00 72.38           N
ATOM    139  CA  GLY A  97      10.990  10.008 -16.931  1.00 72.38           C
ATOM    140  C   GLY A  97      10.909   9.599 -15.457  1.00 72.38           C
ATOM    141  O   GLY A  97       9.877   9.800 -14.826  1.00 72.38           O
ATOM    142  N   LEU A  98      11.998   9.088 -14.880  1.00 74.75           N
ATOM    143  CA  LEU A  98      12.051   8.666 -13.476  1.00 74.75           C
ATOM    144  C   LEU A  98      11.838   9.817 -12.500  1.00 74.75           C
ATOM    145  CB  LEU A  98      13.397   7.993 -13.186  1.00 74.75           C
ATOM    146  O   LEU A  98      11.157   9.627 -11.497  1.00 74.75           O
ATOM    147  CG  LEU A  98      13.508   6.578 -13.770  1.00 74.75           C
ATOM    148  CD1 LEU A  98      14.969   6.167 -13.716  1.00 74.75           C
ATOM    149  CD2 LEU A  98      12.677   5.560 -12.995  1.00 74.75           C
ATOM    150  N   ALA A  99      12.365  11.007 -12.797  1.00 70.25           N
ATOM    151  CA  ALA A  99      12.098  12.190 -11.985  1.00 70.25           C
ATOM    152  C   ALA A  99      10.601  12.550 -11.992  1.00 70.25           C
ATOM    153  CB  ALA A  99      12.969  13.340 -12.499  1.00 70.25           C
ATOM    154  O   ALA A  99      10.036  12.856 -10.944  1.00 70.25           O
ATOM    155  N   HIS A 100       9.939  12.456 -13.151  1.00 74.69           N
ATOM    156  CA  HIS A 100       8.491  12.654 -13.242  1.00 74.69           C
ATOM    157  C   HIS A 100       7.707  11.575 -12.486  1.00 74.69           C
ATOM    158  CB  HIS A 100       8.054  12.736 -14.711  1.00 74.69           C
ATOM    159  O   HIS A 100       6.765  11.917 -11.776  1.00 74.69           O
ATOM    160  CG  HIS A 100       8.483  14.013 -15.387  1.00 74.69           C
ATOM    161  CD2 HIS A 100       9.265  14.140 -16.504  1.00 74.69           C
ATOM    162  ND1 HIS A 100       8.118  15.284 -15.008  1.00 74.69           N
ATOM    163  CE1 HIS A 100       8.673  16.153 -15.865  1.00 74.69           C
ATOM    164  NE2 HIS A 100       9.384  15.507 -16.805  1.00 74.69           N
ATOM    165  N   TYR A 101       8.108  10.302 -12.581  1.00 78.94           N
ATOM    166  CA  TYR A 101       7.453   9.214 -11.849  1.00 78.94           C
ATOM    167  C   TYR A 101       7.615   9.357 -10.337  1.00 78.94           C
ATOM    168  CB  TYR A 101       7.976   7.846 -12.314  1.00 78.94           C
ATOM    169  O   TYR A 101       6.634   9.228  -9.618  1.00 78.94           O
ATOM    170  CG  TYR A 101       7.766   7.535 -13.785  1.00 78.94           C
ATOM    171  CD1 TYR A 101       6.539   7.834 -14.412  1.00 78.94           C
ATOM    172  CD2 TYR A 101       8.799   6.937 -14.532  1.00 78.94           C
ATOM    173  CE1 TYR A 101       6.371   7.595 -15.786  1.00 78.94           C
ATOM    174  CE2 TYR A 101       8.635   6.684 -15.904  1.00 78.94           C
ATOM    175  OH  TYR A 101       7.271   6.813 -17.867  1.00 78.94           O
ATOM    176  CZ  TYR A 101       7.422   7.026 -16.535  1.00 78.94           C
ATOM    177  N   ALA A 102       8.815   9.683  -9.854  1.00 75.06           N
ATOM    178  CA  ALA A 102       9.057   9.922  -8.434  1.00 75.06           C
ATOM    179  C   ALA A 102       8.164  11.048  -7.890  1.00 75.06           C
ATOM    180  CB  ALA A 102      10.542  10.239  -8.252  1.00 75.06           C
ATOM    181  O   ALA A 102       7.456  10.846  -6.908  1.00 75.06           O
ATOM    182  N   ASN A 103       8.113  12.187  -8.591  1.00 73.50           N
ATOM    183  CA  ASN A 103       7.237  13.301  -8.220  1.00 73.50           C
ATOM    184  C   ASN A 103       5.747  12.918  -8.286  1.00 73.50           C
ATOM    185  CB  ASN A 103       7.506  14.486  -9.165  1.00 73.50           C
ATOM    186  O   ASN A 103       4.951  13.379  -7.472  1.00 73.50           O
ATOM    187  CG  ASN A 103       8.860  15.150  -8.988  1.00 73.50           C
ATOM    188  ND2 ASN A 103       9.278  15.932  -9.956  1.00 73.50           N
ATOM    189  OD1 ASN A 103       9.556  15.032  -8.000  1.00 73.50           O
ATOM    190  N   ALA A 104       5.336  12.108  -9.266  1.00 75.81           N
ATOM    191  CA  ALA A 104       3.954  11.646  -9.377  1.00 75.81           C
ATOM    192  C   ALA A 104       3.574  10.737  -8.201  1.00 75.81           C
ATOM    193  CB  ALA A 104       3.750  10.950 -10.727  1.00 75.81           C
ATOM    194  O   ALA A 104       2.532  10.956  -7.596  1.00 75.81           O
ATOM    195  N   LEU A 105       4.437   9.785  -7.837  1.00 82.19           N
ATOM    196  CA  LEU A 105       4.243   8.880  -6.703  1.00 82.19           C
ATOM    197  C   LEU A 105       4.154   9.633  -5.368  1.00 82.19           C
ATOM    198  CB  LEU A 105       5.397   7.865  -6.683  1.00 82.19           C
ATOM    199  O   LEU A 105       3.267   9.346  -4.568  1.00 82.19           O
ATOM    200  CG  LEU A 105       5.365   6.825  -7.815  1.00 82.19           C
ATOM    201  CD1 LEU A 105       6.656   6.009  -7.790  1.00 82.19           C
ATOM    202  CD2 LEU A 105       4.177   5.882  -7.675  1.00 82.19           C
ATOM    203  N   GLU A 106       5.001  10.643  -5.158  1.00 77.19           N
ATOM    204  CA  GLU A 106       4.918  11.522  -3.984  1.00 77.19           C
ATOM    205  C   GLU A 106       3.580  12.282  -3.942  1.00 77.19           C
ATOM    206  CB  GLU A 106       6.105  12.500  -4.009  1.00 77.19           C
ATOM    207  O   GLU A 106       2.896  12.318  -2.918  1.00 77.19           O
ATOM    208  CG  GLU A 106       6.202  13.334  -2.720  1.00 77.19           C
ATOM    209  CD  GLU A 106       7.343  14.369  -2.727  1.00 77.19           C
ATOM    210  OE1 GLU A 106       7.420  15.143  -1.742  1.00 77.19           O
ATOM    211  OE2 GLU A 106       8.105  14.446  -3.719  1.00 77.19           O
ATOM    212  N   ASN A 107       3.153  12.858  -5.072  1.00 72.94           N
ATOM    213  CA  ASN A 107       1.858  13.537  -5.164  1.00 72.94           C
ATOM    214  C   ASN A 107       0.686  12.578  -4.935  1.00 72.94           C
ATOM    215  CB  ASN A 107       1.730  14.220  -6.532  1.00 72.94           C
ATOM    216  O   ASN A 107      -0.292  12.950  -4.292  1.00 72.94           O
ATOM    217  CG  ASN A 107       2.565  15.479  -6.637  1.00 72.94           C
ATOM    218  ND2 ASN A 107       3.240  15.681  -7.739  1.00 72.94           N
ATOM    219  OD1 ASN A 107       2.597  16.321  -5.759  1.00 72.94           O
ATOM    220  N   TYR A 108       0.778  11.353  -5.444  1.00 82.44           N
ATOM    221  CA  TYR A 108      -0.213  10.306  -5.240  1.00 82.44           C
ATOM    222  C   TYR A 108      -0.341   9.918  -3.771  1.00 82.44           C
ATOM    223  CB  TYR A 108       0.161   9.104  -6.115  1.00 82.44           C
ATOM    224  O   TYR A 108      -1.470   9.817  -3.303  1.00 82.44           O
ATOM    225  CG  TYR A 108      -0.039   9.251  -7.616  1.00 82.44           C
ATOM    226  CD1 TYR A 108      -0.839  10.273  -8.176  1.00 82.44           C
ATOM    227  CD2 TYR A 108       0.621   8.343  -8.465  1.00 82.44           C
ATOM    228  CE1 TYR A 108      -0.951  10.401  -9.572  1.00 82.44           C
ATOM    229  CE2 TYR A 108       0.519   8.471  -9.862  1.00 82.44           C
ATOM    230  OH  TYR A 108      -0.351   9.639 -11.765  1.00 82.44           O
ATOM    231  CZ  TYR A 108      -0.263   9.504 -10.416  1.00 82.44           C
ATOM    232  N   ALA A 109       0.767   9.785  -3.037  1.00 74.50           N
ATOM    233  CA  ALA A 109       0.735   9.525  -1.597  1.00 74.50           C
ATOM    234  C   ALA A 109       0.022  10.663  -0.845  1.00 74.50           C
ATOM    235  CB  ALA A 109       2.175   9.315  -1.111  1.00 74.50           C
ATOM    236  O   ALA A 109      -0.929  10.426  -0.106  1.00 74.50           O
ATOM    237  N   ASN A 110       0.387  11.917  -1.135  1.00 70.81           N
ATOM    238  CA  ASN A 110      -0.246  13.087  -0.517  1.00 70.81           C
ATOM    239  C   ASN A 110      -1.751  13.189  -0.832  1.00 70.81           C
ATOM    240  CB  ASN A 110       0.484  14.352  -1.001  1.00 70.81           C
ATOM    241  O   ASN A 110      -2.551  13.536   0.034  1.00 70.81           O
ATOM    242  CG  ASN A 110       1.893  14.487  -0.451  1.00 70.81           C
ATOM    243  ND2 ASN A 110       2.824  14.964  -1.242  1.00 70.81           N
ATOM    244  OD1 ASN A 110       2.172  14.225   0.701  1.00 70.81           O
ATOM    245  N   ILE A 111      -2.153  12.913  -2.079  1.00 76.00           N
ATOM    246  CA  ILE A 111      -3.567  12.914  -2.481  1.00 76.00           C
ATOM    247  C   ILE A 111      -4.317  11.764  -1.810  1.00 76.00           C
ATOM    248  CB  ILE A 111      -3.705  12.863  -4.021  1.00 76.00           C
ATOM    249  O   ILE A 111      -5.454  11.955  -1.387  1.00 76.00           O
ATOM    250  CG1 ILE A 111      -3.242  14.203  -4.638  1.00 76.00           C
ATOM    251  CG2 ILE A 111      -5.158  12.577  -4.457  1.00 76.00           C
ATOM    252  CD1 ILE A 111      -3.015  14.136  -6.155  1.00 76.00           C
ATOM    253  N   TRP A 112      -3.701  10.586  -1.707  1.00 81.81           N
ATOM    254  CA  TRP A 112      -4.321   9.429  -1.077  1.00 81.81           C
ATOM    255  C   TRP A 112      -4.613   9.694   0.401  1.00 81.81           C
ATOM    256  CB  TRP A 112      -3.438   8.198  -1.266  1.00 81.81           C
ATOM    257  O   TRP A 112      -5.756   9.523   0.829  1.00 81.81           O
ATOM    258  CG  TRP A 112      -4.136   6.946  -0.867  1.00 81.81           C
ATOM    259  CD1 TRP A 112      -4.063   6.356   0.344  1.00 81.81           C
ATOM    260  CD2 TRP A 112      -5.106   6.177  -1.635  1.00 81.81           C
ATOM    261  CE2 TRP A 112      -5.562   5.096  -0.826  1.00 81.81           C
ATOM    262  CE3 TRP A 112      -5.661   6.301  -2.926  1.00 81.81           C
ATOM    263  NE1 TRP A 112      -4.917   5.274   0.377  1.00 81.81           N
ATOM    264  CH2 TRP A 112      -7.003   4.290  -2.589  1.00 81.81           C
ATOM    265  CZ2 TRP A 112      -6.489   4.154  -1.290  1.00 81.81           C
ATOM    266  CZ3 TRP A 112      -6.599   5.365  -3.400  1.00 81.81           C
ATOM    267  N   ASP A 113      -3.646  10.243   1.136  1.00 72.06           N
ATOM    268  CA  ASP A 113      -3.833  10.645   2.534  1.00 72.06           C
ATOM    269  C   ASP A 113      -4.961  11.681   2.695  1.00 72.06           C
ATOM    270  CB  ASP A 113      -2.513  11.201   3.096  1.00 72.06           C
ATOM    271  O   ASP A 113      -5.771  11.578   3.613  1.00 72.06           O
ATOM    272  CG  ASP A 113      -1.437  10.137   3.351  1.00 72.06           C
ATOM    273  OD1 ASP A 113      -1.786   8.941   3.487  1.00 72.06           O
ATOM    274  OD2 ASP A 113      -0.253  10.521   3.446  1.00 72.06           O
ATOM    275  N   LEU A 114      -5.103  12.636   1.763  1.00 71.88           N
ATOM    276  CA  LEU A 114      -6.224  13.594   1.764  1.00 71.88           C
ATOM    277  C   LEU A 114      -7.597  12.930   1.572  1.00 71.88           C
ATOM    278  CB  LEU A 114      -6.017  14.648   0.661  1.00 71.88           C
ATOM    279  O   LEU A 114      -8.620  13.523   1.913  1.00 71.88           O
ATOM    280  CG  LEU A 114      -4.940  15.698   0.964  1.00 71.88           C
ATOM    281  CD1 LEU A 114      -4.654  16.508  -0.305  1.00 71.88           C
ATOM    282  CD2 LEU A 114      -5.393  16.678   2.049  1.00 71.88           C
ATOM    283  N   THR A 115      -7.639  11.724   1.006  1.00 79.94           N
ATOM    284  CA  THR A 115      -8.874  10.952   0.821  1.00 79.94           C
ATOM    285  C   THR A 115      -9.158   9.973   1.959  1.00 79.94           C
ATOM    286  CB  THR A 115      -8.931  10.249  -0.545  1.00 79.94           C
ATOM    287  O   THR A 115     -10.211   9.338   1.935  1.00 79.94           O
ATOM    288  CG2 THR A 115      -8.863  11.238  -1.709  1.00 79.94           C
ATOM    289  OG1 THR A 115      -7.913   9.293  -0.728  1.00 79.94           O
ATOM    290  N   ALA A 116      -8.290   9.870   2.974  1.00 79.69           N
ATOM    291  CA  ALA A 116      -8.421   8.913   4.077  1.00 79.69           C
ATOM    292  C   ALA A 116      -9.807   8.942   4.745  1.00 79.69           C
ATOM    293  CB  ALA A 116      -7.299   9.170   5.086  1.00 79.69           C
ATOM    294  O   ALA A 116     -10.441   7.897   4.900  1.00 79.69           O
ATOM    295  N   GLU A 117     -10.341  10.136   5.028  1.00 80.75           N
ATOM    296  CA  GLU A 117     -11.671  10.314   5.631  1.00 80.75           C
ATOM    297  C   GLU A 117     -12.799   9.689   4.792  1.00 80.75           C
ATOM    298  CB  GLU A 117     -11.972  11.809   5.808  1.00 80.75           C
ATOM    299  O   GLU A 117     -13.776   9.167   5.332  1.00 80.75           O
ATOM    300  CG  GLU A 117     -11.017  12.543   6.764  1.00 80.75           C
ATOM    301  CD  GLU A 117     -11.400  14.024   6.960  1.00 80.75           C
ATOM    302  OE1 GLU A 117     -10.735  14.699   7.777  1.00 80.75           O
ATOM    303  OE2 GLU A 117     -12.348  14.497   6.284  1.00 80.75           O
ATOM    304  N   HIS A 118     -12.673   9.696   3.460  1.00 85.06           N
ATOM    305  CA  HIS A 118     -13.651   9.064   2.576  1.00 85.06           C
ATOM    306  C   HIS A 118     -13.667   7.545   2.761  1.00 85.06           C
ATOM    307  CB  HIS A 118     -13.350   9.425   1.115  1.00 85.06           C
ATOM    308  O   HIS A 118     -14.737   6.952   2.915  1.00 85.06           O
ATOM    309  CG  HIS A 118     -14.372   8.867   0.162  1.00 85.06           C
ATOM    310  CD2 HIS A 118     -14.203   7.835  -0.725  1.00 85.06           C
ATOM    311  ND1 HIS A 118     -15.674   9.291   0.056  1.00 85.06           N
ATOM    312  CE1 HIS A 118     -16.278   8.538  -0.877  1.00 85.06           C
ATOM    313  NE2 HIS A 118     -15.420   7.656  -1.398  1.00 85.06           N
ATOM    314  N   TRP A 119     -12.484   6.929   2.793  1.00 88.62           N
ATOM    315  CA  TRP A 119     -12.319   5.485   2.954  1.00 88.62           C
ATOM    316  C   TRP A 119     -12.757   5.017   4.340  1.00 88.62           C
ATOM    317  CB  TRP A 119     -10.858   5.123   2.680  1.00 88.62           C
ATOM    318  O   TRP A 119     -13.472   4.019   4.452  1.00 88.62           O
ATOM    319  CG  TRP A 119     -10.341   5.609   1.361  1.00 88.62           C
ATOM    320  CD1 TRP A 119      -9.310   6.464   1.187  1.00 88.62           C
ATOM    321  CD2 TRP A 119     -10.853   5.340   0.021  1.00 88.62           C
ATOM    322  CE2 TRP A 119     -10.045   6.047  -0.921  1.00 88.62           C
ATOM    323  CE3 TRP A 119     -11.934   4.595  -0.496  1.00 88.62           C
ATOM    324  NE1 TRP A 119      -9.118   6.709  -0.154  1.00 88.62           N
ATOM    325  CH2 TRP A 119     -11.360   5.247  -2.782  1.00 88.62           C
ATOM    326  CZ2 TRP A 119     -10.277   6.000  -2.300  1.00 88.62           C
ATOM    327  CZ3 TRP A 119     -12.189   4.558  -1.879  1.00 88.62           C
ATOM    328  N   ILE A 120     -12.424   5.790   5.377  1.00 88.38           N
ATOM    329  CA  ILE A 120     -12.928   5.594   6.740  1.00 88.38           C
ATOM    330  C   ILE A 120     -14.456   5.591   6.730  1.00 88.38           C
ATOM    331  CB  ILE A 120     -12.365   6.690   7.675  1.00 88.38           C
ATOM    332  O   ILE A 120     -15.088   4.632   7.175  1.00 88.38           O
ATOM    333  CG1 ILE A 120     -10.852   6.480   7.902  1.00 88.38           C
ATOM    334  CG2 ILE A 120     -13.125   6.697   9.013  1.00 88.38           C
ATOM    335  CD1 ILE A 120     -10.158   7.716   8.487  1.00 88.38           C
ATOM    336  N   ARG A 121     -15.072   6.623   6.142  1.00 85.12           N
ATOM    337  CA  ARG A 121     -16.529   6.732   6.114  1.00 85.12           C
ATOM    338  C   ARG A 121     -17.193   5.576   5.371  1.00 85.12           C
ATOM    339  CB  ARG A 121     -16.922   8.079   5.485  1.00 85.12           C
ATOM    340  O   ARG A 121     -18.255   5.098   5.773  1.00 85.12           O
ATOM    341  CG  ARG A 121     -18.423   8.365   5.562  1.00 85.12           C
ATOM    342  CD  ARG A 121     -18.901   8.229   7.006  1.00 85.12           C
ATOM    343  NE  ARG A 121     -20.326   8.518   7.134  1.00 85.12           N
ATOM    344  NH1 ARG A 121     -20.639   7.122   8.934  1.00 85.12           N
ATOM    345  NH2 ARG A 121     -22.353   8.250   8.023  1.00 85.12           N
ATOM    346  CZ  ARG A 121     -21.092   7.956   8.041  1.00 85.12           C
ATOM    347  N   GLN A 122     -16.593   5.142   4.270  1.00 86.50           N
ATOM    348  CA  GLN A 122     -17.089   4.031   3.471  1.00 86.50           C
ATOM    349  C   GLN A 122     -17.029   2.709   4.249  1.00 86.50           C
ATOM    350  CB  GLN A 122     -16.283   4.005   2.171  1.00 86.50           C
ATOM    351  O   GLN A 122     -17.993   1.936   4.216  1.00 86.50           O
ATOM    352  CG  GLN A 122     -16.846   3.020   1.141  1.00 86.50           C
ATOM    353  CD  GLN A 122     -16.220   3.215  -0.240  1.00 86.50           C
ATOM    354  NE2 GLN A 122     -16.573   2.419  -1.218  1.00 86.50           N
ATOM    355  OE1 GLN A 122     -15.431   4.103  -0.494  1.00 86.50           O
ATOM    356  N   ALA A 123     -15.956   2.482   5.009  1.00 89.88           N
ATOM    357  CA  ALA A 123     -15.816   1.327   5.888  1.00 89.88           C
ATOM    358  C   ALA A 123     -16.866   1.325   7.015  1.00 89.88           C
ATOM    359  CB  ALA A 123     -14.374   1.292   6.402  1.00 89.88           C
ATOM    360  O   ALA A 123     -17.517   0.306   7.235  1.00 89.88           O
ATOM    361  N   GLU A 124     -17.141   2.466   7.656  1.00 86.75           N
ATOM    362  CA  GLU A 124     -18.195   2.590   8.681  1.00 86.75           C
ATOM    363  C   GLU A 124     -19.609   2.331   8.142  1.00 86.75           C
ATOM    364  CB  GLU A 124     -18.230   4.016   9.221  1.00 86.75           C
ATOM    365  O   GLU A 124     -20.422   1.659   8.779  1.00 86.75           O
ATOM    366  CG  GLU A 124     -16.993   4.450   9.997  1.00 86.75           C
ATOM    367  CD  GLU A 124     -17.126   5.930  10.359  1.00 86.75           C
ATOM    368  OE1 GLU A 124     -16.566   6.319  11.390  1.00 86.75           O
ATOM    369  OE2 GLU A 124     -17.888   6.697   9.704  1.00 86.75           O
ATOM    370  N   ILE A 125     -19.933   2.875   6.964  1.00 83.44           N
ATOM    371  CA  ILE A 125     -21.239   2.651   6.327  1.00 83.44           C
ATOM    372  C   ILE A 125     -21.403   1.167   5.992  1.00 83.44           C
ATOM    373  CB  ILE A 125     -21.395   3.544   5.076  1.00 83.44           C
ATOM    374  O   ILE A 125     -22.487   0.609   6.177  1.00 83.44           O
ATOM    375  CG1 ILE A 125     -21.539   5.022   5.505  1.00 83.44           C
ATOM    376  CG2 ILE A 125     -22.617   3.123   4.231  1.00 83.44           C
ATOM    377  CD1 ILE A 125     -21.411   6.014   4.341  1.00 83.44           C
ATOM    378  N   THR A 126     -20.327   0.529   5.535  1.00 87.94           N
ATOM    379  CA  THR A 126     -20.305  -0.910   5.264  1.00 87.94           C
ATOM    380  C   THR A 126     -20.484  -1.700   6.553  1.00 87.94           C
ATOM    381  CB  THR A 126     -19.016  -1.319   4.551  1.00 87.94           C
ATOM    382  O   THR A 126     -21.335  -2.584   6.584  1.00 87.94           O
ATOM    383  CG2 THR A 126     -19.047  -2.783   4.118  1.00 87.94           C
ATOM    384  OG1 THR A 126     -18.887  -0.523   3.395  1.00 87.94           O
ATOM    385  N   ALA A 127     -19.798  -1.320   7.638  1.00 87.94           N
ATOM    386  CA  ALA A 127     -20.003  -1.893   8.967  1.00 87.94           C
ATOM    387  C   ALA A 127     -21.492  -1.880   9.330  1.00 87.94           C
ATOM    388  CB  ALA A 127     -19.171  -1.124  10.010  1.00 87.94           C
ATOM    389  O   ALA A 127     -22.060  -2.921   9.636  1.00 87.94           O
ATOM    390  N   ALA A 128     -22.168  -0.735   9.192  1.00 82.81           N
ATOM    391  CA  ALA A 128     -23.596  -0.623   9.482  1.00 82.81           C
ATOM    392  C   ALA A 128     -24.490  -1.487   8.571  1.00 82.81           C
ATOM    393  CB  ALA A 128     -23.998   0.850   9.366  1.00 82.81           C
ATOM    394  O   ALA A 128     -25.566  -1.912   8.994  1.00 82.81           O
ATOM    395  N   ALA A 129     -24.083  -1.707   7.319  1.00 82.50           N
ATOM    396  CA  ALA A 129     -24.848  -2.469   6.337  1.00 82.50           C
ATOM    397  C   ALA A 129     -24.738  -3.985   6.544  1.00 82.50           C
ATOM    398  CB  ALA A 129     -24.376  -2.066   4.934  1.00 82.50           C
ATOM    399  O   ALA A 129     -25.730  -4.695   6.357  1.00 82.50           O
ATOM    400  N   ILE A 130     -23.550  -4.466   6.916  1.00 86.62           N
ATOM    401  CA  ILE A 130     -23.255  -5.899   7.022  1.00 86.62           C
ATOM    402  C   ILE A 130     -23.391  -6.419   8.453  1.00 86.62           C
ATOM    403  CB  ILE A 130     -21.891  -6.251   6.385  1.00 86.62           C
ATOM    404  O   ILE A 130     -23.505  -7.628   8.623  1.00 86.62           O
ATOM    405  CG1 ILE A 130     -20.693  -5.879   7.282  1.00 86.62           C
ATOM    406  CG2 ILE A 130     -21.789  -5.643   4.980  1.00 86.62           C
ATOM    407  CD1 ILE A 130     -19.319  -6.241   6.703  1.00 86.62           C
ATOM    408  N   TRP A 131     -23.416  -5.532   9.458  1.00 88.69           N
ATOM    409  CA  TRP A 131     -23.483  -5.884  10.877  1.00 88.69           C
ATOM    410  C   TRP A 131     -24.679  -6.793  11.207  1.00 88.69           C
ATOM    411  CB  TRP A 131     -23.503  -4.620  11.748  1.00 88.69           C
ATOM    412  O   TRP A 131     -25.841  -6.379  11.095  1.00 88.69           O
ATOM    413  CG  TRP A 131     -23.611  -4.870  13.215  1.00 88.69           C
ATOM    414  CD1 TRP A 131     -22.572  -5.107  14.042  1.00 88.69           C
ATOM    415  CD2 TRP A 131     -24.800  -4.940  14.051  1.00 88.69           C
ATOM    416  CE2 TRP A 131     -24.392  -5.211  15.389  1.00 88.69           C
ATOM    417  CE3 TRP A 131     -26.184  -4.798  13.814  1.00 88.69           C
ATOM    418  NE1 TRP A 131     -23.029  -5.352  15.318  1.00 88.69           N
ATOM    419  CH2 TRP A 131     -26.672  -5.108  16.177  1.00 88.69           C
ATOM    420  CZ2 TRP A 131     -25.306  -5.292  16.444  1.00 88.69           C
ATOM    421  CZ3 TRP A 131     -27.113  -4.881  14.865  1.00 88.69           C
ATOM    422  N   PRO A 132     -24.422  -8.024  11.677  1.00 78.88           N
ATOM    423  CA  PRO A 132     -25.416  -8.876  12.306  1.00 78.88           C
ATOM    424  C   PRO A 132     -25.257  -8.813  13.832  1.00 78.88           C
ATOM    425  CB  PRO A 132     -25.158 -10.283  11.747  1.00 78.88           C
ATOM    426  O   PRO A 132     -24.151  -8.814  14.362  1.00 78.88           O
ATOM    427  CG  PRO A 132     -23.874 -10.152  10.917  1.00 78.88           C
ATOM    428  CD  PRO A 132     -23.259  -8.846  11.390  1.00 78.88           C
ATOM    429  N   TYR A 133     -26.371  -8.822  14.567  1.00 71.56           N
ATOM    430  CA  TYR A 133     -26.322  -8.768  16.032  1.00 71.56           C
ATOM    431  C   TYR A 133     -25.498  -9.924  16.636  1.00 71.56           C
ATOM    432  CB  TYR A 133     -27.752  -8.755  16.592  1.00 71.56           C
ATOM    433  O   TYR A 133     -25.897 -11.087  16.510  1.00 71.56           O
ATOM    434  CG  TYR A 133     -27.833  -8.685  18.109  1.00 71.56           C
ATOM    435  CD1 TYR A 133     -28.378  -9.750  18.854  1.00 71.56           C
ATOM    436  CD2 TYR A 133     -27.332  -7.556  18.780  1.00 71.56           C
ATOM    437  CE1 TYR A 133     -28.457  -9.660  20.259  1.00 71.56           C
ATOM    438  CE2 TYR A 133     -27.391  -7.466  20.180  1.00 71.56           C
ATOM    439  OH  TYR A 133     -28.019  -8.428  22.276  1.00 71.56           O
ATOM    440  CZ  TYR A 133     -27.964  -8.515  20.922  1.00 71.56           C
ATOM    441  N   MET A 134     -24.416  -9.582  17.351  1.00 63.47           N
ATOM    442  CA  MET A 134     -23.459 -10.496  17.999  1.00 63.47           C
ATOM    443  C   MET A 134     -22.655 -11.401  17.052  1.00 63.47           C
ATOM    444  CB  MET A 134     -24.108 -11.323  19.125  1.00 63.47           C
ATOM    445  O   MET A 134     -22.211 -12.474  17.478  1.00 63.47           O
ATOM    446  CG  MET A 134     -24.806 -10.511  20.214  1.00 63.47           C
ATOM    447  SD  MET A 134     -25.230 -11.488  21.695  1.00 63.47           S
ATOM    448  CE  MET A 134     -26.392 -12.681  20.990  1.00 63.47           C
ATOM    449  N   ASP A 135     -22.482 -11.016  15.788  1.00 80.19           N
ATOM    450  CA  ASP A 135     -21.504 -11.686  14.929  1.00 80.19           C
ATOM    451  C   ASP A 135     -20.094 -11.133  15.165  1.00 80.19           C
ATOM    452  CB  ASP A 135     -21.912 -11.627  13.451  1.00 80.19           C
ATOM    453  O   ASP A 135     -19.915 -10.007  15.631  1.00 80.19           O
ATOM    454  CG  ASP A 135     -21.481 -12.872  12.658  1.00 80.19           C
ATOM    455  OD1 ASP A 135     -20.743 -13.717  13.220  1.00 80.19           O
ATOM    456  OD2 ASP A 135     -22.001 -13.050  11.535  1.00 80.19           O
ATOM    457  N   SER A 136     -19.076 -11.936  14.867  1.00 85.56           N
ATOM    458  CA  SER A 136     -17.690 -11.488  15.001  1.00 85.56           C
ATOM    459  C   SER A 136     -17.323 -10.509  13.890  1.00 85.56           C
ATOM    460  CB  SER A 136     -16.720 -12.670  15.002  1.00 85.56           C
ATOM    461  O   SER A 136     -17.585 -10.792  12.724  1.00 85.56           O
ATOM    462  OG  SER A 136     -16.913 -13.507  13.879  1.00 85.56           O
ATOM    463  N   TYR A 137     -16.648  -9.415  14.246  1.00 88.19           N
ATOM    464  CA  TYR A 137     -16.043  -8.500  13.280  1.00 88.19           C
ATOM    465  C   TYR A 137     -14.983  -9.227  12.434  1.00 88.19           C
ATOM    466  CB  TYR A 137     -15.440  -7.306  14.034  1.00 88.19           C
ATOM    467  O   TYR A 137     -14.029  -9.797  12.973  1.00 88.19           O
ATOM    468  CG  TYR A 137     -14.738  -6.297  13.146  1.00 88.19           C
ATOM    469  CD1 TYR A 137     -13.334  -6.312  13.034  1.00 88.19           C
ATOM    470  CD2 TYR A 137     -15.482  -5.321  12.457  1.00 88.19           C
ATOM    471  CE1 TYR A 137     -12.676  -5.354  12.240  1.00 88.19           C
ATOM    472  CE2 TYR A 137     -14.827  -4.362  11.663  1.00 88.19           C
ATOM    473  OH  TYR A 137     -12.786  -3.449  10.794  1.00 88.19           O
ATOM    474  CZ  TYR A 137     -13.422  -4.383  11.544  1.00 88.19           C
ATOM    475  N   ASP A 138     -15.151  -9.199  11.110  1.00 89.81           N
ATOM    476  CA  ASP A 138     -14.172  -9.690  10.140  1.00 89.81           C
ATOM    477  C   ASP A 138     -13.648  -8.521   9.298  1.00 89.81           C
ATOM    478  CB  ASP A 138     -14.760 -10.822   9.278  1.00 89.81           C
ATOM    479  O   ASP A 138     -14.318  -8.026   8.389  1.00 89.81           O
ATOM    480  CG  ASP A 138     -13.685 -11.507   8.416  1.00 89.81           C
ATOM    481  OD1 ASP A 138     -12.688 -10.839   8.044  1.00 89.81           O
ATOM    482  OD2 ASP A 138     -13.796 -12.732   8.195  1.00 89.81           O
ATOM    483  N   VAL A 139     -12.418  -8.095   9.597  1.00 90.50           N
ATOM    484  CA  VAL A 139     -11.737  -7.003   8.888  1.00 90.50           C
ATOM    485  C   VAL A 139     -11.581  -7.274   7.392  1.00 90.50           C
ATOM    486  CB  VAL A 139     -10.356  -6.731   9.517  1.00 90.50           C
ATOM    487  O   VAL A 139     -11.687  -6.361   6.576  1.00 90.50           O
ATOM    488  CG1 VAL A 139      -9.381  -7.922   9.466  1.00 90.50           C
ATOM    489  CG2 VAL A 139      -9.683  -5.542   8.837  1.00 90.50           C
ATOM    490  N   ASN A 140     -11.318  -8.523   7.014  1.00 90.19           N
ATOM    491  CA  ASN A 140     -11.029  -8.881   5.634  1.00 90.19           C
ATOM    492  C   ASN A 140     -12.302  -8.779   4.789  1.00 90.19           C
ATOM    493  CB  ASN A 140     -10.439 -10.296   5.624  1.00 90.19           C
ATOM    494  O   ASN A 140     -12.276  -8.171   3.718  1.00 90.19           O
ATOM    495  CG  ASN A 140      -8.941 -10.376   5.846  1.00 90.19           C
ATOM    496  ND2 ASN A 140      -8.446 -11.586   5.960  1.00 90.19           N
ATOM    497  OD1 ASN A 140      -8.171  -9.425   5.882  1.00 90.19           O
ATOM    498  N   GLN A 141     -13.415  -9.307   5.304  1.00 89.31           N
ATOM    499  CA  GLN A 141     -14.724  -9.151   4.676  1.00 89.31           C
ATOM    500  C   GLN A 141     -15.118  -7.671   4.598  1.00 89.31           C
ATOM    501  CB  GLN A 141     -15.759  -9.958   5.473  1.00 89.31           C
ATOM    502  O   GLN A 141     -15.524  -7.188   3.544  1.00 89.31           O
ATOM    503  CG  GLN A 141     -17.136  -9.911   4.795  1.00 89.31           C
ATOM    504  CD  GLN A 141     -18.229 -10.642   5.563  1.00 89.31           C
ATOM    505  NE2 GLN A 141     -19.433 -10.636   5.045  1.00 89.31           N
ATOM    506  OE1 GLN A 141     -18.054 -11.206   6.631  1.00 89.31           O
ATOM    507  N   LEU A 142     -14.953  -6.926   5.693  1.00 92.38           N
ATOM    508  CA  LEU A 142     -15.373  -5.532   5.771  1.00 92.38           C
ATOM    509  C   LEU A 142     -14.590  -4.612   4.820  1.00 92.38           C
ATOM    510  CB  LEU A 142     -15.264  -5.095   7.235  1.00 92.38           C
ATOM    511  O   LEU A 142     -15.188  -3.803   4.108  1.00 92.38           O
ATOM    512  CG  LEU A 142     -15.754  -3.650   7.415  1.00 92.38           C
ATOM    513  CD1 LEU A 142     -16.862  -3.575   8.455  1.00 92.38           C
ATOM    514  CD2 LEU A 142     -14.597  -2.738   7.800  1.00 92.38           C
ATOM    515  N   LEU A 143     -13.262  -4.732   4.762  1.00 91.94           N
ATOM    516  CA  LEU A 143     -12.436  -3.946   3.838  1.00 91.94           C
ATOM    517  C   LEU A 143     -12.644  -4.347   2.367  1.00 91.94           C
ATOM    518  CB  LEU A 143     -10.959  -4.054   4.237  1.00 91.94           C
ATOM    519  O   LEU A 143     -12.448  -3.519   1.474  1.00 91.94           O
ATOM    520  CG  LEU A 143     -10.569  -3.369   5.560  1.00 91.94           C
ATOM    521  CD1 LEU A 143      -9.054  -3.507   5.727  1.00 91.94           C
ATOM    522  CD2 LEU A 143     -10.918  -1.880   5.609  1.00 91.94           C
ATOM    523  N   PHE A 144     -13.065  -5.588   2.102  1.00 88.88           N
ATOM    524  CA  PHE A 144     -13.441  -6.032   0.760  1.00 88.88           C
ATOM    525  C   PHE A 144     -14.797  -5.457   0.339  1.00 88.88           C
ATOM    526  CB  PHE A 144     -13.424  -7.564   0.691  1.00 88.88           C
ATOM    527  O   PHE A 144     -14.881  -4.794  -0.692  1.00 88.88           O
ATOM    528  CG  PHE A 144     -13.709  -8.098  -0.697  1.00 88.88           C
ATOM    529  CD1 PHE A 144     -15.000  -8.537  -1.042  1.00 88.88           C
ATOM    530  CD2 PHE A 144     -12.682  -8.125  -1.656  1.00 88.88           C
ATOM    531  CE1 PHE A 144     -15.257  -9.014  -2.341  1.00 88.88           C
ATOM    532  CE2 PHE A 144     -12.939  -8.604  -2.955  1.00 88.88           C
ATOM    533  CZ  PHE A 144     -14.225  -9.052  -3.295  1.00 88.88           C
ATOM    534  N   GLU A 145     -15.841  -5.633   1.154  1.00 86.69           N
ATOM    535  CA  GLU A 145     -17.199  -5.157   0.849  1.00 86.69           C
ATOM    536  C   GLU A 145     -17.303  -3.628   0.829  1.00 86.69           C
ATOM    537  CB  GLU A 145     -18.212  -5.732   1.854  1.00 86.69           C
ATOM    538  O   GLU A 145     -18.076  -3.067   0.053  1.00 86.69           O
ATOM    539  CG  GLU A 145     -18.452  -7.238   1.645  1.00 86.69           C
ATOM    540  CD  GLU A 145     -19.682  -7.764   2.403  1.00 86.69           C
ATOM    541  OE1 GLU A 145     -19.642  -8.920   2.888  1.00 86.69           O
ATOM    542  OE2 GLU A 145     -20.711  -7.056   2.436  1.00 86.69           O
ATOM    543  N   SER A 146     -16.482  -2.939   1.626  1.00 87.62           N
ATOM    544  CA  SER A 146     -16.371  -1.481   1.556  1.00 87.62           C
ATOM    545  C   SER A 146     -15.650  -1.004   0.300  1.00 87.62           C
ATOM    546  CB  SER A 146     -15.692  -0.907   2.800  1.00 87.62           C
ATOM    547  O   SER A 146     -15.688   0.183   0.008  1.00 87.62           O
ATOM    548  OG  SER A 146     -14.395  -1.430   2.943  1.00 87.62           O
ATOM    549  N   GLY A 147     -15.002  -1.884  -0.464  1.00 87.00           N
ATOM    550  CA  GLY A 147     -14.220  -1.520  -1.642  1.00 87.00           C
ATOM    551  C   GLY A 147     -12.869  -0.883  -1.315  1.00 87.00           C
ATOM    552  O   GLY A 147     -12.165  -0.490  -2.242  1.00 87.00           O
ATOM    553  N   VAL A 148     -12.466  -0.791  -0.042  1.00 90.56           N
ATOM    554  CA  VAL A 148     -11.152  -0.247   0.339  1.00 90.56           C
ATOM    555  C   VAL A 148     -10.032  -1.081  -0.287  1.00 90.56           C
ATOM    556  CB  VAL A 148     -11.010  -0.141   1.871  1.00 90.56           C
ATOM    557  O   VAL A 148      -9.130  -0.512  -0.891  1.00 90.56           O
ATOM    558  CG1 VAL A 148      -9.586   0.243   2.293  1.00 90.56           C
ATOM    559  CG2 VAL A 148     -11.963   0.926   2.426  1.00 90.56           C
ATOM    560  N   TYR A 149     -10.112  -2.418  -0.250  1.00 90.81           N
ATOM    561  CA  TYR A 149      -9.110  -3.267  -0.915  1.00 90.81           C
ATOM    562  C   TYR A 149      -9.040  -3.049  -2.428  1.00 90.81           C
ATOM    563  CB  TYR A 149      -9.381  -4.755  -0.653  1.00 90.81           C
ATOM    564  O   TYR A 149      -7.945  -2.947  -2.978  1.00 90.81           O
ATOM    565  CG  TYR A 149      -8.874  -5.287   0.669  1.00 90.81           C
ATOM    566  CD1 TYR A 149      -7.544  -5.047   1.062  1.00 90.81           C
ATOM    567  CD2 TYR A 149      -9.701  -6.097   1.467  1.00 90.81           C
ATOM    568  CE1 TYR A 149      -7.078  -5.546   2.288  1.00 90.81           C
ATOM    569  CE2 TYR A 149      -9.238  -6.584   2.702  1.00 90.81           C
ATOM    570  OH  TYR A 149      -7.494  -6.622   4.363  1.00 90.81           O
ATOM    571  CZ  TYR A 149      -7.939  -6.265   3.134  1.00 90.81           C
ATOM    572  N   VAL A 150     -10.196  -2.972  -3.092  1.00 87.69           N
ATOM    573  CA  VAL A 150     -10.277  -2.806  -4.550  1.00 87.69           C
ATOM    574  C   VAL A 150      -9.645  -1.477  -4.959  1.00 87.69           C
ATOM    575  CB  VAL A 150     -11.732  -2.908  -5.048  1.00 87.69           C
ATOM    576  O   VAL A 150      -8.719  -1.464  -5.763  1.00 87.69           O
ATOM    577  CG1 VAL A 150     -11.824  -2.720  -6.567  1.00 87.69           C
ATOM    578  CG2 VAL A 150     -12.364  -4.266  -4.708  1.00 87.69           C
ATOM    579  N   ASN A 151     -10.064  -0.374  -4.332  1.00 88.62           N
ATOM    580  CA  ASN A 151      -9.552   0.957  -4.656  1.00 88.62           C
ATOM    581  C   ASN A 151      -8.060   1.103  -4.331  1.00 88.62           C
ATOM    582  CB  ASN A 151     -10.379   2.017  -3.915  1.00 88.62           C
ATOM    583  O   ASN A 151      -7.316   1.684  -5.120  1.00 88.62           O
ATOM    584  CG  ASN A 151     -11.779   2.153  -4.479  1.00 88.62           C
ATOM    585  ND2 ASN A 151     -12.790   1.729  -3.766  1.00 88.62           N
ATOM    586  OD1 ASN A 151     -11.998   2.639  -5.572  1.00 88.62           O
ATOM    587  N   SER A 152      -7.603   0.548  -3.204  1.00 92.00           N
ATOM    588  CA  SER A 152      -6.178   0.506  -2.868  1.00 92.00           C
ATOM    589  C   SER A 152      -5.378  -0.266  -3.918  1.00 92.00           C
ATOM    590  CB  SER A 152      -5.983  -0.157  -1.502  1.00 92.00           C
ATOM    591  O   SER A 152      -4.281   0.149  -4.287  1.00 92.00           O
ATOM    592  OG  SER A 152      -6.472   0.675  -0.470  1.00 92.00           O
ATOM    593  N   SER A 153      -5.910  -1.387  -4.419  1.00 89.88           N
ATOM    594  CA  SER A 153      -5.219  -2.212  -5.416  1.00 89.88           C
ATOM    595  C   SER A 153      -5.110  -1.470  -6.733  1.00 89.88           C
ATOM    596  CB  SER A 153      -5.963  -3.525  -5.621  1.00 89.88           C
ATOM    597  O   SER A 153      -4.021  -1.370  -7.290  1.00 89.88           O
ATOM    598  OG  SER A 153      -5.196  -4.441  -6.379  1.00 89.88           O
ATOM    599  N   ASP A 154      -6.218  -0.885  -7.183  1.00 87.31           N
ATOM    600  CA  ASP A 154      -6.266  -0.093  -8.405  1.00 87.31           C
ATOM    601  C   ASP A 154      -5.304   1.096  -8.330  1.00 87.31           C
ATOM    602  CB  ASP A 154      -7.701   0.398  -8.648  1.00 87.31           C
ATOM    603  O   ASP A 154      -4.614   1.392  -9.304  1.00 87.31           O
ATOM    604  CG  ASP A 154      -8.687  -0.704  -9.054  1.00 87.31           C
ATOM    605  OD1 ASP A 154      -8.241  -1.832  -9.361  1.00 87.31           O
ATOM    606  OD2 ASP A 154      -9.893  -0.377  -9.107  1.00 87.31           O
ATOM    607  N   MET A 155      -5.203   1.761  -7.175  1.00 88.75           N
ATOM    608  CA  MET A 155      -4.253   2.853  -6.965  1.00 88.75           C
ATOM    609  C   MET A 155      -2.803   2.394  -7.152  1.00 88.75           C
ATOM    610  CB  MET A 155      -4.475   3.458  -5.573  1.00 88.75           C
ATOM    611  O   MET A 155      -2.055   3.017  -7.906  1.00 88.75           O
ATOM    612  CG  MET A 155      -3.554   4.648  -5.306  1.00 88.75           C
ATOM    613  SD  MET A 155      -3.745   6.018  -6.480  1.00 88.75           S
ATOM    614  CE  MET A 155      -2.758   7.227  -5.585  1.00 88.75           C
ATOM    615  N   MET A 156      -2.408   1.285  -6.521  1.00 90.44           N
ATOM    616  CA  MET A 156      -1.040   0.760  -6.611  1.00 90.44           C
ATOM    617  C   MET A 156      -0.696   0.267  -8.023  1.00 90.44           C
ATOM    618  CB  MET A 156      -0.843  -0.353  -5.568  1.00 90.44           C
ATOM    619  O   MET A 156       0.381   0.569  -8.552  1.00 90.44           O
ATOM    620  CG  MET A 156      -0.934   0.178  -4.130  1.00 90.44           C
ATOM    621  SD  MET A 156       0.156   1.565  -3.731  1.00 90.44           S
ATOM    622  CE  MET A 156       1.730   0.705  -3.592  1.00 90.44           C
ATOM    623  N   SER A 157      -1.627  -0.421  -8.683  1.00 86.12           N
ATOM    624  CA  SER A 157      -1.455  -0.876 -10.065  1.00 86.12           C
ATOM    625  C   SER A 157      -1.371   0.303 -11.042  1.00 86.12           C
ATOM    626  CB  SER A 157      -2.598  -1.820 -10.440  1.00 86.12           C
ATOM    627  O   SER A 157      -0.477   0.347 -11.890  1.00 86.12           O
ATOM    628  OG  SER A 157      -2.589  -2.923  -9.562  1.00 86.12           O
ATOM    629  N   ASN A 158      -2.226   1.320 -10.890  1.00 82.88           N
ATOM    630  CA  ASN A 158      -2.183   2.529 -11.718  1.00 82.88           C
ATOM    631  C   ASN A 158      -0.891   3.330 -11.503  1.00 82.88           C
ATOM    632  CB  ASN A 158      -3.421   3.396 -11.431  1.00 82.88           C
ATOM    633  O   ASN A 158      -0.298   3.808 -12.473  1.00 82.88           O
ATOM    634  CG  ASN A 158      -4.690   2.831 -12.046  1.00 82.88           C
ATOM    635  ND2 ASN A 158      -5.820   3.012 -11.409  1.00 82.88           N
ATOM    636  OD1 ASN A 158      -4.691   2.273 -13.131  1.00 82.88           O
ATOM    637  N   ALA A 159      -0.420   3.430 -10.257  1.00 85.56           N
ATOM    638  CA  ALA A 159       0.806   4.140  -9.904  1.00 85.56           C
ATOM    639  C   ALA A 159       2.053   3.554 -10.592  1.00 85.56           C
ATOM    640  CB  ALA A 159       0.934   4.110  -8.379  1.00 85.56           C
ATOM    641  O   ALA A 159       2.977   4.292 -10.938  1.00 85.56           O
ATOM    642  N   THR A 160       2.074   2.242 -10.851  1.00 85.12           N
ATOM    643  CA  THR A 160       3.205   1.569 -11.515  1.00 85.12           C
ATOM    644  C   THR A 160       3.021   1.360 -13.017  1.00 85.12           C
ATOM    645  CB  THR A 160       3.543   0.231 -10.858  1.00 85.12           C
ATOM    646  O   THR A 160       4.000   1.117 -13.728  1.00 85.12           O
ATOM    647  CG2 THR A 160       3.945   0.405  -9.407  1.00 85.12           C
ATOM    648  OG1 THR A 160       2.443  -0.641 -10.905  1.00 85.12           O
ATOM    649  N   ALA A 161       1.804   1.503 -13.549  1.00 82.19           N
ATOM    650  CA  ALA A 161       1.504   1.240 -14.957  1.00 82.19           C
ATOM    651  C   ALA A 161       2.390   2.050 -15.923  1.00 82.19           C
ATOM    652  CB  ALA A 161       0.019   1.538 -15.193  1.00 82.19           C
ATOM    653  O   ALA A 161       2.880   1.516 -16.925  1.00 82.19           O
ATOM    654  N   GLN A 162       2.640   3.328 -15.616  1.00 74.69           N
ATOM    655  CA  GLN A 162       3.438   4.205 -16.476  1.00 74.69           C
ATOM    656  C   GLN A 162       4.919   3.802 -16.512  1.00 74.69           C
ATOM    657  CB  GLN A 162       3.306   5.667 -16.037  1.00 74.69           C
ATOM    658  O   GLN A 162       5.487   3.648 -17.597  1.00 74.69           O
ATOM    659  CG  GLN A 162       1.879   6.235 -16.123  1.00 74.69           C
ATOM    660  CD  GLN A 162       1.843   7.742 -15.866  1.00 74.69           C
ATOM    661  NE2 GLN A 162       0.693   8.367 -15.971  1.00 74.69           N
ATOM    662  OE1 GLN A 162       2.856   8.381 -15.621  1.00 74.69           O
ATOM    663  N   ILE A 163       5.540   3.584 -15.347  1.00 83.12           N
ATOM    664  CA  ILE A 163       6.953   3.190 -15.251  1.00 83.12           C
ATOM    665  C   ILE A 163       7.187   1.788 -15.832  1.00 83.12           C
ATOM    666  CB  ILE A 163       7.468   3.356 -13.802  1.00 83.12           C
ATOM    667  O   ILE A 163       8.146   1.581 -16.576  1.00 83.12           O
ATOM    668  CG1 ILE A 163       8.988   3.115 -13.721  1.00 83.12           C
ATOM    669  CG2 ILE A 163       6.722   2.467 -12.792  1.00 83.12           C
ATOM    670  CD1 ILE A 163       9.622   3.781 -12.492  1.00 83.12           C
ATOM    671  N   ASN A 164       6.254   0.857 -15.617  1.00 86.00           N
ATOM    672  CA  ASN A 164       6.310  -0.487 -16.196  1.00 86.00           C
ATOM    673  C   ASN A 164       6.163  -0.458 -17.724  1.00 86.00           C
ATOM    674  CB  ASN A 164       5.229  -1.354 -15.523  1.00 86.00           C
ATOM    675  O   ASN A 164       6.875  -1.168 -18.437  1.00 86.00           O
ATOM    676  CG  ASN A 164       5.564  -1.664 -14.075  1.00 86.00           C
ATOM    677  ND2 ASN A 164       4.618  -2.129 -13.294  1.00 86.00           N
ATOM    678  OD1 ASN A 164       6.699  -1.532 -13.646  1.00 86.00           O
ATOM    679  N   THR A 165       5.306   0.419 -18.257  1.00 81.81           N
ATOM    680  CA  THR A 165       5.199   0.636 -19.708  1.00 81.81           C
ATOM    681  C   THR A 165       6.490   1.219 -20.282  1.00 81.81           C
ATOM    682  CB  THR A 165       4.011   1.544 -20.052  1.00 81.81           C
ATOM    683  O   THR A 165       6.922   0.804 -21.359  1.00 81.81           O
ATOM    684  CG2 THR A 165       3.854   1.761 -21.559  1.00 81.81           C
ATOM    685  OG1 THR A 165       2.817   0.943 -19.620  1.00 81.81           O
ATOM    686  N   HIS A 166       7.146   2.139 -19.567  1.00 80.69           N
ATOM    687  CA  HIS A 166       8.447   2.677 -19.969  1.00 80.69           C
ATOM    688  C   HIS A 166       9.499   1.562 -20.037  1.00 80.69           C
ATOM    689  CB  HIS A 166       8.862   3.791 -18.999  1.00 80.69           C
ATOM    690  O   HIS A 166      10.191   1.429 -21.048  1.00 80.69           O
ATOM    691  CG  HIS A 166       9.923   4.737 -19.514  1.00 80.69           C
ATOM    692  CD2 HIS A 166      11.051   4.452 -20.240  1.00 80.69           C
ATOM    693  ND1 HIS A 166       9.945   6.087 -19.270  1.00 80.69           N
ATOM    694  CE1 HIS A 166      11.055   6.601 -19.827  1.00 80.69           C
ATOM    695  NE2 HIS A 166      11.759   5.642 -20.449  1.00 80.69           N
ATOM    696  N   PHE A 167       9.576   0.696 -19.024  1.00 83.06           N
ATOM    697  CA  PHE A 167      10.478  -0.457 -19.046  1.00 83.06           C
ATOM    698  C   PHE A 167      10.182  -1.401 -20.213  1.00 83.06           C
ATOM    699  CB  PHE A 167      10.425  -1.189 -17.701  1.00 83.06           C
ATOM    700  O   PHE A 167      11.111  -1.788 -20.922  1.00 83.06           O
ATOM    701  CG  PHE A 167      10.979  -0.436 -16.502  1.00 83.06           C
ATOM    702  CD1 PHE A 167      11.836   0.678 -16.642  1.00 83.06           C
ATOM    703  CD2 PHE A 167      10.647  -0.884 -15.212  1.00 83.06           C
ATOM    704  CE1 PHE A 167      12.342   1.335 -15.509  1.00 83.06           C
ATOM    705  CE2 PHE A 167      11.185  -0.248 -14.083  1.00 83.06           C
ATOM    706  CZ  PHE A 167      12.028   0.864 -14.226  1.00 83.06           C
ATOM    707  N   ALA A 168       8.912  -1.693 -20.501  1.00 80.56           N
ATOM    708  CA  ALA A 168       8.526  -2.478 -21.674  1.00 80.56           C
ATOM    709  C   ALA A 168       8.974  -1.823 -22.999  1.00 80.56           C
ATOM    710  CB  ALA A 168       7.011  -2.703 -21.632  1.00 80.56           C
ATOM    711  O   ALA A 168       9.463  -2.502 -23.903  1.00 80.56           O
ATOM    712  N   GLN A 169       8.868  -0.497 -23.126  1.00 77.44           N
ATOM    713  CA  GLN A 169       9.358   0.234 -24.301  1.00 77.44           C
ATOM    714  C   GLN A 169      10.885   0.179 -24.427  1.00 77.44           C
ATOM    715  CB  GLN A 169       8.889   1.691 -24.252  1.00 77.44           C
ATOM    716  O   GLN A 169      11.407   0.027 -25.531  1.00 77.44           O
ATOM    717  CG  GLN A 169       7.383   1.823 -24.519  1.00 77.44           C
ATOM    718  CD  GLN A 169       6.889   3.259 -24.385  1.00 77.44           C
ATOM    719  NE2 GLN A 169       5.614   3.498 -24.593  1.00 77.44           N
ATOM    720  OE1 GLN A 169       7.615   4.199 -24.122  1.00 77.44           O
ATOM    721  N   MET A 170      11.610   0.237 -23.312  1.00 76.88           N
ATOM    722  CA  MET A 170      13.063   0.069 -23.300  1.00 76.88           C
ATOM    723  C   MET A 170      13.481  -1.321 -23.778  1.00 76.88           C
ATOM    724  CB  MET A 170      13.591   0.294 -21.888  1.00 76.88           C
ATOM    725  O   MET A 170      14.424  -1.440 -24.562  1.00 76.88           O
ATOM    726  CG  MET A 170      13.496   1.756 -21.473  1.00 76.88           C
ATOM    727  SD  MET A 170      13.797   1.987 -19.711  1.00 76.88           S
ATOM    728  CE  MET A 170      15.447   1.275 -19.591  1.00 76.88           C
ATOM    729  N   VAL A 171      12.758  -2.365 -23.364  1.00 75.25           N
ATOM    730  CA  VAL A 171      12.960  -3.730 -23.875  1.00 75.25           C
ATOM    731  C   VAL A 171      12.801  -3.761 -25.396  1.00 75.25           C
ATOM    732  CB  VAL A 171      11.972  -4.733 -23.246  1.00 75.25           C
ATOM    733  O   VAL A 171      13.650  -4.312 -26.098  1.00 75.25           O
ATOM    734  CG1 VAL A 171      12.255  -6.144 -23.777  1.00 75.25           C
ATOM    735  CG2 VAL A 171      11.971  -4.694 -21.710  1.00 75.25           C
ATOM    736  N   ASN A 172      11.754  -3.115 -25.919  1.00 76.75           N
ATOM    737  CA  ASN A 172      11.517  -3.034 -27.360  1.00 76.75           C
ATOM    738  C   ASN A 172      12.658  -2.306 -28.087  1.00 76.75           C
ATOM    739  CB  ASN A 172      10.155  -2.373 -27.626  1.00 76.75           C
ATOM    740  O   ASN A 172      13.109  -2.783 -29.127  1.00 76.75           O
ATOM    741  CG  ASN A 172       8.985  -3.225 -27.173  1.00 76.75           C
ATOM    742  ND2 ASN A 172       7.889  -2.613 -26.790  1.00 76.75           N
ATOM    743  OD1 ASN A 172       9.012  -4.442 -27.193  1.00 76.75           O
ATOM    744  N   HIS A 173      13.196  -1.219 -27.524  1.00 75.94           N
ATOM    745  CA  HIS A 173      14.373  -0.544 -28.082  1.00 75.94           C
ATOM    746  C   HIS A 173      15.613  -1.447 -28.104  1.00 75.94           C
ATOM    747  CB  HIS A 173      14.660   0.749 -27.309  1.00 75.94           C
ATOM    748  O   HIS A 173      16.318  -1.505 -29.115  1.00 75.94           O
ATOM    749  CG  HIS A 173      13.795   1.895 -27.756  1.00 75.94           C
ATOM    750  CD2 HIS A 173      12.892   2.598 -27.005  1.00 75.94           C
ATOM    751  ND1 HIS A 173      13.778   2.436 -29.022  1.00 75.94           N
ATOM    752  CE1 HIS A 173      12.897   3.446 -29.028  1.00 75.94           C
ATOM    753  NE2 HIS A 173      12.327   3.586 -27.820  1.00 75.94           N
ATOM    754  N   ALA A 174      15.855  -2.218 -27.039  1.00 76.75           N
ATOM    755  CA  ALA A 174      16.942  -3.195 -27.018  1.00 76.75           C
ATOM    756  C   ALA A 174      16.772  -4.273 -28.108  1.00 76.75           C
ATOM    757  CB  ALA A 174      17.046  -3.804 -25.616  1.00 76.75           C
ATOM    758  O   ALA A 174      17.756  -4.677 -28.738  1.00 76.75           O
ATOM    759  N   ALA A 175      15.538  -4.700 -28.387  1.00 75.19           N
ATOM    760  CA  ALA A 175      15.236  -5.612 -29.488  1.00 75.19           C
ATOM    761  C   ALA A 175      15.458  -4.958 -30.868  1.00 75.19           C
ATOM    762  CB  ALA A 175      13.802  -6.128 -29.319  1.00 75.19           C
ATOM    763  O   ALA A 175      16.042  -5.578 -31.760  1.00 75.19           O
ATOM    764  N   GLU A 176      15.057  -3.695 -31.051  1.00 76.88           N
ATOM    765  CA  GLU A 176      15.244  -2.936 -32.297  1.00 76.88           C
ATOM    766  C   GLU A 176      16.719  -2.722 -32.648  1.00 76.88           C
ATOM    767  CB  GLU A 176      14.573  -1.560 -32.204  1.00 76.88           C
ATOM    768  O   GLU A 176      17.105  -2.906 -33.811  1.00 76.88           O
ATOM    769  CG  GLU A 176      13.048  -1.618 -32.346  1.00 76.88           C
ATOM    770  CD  GLU A 176      12.395  -0.228 -32.253  1.00 76.88           C
ATOM    771  OE1 GLU A 176      11.158  -0.174 -32.437  1.00 76.88           O
ATOM    772  OE2 GLU A 176      13.127   0.775 -32.070  1.00 76.88           O
ATOM    773  N   TRP A 177      17.555  -2.379 -31.662  1.00 75.81           N
ATOM    774  CA  TRP A 177      19.008  -2.262 -31.831  1.00 75.81           C
ATOM    775  C   TRP A 177      19.608  -3.551 -32.387  1.00 75.81           C
ATOM    776  CB  TRP A 177      19.655  -1.941 -30.479  1.00 75.81           C
ATOM    777  O   TRP A 177      20.460  -3.516 -33.273  1.00 75.81           O
ATOM    778  CG  TRP A 177      19.387  -0.582 -29.908  1.00 75.81           C
ATOM    779  CD1 TRP A 177      19.001   0.529 -30.585  1.00 75.81           C
ATOM    780  CD2 TRP A 177      19.477  -0.180 -28.509  1.00 75.81           C
ATOM    781  CE2 TRP A 177      19.150   1.204 -28.421  1.00 75.81           C
ATOM    782  CE3 TRP A 177      19.811  -0.841 -27.305  1.00 75.81           C
ATOM    783  NE1 TRP A 177      18.856   1.588 -29.708  1.00 75.81           N
ATOM    784  CH2 TRP A 177      19.484   1.215 -26.027  1.00 75.81           C
ATOM    785  CZ2 TRP A 177      19.172   1.900 -27.211  1.00 75.81           C
ATOM    786  CZ3 TRP A 177      19.811  -0.152 -26.075  1.00 75.81           C
ATOM    787  N   ASN A 178      19.110  -4.691 -31.916  1.00 71.06           N
ATOM    788  CA  ASN A 178      19.602  -6.010 -32.283  1.00 71.06           C
ATOM    789  C   ASN A 178      18.850  -6.654 -33.460  1.00 71.06           C
ATOM    790  CB  ASN A 178      19.644  -6.857 -31.013  1.00 71.06           C
ATOM    791  O   ASN A 178      19.116  -7.806 -33.813  1.00 71.06           O
ATOM    792  CG  ASN A 178      20.722  -6.353 -30.063  1.00 71.06           C
ATOM    793  ND2 ASN A 178      20.363  -5.715 -28.975  1.00 71.06           N
ATOM    794  OD1 ASN A 178      21.907  -6.549 -30.297  1.00 71.06           O
ATOM    795  N   SER A 179      17.958  -5.912 -34.119  1.00 73.31           N
ATOM    796  CA  SER A 179      17.281  -6.372 -35.328  1.00 73.31           C
ATOM    797  C   SER A 179      18.250  -6.534 -36.508  1.00 73.31           C
ATOM    798  CB  SER A 179      16.120  -5.441 -35.688  1.00 73.31           C
ATOM    799  O   SER A 179      19.292  -5.876 -36.602  1.00 73.31           O
ATOM    800  OG  SER A 179      16.609  -4.219 -36.192  1.00 73.31           O
ATOM    801  N   LEU A 180      17.879  -7.395 -37.464  1.00 68.81           N
ATOM    802  CA  LEU A 180      18.656  -7.646 -38.688  1.00 68.81           C
ATOM    803  C   LEU A 180      18.857  -6.389 -39.555  1.00 68.81           C
ATOM    804  CB  LEU A 180      17.967  -8.748 -39.512  1.00 68.81           C
ATOM    805  O   LEU A 180      19.780  -6.336 -40.365  1.00 68.81           O
ATOM    806  CG  LEU A 180      18.088 -10.159 -38.909  1.00 68.81           C
ATOM    807  CD1 LEU A 180      17.185 -11.116 -39.693  1.00 68.81           C
ATOM    808  CD2 LEU A 180      19.517 -10.706 -38.983  1.00 68.81           C
ATOM    809  N   GLU A 181      17.984  -5.392 -39.407  1.00 66.50           N
ATOM    810  CA  GLU A 181      18.032  -4.137 -40.163  1.00 66.50           C
ATOM    811  C   GLU A 181      19.052  -3.151 -39.576  1.00 66.50           C
ATOM    812  CB  GLU A 181      16.621  -3.524 -40.243  1.00 66.50           C
ATOM    813  O   GLU A 181      19.685  -2.406 -40.324  1.00 66.50           O
ATOM    814  CG  GLU A 181      15.634  -4.475 -40.950  1.00 66.50           C
ATOM    815  CD  GLU A 181      14.263  -3.860 -41.282  1.00 66.50           C
ATOM    816  OE1 GLU A 181      13.497  -4.557 -41.992  1.00 66.50           O
ATOM    817  OE2 GLU A 181      14.002  -2.698 -40.906  1.00 66.50           O
ATOM    818  N   ASN A 182      19.286  -3.218 -38.261  1.00 68.56           N
ATOM    819  CA  ASN A 182      20.169  -2.315 -37.519  1.00 68.56           C
ATOM    820  C   ASN A 182      21.512  -2.956 -37.126  1.00 68.56           C
ATOM    821  CB  ASN A 182      19.386  -1.780 -36.311  1.00 68.56           C
ATOM    822  O   ASN A 182      22.346  -2.311 -36.484  1.00 68.56           O
ATOM    823  CG  ASN A 182      18.227  -0.886 -36.721  1.00 68.56           C
ATOM    824  ND2 ASN A 182      17.179  -0.858 -35.936  1.00 68.56           N
ATOM    825  OD1 ASN A 182      18.264  -0.198 -37.729  1.00 68.56           O
ATOM    826  N   THR A 183      21.774  -4.201 -37.545  1.00 67.44           N
ATOM    827  CA  THR A 183      22.953  -4.982 -37.120  1.00 67.44           C
ATOM    828  C   THR A 183      24.292  -4.326 -37.460  1.00 67.44           C
ATOM    829  CB  THR A 183      22.942  -6.399 -37.715  1.00 67.44           C
ATOM    830  O   THR A 183      25.273  -4.544 -36.765  1.00 67.44           O
ATOM    831  CG2 THR A 183      23.811  -7.390 -36.942  1.00 67.44           C
ATOM    832  OG1 THR A 183      21.649  -6.946 -37.729  1.00 67.44           O
ATOM    833  N   ALA A 184      24.355  -3.501 -38.509  1.00 64.50           N
ATOM    834  CA  ALA A 184      25.591  -2.822 -38.905  1.00 64.50           C
ATOM    835  C   ALA A 184      26.011  -1.685 -37.950  1.00 64.50           C
ATOM    836  CB  ALA A 184      25.411  -2.309 -40.339  1.00 64.50           C
ATOM    837  O   ALA A 184      27.195  -1.355 -37.892  1.00 64.50           O
ATOM    838  N   THR A 185      25.060  -1.098 -37.216  1.00 67.06           N
ATOM    839  CA  THR A 185      25.285   0.094 -36.378  1.00 67.06           C
ATOM    840  C   THR A 185      25.033  -0.184 -34.897  1.00 67.06           C
ATOM    841  CB  THR A 185      24.411   1.268 -36.855  1.00 67.06           C
ATOM    842  O   THR A 185      25.802   0.284 -34.060  1.00 67.06           O
ATOM    843  CG2 THR A 185      24.748   2.586 -36.156  1.00 67.06           C
ATOM    844  OG1 THR A 185      24.608   1.489 -38.235  1.00 67.06           O
ATOM    845  N   TYR A 186      23.999  -0.960 -34.566  1.00 68.81           N
ATOM    846  CA  TYR A 186      23.543  -1.174 -33.187  1.00 68.81           C
ATOM    847  C   TYR A 186      23.506  -2.651 -32.757  1.00 68.81           C
ATOM    848  CB  TYR A 186      22.161  -0.523 -33.029  1.00 68.81           C
ATOM    849  O   TYR A 186      23.587  -2.922 -31.561  1.00 68.81           O
ATOM    850  CG  TYR A 186      22.125   0.974 -33.286  1.00 68.81           C
ATOM    851  CD1 TYR A 186      22.636   1.855 -32.314  1.00 68.81           C
ATOM    852  CD2 TYR A 186      21.557   1.490 -34.468  1.00 68.81           C
ATOM    853  CE1 TYR A 186      22.580   3.246 -32.513  1.00 68.81           C
ATOM    854  CE2 TYR A 186      21.505   2.883 -34.674  1.00 68.81           C
ATOM    855  OH  TYR A 186      21.930   5.106 -33.879  1.00 68.81           O
ATOM    856  CZ  TYR A 186      22.007   3.763 -33.692  1.00 68.81           C
ATOM    857  N   GLY A 187      23.402  -3.598 -33.697  1.00 63.25           N
ATOM    858  CA  GLY A 187      23.252  -5.023 -33.364  1.00 63.25           C
ATOM    859  C   GLY A 187      24.567  -5.776 -33.138  1.00 63.25           C
ATOM    860  O   GLY A 187      25.642  -5.196 -33.192  1.00 63.25           O
ATOM    861  N   ASP A 188      24.461  -7.085 -32.878  1.00 65.50           N
ATOM    862  CA  ASP A 188      25.553  -7.991 -32.450  1.00 65.50           C
ATOM    863  C   ASP A 188      26.085  -7.718 -31.024  1.00 65.50           C
ATOM    864  CB  ASP A 188      26.645  -8.131 -33.541  1.00 65.50           C
ATOM    865  O   ASP A 188      27.265  -7.893 -30.727  1.00 65.50           O
ATOM    866  CG  ASP A 188      27.374  -9.488 -33.562  1.00 65.50           C
ATOM    867  OD1 ASP A 188      26.794 -10.491 -33.081  1.00 65.50           O
ATOM    868  OD2 ASP A 188      28.462  -9.565 -34.186  1.00 65.50           O
ATOM    869  N   GLY A 189      25.207  -7.279 -30.109  1.00 67.56           N
ATOM    870  CA  GLY A 189      25.553  -7.075 -28.694  1.00 67.56           C
ATOM    871  C   GLY A 189      26.365  -5.808 -28.404  1.00 67.56           C
ATOM    872  O   GLY A 189      26.884  -5.670 -27.296  1.00 67.56           O
ATOM    873  N   LEU A 190      26.448  -4.891 -29.373  1.00 74.31           N
ATOM    874  CA  LEU A 190      27.130  -3.595 -29.269  1.00 74.31           C
ATOM    875  C   LEU A 190      26.361  -2.563 -28.427  1.00 74.31           C
ATOM    876  CB  LEU A 190      27.346  -3.034 -30.688  1.00 74.31           C
ATOM    877  O   LEU A 190      26.920  -1.526 -28.075  1.00 74.31           O
ATOM    878  CG  LEU A 190      28.183  -3.913 -31.634  1.00 74.31           C
ATOM    879  CD1 LEU A 190      28.225  -3.270 -33.022  1.00 74.31           C
ATOM    880  CD2 LEU A 190      29.625  -4.057 -31.163  1.00 74.31           C
ATOM    881  N   MET A 191      25.086  -2.828 -28.138  1.00 79.50           N
ATOM    882  CA  MET A 191      24.221  -2.039 -27.262  1.00 79.50           C
ATOM    883  C   MET A 191      23.457  -2.977 -26.329  1.00 79.50           C
ATOM    884  CB  MET A 191      23.216  -1.228 -28.087  1.00 79.50           C
ATOM    885  O   MET A 191      22.909  -3.988 -26.783  1.00 79.50           O
ATOM    886  CG  MET A 191      23.843  -0.065 -28.855  1.00 79.50           C
ATOM    887  SD  MET A 191      24.407   1.331 -27.841  1.00 79.50           S
ATOM    888  CE  MET A 191      22.813   1.973 -27.251  1.00 79.50           C
ATOM    889  N   LYS A 192      23.418  -2.648 -25.035  1.00 82.62           N
ATOM    890  CA  LYS A 192      22.735  -3.436 -24.000  1.00 82.62           C
ATOM    891  C   LYS A 192      22.053  -2.540 -22.979  1.00 82.62           C
ATOM    892  CB  LYS A 192      23.729  -4.358 -23.280  1.00 82.62           C
ATOM    893  O   LYS A 192      22.543  -1.452 -22.681  1.00 82.62           O
ATOM    894  CG  LYS A 192      24.384  -5.351 -24.243  1.00 82.62           C
ATOM    895  CD  LYS A 192      25.344  -6.274 -23.502  1.00 82.62           C
ATOM    896  CE  LYS A 192      26.025  -7.145 -24.554  1.00 82.62           C
ATOM    897  NZ  LYS A 192      26.959  -8.099 -23.927  1.00 82.62           N
ATOM    898  N   ILE A 193      20.970  -3.047 -22.402  1.00 86.00           N
ATOM    899  CA  ILE A 193      20.367  -2.483 -21.193  1.00 86.00           C
ATOM    900  C   ILE A 193      20.752  -3.395 -20.038  1.00 86.00           C
ATOM    901  CB  ILE A 193      18.843  -2.307 -21.344  1.00 86.00           C
ATOM    902  O   ILE A 193      20.590  -4.610 -20.122  1.00 86.00           O
ATOM    903  CG1 ILE A 193      18.567  -1.395 -22.561  1.00 86.00           C
ATOM    904  CG2 ILE A 193      18.242  -1.738 -20.044  1.00 86.00           C
ATOM    905  CD1 ILE A 193      17.095  -1.052 -22.773  1.00 86.00           C
ATOM    906  N   VAL A 194      21.311  -2.827 -18.977  1.00 88.50           N
ATOM    907  CA  VAL A 194      21.819  -3.578 -17.830  1.00 88.50           C
ATOM    908  C   VAL A 194      21.214  -3.011 -16.562  1.00 88.50           C
ATOM    909  CB  VAL A 194      23.358  -3.541 -17.773  1.00 88.50           C
ATOM    910  O   VAL A 194      21.429  -1.847 -16.251  1.00 88.50           O
ATOM    911  CG1 VAL A 194      23.877  -4.456 -16.658  1.00 88.50           C
ATOM    912  CG2 VAL A 194      23.999  -3.990 -19.094  1.00 88.50           C
ATOM    913  N   PHE A 195      20.512  -3.840 -15.804  1.00 90.38           N
ATOM    914  CA  PHE A 195      20.142  -3.522 -14.433  1.00 90.38           C
ATOM    915  C   PHE A 195      21.293  -3.938 -13.525  1.00 90.38           C
ATOM    916  CB  PHE A 195      18.838  -4.226 -14.062  1.00 90.38           C
ATOM    917  O   PHE A 195      21.687  -5.108 -13.526  1.00 90.38           O
ATOM    918  CG  PHE A 195      17.603  -3.567 -14.647  1.00 90.38           C
ATOM    919  CD1 PHE A 195      16.743  -2.832 -13.811  1.00 90.38           C
ATOM    920  CD2 PHE A 195      17.320  -3.656 -16.025  1.00 90.38           C
ATOM    921  CE1 PHE A 195      15.590  -2.227 -14.338  1.00 90.38           C
ATOM    922  CE2 PHE A 195      16.198  -2.991 -16.557  1.00 90.38           C
ATOM    923  CZ  PHE A 195      15.319  -2.300 -15.712  1.00 90.38           C
ATOM    924  N   ARG A 196      21.861  -2.991 -12.782  1.00 91.81           N
ATOM    925  CA  ARG A 196      22.952  -3.222 -11.828  1.00 91.81           C
ATOM    926  C   ARG A 196      22.438  -3.041 -10.416  1.00 91.81           C
ATOM    927  CB  ARG A 196      24.117  -2.263 -12.072  1.00 91.81           C
ATOM    928  O   ARG A 196      21.724  -2.085 -10.142  1.00 91.81           O
ATOM    929  CG  ARG A 196      24.729  -2.452 -13.456  1.00 91.81           C
ATOM    930  CD  ARG A 196      25.903  -1.493 -13.615  1.00 91.81           C
ATOM    931  NE  ARG A 196      26.331  -1.460 -15.018  1.00 91.81           N
ATOM    932  NH1 ARG A 196      27.806   0.294 -14.839  1.00 91.81           N
ATOM    933  NH2 ARG A 196      27.523  -0.774 -16.789  1.00 91.81           N
ATOM    934  CZ  ARG A 196      27.219  -0.639 -15.535  1.00 91.81           C
ATOM    935  N   TYR A 197      22.821  -3.961  -9.545  1.00 90.94           N
ATOM    936  CA  TYR A 197      22.471  -3.935  -8.135  1.00 90.94           C
ATOM    937  C   TYR A 197      23.653  -4.477  -7.328  1.00 90.94           C
ATOM    938  CB  TYR A 197      21.149  -4.691  -7.913  1.00 90.94           C
ATOM    939  O   TYR A 197      24.029  -5.653  -7.424  1.00 90.94           O
ATOM    940  CG  TYR A 197      21.105  -6.130  -8.405  1.00 90.94           C
ATOM    941  CD1 TYR A 197      20.833  -6.410  -9.759  1.00 90.94           C
ATOM    942  CD2 TYR A 197      21.279  -7.191  -7.494  1.00 90.94           C
ATOM    943  CE1 TYR A 197      20.759  -7.743 -10.206  1.00 90.94           C
ATOM    944  CE2 TYR A 197      21.162  -8.527  -7.928  1.00 90.94           C
ATOM    945  OH  TYR A 197      20.781 -10.093  -9.710  1.00 90.94           O
ATOM    946  CZ  TYR A 197      20.909  -8.805  -9.288  1.00 90.94           C
ATOM    947  N   GLY A 198      24.306  -3.604  -6.563  1.00 87.38           N
ATOM    948  CA  GLY A 198      25.534  -3.919  -5.845  1.00 87.38           C
ATOM    949  C   GLY A 198      26.641  -4.409  -6.780  1.00 87.38           C
ATOM    950  O   GLY A 198      27.147  -3.685  -7.630  1.00 87.38           O
ATOM    951  N   LEU A 199      27.060  -5.666  -6.608  1.00 85.12           N
ATOM    952  CA  LEU A 199      28.087  -6.298  -7.455  1.00 85.12           C
ATOM    953  C   LEU A 199      27.501  -7.204  -8.547  1.00 85.12           C
ATOM    954  CB  LEU A 199      29.090  -7.057  -6.571  1.00 85.12           C
ATOM    955  O   LEU A 199      28.257  -7.854  -9.274  1.00 85.12           O
ATOM    956  CG  LEU A 199      29.841  -6.184  -5.553  1.00 85.12           C
ATOM    957  CD1 LEU A 199      30.795  -7.073  -4.749  1.00 85.12           C
ATOM    958  CD2 LEU A 199      30.669  -5.078  -6.212  1.00 85.12           C
ATOM    959  N   SER A 200      26.177  -7.276  -8.630  1.00 89.81           N
ATOM    960  CA  SER A 200      25.433  -8.142  -9.536  1.00 89.81           C
ATOM    961  C   SER A 200      24.769  -7.324 -10.638  1.00 89.81           C
ATOM    962  CB  SER A 200      24.384  -8.926  -8.751  1.00 89.81           C
ATOM    963  O   SER A 200      24.571  -6.114 -10.523  1.00 89.81           O
ATOM    964  OG  SER A 200      24.996  -9.830  -7.846  1.00 89.81           O
ATOM    965  N   SER A 201      24.432  -7.991 -11.738  1.00 89.44           N
ATOM    966  CA  SER A 201      23.735  -7.351 -12.845  1.00 89.44           C
ATOM    967  C   SER A 201      22.972  -8.352 -13.695  1.00 89.44           C
ATOM    968  CB  SER A 201      24.722  -6.601 -13.747  1.00 89.44           C
ATOM    969  O   SER A 201      23.473  -9.452 -13.941  1.00 89.44           O
ATOM    970  OG  SER A 201      25.658  -7.500 -14.324  1.00 89.44           O
ATOM    971  N   ILE A 202      21.835  -7.923 -14.233  1.00 88.44           N
ATOM    972  CA  ILE A 202      21.085  -8.637 -15.268  1.00 88.44           C
ATOM    973  C   ILE A 202      21.088  -7.771 -16.525  1.00 88.44           C
ATOM    974  CB  ILE A 202      19.668  -8.996 -14.775  1.00 88.44           C
ATOM    975  O   ILE A 202      20.745  -6.592 -16.477  1.00 88.44           O
ATOM    976  CG1 ILE A 202      19.770 -10.006 -13.609  1.00 88.44           C
ATOM    977  CG2 ILE A 202      18.846  -9.595 -15.932  1.00 88.44           C
ATOM    978  CD1 ILE A 202      18.435 -10.322 -12.932  1.00 88.44           C
ATOM    979  N   SER A 203      21.515  -8.344 -17.649  1.00 83.62           N
ATOM    980  CA  SER A 203      21.610  -7.636 -18.925  1.00 83.62           C
ATOM    981  C   SER A 203      20.595  -8.166 -19.922  1.00 83.62           C
ATOM    982  CB  SER A 203      23.021  -7.751 -19.509  1.00 83.62           C
ATOM    983  O   SER A 203      20.622  -9.359 -20.210  1.00 83.62           O
ATOM    984  OG  SER A 203      23.368  -9.100 -19.774  1.00 83.62           O
ATOM    985  N   ALA A 204      19.812  -7.269 -20.509  1.00 73.81           N
ATOM    986  CA  ALA A 204      19.068  -7.528 -21.728  1.00 73.81           C
ATOM    987  C   ALA A 204      20.036  -7.472 -22.913  1.00 73.81           C
ATOM    988  CB  ALA A 204      17.969  -6.474 -21.872  1.00 73.81           C
ATOM    989  O   ALA A 204      20.566  -6.403 -23.249  1.00 73.81           O
ATOM    990  N   ASP A 205      20.290  -8.619 -23.537  1.00 68.25           N
ATOM    991  CA  ASP A 205      20.949  -8.671 -24.835  1.00 68.25           C
ATOM    992  C   ASP A 205      19.935  -8.859 -25.973  1.00 68.25           C
ATOM    993  CB  ASP A 205      22.131  -9.657 -24.819  1.00 68.25           C
ATOM    994  O   ASP A 205      18.736  -9.048 -25.764  1.00 68.25           O
ATOM    995  CG  ASP A 205      21.799 -11.148 -24.935  1.00 68.25           C
ATOM    996  OD1 ASP A 205      20.682 -11.479 -25.392  1.00 68.25           O
ATOM    997  OD2 ASP A 205      22.764 -11.923 -24.738  1.00 68.25           O
ATOM    998  N   GLY A 206      20.417  -8.747 -27.208  1.00 60.16           N
ATOM    999  CA  GLY A 206      19.567  -8.789 -28.390  1.00 60.16           C
ATOM   1000  C   GLY A 206      18.791 -10.079 -28.606  1.00 60.16           C
ATOM   1001  O   GLY A 206      17.741 -10.040 -29.243  1.00 60.16           O
ATOM   1002  N   ALA A 207      19.299 -11.212 -28.116  1.00 61.34           N
ATOM   1003  CA  ALA A 207      18.614 -12.490 -28.253  1.00 61.34           C
ATOM   1004  C   ALA A 207      17.475 -12.594 -27.233  1.00 61.34           C
ATOM   1005  CB  ALA A 207      19.640 -13.619 -28.109  1.00 61.34           C
ATOM   1006  O   ALA A 207      16.370 -12.990 -27.606  1.00 61.34           O
ATOM   1007  N   ASP A 208      17.727 -12.156 -25.999  1.00 62.47           N
ATOM   1008  CA  ASP A 208      16.746 -12.162 -24.915  1.00 62.47           C
ATOM   1009  C   ASP A 208      15.619 -11.142 -25.167  1.00 62.47           C
ATOM   1010  CB  ASP A 208      17.462 -11.860 -23.587  1.00 62.47           C
ATOM   1011  O   ASP A 208      14.435 -11.466 -25.064  1.00 62.47           O
ATOM   1012  CG  ASP A 208      18.455 -12.931 -23.107  1.00 62.47           C
ATOM   1013  OD1 ASP A 208      18.447 -14.069 -23.635  1.00 62.47           O
ATOM   1014  OD2 ASP A 208      19.159 -12.621 -22.114  1.00 62.47           O
ATOM   1015  N   ALA A 209      15.963  -9.917 -25.586  1.00 58.59           N
ATOM   1016  CA  ALA A 209      14.987  -8.857 -25.849  1.00 58.59           C
ATOM   1017  C   ALA A 209      14.094  -9.163 -27.067  1.00 58.59           C
ATOM   1018  CB  ALA A 209      15.737  -7.529 -26.012  1.00 58.59           C
ATOM   1019  O   ALA A 209      12.884  -8.952 -27.018  1.00 58.59           O
ATOM   1020  N   ALA A 210      14.657  -9.707 -28.154  1.00 55.75           N
ATOM   1021  CA  ALA A 210      13.881 -10.080 -29.343  1.00 55.75           C
ATOM   1022  C   ALA A 210      13.048 -11.362 -29.151  1.00 55.75           C
ATOM   1023  CB  ALA A 210      14.838 -10.210 -30.533  1.00 55.75           C
ATOM   1024  O   ALA A 210      12.089 -11.586 -29.894  1.00 55.75           O
ATOM   1025  N   GLY A 211      13.413 -12.204 -28.178  1.00 56.78           N
ATOM   1026  CA  GLY A 211      12.658 -13.393 -27.776  1.00 56.78           C
ATOM   1027  C   GLY A 211      11.460 -13.098 -26.869  1.00 56.78           C
ATOM   1028  O   GLY A 211      10.597 -13.961 -26.730  1.00 56.78           O
ATOM   1029  N   GLY A 212      11.379 -11.888 -26.298  1.00 61.28           N
ATOM   1030  CA  GLY A 212      10.420 -11.556 -25.238  1.00 61.28           C
ATOM   1031  C   GLY A 212      10.826 -12.097 -23.862  1.00 61.28           C
ATOM   1032  O   GLY A 212      10.002 -12.121 -22.954  1.00 61.28           O
ATOM   1033  N   ASP A 213      12.084 -12.520 -23.708  1.00 69.44           N
ATOM   1034  CA  ASP A 213      12.621 -13.126 -22.485  1.00 69.44           C
ATOM   1035  C   ASP A 213      13.153 -12.075 -21.492  1.00 69.44           C
ATOM   1036  CB  ASP A 213      13.720 -14.146 -22.849  1.00 69.44           C
ATOM   1037  O   ASP A 213      13.625 -12.442 -20.415  1.00 69.44           O
ATOM   1038  CG  ASP A 213      13.223 -15.400 -23.585  1.00 69.44           C
ATOM   1039  OD1 ASP A 213      12.054 -15.801 -23.388  1.00 69.44           O
ATOM   1040  OD2 ASP A 213      14.045 -16.017 -24.304  1.00 69.44           O
ATOM   1041  N   PHE A 214      13.098 -10.783 -21.848  1.00 75.75           N
ATOM   1042  CA  PHE A 214      13.452  -9.672 -20.966  1.00 75.75           C
ATOM   1043  C   PHE A 214      12.202  -8.948 -20.439  1.00 75.75           C
ATOM   1044  CB  PHE A 214      14.442  -8.715 -21.649  1.00 75.75           C
ATOM   1045  O   PHE A 214      11.409  -8.431 -21.227  1.00 75.75           O
ATOM   1046  CG  PHE A 214      14.965  -7.648 -20.702  1.00 75.75           C
ATOM   1047  CD1 PHE A 214      14.627  -6.297 -20.851  1.00 75.75           C
ATOM   1048  CD2 PHE A 214      15.776  -8.026 -19.627  1.00 75.75           C
ATOM   1049  CE1 PHE A 214      15.013  -5.346 -19.887  1.00 75.75           C
ATOM   1050  CE2 PHE A 214      16.193  -7.090 -18.669  1.00 75.75           C
ATOM   1051  CZ  PHE A 214      15.789  -5.754 -18.790  1.00 75.75           C
ATOM   1052  N   ARG A 215      12.035  -8.872 -19.112  1.00 84.56           N
ATOM   1053  CA  ARG A 215      10.926  -8.160 -18.445  1.00 84.56           C
ATOM   1054  C   ARG A 215      11.429  -7.486 -17.173  1.00 84.56           C
ATOM   1055  CB  ARG A 215       9.758  -9.138 -18.180  1.00 84.56           C
ATOM   1056  O   ARG A 215      12.152  -8.099 -16.396  1.00 84.56           O
ATOM   1057  CG  ARG A 215       8.469  -8.479 -17.638  1.00 84.56           C
ATOM   1058  CD  ARG A 215       7.279  -9.459 -17.706  1.00 84.56           C
ATOM   1059  NE  ARG A 215       6.035  -8.924 -17.093  1.00 84.56           N
ATOM   1060  NH1 ARG A 215       4.572 -10.587 -17.756  1.00 84.56           N
ATOM   1061  NH2 ARG A 215       3.779  -8.890 -16.607  1.00 84.56           N
ATOM   1062  CZ  ARG A 215       4.818  -9.461 -17.152  1.00 84.56           C
ATOM   1063  N   ALA A 216      11.035  -6.234 -16.958  1.00 87.25           N
ATOM   1064  CA  ALA A 216      11.303  -5.507 -15.723  1.00 87.25           C
ATOM   1065  C   ALA A 216      10.029  -4.788 -15.275  1.00 87.25           C
ATOM   1066  CB  ALA A 216      12.480  -4.545 -15.919  1.00 87.25           C
ATOM   1067  O   ALA A 216       9.507  -3.979 -16.036  1.00 87.25           O
ATOM   1068  N   ASN A 217       9.547  -5.084 -14.068  1.00 89.81           N
ATOM   1069  CA  ASN A 217       8.324  -4.503 -13.511  1.00 89.81           C
ATOM   1070  C   ASN A 217       8.557  -4.075 -12.060  1.00 89.81           C
ATOM   1071  CB  ASN A 217       7.178  -5.530 -13.569  1.00 89.81           C
ATOM   1072  O   ASN A 217       9.021  -4.883 -11.256  1.00 89.81           O
ATOM   1073  CG  ASN A 217       6.558  -5.746 -14.937  1.00 89.81           C
ATOM   1074  ND2 ASN A 217       5.572  -6.606 -15.036  1.00 89.81           N
ATOM   1075  OD1 ASN A 217       6.872  -5.146 -15.943  1.00 89.81           O
ATOM   1076  N   ILE A 218       8.194  -2.839 -11.727  1.00 90.88           N
ATOM   1077  CA  ILE A 218       7.970  -2.399 -10.349  1.00 90.88           C
ATOM   1078  C   ILE A 218       6.579  -2.855  -9.933  1.00 90.88           C
ATOM   1079  CB  ILE A 218       8.150  -0.874 -10.198  1.00 90.88           C
ATOM   1080  O   ILE A 218       5.624  -2.775 -10.705  1.00 90.88           O
ATOM   1081  CG1 ILE A 218       9.639  -0.542 -10.414  1.00 90.88           C
ATOM   1082  CG2 ILE A 218       7.710  -0.362  -8.812  1.00 90.88           C
ATOM   1083  CD1 ILE A 218       9.912   0.952 -10.570  1.00 90.88           C
ATOM   1084  N   GLY A 219       6.474  -3.348  -8.712  1.00 92.75           N
ATOM   1085  CA  GLY A 219       5.224  -3.816  -8.149  1.00 92.75           C
ATOM   1086  C   GLY A 219       5.393  -4.148  -6.682  1.00 92.75           C
ATOM   1087  O   GLY A 219       6.385  -3.783  -6.048  1.00 92.75           O
ATOM   1088  N   LEU A 220       4.398  -4.833  -6.144  1.00 95.06           N
ATOM   1089  CA  LEU A 220       4.380  -5.230  -4.750  1.00 95.06           C
ATOM   1090  C   LEU A 220       4.894  -6.658  -4.605  1.00 95.06           C
ATOM   1091  CB  LEU A 220       2.962  -4.994  -4.223  1.00 95.06           C
ATOM   1092  O   LEU A 220       4.631  -7.503  -5.459  1.00 95.06           O
ATOM   1093  CG  LEU A 220       2.576  -3.503  -4.186  1.00 95.06           C
ATOM   1094  CD1 LEU A 220       1.176  -3.303  -3.631  1.00 95.06           C
ATOM   1095  CD2 LEU A 220       3.526  -2.678  -3.319  1.00 95.06           C
ATOM   1096  N   VAL A 221       5.672  -6.911  -3.554  1.00 95.25           N
ATOM   1097  CA  VAL A 221       6.398  -8.164  -3.333  1.00 95.25           C
ATOM   1098  C   VAL A 221       6.086  -8.716  -1.947  1.00 95.25           C
ATOM   1099  CB  VAL A 221       7.921  -7.984  -3.504  1.00 95.25           C
ATOM   1100  O   VAL A 221       6.290  -8.050  -0.937  1.00 95.25           O
ATOM   1101  CG1 VAL A 221       8.638  -9.336  -3.389  1.00 95.25           C
ATOM   1102  CG2 VAL A 221       8.293  -7.382  -4.867  1.00 95.25           C
ATOM   1103  N   ALA A 222       5.654  -9.972  -1.912  1.00 94.12           N
ATOM   1104  CA  ALA A 222       5.505 -10.792  -0.719  1.00 94.12           C
ATOM   1105  C   ALA A 222       6.668 -11.788  -0.657  1.00 94.12           C
ATOM   1106  CB  ALA A 222       4.157 -11.511  -0.810  1.00 94.12           C
ATOM   1107  O   ALA A 222       6.705 -12.750  -1.430  1.00 94.12           O
ATOM   1108  N   ASN A 223       7.626 -11.560   0.241  1.00 90.12           N
ATOM   1109  CA  ASN A 223       8.842 -12.370   0.336  1.00 90.12           C
ATOM   1110  C   ASN A 223       8.655 -13.638   1.166  1.00 90.12           C
ATOM   1111  CB  ASN A 223       9.989 -11.523   0.898  1.00 90.12           C
ATOM   1112  O   ASN A 223       8.160 -13.568   2.284  1.00 90.12           O
ATOM   1113  CG  ASN A 223      10.578 -10.616  -0.154  1.00 90.12           C
ATOM   1114  ND2 ASN A 223      10.963  -9.430   0.224  1.00 90.12           N
ATOM   1115  OD1 ASN A 223      10.722 -10.985  -1.311  1.00 90.12           O
ATOM   1116  N   ASP A 224       9.126 -14.770   0.625  1.00 87.00           N
ATOM   1117  CA  ASP A 224       9.239 -16.071   1.307  1.00 87.00           C
ATOM   1118  C   ASP A 224       8.073 -16.375   2.263  1.00 87.00           C
ATOM   1119  CB  ASP A 224      10.624 -16.231   1.961  1.00 87.00           C
ATOM   1120  O   ASP A 224       8.234 -16.554   3.472  1.00 87.00           O
ATOM   1121  CG  ASP A 224      10.927 -17.690   2.346  1.00 87.00           C
ATOM   1122  OD1 ASP A 224      10.341 -18.605   1.717  1.00 87.00           O
ATOM   1123  OD2 ASP A 224      11.824 -17.913   3.195  1.00 87.00           O
ATOM   1124  N   VAL A 225       6.868 -16.399   1.692  1.00 91.25           N
ATOM   1125  CA  VAL A 225       5.609 -16.575   2.416  1.00 91.25           C
ATOM   1126  C   VAL A 225       5.662 -17.796   3.349  1.00 91.25           C
ATOM   1127  CB  VAL A 225       4.471 -16.654   1.382  1.00 91.25           C
ATOM   1128  O   VAL A 225       6.121 -18.876   2.970  1.00 91.25           O
ATOM   1129  CG1 VAL A 225       3.203 -17.255   1.965  1.00 91.25           C
ATOM   1130  CG2 VAL A 225       4.161 -15.256   0.839  1.00 91.25           C
ATOM   1131  N   THR A 226       5.152 -17.673   4.576  1.00 92.75           N
ATOM   1132  CA  THR A 226       5.191 -18.747   5.590  1.00 92.75           C
ATOM   1133  C   THR A 226       3.795 -19.251   5.927  1.00 92.75           C
ATOM   1134  CB  THR A 226       5.921 -18.324   6.871  1.00 92.75           C
ATOM   1135  O   THR A 226       2.843 -18.496   5.843  1.00 92.75           O
ATOM   1136  CG2 THR A 226       7.339 -17.825   6.606  1.00 92.75           C
ATOM   1137  OG1 THR A 226       5.215 -17.322   7.565  1.00 92.75           O
ATOM   1138  N   ASP A 227       3.634 -20.490   6.401  1.00 90.12           N
ATOM   1139  CA  ASP A 227       2.309 -21.003   6.814  1.00 90.12           C
ATOM   1140  C   ASP A 227       1.611 -20.142   7.897  1.00 90.12           C
ATOM   1141  CB  ASP A 227       2.451 -22.437   7.354  1.00 90.12           C
ATOM   1142  O   ASP A 227       0.398 -20.230   8.080  1.00 90.12           O
ATOM   1143  CG  ASP A 227       2.834 -23.499   6.317  1.00 90.12           C
ATOM   1144  OD1 ASP A 227       2.507 -23.332   5.121  1.00 90.12           O
ATOM   1145  OD2 ASP A 227       3.425 -24.518   6.749  1.00 90.12           O
ATOM   1146  N   SER A 228       2.369 -19.328   8.640  1.00 90.12           N
ATOM   1147  CA  SER A 228       1.864 -18.374   9.638  1.00 90.12           C
ATOM   1148  C   SER A 228       1.526 -16.987   9.080  1.00 90.12           C
ATOM   1149  CB  SER A 228       2.876 -18.224  10.779  1.00 90.12           C
ATOM   1150  O   SER A 228       0.914 -16.192   9.786  1.00 90.12           O
ATOM   1151  OG  SER A 228       4.215 -18.146  10.315  1.00 90.12           O
ATOM   1152  N   SER A 229       1.937 -16.689   7.852  1.00 93.06           N
ATOM   1153  CA  SER A 229       1.826 -15.391   7.193  1.00 93.06           C
ATOM   1154  C   SER A 229       1.838 -15.652   5.685  1.00 93.06           C
ATOM   1155  CB  SER A 229       2.996 -14.516   7.656  1.00 93.06           C
ATOM   1156  O   SER A 229       2.899 -15.625   5.054  1.00 93.06           O
ATOM   1157  OG  SER A 229       3.021 -13.279   7.005  1.00 93.06           O
ATOM   1158  N   ASN A 230       0.671 -16.031   5.149  1.00 95.00           N
ATOM   1159  CA  ASN A 230       0.481 -16.440   3.754  1.00 95.00           C
ATOM   1160  C   ASN A 230      -0.746 -15.869   3.059  1.00 95.00           C
ATOM   1161  CB  ASN A 230       0.496 -17.973   3.606  1.00 95.00           C
ATOM   1162  O   ASN A 230      -1.182 -16.432   2.052  1.00 95.00           O
ATOM   1163  CG  ASN A 230      -0.735 -18.680   4.144  1.00 95.00           C
ATOM   1164  ND2 ASN A 230      -1.023 -19.839   3.602  1.00 95.00           N
ATOM   1165  OD1 ASN A 230      -1.460 -18.230   5.019  1.00 95.00           O
ATOM   1166  N   ARG A 231      -1.333 -14.802   3.588  1.00 95.38           N
ATOM   1167  CA  ARG A 231      -2.520 -14.194   3.003  1.00 95.38           C
ATOM   1168  C   ARG A 231      -2.219 -12.800   2.502  1.00 95.38           C
ATOM   1169  CB  ARG A 231      -3.691 -14.219   3.978  1.00 95.38           C
ATOM   1170  O   ARG A 231      -1.628 -11.990   3.208  1.00 95.38           O
ATOM   1171  CG  ARG A 231      -4.079 -15.656   4.339  1.00 95.38           C
ATOM   1172  CD  ARG A 231      -5.287 -15.594   5.261  1.00 95.38           C
ATOM   1173  NE  ARG A 231      -5.671 -16.929   5.749  1.00 95.38           N
ATOM   1174  NH1 ARG A 231      -7.228 -16.183   7.251  1.00 95.38           N
ATOM   1175  NH2 ARG A 231      -7.102 -18.363   6.783  1.00 95.38           N
ATOM   1176  CZ  ARG A 231      -6.659 -17.153   6.593  1.00 95.38           C
ATOM   1177  N   PHE A 232      -2.674 -12.533   1.294  1.00 95.56           N
ATOM   1178  CA  PHE A 232      -2.656 -11.216   0.682  1.00 95.56           C
ATOM   1179  C   PHE A 232      -3.941 -11.036  -0.119  1.00 95.56           C
ATOM   1180  CB  PHE A 232      -1.388 -11.042  -0.168  1.00 95.56           C
ATOM   1181  O   PHE A 232      -4.570 -12.011  -0.545  1.00 95.56           O
ATOM   1182  CG  PHE A 232      -1.117 -12.143  -1.175  1.00 95.56           C
ATOM   1183  CD1 PHE A 232      -0.108 -13.091  -0.925  1.00 95.56           C
ATOM   1184  CD2 PHE A 232      -1.843 -12.197  -2.380  1.00 95.56           C
ATOM   1185  CE1 PHE A 232       0.187 -14.073  -1.885  1.00 95.56           C
ATOM   1186  CE2 PHE A 232      -1.567 -13.198  -3.327  1.00 95.56           C
ATOM   1187  CZ  PHE A 232      -0.545 -14.130  -3.084  1.00 95.56           C
ATOM   1188  N   TYR A 233      -4.337  -9.788  -0.309  1.00 94.81           N
ATOM   1189  CA  TYR A 233      -5.360  -9.444  -1.280  1.00 94.81           C
ATOM   1190  C   TYR A 233      -4.745  -9.476  -2.683  1.00 94.81           C
ATOM   1191  CB  TYR A 233      -5.949  -8.082  -0.919  1.00 94.81           C
ATOM   1192  O   TYR A 233      -3.620  -9.019  -2.872  1.00 94.81           O
ATOM   1193  CG  TYR A 233      -6.946  -7.600  -1.943  1.00 94.81           C
ATOM   1194  CD1 TYR A 233      -6.535  -6.757  -2.994  1.00 94.81           C
ATOM   1195  CD2 TYR A 233      -8.268  -8.076  -1.894  1.00 94.81           C
ATOM   1196  CE1 TYR A 233      -7.460  -6.361  -3.974  1.00 94.81           C
ATOM   1197  CE2 TYR A 233      -9.187  -7.679  -2.879  1.00 94.81           C
ATOM   1198  OH  TYR A 233      -9.692  -6.381  -4.822  1.00 94.81           O
ATOM   1199  CZ  TYR A 233      -8.793  -6.798  -3.901  1.00 94.81           C
ATOM   1200  N   PHE A 234      -5.458 -10.030  -3.656  1.00 93.38           N
ATOM   1201  CA  PHE A 234      -5.065 -10.042  -5.061  1.00 93.38           C
ATOM   1202  C   PHE A 234      -6.191  -9.423  -5.883  1.00 93.38           C
ATOM   1203  CB  PHE A 234      -4.757 -11.483  -5.490  1.00 93.38           C
ATOM   1204  O   PHE A 234      -7.316  -9.918  -5.844  1.00 93.38           O
ATOM   1205  CG  PHE A 234      -4.417 -11.648  -6.959  1.00 93.38           C
ATOM   1206  CD1 PHE A 234      -5.192 -12.494  -7.776  1.00 93.38           C
ATOM   1207  CD2 PHE A 234      -3.346 -10.929  -7.521  1.00 93.38           C
ATOM   1208  CE1 PHE A 234      -4.891 -12.621  -9.144  1.00 93.38           C
ATOM   1209  CE2 PHE A 234      -3.058 -11.042  -8.892  1.00 93.38           C
ATOM   1210  CZ  PHE A 234      -3.825 -11.895  -9.702  1.00 93.38           C
ATOM   1211  N   GLY A 235      -5.888  -8.344  -6.609  1.00 86.50           N
ATOM   1212  CA  GLY A 235      -6.875  -7.586  -7.387  1.00 86.50           C
ATOM   1213  C   GLY A 235      -7.200  -8.170  -8.766  1.00 86.50           C
ATOM   1214  O   GLY A 235      -8.067  -7.633  -9.448  1.00 86.50           O
ATOM   1215  N   GLY A 236      -6.525  -9.246  -9.183  1.00 84.50           N
ATOM   1216  CA  GLY A 236      -6.546  -9.744 -10.564  1.00 84.50           C
ATOM   1217  C   GLY A 236      -5.360  -9.222 -11.383  1.00 84.50           C
ATOM   1218  O   GLY A 236      -4.594  -8.386 -10.914  1.00 84.50           O
ATOM   1219  N   GLY A 237      -5.180  -9.739 -12.599  1.00 87.06           N
ATOM   1220  CA  GLY A 237      -4.073  -9.362 -13.484  1.00 87.06           C
ATOM   1221  C   GLY A 237      -2.860 -10.290 -13.378  1.00 87.06           C
ATOM   1222  O   GLY A 237      -2.996 -11.516 -13.277  1.00 87.06           O
ATOM   1223  N   SER A 238      -1.654  -9.724 -13.454  1.00 88.81           N
ATOM   1224  CA  SER A 238      -0.416 -10.505 -13.523  1.00 88.81           C
ATOM   1225  C   SER A 238       0.163 -10.772 -12.131  1.00 88.81           C
ATOM   1226  CB  SER A 238       0.658  -9.815 -14.374  1.00 88.81           C
ATOM   1227  O   SER A 238       0.456  -9.844 -11.378  1.00 88.81           O
ATOM   1228  OG  SER A 238       0.189  -9.206 -15.556  1.00 88.81           O
ATOM   1229  N   ILE A 239       0.458 -12.035 -11.818  1.00 92.56           N
ATOM   1230  CA  ILE A 239       1.189 -12.425 -10.606  1.00 92.56           C
ATOM   1231  C   ILE A 239       2.432 -13.251 -10.945  1.00 92.56           C
ATOM   1232  CB  ILE A 239       0.255 -13.090  -9.573  1.00 92.56           C
ATOM   1233  O   ILE A 239       2.393 -14.262 -11.648  1.00 92.56           O
ATOM   1234  CG1 ILE A 239       0.959 -13.176  -8.199  1.00 92.56           C
ATOM   1235  CG2 ILE A 239      -0.259 -14.463 -10.042  1.00 92.56           C
ATOM   1236  CD1 ILE A 239       0.049 -13.647  -7.058  1.00 92.56           C
ATOM   1237  N   TYR A 240       3.570 -12.819 -10.427  1.00 93.50           N
ATOM   1238  CA  TYR A 240       4.837 -13.520 -10.487  1.00 93.50           C
ATOM   1239  C   TYR A 240       4.945 -14.556  -9.362  1.00 93.50           C
ATOM   1240  CB  TYR A 240       5.976 -12.502 -10.422  1.00 93.50           C
ATOM   1241  O   TYR A 240       4.619 -14.269  -8.210  1.00 93.50           O
ATOM   1242  CG  TYR A 240       7.336 -13.146 -10.540  1.00 93.50           C
ATOM   1243  CD1 TYR A 240       7.975 -13.645  -9.390  1.00 93.50           C
ATOM   1244  CD2 TYR A 240       7.933 -13.306 -11.802  1.00 93.50           C
ATOM   1245  CE1 TYR A 240       9.199 -14.323  -9.506  1.00 93.50           C
ATOM   1246  CE2 TYR A 240       9.177 -13.952 -11.908  1.00 93.50           C
ATOM   1247  OH  TYR A 240      11.013 -15.100 -10.863  1.00 93.50           O
ATOM   1248  CZ  TYR A 240       9.814 -14.467 -10.766  1.00 93.50           C
ATOM   1249  N   SER A 241       5.480 -15.740  -9.673  1.00 94.31           N
ATOM   1250  CA  SER A 241       5.868 -16.747  -8.681  1.00 94.31           C
ATOM   1251  C   SER A 241       7.334 -17.156  -8.824  1.00 94.31           C
ATOM   1252  CB  SER A 241       4.970 -17.978  -8.787  1.00 94.31           C
ATOM   1253  O   SER A 241       7.800 -17.505  -9.912  1.00 94.31           O
ATOM   1254  OG  SER A 241       5.215 -18.809  -7.667  1.00 94.31           O
ATOM   1255  N   SER A 242       8.074 -17.180  -7.709  1.00 92.19           N
ATOM   1256  CA  SER A 242       9.486 -17.587  -7.705  1.00 92.19           C
ATOM   1257  C   SER A 242       9.710 -19.089  -7.923  1.00 92.19           C
ATOM   1258  CB  SER A 242      10.176 -17.114  -6.421  1.00 92.19           C
ATOM   1259  O   SER A 242      10.825 -19.501  -8.274  1.00 92.19           O
ATOM   1260  OG  SER A 242       9.716 -17.807  -5.276  1.00 92.19           O
ATOM   1261  N   VAL A 243       8.671 -19.919  -7.765  1.00 91.44           N
ATOM   1262  CA  VAL A 243       8.756 -21.382  -7.877  1.00 91.44           C
ATOM   1263  C   VAL A 243       7.708 -21.962  -8.821  1.00 91.44           C
ATOM   1264  CB  VAL A 243       8.696 -22.093  -6.509  1.00 91.44           C
ATOM   1265  O   VAL A 243       6.681 -21.370  -9.119  1.00 91.44           O
ATOM   1266  CG1 VAL A 243       9.695 -21.520  -5.499  1.00 91.44           C
ATOM   1267  CG2 VAL A 243       7.294 -22.106  -5.902  1.00 91.44           C
ATOM   1268  N   GLN A 244       7.965 -23.189  -9.265  1.00 93.12           N
ATOM   1269  CA  GLN A 244       7.048 -23.945 -10.108  1.00 93.12           C
ATOM   1270  C   GLN A 244       5.971 -24.643  -9.263  1.00 93.12           C
ATOM   1271  CB  GLN A 244       7.897 -24.948 -10.905  1.00 93.12           C
ATOM   1272  O   GLN A 244       6.300 -25.312  -8.283  1.00 93.12           O
ATOM   1273  CG  GLN A 244       7.107 -25.786 -11.912  1.00 93.12           C
ATOM   1274  CD  GLN A 244       6.442 -24.943 -12.987  1.00 93.12           C
ATOM   1275  NE2 GLN A 244       5.200 -25.238 -13.279  1.00 93.12           N
ATOM   1276  OE1 GLN A 244       7.047 -24.049 -13.549  1.00 93.12           O
ATOM   1277  N   ASN A 245       4.718 -24.632  -9.728  1.00 92.69           N
ATOM   1278  CA  ASN A 245       3.562 -25.264  -9.075  1.00 92.69           C
ATOM   1279  C   ASN A 245       3.188 -24.655  -7.718  1.00 92.69           C
ATOM   1280  CB  ASN A 245       3.715 -26.796  -8.969  1.00 92.69           C
ATOM   1281  O   ASN A 245       2.655 -25.375  -6.868  1.00 92.69           O
ATOM   1282  CG  ASN A 245       4.189 -27.463 -10.228  1.00 92.69           C
ATOM   1283  ND2 ASN A 245       5.146 -28.354 -10.130  1.00 92.69           N
ATOM   1284  OD1 ASN A 245       3.671 -27.269 -11.315  1.00 92.69           O
ATOM   1285  N   ALA A 246       3.455 -23.365  -7.517  1.00 95.25           N
ATOM   1286  CA  ALA A 246       2.843 -22.641  -6.414  1.00 95.25           C
ATOM   1287  C   ALA A 246       1.319 -22.621  -6.596  1.00 95.25           C
ATOM   1288  CB  ALA A 246       3.442 -21.237  -6.338  1.00 95.25           C
ATOM   1289  O   ALA A 246       0.811 -22.742  -7.712  1.00 95.25           O
ATOM   1290  N   VAL A 247       0.580 -22.521  -5.500  1.00 95.88           N
ATOM   1291  CA  VAL A 247      -0.881 -22.438  -5.523  1.00 95.88           C
ATOM   1292  C   VAL A 247      -1.319 -21.279  -4.647  1.00 95.88           C
ATOM   1293  CB  VAL A 247      -1.546 -23.760  -5.088  1.00 95.88           C
ATOM   1294  O   VAL A 247      -0.865 -21.171  -3.505  1.00 95.88           O
ATOM   1295  CG1 VAL A 247      -3.075 -23.673  -5.159  1.00 95.88           C
ATOM   1296  CG2 VAL A 247      -1.115 -24.935  -5.981  1.00 95.88           C
ATOM   1297  N   ILE A 248      -2.217 -20.463  -5.185  1.00 96.12           N
ATOM   1298  CA  ILE A 248      -3.002 -19.480  -4.440  1.00 96.12           C
ATOM   1299  C   ILE A 248      -4.457 -19.955  -4.424  1.00 96.12           C
ATOM   1300  CB  ILE A 248      -2.820 -18.055  -5.009  1.00 96.12           C
ATOM   1301  O   ILE A 248      -4.952 -20.484  -5.421  1.00 96.12           O
ATOM   1302  CG1 ILE A 248      -3.279 -17.932  -6.477  1.00 96.12           C
ATOM   1303  CG2 ILE A 248      -1.355 -17.617  -4.830  1.00 96.12           C
ATOM   1304  CD1 ILE A 248      -3.293 -16.493  -7.006  1.00 96.12           C
ATOM   1305  N   THR A 249      -5.126 -19.860  -3.280  1.00 95.62           N
ATOM   1306  CA  THR A 249      -6.528 -20.283  -3.123  1.00 95.62           C
ATOM   1307  C   THR A 249      -7.296 -19.234  -2.345  1.00 95.62           C
ATOM   1308  CB  THR A 249      -6.620 -21.634  -2.402  1.00 95.62           C
ATOM   1309  O   THR A 249      -6.846 -18.845  -1.270  1.00 95.62           O
ATOM   1310  CG2 THR A 249      -8.039 -22.188  -2.330  1.00 95.62           C
ATOM   1311  OG1 THR A 249      -5.826 -22.575  -3.099  1.00 95.62           O
ATOM   1312  N   ASP A 250      -8.423 -18.793  -2.889  1.00 93.81           N
ATOM   1313  CA  ASP A 250      -9.302 -17.826  -2.239  1.00 93.81           C
ATOM   1314  C   ASP A 250      -9.813 -18.385  -0.898  1.00 93.81           C
ATOM   1315  CB  ASP A 250     -10.431 -17.489  -3.211  1.00 93.81           C
ATOM   1316  O   ASP A 250     -10.104 -19.585  -0.776  1.00 93.81           O
ATOM   1317  CG  ASP A 250     -11.313 -16.356  -2.710  1.00 93.81           C
ATOM   1318  OD1 ASP A 250     -12.068 -16.627  -1.753  1.00 93.81           O
ATOM   1319  OD2 ASP A 250     -11.239 -15.262  -3.302  1.00 93.81           O
ATOM   1320  N   ILE A 251      -9.834 -17.542   0.137  1.00 91.62           N
ATOM   1321  CA  ILE A 251     -10.201 -17.962   1.495  1.00 91.62           C
ATOM   1322  C   ILE A 251     -11.708 -18.184   1.668  1.00 91.62           C
ATOM   1323  CB  ILE A 251      -9.648 -16.996   2.567  1.00 91.62           C
ATOM   1324  O   ILE A 251     -12.089 -19.011   2.503  1.00 91.62           O
ATOM   1325  CG1 ILE A 251     -10.252 -15.576   2.466  1.00 91.62           C
ATOM   1326  CG2 ILE A 251      -8.106 -16.993   2.527  1.00 91.62           C
ATOM   1327  CD1 ILE A 251      -9.867 -14.651   3.626  1.00 91.62           C
ATOM   1328  N   ASP A 252     -12.535 -17.507   0.872  1.00 88.00           N
ATOM   1329  CA  ASP A 252     -13.996 -17.528   0.956  1.00 88.00           C
ATOM   1330  C   ASP A 252     -14.600 -18.518  -0.049  1.00 88.00           C
ATOM   1331  CB  ASP A 252     -14.535 -16.102   0.747  1.00 88.00           C
ATOM   1332  O   ASP A 252     -15.576 -19.212   0.257  1.00 88.00           O
ATOM   1333  CG  ASP A 252     -14.080 -15.145   1.856  1.00 88.00           C
ATOM   1334  OD1 ASP A 252     -14.049 -15.599   3.024  1.00 88.00           O
ATOM   1335  OD2 ASP A 252     -13.758 -13.983   1.531  1.00 88.00           O
ATOM   1336  N   ASP A 253     -13.973 -18.675  -1.219  1.00 88.94           N
ATOM   1337  CA  ASP A 253     -14.325 -19.677  -2.225  1.00 88.94           C
ATOM   1338  C   ASP A 253     -13.130 -20.571  -2.609  1.00 88.94           C
ATOM   1339  CB  ASP A 253     -14.976 -19.014  -3.447  1.00 88.94           C
ATOM   1340  O   ASP A 253     -12.458 -20.338  -3.616  1.00 88.94           O
ATOM   1341  CG  ASP A 253     -15.541 -20.048  -4.432  1.00 88.94           C
ATOM   1342  OD1 ASP A 253     -15.344 -21.281  -4.243  1.00 88.94           O
ATOM   1343  OD2 ASP A 253     -16.192 -19.639  -5.416  1.00 88.94           O
ATOM   1344  N   PRO A 254     -12.919 -21.706  -1.913  1.00 89.19           N
ATOM   1345  CA  PRO A 254     -11.844 -22.646  -2.236  1.00 89.19           C
ATOM   1346  C   PRO A 254     -11.903 -23.250  -3.648  1.00 89.19           C
ATOM   1347  CB  PRO A 254     -11.944 -23.748  -1.177  1.00 89.19           C
ATOM   1348  O   PRO A 254     -10.968 -23.947  -4.056  1.00 89.19           O
ATOM   1349  CG  PRO A 254     -12.615 -23.053   0.006  1.00 89.19           C
ATOM   1350  CD  PRO A 254     -13.569 -22.073  -0.666  1.00 89.19           C
ATOM   1351  N   SER A 255     -13.004 -23.067  -4.391  1.00 87.00           N
ATOM   1352  CA  SER A 255     -13.076 -23.458  -5.800  1.00 87.00           C
ATOM   1353  C   SER A 255     -12.302 -22.503  -6.719  1.00 87.00           C
ATOM   1354  CB  SER A 255     -14.532 -23.643  -6.237  1.00 87.00           C
ATOM   1355  O   SER A 255     -11.842 -22.939  -7.779  1.00 87.00           O
ATOM   1356  OG  SER A 255     -15.192 -22.448  -6.569  1.00 87.00           O
ATOM   1357  N   LYS A 256     -12.062 -21.259  -6.279  1.00 90.31           N
ATOM   1358  CA  LYS A 256     -11.150 -20.287  -6.891  1.00 90.31           C
ATOM   1359  C   LYS A 256      -9.713 -20.567  -6.440  1.00 90.31           C
ATOM   1360  CB  LYS A 256     -11.580 -18.854  -6.535  1.00 90.31           C
ATOM   1361  O   LYS A 256      -9.170 -19.962  -5.518  1.00 90.31           O
ATOM   1362  CG  LYS A 256     -12.989 -18.460  -7.005  1.00 90.31           C
ATOM   1363  CD  LYS A 256     -13.219 -16.983  -6.651  1.00 90.31           C
ATOM   1364  CE  LYS A 256     -14.629 -16.484  -6.988  1.00 90.31           C
ATOM   1365  NZ  LYS A 256     -14.682 -15.002  -6.863  1.00 90.31           N
ATOM   1366  N   SER A 257      -9.091 -21.547  -7.088  1.00 93.19           N
ATOM   1367  CA  SER A 257      -7.700 -21.932  -6.836  1.00 93.19           C
ATOM   1368  C   SER A 257      -6.900 -21.910  -8.131  1.00 93.19           C
ATOM   1369  CB  SER A 257      -7.646 -23.305  -6.167  1.00 93.19           C
ATOM   1370  O   SER A 257      -7.282 -22.541  -9.122  1.00 93.19           O
ATOM   1371  OG  SER A 257      -6.333 -23.621  -5.743  1.00 93.19           O
ATOM   1372  N   TYR A 258      -5.765 -21.216  -8.110  1.00 94.56           N
ATOM   1373  CA  TYR A 258      -4.899 -21.042  -9.268  1.00 94.56           C
ATOM   1374  C   TYR A 258      -3.541 -21.670  -9.006  1.00 94.56           C
ATOM   1375  CB  TYR A 258      -4.783 -19.566  -9.650  1.00 94.56           C
ATOM   1376  O   TYR A 258      -2.873 -21.388  -8.010  1.00 94.56           O
ATOM   1377  CG  TYR A 258      -6.125 -18.908  -9.885  1.00 94.56           C
ATOM   1378  CD1 TYR A 258      -6.808 -19.106 -11.101  1.00 94.56           C
ATOM   1379  CD2 TYR A 258      -6.703 -18.120  -8.873  1.00 94.56           C
ATOM   1380  CE1 TYR A 258      -8.069 -18.512 -11.304  1.00 94.56           C
ATOM   1381  CE2 TYR A 258      -7.959 -17.526  -9.080  1.00 94.56           C
ATOM   1382  OH  TYR A 258      -9.855 -17.139 -10.497  1.00 94.56           O
ATOM   1383  CZ  TYR A 258      -8.644 -17.713 -10.294  1.00 94.56           C
ATOM   1384  N   ARG A 259      -3.125 -22.541  -9.926  1.00 96.00           N
ATOM   1385  CA  ARG A 259      -1.786 -23.123  -9.932  1.00 96.00           C
ATOM   1386  C   ARG A 259      -0.890 -22.277 -10.821  1.00 96.00           C
ATOM   1387  CB  ARG A 259      -1.857 -24.578 -10.387  1.00 96.00           C
ATOM   1388  O   ARG A 259      -1.189 -22.118 -11.999  1.00 96.00           O
ATOM   1389  CG  ARG A 259      -0.472 -25.236 -10.387  1.00 96.00           C
ATOM   1390  CD  ARG A 259      -0.669 -26.699 -10.770  1.00 96.00           C
ATOM   1391  NE  ARG A 259       0.605 -27.417 -10.951  1.00 96.00           N
ATOM   1392  NH1 ARG A 259      -0.317 -29.510 -10.956  1.00 96.00           N
ATOM   1393  NH2 ARG A 259       1.862 -29.283 -11.303  1.00 96.00           N
ATOM   1394  CZ  ARG A 259       0.717 -28.723 -11.063  1.00 96.00           C
ATOM   1395  N   LEU A 260       0.205 -21.808 -10.245  1.00 95.31           N
ATOM   1396  CA  LEU A 260       1.146 -20.888 -10.857  1.00 95.31           C
ATOM   1397  C   LEU A 260       2.389 -21.634 -11.344  1.00 95.31           C
ATOM   1398  CB  LEU A 260       1.497 -19.771  -9.859  1.00 95.31           C
ATOM   1399  O   LEU A 260       2.933 -22.517 -10.661  1.00 95.31           O
ATOM   1400  CG  LEU A 260       0.294 -19.110  -9.159  1.00 95.31           C
ATOM   1401  CD1 LEU A 260       0.784 -17.973  -8.274  1.00 95.31           C
ATOM   1402  CD2 LEU A 260      -0.730 -18.544 -10.132  1.00 95.31           C
ATOM   1403  N   ASP A 261       2.835 -21.267 -12.536  1.00 93.38           N
ATOM   1404  CA  ASP A 261       4.142 -21.621 -13.065  1.00 93.38           C
ATOM   1405  C   ASP A 261       5.199 -20.638 -12.540  1.00 93.38           C
ATOM   1406  CB  ASP A 261       4.080 -21.678 -14.602  1.00 93.38           C
ATOM   1407  O   ASP A 261       4.874 -19.537 -12.087  1.00 93.38           O
ATOM   1408  CG  ASP A 261       3.235 -22.850 -15.135  1.00 93.38           C
ATOM   1409  OD1 ASP A 261       3.211 -23.917 -14.470  1.00 93.38           O
ATOM   1410  OD2 ASP A 261       2.708 -22.761 -16.263  1.00 93.38           O
ATOM   1411  N   LYS A 262       6.477 -21.036 -12.583  1.00 91.56           N
ATOM   1412  CA  LYS A 262       7.562 -20.107 -12.247  1.00 91.56           C
ATOM   1413  C   LYS A 262       7.569 -18.963 -13.270  1.00 91.56           C
ATOM   1414  CB  LYS A 262       8.916 -20.834 -12.207  1.00 91.56           C
ATOM   1415  O   LYS A 262       7.611 -19.244 -14.467  1.00 91.56           O
ATOM   1416  CG  LYS A 262      10.010 -19.855 -11.757  1.00 91.56           C
ATOM   1417  CD  LYS A 262      11.432 -20.418 -11.809  1.00 91.56           C
ATOM   1418  CE  LYS A 262      12.331 -19.248 -11.390  1.00 91.56           C
ATOM   1419  NZ  LYS A 262      13.759 -19.429 -11.733  1.00 91.56           N
ATOM   1420  N   GLY A 263       7.624 -17.719 -12.802  1.00 90.56           N
ATOM   1421  CA  GLY A 263       7.532 -16.524 -13.644  1.00 90.56           C
ATOM   1422  C   GLY A 263       6.177 -15.829 -13.513  1.00 90.56           C
ATOM   1423  O   GLY A 263       5.443 -16.064 -12.552  1.00 90.56           O
ATOM   1424  N   TRP A 264       5.846 -14.970 -14.477  1.00 90.31           N
ATOM   1425  CA  TRP A 264       4.556 -14.277 -14.540  1.00 90.31           C
ATOM   1426  C   TRP A 264       3.418 -15.192 -14.993  1.00 90.31           C
ATOM   1427  CB  TRP A 264       4.649 -13.059 -15.459  1.00 90.31           C
ATOM   1428  O   TRP A 264       3.540 -15.926 -15.973  1.00 90.31           O
ATOM   1429  CG  TRP A 264       5.537 -11.985 -14.933  1.00 90.31           C
ATOM   1430  CD1 TRP A 264       6.846 -11.842 -15.217  1.00 90.31           C
ATOM   1431  CD2 TRP A 264       5.226 -10.944 -13.962  1.00 90.31           C
ATOM   1432  CE2 TRP A 264       6.412 -10.191 -13.709  1.00 90.31           C
ATOM   1433  CE3 TRP A 264       4.067 -10.590 -13.241  1.00 90.31           C
ATOM   1434  NE1 TRP A 264       7.371 -10.790 -14.499  1.00 90.31           N
ATOM   1435  CH2 TRP A 264       5.263  -8.792 -12.101  1.00 90.31           C
ATOM   1436  CZ2 TRP A 264       6.440  -9.133 -12.791  1.00 90.31           C
ATOM   1437  CZ3 TRP A 264       4.082  -9.521 -12.327  1.00 90.31           C
ATOM   1438  N   ASN A 265       2.290 -15.089 -14.300  1.00 91.81           N
ATOM   1439  CA  ASN A 265       1.043 -15.783 -14.578  1.00 91.81           C
ATOM   1440  C   ASN A 265      -0.063 -14.734 -14.713  1.00 91.81           C
ATOM   1441  CB  ASN A 265       0.726 -16.756 -13.429  1.00 91.81           C
ATOM   1442  O   ASN A 265      -0.221 -13.907 -13.823  1.00 91.81           O
ATOM   1443  CG  ASN A 265       1.779 -17.826 -13.230  1.00 91.81           C
ATOM   1444  ND2 ASN A 265       2.831 -17.531 -12.503  1.00 91.81           N
ATOM   1445  OD1 ASN A 265       1.645 -18.948 -13.694  1.00 91.81           O
ATOM   1446  N   GLU A 266      -0.828 -14.779 -15.798  1.00 90.12           N
ATOM   1447  CA  GLU A 266      -1.971 -13.882 -16.007  1.00 90.12           C
ATOM   1448  C   GLU A 266      -3.245 -14.549 -15.475  1.00 90.12           C
ATOM   1449  CB  GLU A 266      -2.110 -13.535 -17.501  1.00 90.12           C
ATOM   1450  O   GLU A 266      -3.589 -15.658 -15.904  1.00 90.12           O
ATOM   1451  CG  GLU A 266      -0.858 -12.910 -18.149  1.00 90.12           C
ATOM   1452  CD  GLU A 266      -0.413 -11.580 -17.527  1.00 90.12           C
ATOM   1453  OE1 GLU A 266       0.778 -11.217 -17.704  1.00 90.12           O
ATOM   1454  OE2 GLU A 266      -1.244 -10.933 -16.858  1.00 90.12           O
ATOM   1455  N   ILE A 267      -3.935 -13.901 -14.536  1.00 87.44           N
ATOM   1456  CA  ILE A 267      -5.135 -14.420 -13.874  1.00 87.44           C
ATOM   1457  C   ILE A 267      -6.214 -13.340 -13.887  1.00 87.44           C
ATOM   1458  CB  ILE A 267      -4.840 -14.884 -12.431  1.00 87.44           C
ATOM   1459  O   ILE A 267      -6.244 -12.465 -13.026  1.00 87.44           O
ATOM   1460  CG1 ILE A 267      -3.618 -15.819 -12.355  1.00 87.44           C
ATOM   1461  CG2 ILE A 267      -6.086 -15.587 -11.855  1.00 87.44           C
ATOM   1462  CD1 ILE A 267      -3.268 -16.200 -10.920  1.00 87.44           C
ATOM   1463  N   GLY A 268      -7.120 -13.441 -14.860  1.00 81.50           N
ATOM   1464  CA  GLY A 268      -8.185 -12.456 -15.048  1.00 81.50           C
ATOM   1465  C   GLY A 268      -7.671 -11.075 -15.443  1.00 81.50           C
ATOM   1466  O   GLY A 268      -6.469 -10.863 -15.610  1.00 81.50           O
ATOM   1467  N   ASP A 269      -8.610 -10.150 -15.598  1.00 75.94           N
ATOM   1468  CA  ASP A 269      -8.298  -8.730 -15.717  1.00 75.94           C
ATOM   1469  C   ASP A 269      -8.208  -8.109 -14.310  1.00 75.94           C
ATOM   1470  CB  ASP A 269      -9.329  -8.036 -16.630  1.00 75.94           C
ATOM   1471  O   ASP A 269      -8.751  -8.641 -13.338  1.00 75.94           O
ATOM   1472  CG  ASP A 269      -9.254  -8.476 -18.107  1.00 75.94           C
ATOM   1473  OD1 ASP A 269      -8.143  -8.786 -18.597  1.00 75.94           O
ATOM   1474  OD2 ASP A 269     -10.307  -8.458 -18.791  1.00 75.94           O
ATOM   1475  N   LEU A 270      -7.502  -6.983 -14.190  1.00 64.88           N
ATOM   1476  CA  LEU A 270      -7.464  -6.217 -12.943  1.00 64.88           C
ATOM   1477  C   LEU A 270      -8.886  -5.771 -12.573  1.00 64.88           C
ATOM   1478  CB  LEU A 270      -6.539  -5.002 -13.124  1.00 64.88           C
ATOM   1479  O   LEU A 270      -9.640  -5.368 -13.461  1.00 64.88           O
ATOM   1480  CG  LEU A 270      -6.072  -4.424 -11.773  1.00 64.88           C
ATOM   1481  CD1 LEU A 270      -4.599  -4.749 -11.552  1.00 64.88           C
ATOM   1482  CD2 LEU A 270      -6.252  -2.911 -11.716  1.00 64.88           C
ATOM   1483  N   SER A 271      -9.241  -5.808 -11.288  1.00 61.12           N
ATOM   1484  CA  SER A 271     -10.573  -5.476 -10.748  1.00 61.12           C
ATOM   1485  C   SER A 271     -11.717  -6.393 -11.213  1.00 61.12           C
ATOM   1486  CB  SER A 271     -10.895  -3.979 -10.917  1.00 61.12           C
ATOM   1487  O   SER A 271     -12.888  -6.077 -11.008  1.00 61.12           O
ATOM   1488  OG  SER A 271     -11.192  -3.663 -12.267  1.00 61.12           O
ATOM   1489  N   ASP A 272     -11.409  -7.546 -11.817  1.00 74.44           N
ATOM   1490  CA  ASP A 272     -12.422  -8.557 -12.123  1.00 74.44           C
ATOM   1491  C   ASP A 272     -12.979  -9.131 -10.811  1.00 74.44           C
ATOM   1492  CB  ASP A 272     -11.820  -9.641 -13.038  1.00 74.44           C
ATOM   1493  O   ASP A 272     -12.281  -9.859 -10.108  1.00 74.44           O
ATOM   1494  CG  ASP A 272     -12.836 -10.681 -13.529  1.00 74.44           C
ATOM   1495  OD1 ASP A 272     -13.997 -10.658 -13.060  1.00 74.44           O
ATOM   1496  OD2 ASP A 272     -12.443 -11.502 -14.394  1.00 74.44           O
ATOM   1497  N   GLU A 273     -14.234  -8.813 -10.474  1.00 69.56           N
ATOM   1498  CA  GLU A 273     -14.913  -9.275  -9.250  1.00 69.56           C
ATOM   1499  C   GLU A 273     -14.935 -10.811  -9.120  1.00 69.56           C
ATOM   1500  CB  GLU A 273     -16.367  -8.760  -9.222  1.00 69.56           C
ATOM   1501  O   GLU A 273     -15.023 -11.353  -8.014  1.00 69.56           O
ATOM   1502  CG  GLU A 273     -16.517  -7.233  -9.085  1.00 69.56           C
ATOM   1503  CD  GLU A 273     -17.989  -6.766  -8.999  1.00 69.56           C
ATOM   1504  OE1 GLU A 273     -18.214  -5.536  -8.902  1.00 69.56           O
ATOM   1505  OE2 GLU A 273     -18.915  -7.613  -9.062  1.00 69.56           O
ATOM   1506  N   ASP A 274     -14.820 -11.545 -10.232  1.00 78.88           N
ATOM   1507  CA  ASP A 274     -14.744 -13.005 -10.202  1.00 78.88           C
ATOM   1508  C   ASP A 274     -13.360 -13.512  -9.749  1.00 78.88           C
ATOM   1509  CB  ASP A 274     -15.159 -13.589 -11.566  1.00 78.88           C
ATOM   1510  O   ASP A 274     -13.252 -14.651  -9.274  1.00 78.88           O
ATOM   1511  CG  ASP A 274     -16.676 -13.561 -11.836  1.00 78.88           C
ATOM   1512  OD1 ASP A 274     -17.457 -13.670 -10.860  1.00 78.88           O
ATOM   1513  OD2 ASP A 274     -17.075 -13.641 -13.025  1.00 78.88           O
ATOM   1514  N   VAL A 275     -12.317 -12.678  -9.821  1.00 84.38           N
ATOM   1515  CA  VAL A 275     -10.924 -13.008  -9.472  1.00 84.38           C
ATOM   1516  C   VAL A 275     -10.433 -12.269  -8.230  1.00 84.38           C
ATOM   1517  CB  VAL A 275      -9.991 -12.721 -10.664  1.00 84.38           C
ATOM   1518  O   VAL A 275      -9.686 -12.856  -7.447  1.00 84.38           O
ATOM   1519  CG1 VAL A 275      -8.533 -13.081 -10.346  1.00 84.38           C
ATOM   1520  CG2 VAL A 275     -10.426 -13.551 -11.880  1.00 84.38           C
ATOM   1521  N   ALA A 276     -10.847 -11.023  -8.033  1.00 88.69           N
ATOM   1522  CA  ALA A 276     -10.452 -10.206  -6.901  1.00 88.69           C
ATOM   1523  C   ALA A 276     -10.873 -10.858  -5.577  1.00 88.69           C
ATOM   1524  CB  ALA A 276     -11.047  -8.808  -7.076  1.00 88.69           C
ATOM   1525  O   ALA A 276     -12.010 -11.308  -5.424  1.00 88.69           O
ATOM   1526  N   GLY A 277      -9.952 -10.922  -4.618  1.00 91.56           N
ATOM   1527  CA  GLY A 277     -10.212 -11.586  -3.345  1.00 91.56           C
ATOM   1528  C   GLY A 277      -8.970 -11.742  -2.482  1.00 91.56           C
ATOM   1529  O   GLY A 277      -7.874 -11.299  -2.832  1.00 91.56           O
ATOM   1530  N   ILE A 278      -9.138 -12.383  -1.329  1.00 93.81           N
ATOM   1531  CA  ILE A 278      -8.037 -12.662  -0.406  1.00 93.81           C
ATOM   1532  C   ILE A 278      -7.610 -14.107  -0.593  1.00 93.81           C
ATOM   1533  CB  ILE A 278      -8.408 -12.313   1.044  1.00 93.81           C
ATOM   1534  O   ILE A 278      -8.391 -15.041  -0.413  1.00 93.81           O
ATOM   1535  CG1 ILE A 278      -8.712 -10.801   1.125  1.00 93.81           C
ATOM   1536  CG2 ILE A 278      -7.257 -12.693   2.003  1.00 93.81           C
ATOM   1537  CD1 ILE A 278      -9.357 -10.404   2.441  1.00 93.81           C
ATOM   1538  N   TYR A 279      -6.340 -14.299  -0.926  1.00 95.00           N
ATOM   1539  CA  TYR A 279      -5.804 -15.604  -1.272  1.00 95.00           C
ATOM   1540  C   TYR A 279      -4.837 -16.094  -0.205  1.00 95.00           C
ATOM   1541  CB  TYR A 279      -5.162 -15.562  -2.661  1.00 95.00           C
ATOM   1542  O   TYR A 279      -3.933 -15.380   0.219  1.00 95.00           O
ATOM   1543  CG  TYR A 279      -6.178 -15.489  -3.786  1.00 95.00           C
ATOM   1544  CD1 TYR A 279      -6.540 -16.651  -4.494  1.00 95.00           C
ATOM   1545  CD2 TYR A 279      -6.803 -14.267  -4.090  1.00 95.00           C
ATOM   1546  CE1 TYR A 279      -7.548 -16.601  -5.474  1.00 95.00           C
ATOM   1547  CE2 TYR A 279      -7.799 -14.205  -5.082  1.00 95.00           C
ATOM   1548  OH  TYR A 279      -9.155 -15.330  -6.711  1.00 95.00           O
ATOM   1549  CZ  TYR A 279      -8.185 -15.376  -5.764  1.00 95.00           C
ATOM   1550  N   ALA A 280      -4.993 -17.356   0.188  1.00 95.88           N
ATOM   1551  CA  ALA A 280      -3.976 -18.106   0.902  1.00 95.88           C
ATOM   1552  C   ALA A 280      -2.975 -18.691  -0.102  1.00 95.88           C
ATOM   1553  CB  ALA A 280      -4.649 -19.184   1.756  1.00 95.88           C
ATOM   1554  O   ALA A 280      -3.334 -19.478  -0.986  1.00 95.88           O
ATOM   1555  N   ALA A 281      -1.711 -18.321   0.052  1.00 95.94           N
ATOM   1556  CA  ALA A 281      -0.628 -18.705  -0.832  1.00 95.94           C
ATOM   1557  C   ALA A 281       0.207 -19.865  -0.271  1.00 95.94           C
ATOM   1558  CB  ALA A 281       0.187 -17.450  -1.124  1.00 95.94           C
ATOM   1559  O   ALA A 281       0.255 -20.128   0.935  1.00 95.94           O
ATOM   1560  N   SER A 282       0.878 -20.588  -1.168  1.00 95.81           N
ATOM   1561  CA  SER A 282       1.804 -21.662  -0.792  1.00 95.81           C
ATOM   1562  C   SER A 282       3.045 -21.092  -0.106  1.00 95.81           C
ATOM   1563  CB  SER A 282       2.223 -22.474  -2.018  1.00 95.81           C
ATOM   1564  O   SER A 282       3.612 -20.115  -0.595  1.00 95.81           O
ATOM   1565  OG  SER A 282       1.083 -23.048  -2.628  1.00 95.81           O
ATOM   1566  N   SER A 283       3.479 -21.730   0.983  1.00 94.31           N
ATOM   1567  CA  SER A 283       4.668 -21.324   1.737  1.00 94.31           C
ATOM   1568  C   SER A 283       5.982 -21.651   1.009  1.00 94.31           C
ATOM   1569  CB  SER A 283       4.630 -21.941   3.143  1.00 94.31           C
ATOM   1570  O   SER A 283       6.047 -22.593   0.214  1.00 94.31           O
ATOM   1571  OG  SER A 283       5.772 -21.582   3.897  1.00 94.31           O
ATOM   1572  N   GLY A 284       7.040 -20.890   1.301  1.00 91.31           N
ATOM   1573  CA  GLY A 284       8.370 -21.022   0.709  1.00 91.31           C
ATOM   1574  C   GLY A 284       8.485 -20.347  -0.657  1.00 91.31           C
ATOM   1575  O   GLY A 284       9.310 -20.754  -1.478  1.00 91.31           O
ATOM   1576  N   VAL A 285       7.581 -19.409  -0.953  1.00 92.81           N
ATOM   1577  CA  VAL A 285       7.422 -18.790  -2.270  1.00 92.81           C
ATOM   1578  C   VAL A 285       7.402 -17.278  -2.121  1.00 92.81           C
ATOM   1579  CB  VAL A 285       6.145 -19.278  -2.977  1.00 92.81           C
ATOM   1580  O   VAL A 285       6.723 -16.745  -1.246  1.00 92.81           O
ATOM   1581  CG1 VAL A 285       6.079 -18.746  -4.416  1.00 92.81           C
ATOM   1582  CG2 VAL A 285       6.049 -20.807  -3.001  1.00 92.81           C
ATOM   1583  N   THR A 286       8.120 -16.602  -3.013  1.00 93.75           N
ATOM   1584  CA  THR A 286       8.018 -15.154  -3.186  1.00 93.75           C
ATOM   1585  C   THR A 286       7.028 -14.886  -4.307  1.00 93.75           C
ATOM   1586  CB  THR A 286       9.374 -14.500  -3.480  1.00 93.75           C
ATOM   1587  O   THR A 286       7.176 -15.436  -5.408  1.00 93.75           O
ATOM   1588  CG2 THR A 286       9.292 -12.989  -3.679  1.00 93.75           C
ATOM   1589  OG1 THR A 286      10.258 -14.718  -2.408  1.00 93.75           O
ATOM   1590  N   TYR A 287       6.037 -14.051  -4.021  1.00 94.31           N
ATOM   1591  CA  TYR A 287       5.049 -13.590  -4.990  1.00 94.31           C
ATOM   1592  C   TYR A 287       5.266 -12.112  -5.264  1.00 94.31           C
ATOM   1593  CB  TYR A 287       3.620 -13.854  -4.505  1.00 94.31           C
ATOM   1594  O   TYR A 287       5.680 -11.375  -4.371  1.00 94.31           O
ATOM   1595  CG  TYR A 287       3.344 -15.310  -4.206  1.00 94.31           C
ATOM   1596  CD1 TYR A 287       2.847 -16.171  -5.204  1.00 94.31           C
ATOM   1597  CD2 TYR A 287       3.616 -15.803  -2.918  1.00 94.31           C
ATOM   1598  CE1 TYR A 287       2.617 -17.528  -4.901  1.00 94.31           C
ATOM   1599  CE2 TYR A 287       3.390 -17.153  -2.616  1.00 94.31           C
ATOM   1600  OH  TYR A 287       2.699 -19.327  -3.303  1.00 94.31           O
ATOM   1601  CZ  TYR A 287       2.892 -18.018  -3.609  1.00 94.31           C
ATOM   1602  N   ALA A 288       4.986 -11.680  -6.487  1.00 93.06           N
ATOM   1603  CA  ALA A 288       4.982 -10.262  -6.804  1.00 93.06           C
ATOM   1604  C   ALA A 288       3.932  -9.910  -7.856  1.00 93.06           C
ATOM   1605  CB  ALA A 288       6.383  -9.833  -7.240  1.00 93.06           C
ATOM   1606  O   ALA A 288       3.551 -10.770  -8.642  1.00 93.06           O
ATOM   1607  N   GLY A 289       3.484  -8.661  -7.894  1.00 89.50           N
ATOM   1608  CA  GLY A 289       2.473  -8.188  -8.842  1.00 89.50           C
ATOM   1609  C   GLY A 289       1.433  -7.315  -8.155  1.00 89.50           C
ATOM   1610  O   GLY A 289       1.767  -6.584  -7.222  1.00 89.50           O
ATOM   1611  N   ASP A 290       0.186  -7.426  -8.604  1.00 87.50           N
ATOM   1612  CA  ASP A 290      -0.965  -6.670  -8.094  1.00 87.50           C
ATOM   1613  C   ASP A 290      -1.523  -7.296  -6.799  1.00 87.50           C
ATOM   1614  CB  ASP A 290      -2.001  -6.523  -9.220  1.00 87.50           C
ATOM   1615  O   ASP A 290      -2.674  -7.734  -6.712  1.00 87.50           O
ATOM   1616  CG  ASP A 290      -1.409  -5.806 -10.441  1.00 87.50           C
ATOM   1617  OD1 ASP A 290      -0.831  -4.709 -10.250  1.00 87.50           O
ATOM   1618  OD2 ASP A 290      -1.469  -6.374 -11.555  1.00 87.50           O
ATOM   1619  N   ILE A 291      -0.649  -7.407  -5.793  1.00 93.38           N
ATOM   1620  CA  ILE A 291      -0.950  -7.954  -4.466  1.00 93.38           C
ATOM   1621  C   ILE A 291      -0.897  -6.858  -3.404  1.00 93.38           C
ATOM   1622  CB  ILE A 291      -0.027  -9.139  -4.095  1.00 93.38           C
ATOM   1623  O   ILE A 291      -0.020  -6.006  -3.438  1.00 93.38           O
ATOM   1624  CG1 ILE A 291       1.472  -8.753  -4.068  1.00 93.38           C
ATOM   1625  CG2 ILE A 291      -0.292 -10.321  -5.045  1.00 93.38           C
ATOM   1626  CD1 ILE A 291       2.390  -9.862  -3.548  1.00 93.38           C
ATOM   1627  N   LEU A 292      -1.783  -6.915  -2.416  1.00 94.00           N
ATOM   1628  CA  LEU A 292      -1.811  -5.998  -1.277  1.00 94.00           C
ATOM   1629  C   LEU A 292      -1.763  -6.753   0.051  1.00 94.00           C
ATOM   1630  CB  LEU A 292      -3.080  -5.141  -1.334  1.00 94.00           C
ATOM   1631  O   LEU A 292      -2.280  -7.872   0.142  1.00 94.00           O
ATOM   1632  CG  LEU A 292      -3.033  -3.957  -2.301  1.00 94.00           C
ATOM   1633  CD1 LEU A 292      -4.400  -3.297  -2.235  1.00 94.00           C
ATOM   1634  CD2 LEU A 292      -2.016  -2.893  -1.890  1.00 94.00           C
ATOM   1635  N   PRO A 293      -1.208  -6.145   1.114  1.00 92.56           N
ATOM   1636  CA  PRO A 293      -1.276  -6.745   2.436  1.00 92.56           C
ATOM   1637  C   PRO A 293      -2.741  -6.808   2.888  1.00 92.56           C
ATOM   1638  CB  PRO A 293      -0.412  -5.857   3.330  1.00 92.56           C
ATOM   1639  O   PRO A 293      -3.472  -5.819   2.824  1.00 92.56           O
ATOM   1640  CG  PRO A 293      -0.508  -4.481   2.672  1.00 92.56           C
ATOM   1641  CD  PRO A 293      -0.667  -4.790   1.184  1.00 92.56           C
ATOM   1642  N   CYS A 294      -3.191  -7.975   3.352  1.00 91.69           N
ATOM   1643  CA  CYS A 294      -4.478  -8.064   4.042  1.00 91.69           C
ATOM   1644  C   CYS A 294      -4.313  -7.730   5.535  1.00 91.69           C
ATOM   1645  CB  CYS A 294      -5.166  -9.406   3.761  1.00 91.69           C
ATOM   1646  O   CYS A 294      -3.197  -7.600   6.031  1.00 91.69           O
ATOM   1647  SG  CYS A 294      -4.322 -10.777   4.590  1.00 91.69           S
ATOM   1648  N   ARG A 295      -5.419  -7.591   6.272  1.00 87.69           N
ATOM   1649  CA  ARG A 295      -5.404  -7.177   7.689  1.00 87.69           C
ATOM   1650  C   ARG A 295      -5.778  -8.296   8.661  1.00 87.69           C
ATOM   1651  CB  ARG A 295      -6.321  -5.956   7.843  1.00 87.69           C
ATOM   1652  O   ARG A 295      -5.487  -8.203   9.849  1.00 87.69           O
ATOM   1653  CG  ARG A 295      -5.767  -4.675   7.188  1.00 87.69           C
ATOM   1654  CD  ARG A 295      -4.569  -4.083   7.935  1.00 87.69           C
ATOM   1655  NE  ARG A 295      -4.972  -3.685   9.292  1.00 87.69           N
ATOM   1656  NH1 ARG A 295      -2.894  -3.458  10.235  1.00 87.69           N
ATOM   1657  NH2 ARG A 295      -4.790  -3.104  11.433  1.00 87.69           N
ATOM   1658  CZ  ARG A 295      -4.202  -3.419  10.318  1.00 87.69           C
ATOM   1659  N   GLY A 296      -6.396  -9.365   8.167  1.00 81.50           N
ATOM   1660  CA  GLY A 296      -6.816 -10.495   8.988  1.00 81.50           C
ATOM   1661  C   GLY A 296      -5.678 -11.406   9.456  1.00 81.50           C
ATOM   1662  O   GLY A 296      -4.496 -11.221   9.165  1.00 81.50           O
ATOM   1663  N   SER A 297      -6.058 -12.469  10.168  1.00 82.94           N
ATOM   1664  CA  SER A 297      -5.114 -13.506  10.602  1.00 82.94           C
ATOM   1665  C   SER A 297      -4.351 -14.099   9.414  1.00 82.94           C
ATOM   1666  CB  SER A 297      -5.857 -14.635  11.315  1.00 82.94           C
ATOM   1667  O   SER A 297      -4.955 -14.362   8.372  1.00 82.94           O
ATOM   1668  OG  SER A 297      -6.418 -14.186  12.529  1.00 82.94           O
ATOM   1669  N   TYR A 298      -3.062 -14.393   9.613  1.00 89.75           N
ATOM   1670  CA  TYR A 298      -2.137 -14.909   8.592  1.00 89.75           C
ATOM   1671  C   TYR A 298      -1.792 -13.920   7.468  1.00 89.75           C
ATOM   1672  CB  TYR A 298      -2.589 -16.280   8.047  1.00 89.75           C
ATOM   1673  O   TYR A 298      -1.315 -14.357   6.421  1.00 89.75           O
ATOM   1674  CG  TYR A 298      -2.918 -17.315   9.100  1.00 89.75           C
ATOM   1675  CD1 TYR A 298      -1.897 -18.159   9.561  1.00 89.75           C
ATOM   1676  CD2 TYR A 298      -4.225 -17.451   9.607  1.00 89.75           C
ATOM   1677  CE1 TYR A 298      -2.156 -19.114  10.557  1.00 89.75           C
ATOM   1678  CE2 TYR A 298      -4.496 -18.405  10.607  1.00 89.75           C
ATOM   1679  OH  TYR A 298      -3.707 -20.164  12.042  1.00 89.75           O
ATOM   1680  CZ  TYR A 298      -3.458 -19.232  11.085  1.00 89.75           C
ATOM   1681  N   ALA A 299      -2.008 -12.616   7.667  1.00 92.19           N
ATOM   1682  CA  ALA A 299      -1.560 -11.589   6.734  1.00 92.19           C
ATOM   1683  C   ALA A 299      -0.053 -11.677   6.455  1.00 92.19           C
ATOM   1684  CB  ALA A 299      -1.928 -10.209   7.280  1.00 92.19           C
ATOM   1685  O   ALA A 299       0.755 -11.914   7.358  1.00 92.19           O
ATOM   1686  N   THR A 300       0.298 -11.512   5.186  1.00 93.44           N
ATOM   1687  CA  THR A 300       1.662 -11.397   4.678  1.00 93.44           C
ATOM   1688  C   THR A 300       2.061  -9.940   4.562  1.00 93.44           C
ATOM   1689  CB  THR A 300       1.786 -12.127   3.339  1.00 93.44           C
ATOM   1690  O   THR A 300       1.299  -9.130   4.035  1.00 93.44           O
ATOM   1691  CG2 THR A 300       3.028 -11.800   2.533  1.00 93.44           C
ATOM   1692  OG1 THR A 300       1.831 -13.516   3.560  1.00 93.44           O
ATOM   1693  N   ASP A 301       3.279  -9.642   5.007  1.00 91.38           N
ATOM   1694  CA  ASP A 301       3.913  -8.357   4.748  1.00 91.38           C
ATOM   1695  C   ASP A 301       4.243  -8.239   3.259  1.00 91.38           C
ATOM   1696  CB  ASP A 301       5.168  -8.171   5.609  1.00 91.38           C
ATOM   1697  O   ASP A 301       4.798  -9.152   2.635  1.00 91.38           O
ATOM   1698  CG  ASP A 301       4.874  -8.178   7.113  1.00 91.38           C
ATOM   1699  OD1 ASP A 301       3.819  -7.637   7.512  1.00 91.38           O
ATOM   1700  OD2 ASP A 301       5.700  -8.749   7.862  1.00 91.38           O
ATOM   1701  N   VAL A 302       3.876  -7.099   2.691  1.00 94.19           N
ATOM   1702  CA  VAL A 302       4.063  -6.778   1.282  1.00 94.19           C
ATOM   1703  C   VAL A 302       4.872  -5.495   1.203  1.00 94.19           C
ATOM   1704  CB  VAL A 302       2.710  -6.649   0.569  1.00 94.19           C
ATOM   1705  O   VAL A 302       4.640  -4.566   1.970  1.00 94.19           O
ATOM   1706  CG1 VAL A 302       2.886  -6.275  -0.897  1.00 94.19           C
ATOM   1707  CG2 VAL A 302       1.915  -7.960   0.598  1.00 94.19           C
ATOM   1708  N   TYR A 303       5.809  -5.454   0.268  1.00 94.94           N
ATOM   1709  CA  TYR A 303       6.792  -4.386   0.144  1.00 94.94           C
ATOM   1710  C   TYR A 303       6.850  -3.869  -1.290  1.00 94.94           C
ATOM   1711  CB  TYR A 303       8.150  -4.960   0.534  1.00 94.94           C
ATOM   1712  O   TYR A 303       6.573  -4.612  -2.236  1.00 94.94           O
ATOM   1713  CG  TYR A 303       8.244  -5.529   1.934  1.00 94.94           C
ATOM   1714  CD1 TYR A 303       8.498  -4.674   3.021  1.00 94.94           C
ATOM   1715  CD2 TYR A 303       8.053  -6.909   2.147  1.00 94.94           C
ATOM   1716  CE1 TYR A 303       8.555  -5.194   4.328  1.00 94.94           C
ATOM   1717  CE2 TYR A 303       8.122  -7.436   3.449  1.00 94.94           C
ATOM   1718  OH  TYR A 303       8.421  -7.090   5.796  1.00 94.94           O
ATOM   1719  CZ  TYR A 303       8.370  -6.577   4.540  1.00 94.94           C
ATOM   1720  N   ALA A 304       7.281  -2.624  -1.473  1.00 95.06           N
ATOM   1721  CA  ALA A 304       7.667  -2.129  -2.788  1.00 95.06           C
ATOM   1722  C   ALA A 304       8.864  -2.929  -3.330  1.00 95.06           C
ATOM   1723  CB  ALA A 304       7.982  -0.636  -2.667  1.00 95.06           C
ATOM   1724  O   ALA A 304       9.810  -3.244  -2.606  1.00 95.06           O
ATOM   1725  N   GLY A 305       8.866  -3.255  -4.620  1.00 94.19           N
ATOM   1726  CA  GLY A 305       9.983  -3.970  -5.221  1.00 94.19           C
ATOM   1727  C   GLY A 305       9.992  -3.940  -6.740  1.00 94.19           C
ATOM   1728  O   GLY A 305       9.107  -3.386  -7.389  1.00 94.19           O
ATOM   1729  N   ILE A 306      11.030  -4.545  -7.309  1.00 93.19           N
ATOM   1730  CA  ILE A 306      11.212  -4.699  -8.749  1.00 93.19           C
ATOM   1731  C   ILE A 306      11.594  -6.143  -9.079  1.00 93.19           C
ATOM   1732  CB  ILE A 306      12.202  -3.649  -9.303  1.00 93.19           C
ATOM   1733  O   ILE A 306      12.413  -6.769  -8.402  1.00 93.19           O
ATOM   1734  CG1 ILE A 306      12.231  -3.661 -10.846  1.00 93.19           C
ATOM   1735  CG2 ILE A 306      13.603  -3.820  -8.701  1.00 93.19           C
ATOM   1736  CD1 ILE A 306      13.076  -2.548 -11.479  1.00 93.19           C
ATOM   1737  N   ILE A 307      10.999  -6.668 -10.144  1.00 92.62           N
ATOM   1738  CA  ILE A 307      11.283  -7.989 -10.702  1.00 92.62           C
ATOM   1739  C   ILE A 307      11.975  -7.778 -12.035  1.00 92.62           C
ATOM   1740  CB  ILE A 307      10.001  -8.835 -10.859  1.00 92.62           C
ATOM   1741  O   ILE A 307      11.450  -7.057 -12.882  1.00 92.62           O
ATOM   1742  CG1 ILE A 307       9.252  -8.973  -9.516  1.00 92.62           C
ATOM   1743  CG2 ILE A 307      10.355 -10.232 -11.398  1.00 92.62           C
ATOM   1744  CD1 ILE A 307       8.209  -7.869  -9.290  1.00 92.62           C
ATOM   1745  N   ILE A 308      13.140  -8.397 -12.214  1.00 90.94           N
ATOM   1746  CA  ILE A 308      13.954  -8.287 -13.426  1.00 90.94           C
ATOM   1747  C   ILE A 308      14.233  -9.695 -13.944  1.00 90.94           C
ATOM   1748  CB  ILE A 308      15.270  -7.523 -13.151  1.00 90.94           C
ATOM   1749  O   ILE A 308      14.817 -10.517 -13.238  1.00 90.94           O
ATOM   1750  CG1 ILE A 308      15.045  -6.140 -12.492  1.00 90.94           C
ATOM   1751  CG2 ILE A 308      16.043  -7.340 -14.474  1.00 90.94           C
ATOM   1752  CD1 ILE A 308      16.283  -5.645 -11.739  1.00 90.94           C
ATOM   1753  N   GLU A 309      13.860  -9.965 -15.188  1.00 88.56           N
ATOM   1754  CA  GLU A 309      14.061 -11.243 -15.868  1.00 88.56           C
ATOM   1755  C   GLU A 309      14.802 -11.032 -17.188  1.00 88.56           C
ATOM   1756  CB  GLU A 309      12.716 -11.941 -16.108  1.00 88.56           C
ATOM   1757  O   GLU A 309      14.463 -10.114 -17.926  1.00 88.56           O
ATOM   1758  CG  GLU A 309      12.020 -12.309 -14.794  1.00 88.56           C
ATOM   1759  CD  GLU A 309      10.724 -13.067 -15.073  1.00 88.56           C
ATOM   1760  OE1 GLU A 309      10.728 -14.312 -14.928  1.00 88.56           O
ATOM   1761  OE2 GLU A 309       9.729 -12.393 -15.415  1.00 88.56           O
ATOM   1762  N   SER A 310      15.809 -11.864 -17.480  1.00 85.88           N
ATOM   1763  CA  SER A 310      16.488 -11.952 -18.785  1.00 85.88           C
ATOM   1764  C   SER A 310      17.076 -13.339 -19.002  1.00 85.88           C
ATOM   1765  CB  SER A 310      17.664 -10.978 -18.905  1.00 85.88           C
ATOM   1766  O   SER A 310      17.825 -13.827 -18.147  1.00 85.88           O
ATOM   1767  OG  SER A 310      17.942 -10.726 -20.274  1.00 85.88           O
ATOM   1768  N   GLY A 311      16.807 -13.968 -20.149  1.00 74.69           N
ATOM   1769  CA  GLY A 311      17.539 -15.164 -20.594  1.00 74.69           C
ATOM   1770  C   GLY A 311      17.497 -16.333 -19.597  1.00 74.69           C
ATOM   1771  O   GLY A 311      18.464 -17.087 -19.456  1.00 74.69           O
ATOM   1772  N   GLY A 312      16.398 -16.455 -18.841  1.00 76.50           N
ATOM   1773  CA  GLY A 312      16.202 -17.459 -17.787  1.00 76.50           C
ATOM   1774  C   GLY A 312      16.798 -17.113 -16.414  1.00 76.50           C
ATOM   1775  O   GLY A 312      16.622 -17.889 -15.470  1.00 76.50           O
ATOM   1776  N   ASN A 313      17.474 -15.969 -16.278  1.00 82.62           N
ATOM   1777  CA  ASN A 313      17.831 -15.385 -14.987  1.00 82.62           C
ATOM   1778  C   ASN A 313      16.700 -14.471 -14.514  1.00 82.62           C
ATOM   1779  CB  ASN A 313      19.152 -14.610 -15.090  1.00 82.62           C
ATOM   1780  O   ASN A 313      16.144 -13.721 -15.308  1.00 82.62           O
ATOM   1781  CG  ASN A 313      20.298 -15.479 -15.562  1.00 82.62           C
ATOM   1782  ND2 ASN A 313      20.952 -15.086 -16.628  1.00 82.62           N
ATOM   1783  OD1 ASN A 313      20.617 -16.514 -14.995  1.00 82.62           O
ATOM   1784  N   SER A 314      16.392 -14.522 -13.223  1.00 87.88           N
ATOM   1785  CA  SER A 314      15.359 -13.708 -12.584  1.00 87.88           C
ATOM   1786  C   SER A 314      15.887 -13.222 -11.240  1.00 87.88           C
ATOM   1787  CB  SER A 314      14.076 -14.531 -12.380  1.00 87.88           C
ATOM   1788  O   SER A 314      16.372 -14.050 -10.465  1.00 87.88           O
ATOM   1789  OG  SER A 314      14.347 -15.654 -11.539  1.00 87.88           O
ATOM   1790  N   GLU A 315      15.757 -11.938 -10.940  1.00 90.62           N
ATOM   1791  CA  GLU A 315      16.002 -11.386  -9.609  1.00 90.62           C
ATOM   1792  C   GLU A 315      14.776 -10.610  -9.140  1.00 90.62           C
ATOM   1793  CB  GLU A 315      17.258 -10.503  -9.593  1.00 90.62           C
ATOM   1794  O   GLU A 315      14.113  -9.933  -9.927  1.00 90.62           O
ATOM   1795  CG  GLU A 315      17.689 -10.079  -8.180  1.00 90.62           C
ATOM   1796  CD  GLU A 315      18.237 -11.259  -7.369  1.00 90.62           C
ATOM   1797  OE1 GLU A 315      17.646 -11.598  -6.314  1.00 90.62           O
ATOM   1798  OE2 GLU A 315      19.266 -11.829  -7.802  1.00 90.62           O
ATOM   1799  N   ILE A 316      14.500 -10.716  -7.844  1.00 92.38           N
ATOM   1800  CA  ILE A 316      13.494  -9.919  -7.153  1.00 92.38           C
ATOM   1801  C   ILE A 316      14.256  -9.070  -6.149  1.00 92.38           C
ATOM   1802  CB  ILE A 316      12.441 -10.809  -6.466  1.00 92.38           C
ATOM   1803  O   ILE A 316      14.991  -9.608  -5.317  1.00 92.38           O
ATOM   1804  CG1 ILE A 316      11.825 -11.828  -7.452  1.00 92.38           C
ATOM   1805  CG2 ILE A 316      11.352  -9.934  -5.824  1.00 92.38           C
ATOM   1806  CD1 ILE A 316      10.981 -12.886  -6.740  1.00 92.38           C
ATOM   1807  N   LEU A 317      14.108  -7.757  -6.255  1.00 93.75           N
ATOM   1808  CA  LEU A 317      14.692  -6.795  -5.334  1.00 93.75           C
ATOM   1809  C   LEU A 317      13.552  -6.139  -4.572  1.00 93.75           C
ATOM   1810  CB  LEU A 317      15.526  -5.762  -6.103  1.00 93.75           C
ATOM   1811  O   LEU A 317      12.650  -5.566  -5.179  1.00 93.75           O
ATOM   1812  CG  LEU A 317      16.679  -6.346  -6.932  1.00 93.75           C
ATOM   1813  CD1 LEU A 317      17.306  -5.252  -7.788  1.00 93.75           C
ATOM   1814  CD2 LEU A 317      17.772  -6.932  -6.042  1.00 93.75           C
ATOM   1815  N   THR A 318      13.595  -6.237  -3.251  1.00 94.75           N
ATOM   1816  CA  THR A 318      12.561  -5.691  -2.371  1.00 94.75           C
ATOM   1817  C   THR A 318      13.116  -4.520  -1.592  1.00 94.75           C
ATOM   1818  CB  THR A 318      12.065  -6.749  -1.392  1.00 94.75           C
ATOM   1819  O   THR A 318      14.192  -4.643  -1.019  1.00 94.75           O
ATOM   1820  CG2 THR A 318      10.815  -6.244  -0.696  1.00 94.75           C
ATOM   1821  OG1 THR A 318      11.733  -7.925  -2.094  1.00 94.75           O
ATOM   1822  N   TYR A 319      12.401  -3.406  -1.555  1.00 94.25           N
ATOM   1823  CA  TYR A 319      12.766  -2.251  -0.754  1.00 94.25           C
ATOM   1824  C   TYR A 319      12.308  -2.443   0.692  1.00 94.25           C
ATOM   1825  CB  TYR A 319      12.185  -0.998  -1.405  1.00 94.25           C
ATOM   1826  O   TYR A 319      11.136  -2.691   0.957  1.00 94.25           O
ATOM   1827  CG  TYR A 319      12.647   0.279  -0.745  1.00 94.25           C
ATOM   1828  CD1 TYR A 319      11.854   0.866   0.256  1.00 94.25           C
ATOM   1829  CD2 TYR A 319      13.859   0.883  -1.135  1.00 94.25           C
ATOM   1830  CE1 TYR A 319      12.248   2.080   0.845  1.00 94.25           C
ATOM   1831  CE2 TYR A 319      14.251   2.105  -0.555  1.00 94.25           C
ATOM   1832  OH  TYR A 319      13.779   3.913   0.952  1.00 94.25           O
ATOM   1833  CZ  TYR A 319      13.434   2.712   0.423  1.00 94.25           C
ATOM   1834  N   VAL A 320      13.257  -2.372   1.623  1.00 89.69           N
ATOM   1835  CA  VAL A 320      13.041  -2.539   3.063  1.00 89.69           C
ATOM   1836  C   VAL A 320      13.942  -1.543   3.784  1.00 89.69           C
ATOM   1837  CB  VAL A 320      13.364  -3.982   3.516  1.00 89.69           C
ATOM   1838  O   VAL A 320      15.150  -1.546   3.570  1.00 89.69           O
ATOM   1839  CG1 VAL A 320      13.013  -4.180   4.997  1.00 89.69           C
ATOM   1840  CG2 VAL A 320      12.611  -5.054   2.714  1.00 89.69           C
ATOM   1841  N   ASP A 321      13.391  -0.687   4.644  1.00 83.88           N
ATOM   1842  CA  ASP A 321      14.147   0.220   5.525  1.00 83.88           C
ATOM   1843  C   ASP A 321      15.320   0.961   4.836  1.00 83.88           C
ATOM   1844  CB  ASP A 321      14.635  -0.534   6.775  1.00 83.88           C
ATOM   1845  O   ASP A 321      16.470   0.921   5.299  1.00 83.88           O
ATOM   1846  CG  ASP A 321      13.542  -1.171   7.626  1.00 83.88           C
ATOM   1847  OD1 ASP A 321      12.446  -0.582   7.710  1.00 83.88           O
ATOM   1848  OD2 ASP A 321      13.874  -2.201   8.263  1.00 83.88           O
ATOM   1849  N   GLY A 322      15.072   1.598   3.687  1.00 84.56           N
ATOM   1850  CA  GLY A 322      16.087   2.396   2.987  1.00 84.56           C
ATOM   1851  C   GLY A 322      17.151   1.600   2.224  1.00 84.56           C
ATOM   1852  O   GLY A 322      18.147   2.180   1.789  1.00 84.56           O
ATOM   1853  N   HIS A 323      16.986   0.287   2.071  1.00 89.44           N
ATOM   1854  CA  HIS A 323      17.873  -0.567   1.283  1.00 89.44           C
ATOM   1855  C   HIS A 323      17.079  -1.610   0.488  1.00 89.44           C
ATOM   1856  CB  HIS A 323      18.939  -1.195   2.195  1.00 89.44           C
ATOM   1857  O   HIS A 323      15.884  -1.793   0.690  1.00 89.44           O
ATOM   1858  CG  HIS A 323      18.409  -2.086   3.291  1.00 89.44           C
ATOM   1859  CD2 HIS A 323      18.371  -3.452   3.281  1.00 89.44           C
ATOM   1860  ND1 HIS A 323      17.845  -1.671   4.478  1.00 89.44           N
ATOM   1861  CE1 HIS A 323      17.450  -2.767   5.143  1.00 89.44           C
ATOM   1862  NE2 HIS A 323      17.832  -3.879   4.498  1.00 89.44           N
ATOM   1863  N   LEU A 324      17.746  -2.292  -0.441  1.00 92.50           N
ATOM   1864  CA  LEU A 324      17.176  -3.394  -1.206  1.00 92.50           C
ATOM   1865  C   LEU A 324      17.623  -4.735  -0.628  1.00 92.50           C
ATOM   1866  CB  LEU A 324      17.553  -3.278  -2.691  1.00 92.50           C
ATOM   1867  O   LEU A 324      18.800  -4.931  -0.325  1.00 92.50           O
ATOM   1868  CG  LEU A 324      17.016  -2.018  -3.384  1.00 92.50           C
ATOM   1869  CD1 LEU A 324      17.556  -1.974  -4.806  1.00 92.50           C
ATOM   1870  CD2 LEU A 324      15.494  -1.987  -3.472  1.00 92.50           C
ATOM   1871  N   GLU A 325      16.711  -5.690  -0.540  1.00 91.56           N
ATOM   1872  CA  GLU A 325      16.999  -7.090  -0.254  1.00 91.56           C
ATOM   1873  C   GLU A 325      16.767  -7.932  -1.515  1.00 91.56           C
ATOM   1874  CB  GLU A 325      16.213  -7.591   0.973  1.00 91.56           C
ATOM   1875  O   GLU A 325      15.735  -7.829  -2.180  1.00 91.56           O
ATOM   1876  CG  GLU A 325      16.573  -6.796   2.250  1.00 91.56           C
ATOM   1877  CD  GLU A 325      16.251  -7.517   3.576  1.00 91.56           C
ATOM   1878  OE1 GLU A 325      16.962  -7.242   4.591  1.00 91.56           O
ATOM   1879  OE2 GLU A 325      15.386  -8.418   3.564  1.00 91.56           O
ATOM   1880  N   THR A 326      17.755  -8.751  -1.879  1.00 86.25           N
ATOM   1881  CA  THR A 326      17.639  -9.696  -2.999  1.00 86.25           C
ATOM   1882  C   THR A 326      16.783 -10.900  -2.618  1.00 86.25           C
ATOM   1883  CB  THR A 326      19.010 -10.185  -3.494  1.00 86.25           C
ATOM   1884  O   THR A 326      16.607 -11.206  -1.439  1.00 86.25           O
ATOM   1885  CG2 THR A 326      19.987  -9.065  -3.853  1.00 86.25           C
ATOM   1886  OG1 THR A 326      19.658 -10.995  -2.534  1.00 86.25           O
ATOM   1887  N   SER A 327      16.377 -11.693  -3.610  1.00 77.38           N
ATOM   1888  CA  SER A 327      15.647 -12.958  -3.414  1.00 77.38           C
ATOM   1889  C   SER A 327      16.382 -13.997  -2.547  1.00 77.38           C
ATOM   1890  CB  SER A 327      15.350 -13.565  -4.787  1.00 77.38           C
ATOM   1891  O   SER A 327      15.801 -14.990  -2.115  1.00 77.38           O
ATOM   1892  OG  SER A 327      16.549 -13.874  -5.481  1.00 77.38           O
ATOM   1893  N   THR A 328      17.672 -13.778  -2.281  1.00 76.06           N
ATOM   1894  CA  THR A 328      18.524 -14.624  -1.428  1.00 76.06           C
ATOM   1895  C   THR A 328      18.804 -14.010  -0.050  1.00 76.06           C
ATOM   1896  CB  THR A 328      19.827 -14.989  -2.155  1.00 76.06           C
ATOM   1897  O   THR A 328      19.558 -14.591   0.733  1.00 76.06           O
ATOM   1898  CG2 THR A 328      19.588 -15.820  -3.414  1.00 76.06           C
ATOM   1899  OG1 THR A 328      20.509 -13.840  -2.584  1.00 76.06           O
ATOM   1900  N   GLY A 329      18.208 -12.851   0.253  1.00 79.12           N
ATOM   1901  CA  GLY A 329      18.350 -12.125   1.518  1.00 79.12           C
ATOM   1902  C   GLY A 329      19.627 -11.286   1.632  1.00 79.12           C
ATOM   1903  O   GLY A 329      20.035 -10.933   2.739  1.00 79.12           O
ATOM   1904  N   TYR A 330      20.313 -10.989   0.520  1.00 85.38           N
ATOM   1905  CA  TYR A 330      21.464 -10.081   0.546  1.00 85.38           C
ATOM   1906  C   TYR A 330      21.020  -8.630   0.431  1.00 85.38           C
ATOM   1907  CB  TYR A 330      22.500 -10.403  -0.538  1.00 85.38           C
ATOM   1908  O   TYR A 330      20.233  -8.287  -0.444  1.00 85.38           O
ATOM   1909  CG  TYR A 330      23.254 -11.695  -0.312  1.00 85.38           C
ATOM   1910  CD1 TYR A 330      24.101 -11.835   0.804  1.00 85.38           C
ATOM   1911  CD2 TYR A 330      23.110 -12.759  -1.217  1.00 85.38           C
ATOM   1912  CE1 TYR A 330      24.767 -13.053   1.034  1.00 85.38           C
ATOM   1913  CE2 TYR A 330      23.759 -13.985  -0.988  1.00 85.38           C
ATOM   1914  OH  TYR A 330      25.219 -15.312   0.383  1.00 85.38           O
ATOM   1915  CZ  TYR A 330      24.584 -14.134   0.143  1.00 85.38           C
ATOM   1916  N   ARG A 331      21.603  -7.776   1.273  1.00 90.00           N
ATOM   1917  CA  ARG A 331      21.353  -6.334   1.266  1.00 90.00           C
ATOM   1918  C   ARG A 331      22.199  -5.615   0.226  1.00 90.00           C
ATOM   1919  CB  ARG A 331      21.556  -5.735   2.658  1.00 90.00           C
ATOM   1920  O   ARG A 331      23.407  -5.851   0.132  1.00 90.00           O
ATOM   1921  CG  ARG A 331      20.522  -6.319   3.620  1.00 90.00           C
ATOM   1922  CD  ARG A 331      20.605  -5.660   4.987  1.00 90.00           C
ATOM   1923  NE  ARG A 331      19.476  -6.125   5.794  1.00 90.00           N
ATOM   1924  NH1 ARG A 331      19.694  -4.651   7.538  1.00 90.00           N
ATOM   1925  NH2 ARG A 331      17.901  -6.008   7.363  1.00 90.00           N
ATOM   1926  CZ  ARG A 331      19.042  -5.597   6.910  1.00 90.00           C
ATOM   1927  N   VAL A 332      21.560  -4.714  -0.500  1.00 90.56           N
ATOM   1928  CA  VAL A 332      22.106  -3.892  -1.579  1.00 90.56           C
ATOM   1929  C   VAL A 332      21.597  -2.460  -1.387  1.00 90.56           C
ATOM   1930  CB  VAL A 332      21.683  -4.476  -2.939  1.00 90.56           C
ATOM   1931  O   VAL A 332      20.492  -2.272  -0.897  1.00 90.56           O
ATOM   1932  CG1 VAL A 332      22.327  -3.684  -4.067  1.00 90.56           C
ATOM   1933  CG2 VAL A 332      22.112  -5.944  -3.104  1.00 90.56           C
ATOM   1934  N   ASN A 333      22.398  -1.445  -1.718  1.00 89.44           N
ATOM   1935  CA  ASN A 333      22.037  -0.037  -1.463  1.00 89.44           C
ATOM   1936  C   ASN A 333      21.827   0.775  -2.747  1.00 89.44           C
ATOM   1937  CB  ASN A 333      23.119   0.613  -0.590  1.00 89.44           C
ATOM   1938  O   ASN A 333      21.574   1.972  -2.682  1.00 89.44           O
ATOM   1939  CG  ASN A 333      23.290  -0.047   0.761  1.00 89.44           C
ATOM   1940  ND2 ASN A 333      24.516  -0.233   1.193  1.00 89.44           N
ATOM   1941  OD1 ASN A 333      22.372  -0.408   1.470  1.00 89.44           O
ATOM   1942  N   ASP A 334      22.017   0.143  -3.894  1.00 89.69           N
ATOM   1943  CA  ASP A 334      22.075   0.765  -5.201  1.00 89.69           C
ATOM   1944  C   ASP A 334      21.323  -0.094  -6.215  1.00 89.69           C
ATOM   1945  CB  ASP A 334      23.546   0.991  -5.607  1.00 89.69           C
ATOM   1946  O   ASP A 334      21.473  -1.319  -6.255  1.00 89.69           O
ATOM   1947  CG  ASP A 334      24.446  -0.263  -5.613  1.00 89.69           C
ATOM   1948  OD1 ASP A 334      24.313  -1.141  -4.721  1.00 89.69           O
ATOM   1949  OD2 ASP A 334      25.362  -0.323  -6.460  1.00 89.69           O
ATOM   1950  N   LEU A 335      20.522   0.569  -7.041  1.00 91.75           N
ATOM   1951  CA  LEU A 335      19.870  -0.023  -8.195  1.00 91.75           C
ATOM   1952  C   LEU A 335      19.922   0.974  -9.340  1.00 91.75           C
ATOM   1953  CB  LEU A 335      18.434  -0.410  -7.841  1.00 91.75           C
ATOM   1954  O   LEU A 335      19.335   2.049  -9.272  1.00 91.75           O
ATOM   1955  CG  LEU A 335      17.622  -0.922  -9.040  1.00 91.75           C
ATOM   1956  CD1 LEU A 335      18.155  -2.243  -9.593  1.00 91.75           C
ATOM   1957  CD2 LEU A 335      16.166  -1.095  -8.629  1.00 91.75           C
ATOM   1958  N   GLU A 336      20.594   0.586 -10.413  1.00 92.06           N
ATOM   1959  CA  GLU A 336      20.790   1.438 -11.576  1.00 92.06           C
ATOM   1960  C   GLU A 336      20.330   0.726 -12.842  1.00 92.06           C
ATOM   1961  CB  GLU A 336      22.265   1.840 -11.712  1.00 92.06           C
ATOM   1962  O   GLU A 336      20.611  -0.460 -13.043  1.00 92.06           O
ATOM   1963  CG  GLU A 336      22.830   2.611 -10.506  1.00 92.06           C
ATOM   1964  CD  GLU A 336      24.317   2.971 -10.693  1.00 92.06           C
ATOM   1965  OE1 GLU A 336      24.761   3.980 -10.098  1.00 92.06           O
ATOM   1966  OE2 GLU A 336      25.020   2.261 -11.459  1.00 92.06           O
ATOM   1967  N   ILE A 337      19.700   1.472 -13.747  1.00 89.19           N
ATOM   1968  CA  ILE A 337      19.626   1.069 -15.150  1.00 89.19           C
ATOM   1969  C   ILE A 337      20.790   1.699 -15.888  1.00 89.19           C
ATOM   1970  CB  ILE A 337      18.303   1.429 -15.844  1.00 89.19           C
ATOM   1971  O   ILE A 337      20.998   2.908 -15.833  1.00 89.19           O
ATOM   1972  CG1 ILE A 337      17.113   0.837 -15.081  1.00 89.19           C
ATOM   1973  CG2 ILE A 337      18.384   0.852 -17.272  1.00 89.19           C
ATOM   1974  CD1 ILE A 337      15.751   1.266 -15.642  1.00 89.19           C
ATOM   1975  N   VAL A 338      21.519   0.878 -16.632  1.00 89.00           N
ATOM   1976  CA  VAL A 338      22.657   1.310 -17.428  1.00 89.00           C
ATOM   1977  C   VAL A 338      22.444   0.972 -18.889  1.00 89.00           C
ATOM   1978  CB  VAL A 338      23.977   0.752 -16.879  1.00 89.00           C
ATOM   1979  O   VAL A 338      22.263  -0.191 -19.255  1.00 89.00           O
ATOM   1980  CG1 VAL A 338      25.131   1.429 -17.624  1.00 89.00           C
ATOM   1981  CG2 VAL A 338      24.085   1.027 -15.373  1.00 89.00           C
ATOM   1982  N   VAL A 339      22.520   1.994 -19.739  1.00 86.12           N
ATOM   1983  CA  VAL A 339      22.594   1.813 -21.188  1.00 86.12           C
ATOM   1984  C   VAL A 339      24.066   1.717 -21.566  1.00 86.12           C
ATOM   1985  CB  VAL A 339      21.861   2.920 -21.962  1.00 86.12           C
ATOM   1986  O   VAL A 339      24.827   2.677 -21.421  1.00 86.12           O
ATOM   1987  CG1 VAL A 339      21.812   2.543 -23.448  1.00 86.12           C
ATOM   1988  CG2 VAL A 339      20.417   3.092 -21.474  1.00 86.12           C
ATOM   1989  N   GLN A 340      24.480   0.530 -22.002  1.00 84.81           N
ATOM   1990  CA  GLN A 340      25.878   0.202 -22.247  1.00 84.81           C
ATOM   1991  C   GLN A 340      26.159   0.066 -23.753  1.00 84.81           C
ATOM   1992  CB  GLN A 340      26.248  -1.064 -21.460  1.00 84.81           C
ATOM   1993  O   GLN A 340      25.703  -0.906 -24.364  1.00 84.81           O
ATOM   1994  CG  GLN A 340      27.748  -1.362 -21.604  1.00 84.81           C
ATOM   1995  CD  GLN A 340      28.232  -2.529 -20.756  1.00 84.81           C
ATOM   1996  NE2 GLN A 340      29.528  -2.731 -20.690  1.00 84.81           N
ATOM   1997  OE1 GLN A 340      27.491  -3.286 -20.150  1.00 84.81           O
ATOM   1998  N   PRO A 341      26.941   0.987 -24.348  1.00 81.31           N
ATOM   1999  CA  PRO A 341      27.543   0.784 -25.662  1.00 81.31           C
ATOM   2000  C   PRO A 341      28.793  -0.120 -25.573  1.00 81.31           C
ATOM   2001  CB  PRO A 341      27.850   2.200 -26.161  1.00 81.31           C
ATOM   2002  O   PRO A 341      29.355  -0.322 -24.497  1.00 81.31           O
ATOM   2003  CG  PRO A 341      28.171   2.971 -24.881  1.00 81.31           C
ATOM   2004  CD  PRO A 341      27.305   2.299 -23.817  1.00 81.31           C
ATOM   2005  N   ASP A 342      29.256  -0.641 -26.716  1.00 70.62           N
ATOM   2006  CA  ASP A 342      30.401  -1.573 -26.856  1.00 70.62           C
ATOM   2007  C   ASP A 342      31.674  -1.127 -26.097  1.00 70.62           C
ATOM   2008  CB  ASP A 342      30.682  -1.738 -28.365  1.00 70.62           C
ATOM   2009  O   ASP A 342      32.389  -1.941 -25.509  1.00 70.62           O
ATOM   2010  CG  ASP A 342      31.637  -2.890 -28.723  1.00 70.62           C
ATOM   2011  OD1 ASP A 342      31.677  -3.892 -27.976  1.00 70.62           O
ATOM   2012  OD2 ASP A 342      32.286  -2.782 -29.790  1.00 70.62           O
ATOM   2013  N   ASN A 343      31.915   0.186 -26.003  1.00 64.25           N
ATOM   2014  CA  ASN A 343      32.908   0.749 -25.089  1.00 64.25           C
ATOM   2015  C   ASN A 343      32.274   1.083 -23.733  1.00 64.25           C
ATOM   2016  CB  ASN A 343      33.580   1.977 -25.728  1.00 64.25           C
ATOM   2017  O   ASN A 343      31.552   2.068 -23.594  1.00 64.25           O
ATOM   2018  CG  ASN A 343      34.619   1.603 -26.769  1.00 64.25           C
ATOM   2019  ND2 ASN A 343      34.721   2.370 -27.828  1.00 64.25           N
ATOM   2020  OD1 ASN A 343      35.383   0.660 -26.627  1.00 64.25           O
ATOM   2021  N   SER A 344      32.653   0.336 -22.692  1.00 62.16           N
ATOM   2022  CA  SER A 344      32.188   0.554 -21.311  1.00 62.16           C
ATOM   2023  C   SER A 344      32.570   1.917 -20.707  1.00 62.16           C
ATOM   2024  CB  SER A 344      32.719  -0.565 -20.406  1.00 62.16           C
ATOM   2025  O   SER A 344      32.204   2.198 -19.574  1.00 62.16           O
ATOM   2026  OG  SER A 344      34.117  -0.426 -20.201  1.00 62.16           O
ATOM   2027  N   SER A 345      33.359   2.748 -21.398  1.00 65.31           N
ATOM   2028  CA  SER A 345      33.703   4.102 -20.941  1.00 65.31           C
ATOM   2029  C   SER A 345      32.580   5.117 -21.131  1.00 65.31           C
ATOM   2030  CB  SER A 345      34.947   4.616 -21.669  1.00 65.31           C
ATOM   2031  O   SER A 345      32.616   6.162 -20.486  1.00 65.31           O
ATOM   2032  OG  SER A 345      34.763   4.666 -23.073  1.00 65.31           O
ATOM   2033  N   ASP A 346      31.620   4.814 -22.007  1.00 69.12           N
ATOM   2034  CA  ASP A 346      30.537   5.723 -22.397  1.00 69.12           C
ATOM   2035  C   ASP A 346      29.179   5.237 -21.869  1.00 69.12           C
ATOM   2036  CB  ASP A 346      30.531   5.914 -23.924  1.00 69.12           C
ATOM   2037  O   ASP A 346      28.128   5.607 -22.390  1.00 69.12           O
ATOM   2038  CG  ASP A 346      31.817   6.505 -24.517  1.00 69.12           C
ATOM   2039  OD1 ASP A 346      32.714   6.962 -23.769  1.00 69.12           O
ATOM   2040  OD2 ASP A 346      31.905   6.502 -25.764  1.00 69.12           O
ATOM   2041  N   GLU A 347      29.200   4.374 -20.852  1.00 82.19           N
ATOM   2042  CA  GLU A 347      27.991   3.932 -20.174  1.00 82.19           C
ATOM   2043  C   GLU A 347      27.297   5.102 -19.476  1.00 82.19           C
ATOM   2044  CB  GLU A 347      28.303   2.775 -19.217  1.00 82.19           C
ATOM   2045  O   GLU A 347      27.940   5.978 -18.890  1.00 82.19           O
ATOM   2046  CG  GLU A 347      29.193   3.141 -18.011  1.00 82.19           C
ATOM   2047  CD  GLU A 347      29.518   1.912 -17.152  1.00 82.19           C
ATOM   2048  OE1 GLU A 347      29.690   2.043 -15.921  1.00 82.19           O
ATOM   2049  OE2 GLU A 347      29.517   0.777 -17.683  1.00 82.19           O
ATOM   2050  N   VAL A 348      25.969   5.105 -19.537  1.00 81.38           N
ATOM   2051  CA  VAL A 348      25.154   6.084 -18.824  1.00 81.38           C
ATOM   2052  C   VAL A 348      24.234   5.327 -17.883  1.00 81.38           C
ATOM   2053  CB  VAL A 348      24.389   7.016 -19.776  1.00 81.38           C
ATOM   2054  O   VAL A 348      23.427   4.509 -18.326  1.00 81.38           O
ATOM   2055  CG1 VAL A 348      23.810   8.187 -18.968  1.00 81.38           C
ATOM   2056  CG2 VAL A 348      25.284   7.614 -20.871  1.00 81.38           C
ATOM   2057  N   ALA A 349      24.414   5.581 -16.590  1.00 85.69           N
ATOM   2058  CA  ALA A 349      23.640   4.987 -15.512  1.00 85.69           C
ATOM   2059  C   ALA A 349      22.563   5.959 -15.026  1.00 85.69           C
ATOM   2060  CB  ALA A 349      24.592   4.566 -14.386  1.00 85.69           C
ATOM   2061  O   ALA A 349      22.754   7.179 -15.026  1.00 85.69           O
ATOM   2062  N   THR A 350      21.429   5.416 -14.609  1.00 86.19           N
ATOM   2063  CA  THR A 350      20.339   6.161 -13.987  1.00 86.19           C
ATOM   2064  C   THR A 350      19.849   5.402 -12.768  1.00 86.19           C
ATOM   2065  CB  THR A 350      19.194   6.399 -14.972  1.00 86.19           C
ATOM   2066  O   THR A 350      19.588   4.204 -12.850  1.00 86.19           O
ATOM   2067  CG2 THR A 350      18.197   7.383 -14.383  1.00 86.19           C
ATOM   2068  OG1 THR A 350      19.691   6.989 -16.154  1.00 86.19           O
ATOM   2069  N   ASP A 351      19.749   6.111 -11.650  1.00 87.06           N
ATOM   2070  CA  ASP A 351      19.342   5.559 -10.363  1.00 87.06           C
ATOM   2071  C   ASP A 351      17.824   5.318 -10.323  1.00 87.06           C
ATOM   2072  CB  ASP A 351      19.812   6.524  -9.264  1.00 87.06           C
ATOM   2073  O   ASP A 351      17.037   6.194 -10.687  1.00 87.06           O
ATOM   2074  CG  ASP A 351      19.632   5.985  -7.843  1.00 87.06           C
ATOM   2075  OD1 ASP A 351      19.175   4.831  -7.695  1.00 87.06           O
ATOM   2076  OD2 ASP A 351      19.958   6.748  -6.909  1.00 87.06           O
ATOM   2077  N   LEU A 352      17.425   4.125  -9.886  1.00 88.56           N
ATOM   2078  CA  LEU A 352      16.032   3.726  -9.683  1.00 88.56           C
ATOM   2079  C   LEU A 352      15.592   3.771  -8.221  1.00 88.56           C
ATOM   2080  CB  LEU A 352      15.837   2.296 -10.196  1.00 88.56           C
ATOM   2081  O   LEU A 352      14.397   3.628  -7.956  1.00 88.56           O
ATOM   2082  CG  LEU A 352      15.855   2.097 -11.713  1.00 88.56           C
ATOM   2083  CD1 LEU A 352      15.598   0.610 -11.973  1.00 88.56           C
ATOM   2084  CD2 LEU A 352      14.753   2.903 -12.387  1.00 88.56           C
ATOM   2085  N   MET A 353      16.515   3.957  -7.274  1.00 89.25           N
ATOM   2086  CA  MET A 353      16.200   3.941  -5.844  1.00 89.25           C
ATOM   2087  C   MET A 353      15.117   4.956  -5.495  1.00 89.25           C
ATOM   2088  CB  MET A 353      17.465   4.226  -5.023  1.00 89.25           C
ATOM   2089  O   MET A 353      14.191   4.624  -4.764  1.00 89.25           O
ATOM   2090  CG  MET A 353      18.429   3.034  -5.014  1.00 89.25           C
ATOM   2091  SD  MET A 353      17.776   1.510  -4.270  1.00 89.25           S
ATOM   2092  CE  MET A 353      17.434   2.067  -2.578  1.00 89.25           C
ATOM   2093  N   VAL A 354      15.174   6.148  -6.093  1.00 86.12           N
ATOM   2094  CA  VAL A 354      14.198   7.222  -5.856  1.00 86.12           C
ATOM   2095  C   VAL A 354      12.778   6.808  -6.261  1.00 86.12           C
ATOM   2096  CB  VAL A 354      14.621   8.500  -6.608  1.00 86.12           C
ATOM   2097  O   VAL A 354      11.817   7.160  -5.582  1.00 86.12           O
ATOM   2098  CG1 VAL A 354      13.671   9.668  -6.335  1.00 86.12           C
ATOM   2099  CG2 VAL A 354      16.030   8.958  -6.203  1.00 86.12           C
ATOM   2100  N   ALA A 355      12.618   6.046  -7.347  1.00 87.44           N
ATOM   2101  CA  ALA A 355      11.299   5.579  -7.774  1.00 87.44           C
ATOM   2102  C   ALA A 355      10.735   4.521  -6.812  1.00 87.44           C
ATOM   2103  CB  ALA A 355      11.394   5.058  -9.213  1.00 87.44           C
ATOM   2104  O   ALA A 355       9.550   4.561  -6.494  1.00 87.44           O
ATOM   2105  N   LEU A 356      11.581   3.611  -6.316  1.00 91.50           N
ATOM   2106  CA  LEU A 356      11.178   2.604  -5.329  1.00 91.50           C
ATOM   2107  C   LEU A 356      10.870   3.222  -3.962  1.00 91.50           C
ATOM   2108  CB  LEU A 356      12.268   1.525  -5.204  1.00 91.50           C
ATOM   2109  O   LEU A 356       9.881   2.840  -3.351  1.00 91.50           O
ATOM   2110  CG  LEU A 356      12.365   0.587  -6.419  1.00 91.50           C
ATOM   2111  CD1 LEU A 356      13.549  -0.362  -6.239  1.00 91.50           C
ATOM   2112  CD2 LEU A 356      11.112  -0.278  -6.588  1.00 91.50           C
ATOM   2113  N   GLU A 357      11.660   4.201  -3.518  1.00 91.38           N
ATOM   2114  CA  GLU A 357      11.423   4.941  -2.273  1.00 91.38           C
ATOM   2115  C   GLU A 357      10.072   5.665  -2.303  1.00 91.38           C
ATOM   2116  CB  GLU A 357      12.595   5.915  -2.055  1.00 91.38           C
ATOM   2117  O   GLU A 357       9.277   5.521  -1.381  1.00 91.38           O
ATOM   2118  CG  GLU A 357      12.473   6.779  -0.786  1.00 91.38           C
ATOM   2119  CD  GLU A 357      13.720   7.649  -0.526  1.00 91.38           C
ATOM   2120  OE1 GLU A 357      13.827   8.211   0.589  1.00 91.38           O
ATOM   2121  OE2 GLU A 357      14.595   7.740  -1.421  1.00 91.38           O
ATOM   2122  N   ASN A 358       9.752   6.379  -3.388  1.00 89.62           N
ATOM   2123  CA  ASN A 358       8.452   7.051  -3.500  1.00 89.62           C
ATOM   2124  C   ASN A 358       7.283   6.073  -3.676  1.00 89.62           C
ATOM   2125  CB  ASN A 358       8.489   8.095  -4.621  1.00 89.62           C
ATOM   2126  O   ASN A 358       6.169   6.360  -3.240  1.00 89.62           O
ATOM   2127  CG  ASN A 358       9.279   9.315  -4.207  1.00 89.62           C
ATOM   2128  ND2 ASN A 358      10.501   9.462  -4.654  1.00 89.62           N
ATOM   2129  OD1 ASN A 358       8.832  10.133  -3.433  1.00 89.62           O
ATOM   2130  N   TYR A 359       7.518   4.910  -4.286  1.00 93.12           N
ATOM   2131  CA  TYR A 359       6.496   3.869  -4.361  1.00 93.12           C
ATOM   2132  C   TYR A 359       6.229   3.230  -2.991  1.00 93.12           C
ATOM   2133  CB  TYR A 359       6.896   2.824  -5.408  1.00 93.12           C
ATOM   2134  O   TYR A 359       5.079   2.956  -2.659  1.00 93.12           O
ATOM   2135  CG  TYR A 359       5.797   1.827  -5.715  1.00 93.12           C
ATOM   2136  CD1 TYR A 359       6.048   0.446  -5.623  1.00 93.12           C
ATOM   2137  CD2 TYR A 359       4.517   2.285  -6.085  1.00 93.12           C
ATOM   2138  CE1 TYR A 359       5.021  -0.477  -5.890  1.00 93.12           C
ATOM   2139  CE2 TYR A 359       3.487   1.367  -6.345  1.00 93.12           C
ATOM   2140  OH  TYR A 359       2.752  -0.895  -6.558  1.00 93.12           O
ATOM   2141  CZ  TYR A 359       3.741  -0.015  -6.258  1.00 93.12           C
ATOM   2142  N   ASP A 360       7.268   3.055  -2.171  1.00 93.81           N
ATOM   2143  CA  ASP A 360       7.141   2.621  -0.777  1.00 93.81           C
ATOM   2144  C   ASP A 360       6.403   3.662   0.078  1.00 93.81           C
ATOM   2145  CB  ASP A 360       8.534   2.330  -0.208  1.00 93.81           C
ATOM   2146  O   ASP A 360       5.530   3.307   0.865  1.00 93.81           O
ATOM   2147  CG  ASP A 360       8.438   1.623   1.142  1.00 93.81           C
ATOM   2148  OD1 ASP A 360       8.061   0.430   1.123  1.00 93.81           O
ATOM   2149  OD2 ASP A 360       8.774   2.258   2.168  1.00 93.81           O
ATOM   2150  N   LEU A 361       6.665   4.959  -0.126  1.00 90.94           N
ATOM   2151  CA  LEU A 361       5.897   6.034   0.516  1.00 90.94           C
ATOM   2152  C   LEU A 361       4.400   5.945   0.185  1.00 90.94           C
ATOM   2153  CB  LEU A 361       6.459   7.412   0.113  1.00 90.94           C
ATOM   2154  O   LEU A 361       3.570   6.020   1.093  1.00 90.94           O
ATOM   2155  CG  LEU A 361       7.823   7.767   0.731  1.00 90.94           C
ATOM   2156  CD1 LEU A 361       8.342   9.077   0.135  1.00 90.94           C
ATOM   2157  CD2 LEU A 361       7.732   7.955   2.248  1.00 90.94           C
ATOM   2158  N   LEU A 362       4.049   5.723  -1.086  1.00 92.88           N
ATOM   2159  CA  LEU A 362       2.658   5.508  -1.493  1.00 92.88           C
ATOM   2160  C   LEU A 362       2.067   4.240  -0.857  1.00 92.88           C
ATOM   2161  CB  LEU A 362       2.574   5.486  -3.030  1.00 92.88           C
ATOM   2162  O   LEU A 362       0.958   4.288  -0.329  1.00 92.88           O
ATOM   2163  CG  LEU A 362       1.165   5.164  -3.563  1.00 92.88           C
ATOM   2164  CD1 LEU A 362       0.114   6.192  -3.149  1.00 92.88           C
ATOM   2165  CD2 LEU A 362       1.194   5.099  -5.089  1.00 92.88           C
ATOM   2166  N   LEU A 363       2.803   3.124  -0.854  1.00 94.56           N
ATOM   2167  CA  LEU A 363       2.369   1.886  -0.201  1.00 94.56           C
ATOM   2168  C   LEU A 363       2.071   2.114   1.287  1.00 94.56           C
ATOM   2169  CB  LEU A 363       3.455   0.809  -0.390  1.00 94.56           C
ATOM   2170  O   LEU A 363       1.035   1.673   1.780  1.00 94.56           O
ATOM   2171  CG  LEU A 363       3.176  -0.515   0.345  1.00 94.56           C
ATOM   2172  CD1 LEU A 363       1.897  -1.217  -0.126  1.00 94.56           C
ATOM   2173  CD2 LEU A 363       4.362  -1.455   0.139  1.00 94.56           C
ATOM   2174  N   ASN A 364       2.945   2.827   1.996  1.00 92.06           N
ATOM   2175  CA  ASN A 364       2.774   3.127   3.416  1.00 92.06           C
ATOM   2176  C   ASN A 364       1.545   4.017   3.673  1.00 92.06           C
ATOM   2177  CB  ASN A 364       4.072   3.760   3.944  1.00 92.06           C
ATOM   2178  O   ASN A 364       0.805   3.763   4.623  1.00 92.06           O
ATOM   2179  CG  ASN A 364       5.206   2.751   4.067  1.00 92.06           C
ATOM   2180  ND2 ASN A 364       6.409   3.142   3.719  1.00 92.06           N
ATOM   2181  OD1 ASN A 364       5.015   1.632   4.514  1.00 92.06           O
ATOM   2182  N   SER A 365       1.284   5.006   2.812  1.00 90.38           N
ATOM   2183  CA  SER A 365       0.061   5.827   2.848  1.00 90.38           C
ATOM   2184  C   SER A 365      -1.206   4.977   2.651  1.00 90.38           C
ATOM   2185  CB  SER A 365       0.176   6.918   1.776  1.00 90.38           C
ATOM   2186  O   SER A 365      -2.165   5.069   3.428  1.00 90.38           O
ATOM   2187  OG  SER A 365      -1.068   7.510   1.508  1.00 90.38           O
ATOM   2188  N   VAL A 366      -1.186   4.056   1.682  1.00 93.56           N
ATOM   2189  CA  VAL A 366      -2.285   3.110   1.434  1.00 93.56           C
ATOM   2190  C   VAL A 366      -2.515   2.192   2.638  1.00 93.56           C
ATOM   2191  CB  VAL A 366      -2.034   2.323   0.132  1.00 93.56           C
ATOM   2192  O   VAL A 366      -3.649   2.064   3.104  1.00 93.56           O
ATOM   2193  CG1 VAL A 366      -3.023   1.170  -0.052  1.00 93.56           C
ATOM   2194  CG2 VAL A 366      -2.175   3.238  -1.093  1.00 93.56           C
ATOM   2195  N   ILE A 367      -1.455   1.603   3.201  1.00 91.56           N
ATOM   2196  CA  ILE A 367      -1.537   0.746   4.395  1.00 91.56           C
ATOM   2197  C   ILE A 367      -2.072   1.530   5.600  1.00 91.56           C
ATOM   2198  CB  ILE A 367      -0.160   0.109   4.701  1.00 91.56           C
ATOM   2199  O   ILE A 367      -2.916   1.016   6.336  1.00 91.56           O
ATOM   2200  CG1 ILE A 367       0.195  -0.933   3.617  1.00 91.56           C
ATOM   2201  CG2 ILE A 367      -0.141  -0.565   6.090  1.00 91.56           C
ATOM   2202  CD1 ILE A 367       1.642  -1.439   3.702  1.00 91.56           C
ATOM   2203  N   SER A 368      -1.617   2.770   5.794  1.00 89.19           N
ATOM   2204  CA  SER A 368      -2.089   3.653   6.867  1.00 89.19           C
ATOM   2205  C   SER A 368      -3.588   3.925   6.742  1.00 89.19           C
ATOM   2206  CB  SER A 368      -1.305   4.968   6.834  1.00 89.19           C
ATOM   2207  O   SER A 368      -4.338   3.742   7.698  1.00 89.19           O
ATOM   2208  OG  SER A 368      -1.709   5.797   7.905  1.00 89.19           O
ATOM   2209  N   THR A 369      -4.052   4.253   5.536  1.00 89.69           N
ATOM   2210  CA  THR A 369      -5.476   4.469   5.249  1.00 89.69           C
ATOM   2211  C   THR A 369      -6.307   3.217   5.538  1.00 89.69           C
ATOM   2212  CB  THR A 369      -5.642   4.869   3.782  1.00 89.69           C
ATOM   2213  O   THR A 369      -7.360   3.294   6.167  1.00 89.69           O
ATOM   2214  CG2 THR A 369      -7.097   5.090   3.389  1.00 89.69           C
ATOM   2215  OG1 THR A 369      -4.966   6.074   3.518  1.00 89.69           O
ATOM   2216  N   MET A 370      -5.820   2.038   5.136  1.00 91.31           N
ATOM   2217  CA  MET A 370      -6.481   0.762   5.430  1.00 91.31           C
ATOM   2218  C   MET A 370      -6.549   0.482   6.937  1.00 91.31           C
ATOM   2219  CB  MET A 370      -5.737  -0.375   4.723  1.00 91.31           C
ATOM   2220  O   MET A 370      -7.554  -0.039   7.412  1.00 91.31           O
ATOM   2221  CG  MET A 370      -5.902  -0.311   3.202  1.00 91.31           C
ATOM   2222  SD  MET A 370      -4.793  -1.399   2.276  1.00 91.31           S
ATOM   2223  CE  MET A 370      -5.279  -2.983   2.972  1.00 91.31           C
ATOM   2224  N   TYR A 371      -5.504   0.837   7.691  1.00 88.50           N
ATOM   2225  CA  TYR A 371      -5.470   0.714   9.149  1.00 88.50           C
ATOM   2226  C   TYR A 371      -6.485   1.639   9.831  1.00 88.50           C
ATOM   2227  CB  TYR A 371      -4.048   1.012   9.654  1.00 88.50           C
ATOM   2228  O   TYR A 371      -7.188   1.211  10.748  1.00 88.50           O
ATOM   2229  CG  TYR A 371      -3.895   0.867  11.156  1.00 88.50           C
ATOM   2230  CD1 TYR A 371      -4.276   1.909  12.023  1.00 88.50           C
ATOM   2231  CD2 TYR A 371      -3.384  -0.327  11.687  1.00 88.50           C
ATOM   2232  CE1 TYR A 371      -4.215   1.725  13.417  1.00 88.50           C
ATOM   2233  CE2 TYR A 371      -3.325  -0.525  13.079  1.00 88.50           C
ATOM   2234  OH  TYR A 371      -3.705   0.313  15.288  1.00 88.50           O
ATOM   2235  CZ  TYR A 371      -3.759   0.499  13.944  1.00 88.50           C
ATOM   2236  N   GLN A 372      -6.566   2.897   9.394  1.00 86.56           N
ATOM   2237  CA  GLN A 372      -7.517   3.872   9.930  1.00 86.56           C
ATOM   2238  C   GLN A 372      -8.960   3.449   9.630  1.00 86.56           C
ATOM   2239  CB  GLN A 372      -7.229   5.257   9.341  1.00 86.56           C
ATOM   2240  O   GLN A 372      -9.790   3.414  10.537  1.00 86.56           O
ATOM   2241  CG  GLN A 372      -5.905   5.871   9.826  1.00 86.56           C
ATOM   2242  CD  GLN A 372      -5.541   7.138   9.055  1.00 86.56           C
ATOM   2243  NE2 GLN A 372      -4.312   7.598   9.140  1.00 86.56           N
ATOM   2244  OE1 GLN A 372      -6.314   7.709   8.310  1.00 86.56           O
ATOM   2245  N   ALA A 373      -9.239   3.031   8.391  1.00 90.06           N
ATOM   2246  CA  ALA A 373     -10.558   2.556   7.982  1.00 90.06           C
ATOM   2247  C   ALA A 373     -11.014   1.318   8.775  1.00 90.06           C
ATOM   2248  CB  ALA A 373     -10.527   2.290   6.472  1.00 90.06           C
ATOM   2249  O   ALA A 373     -12.151   1.276   9.241  1.00 90.06           O
ATOM   2250  N   ASP A 374     -10.122   0.344   8.974  1.00 90.06           N
ATOM   2251  CA  ASP A 374     -10.345  -0.825   9.835  1.00 90.06           C
ATOM   2252  C   ASP A 374     -10.635  -0.411  11.286  1.00 90.06           C
ATOM   2253  CB  ASP A 374      -9.090  -1.711   9.734  1.00 90.06           C
ATOM   2254  O   ASP A 374     -11.664  -0.778  11.849  1.00 90.06           O
ATOM   2255  CG  ASP A 374      -9.024  -2.903  10.692  1.00 90.06           C
ATOM   2256  OD1 ASP A 374     -10.100  -3.438  11.052  1.00 90.06           O
ATOM   2257  OD2 ASP A 374      -7.863  -3.322  10.964  1.00 90.06           O
ATOM   2258  N   SER A 375      -9.777   0.428  11.872  1.00 86.06           N
ATOM   2259  CA  SER A 375      -9.913   0.862  13.270  1.00 86.06           C
ATOM   2260  C   SER A 375     -11.230   1.605  13.522  1.00 86.06           C
ATOM   2261  CB  SER A 375      -8.741   1.766  13.669  1.00 86.06           C
ATOM   2262  O   SER A 375     -11.903   1.356  14.525  1.00 86.06           O
ATOM   2263  OG  SER A 375      -7.505   1.089  13.541  1.00 86.06           O
ATOM   2264  N   ALA A 376     -11.628   2.490  12.606  1.00 87.25           N
ATOM   2265  CA  ALA A 376     -12.887   3.226  12.678  1.00 87.25           C
ATOM   2266  C   ALA A 376     -14.107   2.314  12.512  1.00 87.25           C
ATOM   2267  CB  ALA A 376     -12.857   4.311  11.605  1.00 87.25           C
ATOM   2268  O   ALA A 376     -15.047   2.375  13.310  1.00 87.25           O
ATOM   2269  N   ALA A 377     -14.078   1.420  11.521  1.00 89.25           N
ATOM   2270  CA  ALA A 377     -15.150   0.462  11.293  1.00 89.25           C
ATOM   2271  C   ALA A 377     -15.332  -0.496  12.479  1.00 89.25           C
ATOM   2272  CB  ALA A 377     -14.857  -0.298  10.011  1.00 89.25           C
ATOM   2273  O   ALA A 377     -16.462  -0.764  12.893  1.00 89.25           O
ATOM   2274  N   HIS A 378     -14.236  -0.966  13.072  1.00 88.25           N
ATOM   2275  CA  HIS A 378     -14.280  -1.814  14.256  1.00 88.25           C
ATOM   2276  C   HIS A 378     -14.817  -1.056  15.480  1.00 88.25           C
ATOM   2277  CB  HIS A 378     -12.883  -2.383  14.512  1.00 88.25           C
ATOM   2278  O   HIS A 378     -15.638  -1.589  16.231  1.00 88.25           O
ATOM   2279  CG  HIS A 378     -12.846  -3.539  15.479  1.00 88.25           C
ATOM   2280  CD2 HIS A 378     -13.890  -4.261  16.000  1.00 88.25           C
ATOM   2281  ND1 HIS A 378     -11.701  -4.071  16.009  1.00 88.25           N
ATOM   2282  CE1 HIS A 378     -12.034  -5.056  16.848  1.00 88.25           C
ATOM   2283  NE2 HIS A 378     -13.366  -5.214  16.884  1.00 88.25           N
ATOM   2284  N   ALA A 379     -14.439   0.215  15.657  1.00 84.94           N
ATOM   2285  CA  ALA A 379     -14.977   1.055  16.724  1.00 84.94           C
ATOM   2286  C   ALA A 379     -16.505   1.215  16.613  1.00 84.94           C
ATOM   2287  CB  ALA A 379     -14.250   2.405  16.719  1.00 84.94           C
ATOM   2288  O   ALA A 379     -17.218   1.004  17.598  1.00 84.94           O
ATOM   2289  N   VAL A 380     -17.042   1.518  15.422  1.00 86.00           N
ATOM   2290  CA  VAL A 380     -18.504   1.615  15.239  1.00 86.00           C
ATOM   2291  C   VAL A 380     -19.201   0.259  15.373  1.00 86.00           C
ATOM   2292  CB  VAL A 380     -18.920   2.333  13.941  1.00 86.00           C
ATOM   2293  O   VAL A 380     -20.288   0.206  15.949  1.00 86.00           O
ATOM   2294  CG1 VAL A 380     -18.370   3.763  13.901  1.00 86.00           C
ATOM   2295  CG2 VAL A 380     -18.504   1.623  12.658  1.00 86.00           C
ATOM   2296  N   TRP A 381     -18.569  -0.838  14.939  1.00 87.19           N
ATOM   2297  CA  TRP A 381     -19.075  -2.204  15.131  1.00 87.19           C
ATOM   2298  C   TRP A 381     -19.270  -2.532  16.613  1.00 87.19           C
ATOM   2299  CB  TRP A 381     -18.114  -3.211  14.490  1.00 87.19           C
ATOM   2300  O   TRP A 381     -20.339  -2.992  17.017  1.00 87.19           O
ATOM   2301  CG  TRP A 381     -18.644  -4.604  14.375  1.00 87.19           C
ATOM   2302  CD1 TRP A 381     -18.797  -5.504  15.375  1.00 87.19           C
ATOM   2303  CD2 TRP A 381     -19.112  -5.273  13.171  1.00 87.19           C
ATOM   2304  CE2 TRP A 381     -19.514  -6.600  13.509  1.00 87.19           C
ATOM   2305  CE3 TRP A 381     -19.243  -4.874  11.827  1.00 87.19           C
ATOM   2306  NE1 TRP A 381     -19.327  -6.677  14.873  1.00 87.19           N
ATOM   2307  CH2 TRP A 381     -20.094  -7.075  11.209  1.00 87.19           C
ATOM   2308  CZ2 TRP A 381     -20.007  -7.494  12.549  1.00 87.19           C
ATOM   2309  CZ3 TRP A 381     -19.728  -5.763  10.857  1.00 87.19           C
ATOM   2310  N   ASN A 382     -18.279  -2.209  17.447  1.00 84.56           N
ATOM   2311  CA  ASN A 382     -18.350  -2.408  18.895  1.00 84.56           C
ATOM   2312  C   ASN A 382     -19.473  -1.579  19.540  1.00 84.56           C
ATOM   2313  CB  ASN A 382     -16.969  -2.086  19.499  1.00 84.56           C
ATOM   2314  O   ASN A 382     -20.160  -2.060  20.447  1.00 84.56           O
ATOM   2315  CG  ASN A 382     -15.952  -3.177  19.209  1.00 84.56           C
ATOM   2316  ND2 ASN A 382     -14.686  -2.852  19.106  1.00 84.56           N
ATOM   2317  OD1 ASN A 382     -16.283  -4.344  19.109  1.00 84.56           O
ATOM   2318  N   ILE A 383     -19.720  -0.360  19.048  1.00 81.44           N
ATOM   2319  CA  ILE A 383     -20.858   0.461  19.489  1.00 81.44           C
ATOM   2320  C   ILE A 383     -22.184  -0.211  19.105  1.00 81.44           C
ATOM   2321  CB  ILE A 383     -20.754   1.909  18.945  1.00 81.44           C
ATOM   2322  O   ILE A 383     -23.102  -0.257  19.931  1.00 81.44           O
ATOM   2323  CG1 ILE A 383     -19.516   2.611  19.544  1.00 81.44           C
ATOM   2324  CG2 ILE A 383     -22.022   2.719  19.286  1.00 81.44           C
ATOM   2325  CD1 ILE A 383     -19.115   3.935  18.879  1.00 81.44           C
ATOM   2326  N   TYR A 384     -22.298  -0.764  17.893  1.00 83.94           N
ATOM   2327  CA  TYR A 384     -23.498  -1.480  17.449  1.00 83.94           C
ATOM   2328  C   TYR A 384     -23.768  -2.726  18.294  1.00 83.94           C
ATOM   2329  CB  TYR A 384     -23.394  -1.857  15.966  1.00 83.94           C
ATOM   2330  O   TYR A 384     -24.906  -2.925  18.720  1.00 83.94           O
ATOM   2331  CG  TYR A 384     -23.149  -0.724  14.986  1.00 83.94           C
ATOM   2332  CD1 TYR A 384     -23.588   0.592  15.255  1.00 83.94           C
ATOM   2333  CD2 TYR A 384     -22.493  -1.008  13.774  1.00 83.94           C
ATOM   2334  CE1 TYR A 384     -23.380   1.613  14.310  1.00 83.94           C
ATOM   2335  CE2 TYR A 384     -22.245   0.020  12.848  1.00 83.94           C
ATOM   2336  OH  TYR A 384     -22.468   2.304  12.201  1.00 83.94           O
ATOM   2337  CZ  TYR A 384     -22.686   1.329  13.116  1.00 83.94           C
ATOM   2338  N   ASP A 385     -22.740  -3.510  18.622  1.00 81.62           N
ATOM   2339  CA  ASP A 385     -22.863  -4.688  19.489  1.00 81.62           C
ATOM   2340  C   ASP A 385     -23.345  -4.331  20.896  1.00 81.62           C
ATOM   2341  CB  ASP A 385     -21.522  -5.439  19.551  1.00 81.62           C
ATOM   2342  O   ASP A 385     -24.250  -4.982  21.432  1.00 81.62           O
ATOM   2343  CG  ASP A 385     -21.291  -6.367  18.355  1.00 81.62           C
ATOM   2344  OD1 ASP A 385     -22.284  -6.697  17.663  1.00 81.62           O
ATOM   2345  OD2 ASP A 385     -20.139  -6.813  18.196  1.00 81.62           O
ATOM   2346  N   LYS A 386     -22.800  -3.259  21.483  1.00 77.94           N
ATOM   2347  CA  LYS A 386     -23.211  -2.773  22.809  1.00 77.94           C
ATOM   2348  C   LYS A 386     -24.631  -2.195  22.802  1.00 77.94           C
ATOM   2349  CB  LYS A 386     -22.182  -1.752  23.329  1.00 77.94           C
ATOM   2350  O   LYS A 386     -25.365  -2.381  23.772  1.00 77.94           O
ATOM   2351  CG  LYS A 386     -20.839  -2.409  23.704  1.00 77.94           C
ATOM   2352  CD  LYS A 386     -19.780  -1.370  24.114  1.00 77.94           C
ATOM   2353  CE  LYS A 386     -18.402  -2.037  24.272  1.00 77.94           C
ATOM   2354  NZ  LYS A 386     -17.314  -1.050  24.506  1.00 77.94           N
ATOM   2355  N   ASN A 387     -25.031  -1.512  21.729  1.00 76.38           N
ATOM   2356  CA  ASN A 387     -26.355  -0.894  21.604  1.00 76.38           C
ATOM   2357  C   ASN A 387     -27.448  -1.879  21.137  1.00 76.38           C
ATOM   2358  CB  ASN A 387     -26.216   0.310  20.660  1.00 76.38           C
ATOM   2359  O   ASN A 387     -28.630  -1.691  21.421  1.00 76.38           O
ATOM   2360  CG  ASN A 387     -27.462   1.175  20.628  1.00 76.38           C
ATOM   2361  ND2 ASN A 387     -27.856   1.625  19.460  1.00 76.38           N
ATOM   2362  OD1 ASN A 387     -28.082   1.472  21.638  1.00 76.38           O
ATOM   2363  N   GLY A 388     -27.068  -2.941  20.426  1.00 75.81           N
ATOM   2364  CA  GLY A 388     -27.979  -3.905  19.808  1.00 75.81           C
ATOM   2365  C   GLY A 388     -28.664  -3.417  18.527  1.00 75.81           C
ATOM   2366  O   GLY A 388     -29.582  -4.081  18.045  1.00 75.81           O
ATOM   2367  N   GLU A 389     -28.225  -2.290  17.963  1.00 74.88           N
ATOM   2368  CA  GLU A 389     -28.716  -1.741  16.697  1.00 74.88           C
ATOM   2369  C   GLU A 389     -27.594  -0.991  15.967  1.00 74.88           C
ATOM   2370  CB  GLU A 389     -29.931  -0.822  16.950  1.00 74.88           C
ATOM   2371  O   GLU A 389     -26.880  -0.186  16.574  1.00 74.88           O
ATOM   2372  CG  GLU A 389     -30.551  -0.265  15.653  1.00 74.88           C
ATOM   2373  CD  GLU A 389     -31.861   0.522  15.865  1.00 74.88           C
ATOM   2374  OE1 GLU A 389     -32.585   0.738  14.863  1.00 74.88           O
ATOM   2375  OE2 GLU A 389     -32.174   0.897  17.019  1.00 74.88           O
ATOM   2376  N   ALA A 390     -27.487  -1.229  14.656  1.00 78.62           N
ATOM   2377  CA  ALA A 390     -26.582  -0.511  13.771  1.00 78.62           C
ATOM   2378  C   ALA A 390     -27.203   0.784  13.230  1.00 78.62           C
ATOM   2379  CB  ALA A 390     -26.108  -1.435  12.647  1.00 78.62           C
ATOM   2380  O   ALA A 390     -28.391   0.849  12.912  1.00 78.62           O
ATOM   2381  N   SER A 391     -26.376   1.818  13.074  1.00 74.50           N
ATOM   2382  CA  SER A 391     -26.782   3.099  12.494  1.00 74.50           C
ATOM   2383  C   SER A 391     -25.715   3.625  11.550  1.00 74.50           C
ATOM   2384  CB  SER A 391     -27.050   4.129  13.592  1.00 74.50           C
ATOM   2385  O   SER A 391     -24.633   4.016  11.983  1.00 74.50           O
ATOM   2386  OG  SER A 391     -27.368   5.392  13.022  1.00 74.50           O
ATOM   2387  N   ALA A 392     -26.070   3.743  10.270  1.00 74.12           N
ATOM   2388  CA  ALA A 392     -25.203   4.330   9.253  1.00 74.12           C
ATOM   2389  C   ALA A 392     -24.912   5.822   9.489  1.00 74.12           C
ATOM   2390  CB  ALA A 392     -25.846   4.102   7.879  1.00 74.12           C
ATOM   2391  O   ALA A 392     -24.085   6.382   8.788  1.00 74.12           O
ATOM   2392  N   TYR A 393     -25.580   6.495  10.434  1.00 72.75           N
ATOM   2393  CA  TYR A 393     -25.294   7.894  10.781  1.00 72.75           C
ATOM   2394  C   TYR A 393     -24.198   8.052  11.839  1.00 72.75           C
ATOM   2395  CB  TYR A 393     -26.581   8.587  11.239  1.00 72.75           C
ATOM   2396  O   TYR A 393     -23.722   9.166  12.038  1.00 72.75           O
ATOM   2397  CG  TYR A 393     -27.624   8.709  10.150  1.00 72.75           C
ATOM   2398  CD1 TYR A 393     -27.415   9.610   9.089  1.00 72.75           C
ATOM   2399  CD2 TYR A 393     -28.789   7.920  10.190  1.00 72.75           C
ATOM   2400  CE1 TYR A 393     -28.372   9.729   8.064  1.00 72.75           C
ATOM   2401  CE2 TYR A 393     -29.755   8.044   9.174  1.00 72.75           C
ATOM   2402  OH  TYR A 393     -30.476   9.068   7.127  1.00 72.75           O
ATOM   2403  CZ  TYR A 393     -29.547   8.947   8.111  1.00 72.75           C
ATOM   2404  N   LEU A 394     -23.810   6.965  12.511  1.00 75.50           N
ATOM   2405  CA  LEU A 394     -22.666   6.963  13.416  1.00 75.50           C
ATOM   2406  C   LEU A 394     -21.376   7.125  12.604  1.00 75.50           C
ATOM   2407  CB  LEU A 394     -22.677   5.644  14.207  1.00 75.50           C
ATOM   2408  O   LEU A 394     -21.246   6.488  11.560  1.00 75.50           O
ATOM   2409  CG  LEU A 394     -21.530   5.503  15.218  1.00 75.50           C
ATOM   2410  CD1 LEU A 394     -21.604   6.571  16.293  1.00 75.50           C
ATOM   2411  CD2 LEU A 394     -21.641   4.161  15.933  1.00 75.50           C
ATOM   2412  N   THR A 395     -20.460   7.973  13.069  1.00 79.44           N
ATOM   2413  CA  THR A 395     -19.131   8.152  12.472  1.00 79.44           C
ATOM   2414  C   THR A 395     -18.117   8.555  13.534  1.00 79.44           C
ATOM   2415  CB  THR A 395     -19.164   9.186  11.334  1.00 79.44           C
ATOM   2416  O   THR A 395     -18.451   9.318  14.441  1.00 79.44           O
ATOM   2417  CG2 THR A 395     -19.477  10.621  11.765  1.00 79.44           C
ATOM   2418  OG1 THR A 395     -17.940   9.209  10.647  1.00 79.44           O
ATOM   2419  N   THR A 396     -16.891   8.064  13.417  1.00 79.81           N
ATOM   2420  CA  THR A 396     -15.734   8.447  14.223  1.00 79.81           C
ATOM   2421  C   THR A 396     -15.073   9.714  13.690  1.00 79.81           C
ATOM   2422  CB  THR A 396     -14.702   7.311  14.305  1.00 79.81           C
ATOM   2423  O   THR A 396     -14.366  10.371  14.441  1.00 79.81           O
ATOM   2424  CG2 THR A 396     -15.325   5.977  14.726  1.00 79.81           C
ATOM   2425  OG1 THR A 396     -14.082   7.099  13.060  1.00 79.81           O
ATOM   2426  N   LEU A 397     -15.373  10.141  12.454  1.00 72.88           N
ATOM   2427  CA  LEU A 397     -14.812  11.352  11.824  1.00 72.88           C
ATOM   2428  C   LEU A 397     -15.193  12.666  12.523  1.00 72.88           C
ATOM   2429  CB  LEU A 397     -15.278  11.421  10.362  1.00 72.88           C
ATOM   2430  O   LEU A 397     -14.672  13.731  12.211  1.00 72.88           O
ATOM   2431  CG  LEU A 397     -14.761  10.284   9.473  1.00 72.88           C
ATOM   2432  CD1 LEU A 397     -15.376  10.442   8.087  1.00 72.88           C
ATOM   2433  CD2 LEU A 397     -13.241  10.312   9.332  1.00 72.88           C
ATOM   2434  N   MET A 398     -16.125  12.615  13.474  1.00 64.44           N
ATOM   2435  CA  MET A 398     -16.417  13.740  14.365  1.00 64.44           C
ATOM   2436  C   MET A 398     -15.327  13.967  15.426  1.00 64.44           C
ATOM   2437  CB  MET A 398     -17.792  13.515  15.001  1.00 64.44           C
ATOM   2438  O   MET A 398     -15.381  14.954  16.158  1.00 64.44           O
ATOM   2439  CG  MET A 398     -17.814  12.328  15.977  1.00 64.44           C
ATOM   2440  SD  MET A 398     -19.470  11.740  16.426  1.00 64.44           S
ATOM   2441  CE  MET A 398     -20.264  13.287  16.878  1.00 64.44           C
ATOM   2442  N   VAL A 399     -14.375  13.039  15.535  1.00 63.69           N
ATOM   2443  CA  VAL A 399     -13.253  13.061  16.467  1.00 63.69           C
ATOM   2444  C   VAL A 399     -11.977  13.373  15.678  1.00 63.69           C
ATOM   2445  CB  VAL A 399     -13.130  11.708  17.191  1.00 63.69           C
ATOM   2446  O   VAL A 399     -11.693  12.673  14.710  1.00 63.69           O
ATOM   2447  CG1 VAL A 399     -11.995  11.763  18.213  1.00 63.69           C
ATOM   2448  CG2 VAL A 399     -14.442  11.338  17.905  1.00 63.69           C
ATOM   2449  N   PRO A 400     -11.189  14.394  16.059  1.00 57.09           N
ATOM   2450  CA  PRO A 400      -9.891  14.632  15.436  1.00 57.09           C
ATOM   2451  C   PRO A 400      -8.970  13.427  15.650  1.00 57.09           C
ATOM   2452  CB  PRO A 400      -9.310  15.880  16.115  1.00 57.09           C
ATOM   2453  O   PRO A 400      -8.902  12.917  16.757  1.00 57.09           O
ATOM   2454  CG  PRO A 400     -10.478  16.499  16.878  1.00 57.09           C
ATOM   2455  CD  PRO A 400     -11.436  15.339  17.130  1.00 57.09           C
ATOM   2456  N   GLU A 401      -8.218  12.996  14.641  1.00 50.69           N
ATOM   2457  CA  GLU A 401      -7.268  11.876  14.794  1.00 50.69           C
ATOM   2458  C   GLU A 401      -5.861  12.334  15.230  1.00 50.69           C
ATOM   2459  CB  GLU A 401      -7.232  11.048  13.501  1.00 50.69           C
ATOM   2460  O   GLU A 401      -5.042  11.532  15.674  1.00 50.69           O
ATOM   2461  CG  GLU A 401      -8.600  10.402  13.210  1.00 50.69           C
ATOM   2462  CD  GLU A 401      -8.581   9.421  12.028  1.00 50.69           C
ATOM   2463  OE1 GLU A 401      -9.614   8.735  11.853  1.00 50.69           O
ATOM   2464  OE2 GLU A 401      -7.539   9.338  11.341  1.00 50.69           O
ATOM   2465  N   ASN A 402      -5.589  13.643  15.164  1.00 51.94           N
ATOM   2466  CA  ASN A 402      -4.271  14.226  15.414  1.00 51.94           C
ATOM   2467  C   ASN A 402      -4.163  14.783  16.838  1.00 51.94           C
ATOM   2468  CB  ASN A 402      -3.987  15.296  14.346  1.00 51.94           C
ATOM   2469  O   ASN A 402      -4.404  15.968  17.071  1.00 51.94           O
ATOM   2470  CG  ASN A 402      -3.875  14.717  12.949  1.00 51.94           C
ATOM   2471  ND2 ASN A 402      -4.208  15.478  11.934  1.00 51.94           N
ATOM   2472  OD1 ASN A 402      -3.471  13.592  12.739  1.00 51.94           O
ATOM   2473  N   TYR A 403      -3.761  13.938  17.785  1.00 53.28           N
ATOM   2474  CA  TYR A 403      -3.424  14.360  19.143  1.00 53.28           C
ATOM   2475  C   TYR A 403      -1.899  14.407  19.306  1.00 53.28           C
ATOM   2476  CB  TYR A 403      -4.132  13.438  20.141  1.00 53.28           C
ATOM   2477  O   TYR A 403      -1.230  13.405  19.068  1.00 53.28           O
ATOM   2478  CG  TYR A 403      -5.645  13.579  20.093  1.00 53.28           C
ATOM   2479  CD1 TYR A 403      -6.250  14.708  20.666  1.00 53.28           C
ATOM   2480  CD2 TYR A 403      -6.446  12.638  19.429  1.00 53.28           C
ATOM   2481  CE1 TYR A 403      -7.649  14.871  20.658  1.00 53.28           C
ATOM   2482  CE2 TYR A 403      -7.847  12.805  19.418  1.00 53.28           C
ATOM   2483  OH  TYR A 403      -9.813  14.010  20.061  1.00 53.28           O
ATOM   2484  CZ  TYR A 403      -8.458  13.897  20.045  1.00 53.28           C
ATOM   2485  N   GLU A 404      -1.343  15.563  19.706  1.00 41.41           N
ATOM   2486  CA  GLU A 404       0.109  15.864  19.657  1.00 41.41           C
ATOM   2487  C   GLU A 404       1.017  14.870  20.417  1.00 41.41           C
ATOM   2488  CB  GLU A 404       0.392  17.317  20.127  1.00 41.41           C
ATOM   2489  O   GLU A 404       2.231  14.881  20.215  1.00 41.41           O
ATOM   2490  CG  GLU A 404       0.124  18.387  19.047  1.00 41.41           C
ATOM   2491  CD  GLU A 404       0.665  19.795  19.397  1.00 41.41           C
ATOM   2492  OE1 GLU A 404       0.968  20.560  18.448  1.00 41.41           O
ATOM   2493  OE2 GLU A 404       0.799  20.124  20.598  1.00 41.41           O
ATOM   2494  N   GLU A 405       0.471  13.980  21.251  1.00 39.94           N
ATOM   2495  CA  GLU A 405       1.257  13.060  22.084  1.00 39.94           C
ATOM   2496  C   GLU A 405       0.651  11.644  22.213  1.00 39.94           C
ATOM   2497  CB  GLU A 405       1.509  13.715  23.462  1.00 39.94           C
ATOM   2498  O   GLU A 405       1.131  10.851  23.025  1.00 39.94           O
ATOM   2499  CG  GLU A 405       2.251  15.068  23.365  1.00 39.94           C
ATOM   2500  CD  GLU A 405       2.683  15.669  24.713  1.00 39.94           C
ATOM   2501  OE1 GLU A 405       3.532  16.595  24.694  1.00 39.94           O
ATOM   2502  OE2 GLU A 405       2.226  15.194  25.780  1.00 39.94           O
ATOM   2503  N   PHE A 406      -0.384  11.291  21.433  1.00 49.94           N
ATOM   2504  CA  PHE A 406      -1.100  10.021  21.614  1.00 49.94           C
ATOM   2505  C   PHE A 406      -1.609   9.404  20.302  1.00 49.94           C
ATOM   2506  CB  PHE A 406      -2.256  10.240  22.601  1.00 49.94           C
ATOM   2507  O   PHE A 406      -2.394  10.019  19.586  1.00 49.94           O
ATOM   2508  CG  PHE A 406      -2.867   8.946  23.091  1.00 49.94           C
ATOM   2509  CD1 PHE A 406      -4.058   8.457  22.523  1.00 49.94           C
ATOM   2510  CD2 PHE A 406      -2.215   8.217  24.101  1.00 49.94           C
ATOM   2511  CE1 PHE A 406      -4.583   7.227  22.954  1.00 49.94           C
ATOM   2512  CE2 PHE A 406      -2.735   6.985  24.526  1.00 49.94           C
ATOM   2513  CZ  PHE A 406      -3.905   6.486  23.938  1.00 49.94           C
ATOM   2514  N   ASN A 407      -1.226   8.150  20.033  1.00 53.81           N
ATOM   2515  CA  ASN A 407      -1.821   7.359  18.954  1.00 53.81           C
ATOM   2516  C   ASN A 407      -3.123   6.723  19.448  1.00 53.81           C
ATOM   2517  CB  ASN A 407      -0.837   6.282  18.454  1.00 53.81           C
ATOM   2518  O   ASN A 407      -3.099   5.841  20.310  1.00 53.81           O
ATOM   2519  CG  ASN A 407       0.219   6.808  17.500  1.00 53.81           C
ATOM   2520  ND2 ASN A 407       1.180   5.989  17.144  1.00 53.81           N
ATOM   2521  OD1 ASN A 407       0.210   7.931  17.042  1.00 53.81           O
ATOM   2522  N   ILE A 408      -4.250   7.146  18.881  1.00 62.19           N
ATOM   2523  CA  ILE A 408      -5.556   6.558  19.177  1.00 62.19           C
ATOM   2524  C   ILE A 408      -5.624   5.137  18.617  1.00 62.19           C
ATOM   2525  CB  ILE A 408      -6.680   7.473  18.654  1.00 62.19           C
ATOM   2526  O   ILE A 408      -5.447   4.914  17.422  1.00 62.19           O
ATOM   2527  CG1 ILE A 408      -6.704   8.713  19.561  1.00 62.19           C
ATOM   2528  CG2 ILE A 408      -8.045   6.766  18.667  1.00 62.19           C
ATOM   2529  CD1 ILE A 408      -7.813   9.694  19.227  1.00 62.19           C
ATOM   2530  N   ASN A 409      -5.900   4.170  19.492  1.00 65.12           N
ATOM   2531  CA  ASN A 409      -6.292   2.819  19.094  1.00 65.12           C
ATOM   2532  C   ASN A 409      -7.824   2.717  18.960  1.00 65.12           C
ATOM   2533  CB  ASN A 409      -5.668   1.797  20.069  1.00 65.12           C
ATOM   2534  O   ASN A 409      -8.557   3.628  19.347  1.00 65.12           O
ATOM   2535  CG  ASN A 409      -6.235   1.834  21.478  1.00 65.12           C
ATOM   2536  ND2 ASN A 409      -5.586   1.189  22.417  1.00 65.12           N
ATOM   2537  OD1 ASN A 409      -7.248   2.442  21.771  1.00 65.12           O
ATOM   2538  N   GLU A 410      -8.316   1.592  18.440  1.00 64.69           N
ATOM   2539  CA  GLU A 410      -9.751   1.346  18.226  1.00 64.69           C
ATOM   2540  C   GLU A 410     -10.610   1.579  19.486  1.00 64.69           C
ATOM   2541  CB  GLU A 410      -9.940  -0.084  17.681  1.00 64.69           C
ATOM   2542  O   GLU A 410     -11.709   2.124  19.397  1.00 64.69           O
ATOM   2543  CG  GLU A 410      -9.561  -1.170  18.708  1.00 64.69           C
ATOM   2544  CD  GLU A 410      -9.579  -2.606  18.180  1.00 64.69           C
ATOM   2545  OE1 GLU A 410      -9.582  -3.529  19.029  1.00 64.69           O
ATOM   2546  OE2 GLU A 410      -9.545  -2.793  16.949  1.00 64.69           O
ATOM   2547  N   GLN A 411     -10.105   1.231  20.677  1.00 67.19           N
ATOM   2548  CA  GLN A 411     -10.851   1.378  21.928  1.00 67.19           C
ATOM   2549  C   GLN A 411     -10.977   2.847  22.332  1.00 67.19           C
ATOM   2550  CB  GLN A 411     -10.185   0.589  23.068  1.00 67.19           C
ATOM   2551  O   GLN A 411     -12.039   3.287  22.774  1.00 67.19           O
ATOM   2552  CG  GLN A 411     -10.103  -0.930  22.833  1.00 67.19           C
ATOM   2553  CD  GLN A 411      -8.925  -1.384  21.974  1.00 67.19           C
ATOM   2554  NE2 GLN A 411      -8.913  -2.631  21.570  1.00 67.19           N
ATOM   2555  OE1 GLN A 411      -8.011  -0.640  21.653  1.00 67.19           O
ATOM   2556  N   TRP A 412      -9.908   3.624  22.170  1.00 66.44           N
ATOM   2557  CA  TRP A 412      -9.947   5.062  22.410  1.00 66.44           C
ATOM   2558  C   TRP A 412     -10.839   5.776  21.403  1.00 66.44           C
ATOM   2559  CB  TRP A 412      -8.523   5.619  22.419  1.00 66.44           C
ATOM   2560  O   TRP A 412     -11.598   6.663  21.796  1.00 66.44           O
ATOM   2561  CG  TRP A 412      -7.808   5.334  23.697  1.00 66.44           C
ATOM   2562  CD1 TRP A 412      -6.704   4.573  23.858  1.00 66.44           C
ATOM   2563  CD2 TRP A 412      -8.160   5.807  25.027  1.00 66.44           C
ATOM   2564  CE2 TRP A 412      -7.189   5.318  25.947  1.00 66.44           C
ATOM   2565  CE3 TRP A 412      -9.198   6.612  25.541  1.00 66.44           C
ATOM   2566  NE1 TRP A 412      -6.365   4.521  25.194  1.00 66.44           N
ATOM   2567  CH2 TRP A 412      -8.226   6.493  27.770  1.00 66.44           C
ATOM   2568  CZ2 TRP A 412      -7.204   5.658  27.301  1.00 66.44           C
ATOM   2569  CZ3 TRP A 412      -9.234   6.947  26.905  1.00 66.44           C
ATOM   2570  N   LEU A 413     -10.821   5.344  20.141  1.00 71.25           N
ATOM   2571  CA  LEU A 413     -11.697   5.882  19.108  1.00 71.25           C
ATOM   2572  C   LEU A 413     -13.173   5.625  19.445  1.00 71.25           C
ATOM   2573  CB  LEU A 413     -11.294   5.270  17.758  1.00 71.25           C
ATOM   2574  O   LEU A 413     -13.991   6.541  19.344  1.00 71.25           O
ATOM   2575  CG  LEU A 413     -11.887   5.997  16.541  1.00 71.25           C
ATOM   2576  CD1 LEU A 413     -11.391   7.440  16.411  1.00 71.25           C
ATOM   2577  CD2 LEU A 413     -11.474   5.238  15.285  1.00 71.25           C
ATOM   2578  N   GLU A 414     -13.505   4.424  19.935  1.00 70.75           N
ATOM   2579  CA  GLU A 414     -14.842   4.088  20.443  1.00 70.75           C
ATOM   2580  C   GLU A 414     -15.268   5.051  21.562  1.00 70.75           C
ATOM   2581  CB  GLU A 414     -14.872   2.633  20.966  1.00 70.75           C
ATOM   2582  O   GLU A 414     -16.325   5.685  21.485  1.00 70.75           O
ATOM   2583  CG  GLU A 414     -16.313   2.151  21.178  1.00 70.75           C
ATOM   2584  CD  GLU A 414     -16.498   1.015  22.197  1.00 70.75           C
ATOM   2585  OE1 GLU A 414     -17.532   1.037  22.907  1.00 70.75           O
ATOM   2586  OE2 GLU A 414     -15.663   0.092  22.339  1.00 70.75           O
ATOM   2587  N   VAL A 415     -14.425   5.195  22.592  1.00 68.44           N
ATOM   2588  CA  VAL A 415     -14.710   6.033  23.764  1.00 68.44           C
ATOM   2589  C   VAL A 415     -14.950   7.476  23.345  1.00 68.44           C
ATOM   2590  CB  VAL A 415     -13.582   5.936  24.813  1.00 68.44           C
ATOM   2591  O   VAL A 415     -15.983   8.046  23.697  1.00 68.44           O
ATOM   2592  CG1 VAL A 415     -13.766   6.935  25.967  1.00 68.44           C
ATOM   2593  CG2 VAL A 415     -13.511   4.542  25.452  1.00 68.44           C
ATOM   2594  N   ILE A 416     -14.040   8.070  22.572  1.00 69.44           N
ATOM   2595  CA  ILE A 416     -14.144   9.481  22.191  1.00 69.44           C
ATOM   2596  C   ILE A 416     -15.357   9.712  21.281  1.00 69.44           C
ATOM   2597  CB  ILE A 416     -12.827  10.001  21.578  1.00 69.44           C
ATOM   2598  O   ILE A 416     -16.059  10.707  21.452  1.00 69.44           O
ATOM   2599  CG1 ILE A 416     -11.610   9.803  22.516  1.00 69.44           C
ATOM   2600  CG2 ILE A 416     -12.976  11.513  21.329  1.00 69.44           C
ATOM   2601  CD1 ILE A 416     -10.274   9.868  21.767  1.00 69.44           C
ATOM   2602  N   THR A 417     -15.688   8.767  20.398  1.00 73.62           N
ATOM   2603  CA  THR A 417     -16.883   8.856  19.543  1.00 73.62           C
ATOM   2604  C   THR A 417     -18.174   8.846  20.366  1.00 73.62           C
ATOM   2605  CB  THR A 417     -16.898   7.720  18.511  1.00 73.62           C
ATOM   2606  O   THR A 417     -19.066   9.671  20.150  1.00 73.62           O
ATOM   2607  CG2 THR A 417     -18.076   7.828  17.546  1.00 73.62           C
ATOM   2608  OG1 THR A 417     -15.735   7.786  17.727  1.00 73.62           O
ATOM   2609  N   VAL A 418     -18.286   7.968  21.370  1.00 70.38           N
ATOM   2610  CA  VAL A 418     -19.448   7.946  22.279  1.00 70.38           C
ATOM   2611  C   VAL A 418     -19.546   9.247  23.079  1.00 70.38           C
ATOM   2612  CB  VAL A 418     -19.401   6.713  23.203  1.00 70.38           C
ATOM   2613  O   VAL A 418     -20.636   9.822  23.191  1.00 70.38           O
ATOM   2614  CG1 VAL A 418     -20.500   6.746  24.277  1.00 70.38           C
ATOM   2615  CG2 VAL A 418     -19.600   5.426  22.392  1.00 70.38           C
ATOM   2616  N   LEU A 419     -18.414   9.756  23.581  1.00 67.00           N
ATOM   2617  CA  LEU A 419     -18.355  11.052  24.263  1.00 67.00           C
ATOM   2618  C   LEU A 419     -18.861  12.178  23.364  1.00 67.00           C
ATOM   2619  CB  LEU A 419     -16.912  11.372  24.688  1.00 67.00           C
ATOM   2620  O   LEU A 419     -19.631  13.024  23.826  1.00 67.00           O
ATOM   2621  CG  LEU A 419     -16.333  10.487  25.793  1.00 67.00           C
ATOM   2622  CD1 LEU A 419     -14.883  10.871  26.038  1.00 67.00           C
ATOM   2623  CD2 LEU A 419     -17.081  10.676  27.093  1.00 67.00           C
ATOM   2624  N   ALA A 420     -18.453  12.169  22.096  1.00 67.25           N
ATOM   2625  CA  ALA A 420     -18.825  13.169  21.113  1.00 67.25           C
ATOM   2626  C   ALA A 420     -20.328  13.228  20.888  1.00 67.25           C
ATOM   2627  CB  ALA A 420     -18.090  12.865  19.794  1.00 67.25           C
ATOM   2628  O   ALA A 420     -20.952  14.289  20.990  1.00 67.25           O
ATOM   2629  N   MET A 421     -20.931  12.066  20.650  1.00 69.62           N
ATOM   2630  CA  MET A 421     -22.364  11.954  20.419  1.00 69.62           C
ATOM   2631  C   MET A 421     -23.193  12.447  21.597  1.00 69.62           C
ATOM   2632  CB  MET A 421     -22.725  10.499  20.171  1.00 69.62           C
ATOM   2633  O   MET A 421     -24.213  13.105  21.396  1.00 69.62           O
ATOM   2634  CG  MET A 421     -22.281  10.019  18.798  1.00 69.62           C
ATOM   2635  SD  MET A 421     -23.081   8.449  18.436  1.00 69.62           S
ATOM   2636  CE  MET A 421     -22.155   7.359  19.556  1.00 69.62           C
ATOM   2637  N   GLN A 422     -22.785  12.157  22.831  1.00 64.38           N
ATOM   2638  CA  GLN A 422     -23.537  12.626  23.988  1.00 64.38           C
ATOM   2639  C   GLN A 422     -23.336  14.119  24.246  1.00 64.38           C
ATOM   2640  CB  GLN A 422     -23.146  11.831  25.217  1.00 64.38           C
ATOM   2641  O   GLN A 422     -24.293  14.766  24.678  1.00 64.38           O
ATOM   2642  CG  GLN A 422     -23.945  12.300  26.452  1.00 64.38           C
ATOM   2643  CD  GLN A 422     -23.879  11.413  27.689  1.00 64.38           C
ATOM   2644  NE2 GLN A 422     -24.056  11.997  28.848  1.00 64.38           N
ATOM   2645  OE1 GLN A 422     -23.757  10.205  27.659  1.00 64.38           O
ATOM   2646  N   GLN A 423     -22.146  14.683  24.005  1.00 60.41           N
ATOM   2647  CA  GLN A 423     -21.969  16.139  24.067  1.00 60.41           C
ATOM   2648  C   GLN A 423     -22.925  16.818  23.086  1.00 60.41           C
ATOM   2649  CB  GLN A 423     -20.526  16.562  23.757  1.00 60.41           C
ATOM   2650  O   GLN A 423     -23.686  17.698  23.486  1.00 60.41           O
ATOM   2651  CG  GLN A 423     -19.559  16.265  24.905  1.00 60.41           C
ATOM   2652  CD  GLN A 423     -18.224  16.979  24.727  1.00 60.41           C
ATOM   2653  NE2 GLN A 423     -17.104  16.312  24.850  1.00 60.41           N
ATOM   2654  OE1 GLN A 423     -18.156  18.168  24.493  1.00 60.41           O
ATOM   2655  N   LEU A 424     -22.991  16.320  21.848  1.00 63.72           N
ATOM   2656  CA  LEU A 424     -23.953  16.790  20.852  1.00 63.72           C
ATOM   2657  C   LEU A 424     -25.406  16.585  21.292  1.00 63.72           C
ATOM   2658  CB  LEU A 424     -23.700  16.073  19.520  1.00 63.72           C
ATOM   2659  O   LEU A 424     -26.223  17.492  21.146  1.00 63.72           O
ATOM   2660  CG  LEU A 424     -22.421  16.509  18.789  1.00 63.72           C
ATOM   2661  CD1 LEU A 424     -22.322  15.697  17.506  1.00 63.72           C
ATOM   2662  CD2 LEU A 424     -22.459  17.985  18.399  1.00 63.72           C
ATOM   2663  N   ALA A 425     -25.753  15.430  21.865  1.00 64.00           N
ATOM   2664  CA  ALA A 425     -27.110  15.161  22.337  1.00 64.00           C
ATOM   2665  C   ALA A 425     -27.506  16.068  23.514  1.00 64.00           C
ATOM   2666  CB  ALA A 425     -27.229  13.678  22.707  1.00 64.00           C
ATOM   2667  O   ALA A 425     -28.624  16.582  23.550  1.00 64.00           O
ATOM   2668  N   SER A 426     -26.594  16.296  24.459  1.00 60.19           N
ATOM   2669  CA  SER A 426     -26.789  17.181  25.613  1.00 60.19           C
ATOM   2670  C   SER A 426     -26.913  18.632  25.164  1.00 60.19           C
ATOM   2671  CB  SER A 426     -25.628  17.056  26.605  1.00 60.19           C
ATOM   2672  O   SER A 426     -27.810  19.337  25.626  1.00 60.19           O
ATOM   2673  OG  SER A 426     -25.478  15.713  27.018  1.00 60.19           O
ATOM   2674  N   TYR A 427     -26.079  19.052  24.208  1.00 56.94           N
ATOM   2675  CA  TYR A 427     -26.179  20.355  23.565  1.00 56.94           C
ATOM   2676  C   TYR A 427     -27.535  20.518  22.875  1.00 56.94           C
ATOM   2677  CB  TYR A 427     -25.024  20.550  22.575  1.00 56.94           C
ATOM   2678  O   TYR A 427     -28.255  21.459  23.182  1.00 56.94           O
ATOM   2679  CG  TYR A 427     -25.052  21.926  21.947  1.00 56.94           C
ATOM   2680  CD1 TYR A 427     -25.886  22.190  20.840  1.00 56.94           C
ATOM   2681  CD2 TYR A 427     -24.300  22.967  22.519  1.00 56.94           C
ATOM   2682  CE1 TYR A 427     -26.011  23.503  20.351  1.00 56.94           C
ATOM   2683  CE2 TYR A 427     -24.380  24.263  21.985  1.00 56.94           C
ATOM   2684  OH  TYR A 427     -25.331  25.806  20.452  1.00 56.94           O
ATOM   2685  CZ  TYR A 427     -25.243  24.538  20.917  1.00 56.94           C
ATOM   2686  N   ALA A 428     -27.946  19.572  22.026  1.00 58.03           N
ATOM   2687  CA  ALA A 428     -29.222  19.628  21.310  1.00 58.03           C
ATOM   2688  C   ALA A 428     -30.446  19.620  22.249  1.00 58.03           C
ATOM   2689  CB  ALA A 428     -29.265  18.441  20.339  1.00 58.03           C
ATOM   2690  O   ALA A 428     -31.484  20.209  21.941  1.00 58.03           O
ATOM   2691  N   GLN A 429     -30.348  18.958  23.408  1.00 62.06           N
ATOM   2692  CA  GLN A 429     -31.393  18.975  24.437  1.00 62.06           C
ATOM   2693  C   GLN A 429     -31.428  20.295  25.220  1.00 62.06           C
ATOM   2694  CB  GLN A 429     -31.195  17.800  25.405  1.00 62.06           C
ATOM   2695  O   GLN A 429     -32.513  20.772  25.563  1.00 62.06           O
ATOM   2696  CG  GLN A 429     -31.603  16.452  24.793  1.00 62.06           C
ATOM   2697  CD  GLN A 429     -31.341  15.287  25.742  1.00 62.06           C
ATOM   2698  NE2 GLN A 429     -31.171  14.088  25.233  1.00 62.06           N
ATOM   2699  OE1 GLN A 429     -31.333  15.415  26.955  1.00 62.06           O
ATOM   2700  N   ALA A 430     -30.266  20.883  25.513  1.00 58.12           N
ATOM   2701  CA  ALA A 430     -30.144  22.145  26.242  1.00 58.12           C
ATOM   2702  C   ALA A 430     -30.436  23.370  25.358  1.00 58.12           C
ATOM   2703  CB  ALA A 430     -28.733  22.212  26.837  1.00 58.12           C
ATOM   2704  O   ALA A 430     -30.995  24.366  25.826  1.00 58.12           O
ATOM   2705  N   HIS A 431     -30.108  23.274  24.074  1.00 57.75           N
ATOM   2706  CA  HIS A 431     -30.164  24.336  23.087  1.00 57.75           C
ATOM   2707  C   HIS A 431     -30.933  23.828  21.866  1.00 57.75           C
ATOM   2708  CB  HIS A 431     -28.730  24.781  22.752  1.00 57.75           C
ATOM   2709  O   HIS A 431     -30.460  23.011  21.087  1.00 57.75           O
ATOM   2710  CG  HIS A 431     -27.957  25.244  23.965  1.00 57.75           C
ATOM   2711  CD2 HIS A 431     -28.219  26.345  24.732  1.00 57.75           C
ATOM   2712  ND1 HIS A 431     -26.854  24.633  24.511  1.00 57.75           N
ATOM   2713  CE1 HIS A 431     -26.450  25.365  25.562  1.00 57.75           C
ATOM   2714  NE2 HIS A 431     -27.280  26.407  25.765  1.00 57.75           N
ATOM   2715  N   SER A 432     -32.158  24.324  21.681  1.00 48.72           N
ATOM   2716  CA  SER A 432     -33.028  23.958  20.555  1.00 48.72           C
ATOM   2717  C   SER A 432     -32.615  24.640  19.234  1.00 48.72           C
ATOM   2718  CB  SER A 432     -34.485  24.256  20.936  1.00 48.72           C
ATOM   2719  O   SER A 432     -33.484  25.139  18.513  1.00 48.72           O
ATOM   2720  OG  SER A 432     -34.692  25.656  21.042  1.00 48.72           O
ATOM   2721  N   GLY A 433     -31.314  24.774  18.971  1.00 52.31           N
ATOM   2722  CA  GLY A 433     -30.731  25.577  17.891  1.00 52.31           C
ATOM   2723  C   GLY A 433     -29.517  24.912  17.239  1.00 52.31           C
ATOM   2724  O   GLY A 433     -29.152  23.798  17.604  1.00 52.31           O
ATOM   2725  N   ASP A 434     -28.935  25.598  16.251  1.00 47.12           N
ATOM   2726  CA  ASP A 434     -27.725  25.154  15.550  1.00 47.12           C
ATOM   2727  C   ASP A 434     -26.567  24.950  16.540  1.00 47.12           C
ATOM   2728  CB  ASP A 434     -27.338  26.169  14.456  1.00 47.12           C
ATOM   2729  O   ASP A 434     -26.431  25.716  17.493  1.00 47.12           O
ATOM   2730  CG  ASP A 434     -28.401  26.324  13.357  1.00 47.12           C
ATOM   2731  OD1 ASP A 434     -29.014  25.303  12.974  1.00 47.12           O
ATOM   2732  OD2 ASP A 434     -28.641  27.478  12.927  1.00 47.12           O
ATOM   2733  N   ILE A 435     -25.757  23.910  16.317  1.00 50.47           N
ATOM   2734  CA  ILE A 435     -24.603  23.566  17.157  1.00 50.47           C
ATOM   2735  C   ILE A 435     -23.581  24.708  17.099  1.00 50.47           C
ATOM   2736  CB  ILE A 435     -24.009  22.202  16.726  1.00 50.47           C
ATOM   2737  O   ILE A 435     -22.975  24.936  16.053  1.00 50.47           O
ATOM   2738  CG1 ILE A 435     -25.031  21.053  16.930  1.00 50.47           C
ATOM   2739  CG2 ILE A 435     -22.727  21.877  17.519  1.00 50.47           C
ATOM   2740  CD1 ILE A 435     -24.754  19.840  16.032  1.00 50.47           C
ATOM   2741  N   ASP A 436     -23.404  25.427  18.210  1.00 47.75           N
ATOM   2742  CA  ASP A 436     -22.319  26.397  18.370  1.00 47.75           C
ATOM   2743  C   ASP A 436     -21.041  25.649  18.771  1.00 47.75           C
ATOM   2744  CB  ASP A 436     -22.699  27.533  19.342  1.00 47.75           C
ATOM   2745  O   ASP A 436     -21.008  24.908  19.755  1.00 47.75           O
ATOM   2746  CG  ASP A 436     -21.952  28.850  19.061  1.00 47.75           C
ATOM   2747  OD1 ASP A 436     -21.001  28.837  18.244  1.00 47.75           O
ATOM   2748  OD2 ASP A 436     -22.399  29.893  19.600  1.00 47.75           O
ATOM   2749  N   LEU A 437     -20.005  25.800  17.951  1.00 50.22           N
ATOM   2750  CA  LEU A 437     -18.806  24.956  17.947  1.00 50.22           C
ATOM   2751  C   LEU A 437     -17.915  25.174  19.178  1.00 50.22           C
ATOM   2752  CB  LEU A 437     -18.046  25.227  16.635  1.00 50.22           C
ATOM   2753  O   LEU A 437     -17.128  24.299  19.521  1.00 50.22           O
ATOM   2754  CG  LEU A 437     -18.809  24.757  15.380  1.00 50.22           C
ATOM   2755  CD1 LEU A 437     -18.178  25.349  14.116  1.00 50.22           C
ATOM   2756  CD2 LEU A 437     -18.901  23.229  15.316  1.00 50.22           C
ATOM   2757  N   SER A 438     -18.092  26.294  19.884  1.00 48.38           N
ATOM   2758  CA  SER A 438     -17.302  26.661  21.066  1.00 48.38           C
ATOM   2759  C   SER A 438     -17.669  25.911  22.354  1.00 48.38           C
ATOM   2760  CB  SER A 438     -17.376  28.174  21.288  1.00 48.38           C
ATOM   2761  O   SER A 438     -17.254  26.294  23.447  1.00 48.38           O
ATOM   2762  OG  SER A 438     -18.711  28.581  21.563  1.00 48.38           O
ATOM   2763  N   GLU A 439     -18.536  24.901  22.268  1.00 50.50           N
ATOM   2764  CA  GLU A 439     -19.012  24.136  23.428  1.00 50.50           C
ATOM   2765  C   GLU A 439     -18.553  22.672  23.427  1.00 50.50           C
ATOM   2766  CB  GLU A 439     -20.538  24.281  23.588  1.00 50.50           C
ATOM   2767  O   GLU A 439     -18.887  21.936  24.357  1.00 50.50           O
ATOM   2768  CG  GLU A 439     -20.951  25.738  23.879  1.00 50.50           C
ATOM   2769  CD  GLU A 439     -22.398  25.907  24.386  1.00 50.50           C
ATOM   2770  OE1 GLU A 439     -22.835  27.074  24.522  1.00 50.50           O
ATOM   2771  OE2 GLU A 439     -23.082  24.902  24.698  1.00 50.50           O
ATOM   2772  N   TYR A 440     -17.765  22.251  22.431  1.00 52.81           N
ATOM   2773  CA  TYR A 440     -17.204  20.905  22.390  1.00 52.81           C
ATOM   2774  C   TYR A 440     -15.866  20.857  23.134  1.00 52.81           C
ATOM   2775  CB  TYR A 440     -17.105  20.417  20.945  1.00 52.81           C
ATOM   2776  O   TYR A 440     -14.853  21.389  22.672  1.00 52.81           O
ATOM   2777  CG  TYR A 440     -16.945  18.918  20.900  1.00 52.81           C
ATOM   2778  CD1 TYR A 440     -15.676  18.363  21.119  1.00 52.81           C
ATOM   2779  CD2 TYR A 440     -18.068  18.085  20.731  1.00 52.81           C
ATOM   2780  CE1 TYR A 440     -15.516  16.973  21.156  1.00 52.81           C
ATOM   2781  CE2 TYR A 440     -17.908  16.687  20.740  1.00 52.81           C
ATOM   2782  OH  TYR A 440     -16.384  14.816  20.979  1.00 52.81           O
ATOM   2783  CZ  TYR A 440     -16.619  16.142  20.946  1.00 52.81           C
ATOM   2784  N   VAL A 441     -15.867  20.240  24.316  1.00 61.19           N
ATOM   2785  CA  VAL A 441     -14.741  20.314  25.250  1.00 61.19           C
ATOM   2786  C   VAL A 441     -14.472  18.965  25.921  1.00 61.19           C
ATOM   2787  CB  VAL A 441     -14.966  21.443  26.273  1.00 61.19           C
ATOM   2788  O   VAL A 441     -15.404  18.257  26.302  1.00 61.19           O
ATOM   2789  CG1 VAL A 441     -15.115  22.839  25.664  1.00 61.19           C
ATOM   2790  CG2 VAL A 441     -16.126  21.210  27.255  1.00 61.19           C
ATOM   2791  N   MET A 442     -13.207  18.573  26.089  1.00 63.62           N
ATOM   2792  CA  MET A 442     -12.846  17.339  26.806  1.00 63.62           C
ATOM   2793  C   MET A 442     -11.508  17.453  27.537  1.00 63.62           C
ATOM   2794  CB  MET A 442     -12.864  16.122  25.861  1.00 63.62           C
ATOM   2795  O   MET A 442     -10.618  18.186  27.113  1.00 63.62           O
ATOM   2796  CG  MET A 442     -11.858  16.178  24.702  1.00 63.62           C
ATOM   2797  SD  MET A 442     -11.963  14.726  23.616  1.00 63.62           S
ATOM   2798  CE  MET A 442     -10.979  13.516  24.545  1.00 63.62           C
ATOM   2799  N   THR A 443     -11.340  16.718  28.641  1.00 59.72           N
ATOM   2800  CA  THR A 443     -10.038  16.594  29.310  1.00 59.72           C
ATOM   2801  C   THR A 443      -9.105  15.677  28.519  1.00 59.72           C
ATOM   2802  CB  THR A 443     -10.163  16.115  30.768  1.00 59.72           C
ATOM   2803  O   THR A 443      -9.077  14.471  28.748  1.00 59.72           O
ATOM   2804  CG2 THR A 443     -10.743  17.178  31.694  1.00 59.72           C
ATOM   2805  OG1 THR A 443     -10.988  14.977  30.899  1.00 59.72           O
ATOM   2806  N   MET A 444      -8.325  16.232  27.589  1.00 62.06           N
ATOM   2807  CA  MET A 444      -7.436  15.461  26.703  1.00 62.06           C
ATOM   2808  C   MET A 444      -6.357  14.685  27.476  1.00 62.06           C
ATOM   2809  CB  MET A 444      -6.826  16.434  25.687  1.00 62.06           C
ATOM   2810  O   MET A 444      -6.076  13.527  27.179  1.00 62.06           O
ATOM   2811  CG  MET A 444      -6.494  15.755  24.361  1.00 62.06           C
ATOM   2812  SD  MET A 444      -6.310  16.983  23.050  1.00 62.06           S
ATOM   2813  CE  MET A 444      -4.540  17.351  23.179  1.00 62.06           C
ATOM   2814  N   ASN A 445      -5.875  15.261  28.582  1.00 66.44           N
ATOM   2815  CA  ASN A 445      -4.956  14.607  29.521  1.00 66.44           C
ATOM   2816  C   ASN A 445      -5.548  13.347  30.181  1.00 66.44           C
ATOM   2817  CB  ASN A 445      -4.535  15.628  30.595  1.00 66.44           C
ATOM   2818  O   ASN A 445      -4.819  12.579  30.803  1.00 66.44           O
ATOM   2819  CG  ASN A 445      -3.750  16.799  30.035  1.00 66.44           C
ATOM   2820  ND2 ASN A 445      -3.538  17.833  30.814  1.00 66.44           N
ATOM   2821  OD1 ASN A 445      -3.335  16.831  28.898  1.00 66.44           O
ATOM   2822  N   SER A 446      -6.857  13.105  30.076  1.00 64.25           N
ATOM   2823  CA  SER A 446      -7.438  11.848  30.542  1.00 64.25           C
ATOM   2824  C   SER A 446      -7.003  10.649  29.700  1.00 64.25           C
ATOM   2825  CB  SER A 446      -8.962  11.900  30.556  1.00 64.25           C
ATOM   2826  O   SER A 446      -7.038   9.546  30.222  1.00 64.25           O
ATOM   2827  OG  SER A 446      -9.436  12.790  31.545  1.00 64.25           O
ATOM   2828  N   LEU A 447      -6.579  10.817  28.441  1.00 65.44           N
ATOM   2829  CA  LEU A 447      -6.238   9.690  27.556  1.00 65.44           C
ATOM   2830  C   LEU A 447      -4.987   8.909  28.013  1.00 65.44           C
ATOM   2831  CB  LEU A 447      -6.083  10.204  26.111  1.00 65.44           C
ATOM   2832  O   LEU A 447      -4.866   7.720  27.738  1.00 65.44           O
ATOM   2833  CG  LEU A 447      -7.344  10.849  25.496  1.00 65.44           C
ATOM   2834  CD1 LEU A 447      -7.032  11.386  24.100  1.00 65.44           C
ATOM   2835  CD2 LEU A 447      -8.509   9.872  25.370  1.00 65.44           C
ATOM   2836  N   ASP A 448      -4.098   9.545  28.782  1.00 70.50           N
ATOM   2837  CA  ASP A 448      -2.900   8.925  29.378  1.00 70.50           C
ATOM   2838  C   ASP A 448      -3.003   8.817  30.917  1.00 70.50           C
ATOM   2839  CB  ASP A 448      -1.658   9.678  28.886  1.00 70.50           C
ATOM   2840  O   ASP A 448      -2.014   8.833  31.661  1.00 70.50           O
ATOM   2841  CG  ASP A 448      -0.347   8.904  29.057  1.00 70.50           C
ATOM   2842  OD1 ASP A 448      -0.355   7.704  29.423  1.00 70.50           O
ATOM   2843  OD2 ASP A 448       0.704   9.545  28.850  1.00 70.50           O
ATOM   2844  N   LEU A 449      -4.243   8.767  31.418  1.00 80.62           N
ATOM   2845  CA  LEU A 449      -4.568   8.628  32.832  1.00 80.62           C
ATOM   2846  C   LEU A 449      -5.191   7.260  33.104  1.00 80.62           C
ATOM   2847  CB  LEU A 449      -5.507   9.771  33.255  1.00 80.62           C
ATOM   2848  O   LEU A 449      -6.263   6.937  32.597  1.00 80.62           O
ATOM   2849  CG  LEU A 449      -5.993   9.665  34.708  1.00 80.62           C
ATOM   2850  CD1 LEU A 449      -4.849   9.785  35.709  1.00 80.62           C
ATOM   2851  CD2 LEU A 449      -7.000  10.763  35.030  1.00 80.62           C
ATOM   2852  N   TYR A 450      -4.596   6.512  34.029  1.00 84.69           N
ATOM   2853  CA  TYR A 450      -5.198   5.315  34.605  1.00 84.69           C
ATOM   2854  C   TYR A 450      -5.361   5.489  36.111  1.00 84.69           C
ATOM   2855  CB  TYR A 450      -4.388   4.067  34.242  1.00 84.69           C
ATOM   2856  O   TYR A 450      -4.432   5.843  36.841  1.00 84.69           O
ATOM   2857  CG  TYR A 450      -4.266   3.846  32.749  1.00 84.69           C
ATOM   2858  CD1 TYR A 450      -5.300   3.200  32.045  1.00 84.69           C
ATOM   2859  CD2 TYR A 450      -3.145   4.341  32.054  1.00 84.69           C
ATOM   2860  CE1 TYR A 450      -5.199   3.024  30.651  1.00 84.69           C
ATOM   2861  CE2 TYR A 450      -3.052   4.186  30.659  1.00 84.69           C
ATOM   2862  OH  TYR A 450      -3.995   3.367  28.609  1.00 84.69           O
ATOM   2863  CZ  TYR A 450      -4.076   3.516  29.956  1.00 84.69           C
ATOM   2864  N   CYS A 451      -6.560   5.219  36.597  1.00 86.44           N
ATOM   2865  CA  CYS A 451      -6.896   5.184  38.007  1.00 86.44           C
ATOM   2866  C   CYS A 451      -7.272   3.757  38.401  1.00 86.44           C
ATOM   2867  CB  CYS A 451      -8.026   6.180  38.287  1.00 86.44           C
ATOM   2868  O   CYS A 451      -7.784   2.982  37.600  1.00 86.44           O
ATOM   2869  SG  CYS A 451      -7.475   7.882  37.969  1.00 86.44           S
ATOM   2870  N   ARG A 452      -7.034   3.404  39.660  1.00 88.00           N
ATOM   2871  CA  ARG A 452      -7.580   2.186  40.262  1.00 88.00           C
ATOM   2872  C   ARG A 452      -8.364   2.568  41.494  1.00 88.00           C
ATOM   2873  CB  ARG A 452      -6.462   1.199  40.590  1.00 88.00           C
ATOM   2874  O   ARG A 452      -7.840   3.305  42.334  1.00 88.00           O
ATOM   2875  CG  ARG A 452      -6.998  -0.079  41.246  1.00 88.00           C
ATOM   2876  CD  ARG A 452      -5.841  -0.844  41.871  1.00 88.00           C
ATOM   2877  NE  ARG A 452      -6.360  -1.917  42.721  1.00 88.00           N
ATOM   2878  NH1 ARG A 452      -4.383  -2.941  43.171  1.00 88.00           N
ATOM   2879  NH2 ARG A 452      -6.303  -3.903  43.792  1.00 88.00           N
ATOM   2880  CZ  ARG A 452      -5.685  -2.909  43.235  1.00 88.00           C
ATOM   2881  N   GLY A 453      -9.569   2.040  41.643  1.00 86.12           N
ATOM   2882  CA  GLY A 453     -10.399   2.374  42.786  1.00 86.12           C
ATOM   2883  C   GLY A 453     -11.845   1.928  42.657  1.00 86.12           C
ATOM   2884  O   GLY A 453     -12.165   1.060  41.851  1.00 86.12           O
ATOM   2885  N   THR A 454     -12.706   2.539  43.460  1.00 86.44           N
ATOM   2886  CA  THR A 454     -14.138   2.240  43.496  1.00 86.44           C
ATOM   2887  C   THR A 454     -14.930   3.404  42.917  1.00 86.44           C
ATOM   2888  CB  THR A 454     -14.593   1.902  44.920  1.00 86.44           C
ATOM   2889  O   THR A 454     -14.696   4.558  43.280  1.00 86.44           O
ATOM   2890  CG2 THR A 454     -16.084   1.575  45.027  1.00 86.44           C
ATOM   2891  OG1 THR A 454     -13.890   0.766  45.379  1.00 86.44           O
ATOM   2892  N   ILE A 455     -15.883   3.099  42.037  1.00 84.00           N
ATOM   2893  CA  ILE A 455     -16.796   4.080  41.441  1.00 84.00           C
ATOM   2894  C   ILE A 455     -18.206   3.783  41.936  1.00 84.00           C
ATOM   2895  CB  ILE A 455     -16.742   4.056  39.899  1.00 84.00           C
ATOM   2896  O   ILE A 455     -18.679   2.648  41.840  1.00 84.00           O
ATOM   2897  CG1 ILE A 455     -15.307   4.140  39.329  1.00 84.00           C
ATOM   2898  CG2 ILE A 455     -17.594   5.203  39.319  1.00 84.00           C
ATOM   2899  CD1 ILE A 455     -15.256   3.503  37.940  1.00 84.00           C
ATOM   2900  N   GLU A 456     -18.893   4.802  42.438  1.00 84.06           N
ATOM   2901  CA  GLU A 456     -20.284   4.709  42.863  1.00 84.06           C
ATOM   2902  C   GLU A 456     -21.141   5.666  42.032  1.00 84.06           C
ATOM   2903  CB  GLU A 456     -20.375   4.990  44.366  1.00 84.06           C
ATOM   2904  O   GLU A 456     -20.918   6.878  42.021  1.00 84.06           O
ATOM   2905  CG  GLU A 456     -21.782   4.766  44.915  1.00 84.06           C
ATOM   2906  CD  GLU A 456     -21.892   5.027  46.423  1.00 84.06           C
ATOM   2907  OE1 GLU A 456     -22.661   4.312  47.102  1.00 84.06           O
ATOM   2908  OE2 GLU A 456     -21.462   6.077  46.944  1.00 84.06           O
ATOM   2909  N   LEU A 457     -22.138   5.115  41.341  1.00 76.75           N
ATOM   2910  CA  LEU A 457     -23.004   5.859  40.432  1.00 76.75           C
ATOM   2911  C   LEU A 457     -24.447   5.873  40.937  1.00 76.75           C
ATOM   2912  CB  LEU A 457     -22.966   5.237  39.038  1.00 76.75           C
ATOM   2913  O   LEU A 457     -24.991   4.808  41.252  1.00 76.75           O
ATOM   2914  CG  LEU A 457     -21.562   5.143  38.436  1.00 76.75           C
ATOM   2915  CD1 LEU A 457     -21.697   4.461  37.100  1.00 76.75           C
ATOM   2916  CD2 LEU A 457     -20.926   6.503  38.189  1.00 76.75           C
ATOM   2917  N   PRO A 458     -25.112   7.037  40.978  1.00 68.06           N
ATOM   2918  CA  PRO A 458     -26.536   7.103  41.264  1.00 68.06           C
ATOM   2919  C   PRO A 458     -27.333   6.570  40.060  1.00 68.06           C
ATOM   2920  CB  PRO A 458     -26.795   8.587  41.557  1.00 68.06           C
ATOM   2921  O   PRO A 458     -27.312   7.170  38.991  1.00 68.06           O
ATOM   2922  CG  PRO A 458     -25.740   9.331  40.734  1.00 68.06           C
ATOM   2923  CD  PRO A 458     -24.566   8.359  40.701  1.00 68.06           C
ATOM   2924  N   MET A 459     -28.074   5.466  40.212  1.00 58.81           N
ATOM   2925  CA  MET A 459     -29.041   5.037  39.194  1.00 58.81           C
ATOM   2926  C   MET A 459     -30.390   5.720  39.422  1.00 58.81           C
ATOM   2927  CB  MET A 459     -29.205   3.510  39.136  1.00 58.81           C
ATOM   2928  O   MET A 459     -30.940   5.712  40.529  1.00 58.81           O
ATOM   2929  CG  MET A 459     -27.982   2.810  38.539  1.00 58.81           C
ATOM   2930  SD  MET A 459     -28.211   1.018  38.362  1.00 58.81           S
ATOM   2931  CE  MET A 459     -27.115   0.687  36.954  1.00 58.81           C
ATOM   2932  N   THR A 460     -30.959   6.268  38.349  1.00 49.78           N
ATOM   2933  CA  THR A 460     -32.341   6.759  38.338  1.00 49.78           C
ATOM   2934  C   THR A 460     -33.230   5.671  37.737  1.00 49.78           C
ATOM   2935  CB  THR A 460     -32.461   8.089  37.569  1.00 49.78           C
ATOM   2936  O   THR A 460     -33.086   5.343  36.562  1.00 49.78           O
ATOM   2937  CG2 THR A 460     -33.794   8.777  37.870  1.00 49.78           C
ATOM   2938  OG1 THR A 460     -31.475   9.005  37.987  1.00 49.78           O
ATOM   2939  N   GLN A 461     -34.143   5.077  38.520  1.00 44.34           N
ATOM   2940  CA  GLN A 461     -35.121   4.134  37.962  1.00 44.34           C
ATOM   2941  C   GLN A 461     -36.010   4.833  36.924  1.00 44.34           C
ATOM   2942  CB  GLN A 461     -36.003   3.484  39.047  1.00 44.34           C
ATOM   2943  O   GLN A 461     -36.554   5.908  37.177  1.00 44.34           O
ATOM   2944  CG  GLN A 461     -35.374   2.223  39.664  1.00 44.34           C
ATOM   2945  CD  GLN A 461     -36.378   1.365  40.436  1.00 44.34           C
ATOM   2946  NE2 GLN A 461     -36.005   0.165  40.822  1.00 44.34           N
ATOM   2947  OE1 GLN A 461     -37.509   1.735  40.705  1.00 44.34           O
ATOM   2948  N   ALA A 462     -36.208   4.176  35.780  1.00 41.56           N
ATOM   2949  CA  ALA A 462     -37.069   4.641  34.692  1.00 41.56           C
ATOM   2950  C   ALA A 462     -38.578   4.662  35.036  1.00 41.56           C
ATOM   2951  CB  ALA A 462     -36.768   3.779  33.458  1.00 41.56           C
ATOM   2952  O   ALA A 462     -39.370   5.169  34.247  1.00 41.56           O
ATOM   2953  N   ASP A 463     -38.988   4.181  36.215  1.00 42.75           N
ATOM   2954  CA  ASP A 463     -40.387   4.133  36.651  1.00 42.75           C
ATOM   2955  C   ASP A 463     -40.614   4.976  37.914  1.00 42.75           C
ATOM   2956  CB  ASP A 463     -40.844   2.668  36.836  1.00 42.75           C
ATOM   2957  O   ASP A 463     -40.686   4.452  39.016  1.00 42.75           O
ATOM   2958  CG  ASP A 463     -41.475   2.024  35.595  1.00 42.75           C
ATOM   2959  OD1 ASP A 463     -41.953   2.765  34.706  1.00 42.75           O
ATOM   2960  OD2 ASP A 463     -41.588   0.777  35.596  1.00 42.75           O
ATOM   2961  N   GLY A 464     -40.747   6.297  37.740  1.00 40.00           N
ATOM   2962  CA  GLY A 464     -41.674   7.194  38.460  1.00 40.00           C
ATOM   2963  C   GLY A 464     -41.768   7.236  40.002  1.00 40.00           C
ATOM   2964  O   GLY A 464     -42.486   8.099  40.511  1.00 40.00           O
ATOM   2965  N   GLU A 465     -41.090   6.390  40.775  1.00 39.59           N
ATOM   2966  CA  GLU A 465     -41.085   6.420  42.237  1.00 39.59           C
ATOM   2967  C   GLU A 465     -39.841   7.157  42.735  1.00 39.59           C
ATOM   2968  CB  GLU A 465     -41.277   5.026  42.868  1.00 39.59           C
ATOM   2969  O   GLU A 465     -38.767   6.602  42.958  1.00 39.59           O
ATOM   2970  CG  GLU A 465     -42.751   4.573  42.802  1.00 39.59           C
ATOM   2971  CD  GLU A 465     -43.118   3.425  43.766  1.00 39.59           C
ATOM   2972  OE1 GLU A 465     -44.341   3.247  44.003  1.00 39.59           O
ATOM   2973  OE2 GLU A 465     -42.214   2.767  44.326  1.00 39.59           O
ATOM   2974  N   ALA A 466     -40.007   8.465  42.924  1.00 43.59           N
ATOM   2975  CA  ALA A 466     -39.031   9.305  43.596  1.00 43.59           C
ATOM   2976  C   ALA A 466     -38.757   8.772  45.016  1.00 43.59           C
ATOM   2977  CB  ALA A 466     -39.572  10.742  43.612  1.00 43.59           C
ATOM   2978  O   ALA A 466     -39.572   8.966  45.923  1.00 43.59           O
ATOM   2979  N   GLY A 467     -37.602   8.133  45.223  1.00 44.38           N
ATOM   2980  CA  GLY A 467     -37.114   7.846  46.574  1.00 44.38           C
ATOM   2981  C   GLY A 467     -36.126   6.696  46.760  1.00 44.38           C
ATOM   2982  O   GLY A 467     -35.612   6.575  47.870  1.00 44.38           O
ATOM   2983  N   ILE A 468     -35.836   5.872  45.747  1.00 43.91           N
ATOM   2984  CA  ILE A 468     -34.831   4.802  45.865  1.00 43.91           C
ATOM   2985  C   ILE A 468     -33.751   5.010  44.803  1.00 43.91           C
ATOM   2986  CB  ILE A 468     -35.470   3.391  45.815  1.00 43.91           C
ATOM   2987  O   ILE A 468     -33.937   4.675  43.640  1.00 43.91           O
ATOM   2988  CG1 ILE A 468     -36.647   3.271  46.816  1.00 43.91           C
ATOM   2989  CG2 ILE A 468     -34.388   2.336  46.126  1.00 43.91           C
ATOM   2990  CD1 ILE A 468     -37.354   1.910  46.813  1.00 43.91           C
ATOM   2991  N   THR A 469     -32.624   5.590  45.213  1.00 52.06           N
ATOM   2992  CA  THR A 469     -31.390   5.605  44.421  1.00 52.06           C
ATOM   2993  C   THR A 469     -30.693   4.271  44.670  1.00 52.06           C
ATOM   2994  CB  THR A 469     -30.480   6.790  44.814  1.00 52.06           C
ATOM   2995  O   THR A 469     -30.042   4.098  45.702  1.00 52.06           O
ATOM   2996  CG2 THR A 469     -29.505   7.160  43.699  1.00 52.06           C
ATOM   2997  OG1 THR A 469     -31.242   7.947  45.088  1.00 52.06           O
ATOM   2998  N   GLU A 470     -30.879   3.288  43.789  1.00 53.38           N
ATOM   2999  CA  GLU A 470     -29.925   2.178  43.741  1.00 53.38           C
ATOM   3000  C   GLU A 470     -28.590   2.744  43.245  1.00 53.38           C
ATOM   3001  CB  GLU A 470     -30.438   0.988  42.908  1.00 53.38           C
ATOM   3002  O   GLU A 470     -28.551   3.616  42.378  1.00 53.38           O
ATOM   3003  CG  GLU A 470     -31.458   0.164  43.718  1.00 53.38           C
ATOM   3004  CD  GLU A 470     -31.940  -1.127  43.029  1.00 53.38           C
ATOM   3005  OE1 GLU A 470     -32.513  -1.976  43.754  1.00 53.38           O
ATOM   3006  OE2 GLU A 470     -31.789  -1.249  41.795  1.00 53.38           O
ATOM   3007  N   LYS A 471     -27.494   2.329  43.876  1.00 64.12           N
ATOM   3008  CA  LYS A 471     -26.149   2.794  43.547  1.00 64.12           C
ATOM   3009  C   LYS A 471     -25.446   1.662  42.814  1.00 64.12           C
ATOM   3010  CB  LYS A 471     -25.434   3.263  44.827  1.00 64.12           C
ATOM   3011  O   LYS A 471     -25.290   0.584  43.385  1.00 64.12           O
ATOM   3012  CG  LYS A 471     -25.907   4.676  45.225  1.00 64.12           C
ATOM   3013  CD  LYS A 471     -25.628   5.030  46.697  1.00 64.12           C
ATOM   3014  CE  LYS A 471     -25.029   6.439  46.842  1.00 64.12           C
ATOM   3015  NZ  LYS A 471     -24.013   6.514  47.920  1.00 64.12           N
ATOM   3016  N   ALA A 472     -25.078   1.879  41.554  1.00 63.34           N
ATOM   3017  CA  ALA A 472     -24.213   0.941  40.852  1.00 63.34           C
ATOM   3018  C   ALA A 472     -22.792   1.142  41.374  1.00 63.34           C
ATOM   3019  CB  ALA A 472     -24.333   1.126  39.341  1.00 63.34           C
ATOM   3020  O   ALA A 472     -22.279   2.260  41.351  1.00 63.34           O
ATOM   3021  N   MET A 473     -22.200   0.074  41.902  1.00 77.69           N
ATOM   3022  CA  MET A 473     -20.887   0.110  42.531  1.00 77.69           C
ATOM   3023  C   MET A 473     -19.932  -0.774  41.738  1.00 77.69           C
ATOM   3024  CB  MET A 473     -21.011  -0.301  44.004  1.00 77.69           C
ATOM   3025  O   MET A 473     -20.158  -1.977  41.610  1.00 77.69           O
ATOM   3026  CG  MET A 473     -19.716  -0.044  44.779  1.00 77.69           C
ATOM   3027  SD  MET A 473     -19.849  -0.385  46.557  1.00 77.69           S
ATOM   3028  CE  MET A 473     -20.717   1.102  47.115  1.00 77.69           C
ATOM   3029  N   TYR A 474     -18.881  -0.160  41.211  1.00 81.44           N
ATOM   3030  CA  TYR A 474     -17.762  -0.846  40.581  1.00 81.44           C
ATOM   3031  C   TYR A 474     -16.625  -0.861  41.593  1.00 81.44           C
ATOM   3032  CB  TYR A 474     -17.386  -0.144  39.273  1.00 81.44           C
ATOM   3033  O   TYR A 474     -15.957   0.152  41.786  1.00 81.44           O
ATOM   3034  CG  TYR A 474     -18.500  -0.149  38.248  1.00 81.44           C
ATOM   3035  CD1 TYR A 474     -18.607  -1.216  37.335  1.00 81.44           C
ATOM   3036  CD2 TYR A 474     -19.438   0.900  38.220  1.00 81.44           C
ATOM   3037  CE1 TYR A 474     -19.644  -1.231  36.384  1.00 81.44           C
ATOM   3038  CE2 TYR A 474     -20.484   0.878  37.280  1.00 81.44           C
ATOM   3039  OH  TYR A 474     -21.577  -0.188  35.428  1.00 81.44           O
ATOM   3040  CZ  TYR A 474     -20.583  -0.181  36.354  1.00 81.44           C
ATOM   3041  N   GLU A 475     -16.484  -1.974  42.310  1.00 82.31           N
ATOM   3042  CA  GLU A 475     -15.484  -2.135  43.367  1.00 82.31           C
ATOM   3043  C   GLU A 475     -14.136  -2.552  42.780  1.00 82.31           C
ATOM   3044  CB  GLU A 475     -15.931  -3.175  44.410  1.00 82.31           C
ATOM   3045  O   GLU A 475     -14.070  -3.524  42.033  1.00 82.31           O
ATOM   3046  CG  GLU A 475     -17.185  -2.771  45.203  1.00 82.31           C
ATOM   3047  CD  GLU A 475     -17.548  -3.759  46.334  1.00 82.31           C
ATOM   3048  OE1 GLU A 475     -18.518  -3.480  47.077  1.00 82.31           O
ATOM   3049  OE2 GLU A 475     -16.873  -4.805  46.488  1.00 82.31           O
ATOM   3050  N   ASP A 476     -13.073  -1.849  43.180  1.00 84.50           N
ATOM   3051  CA  ASP A 476     -11.684  -2.159  42.820  1.00 84.50           C
ATOM   3052  C   ASP A 476     -11.499  -2.429  41.319  1.00 84.50           C
ATOM   3053  CB  ASP A 476     -11.139  -3.291  43.717  1.00 84.50           C
ATOM   3054  O   ASP A 476     -11.117  -3.521  40.914  1.00 84.50           O
ATOM   3055  CG  ASP A 476      -9.613  -3.429  43.635  1.00 84.50           C
ATOM   3056  OD1 ASP A 476      -8.918  -2.410  43.426  1.00 84.50           O
ATOM   3057  OD2 ASP A 476      -9.051  -4.518  43.895  1.00 84.50           O
ATOM   3058  N   VAL A 477     -11.785  -1.433  40.485  1.00 85.19           N
ATOM   3059  CA  VAL A 477     -11.613  -1.510  39.029  1.00 85.19           C
ATOM   3060  C   VAL A 477     -10.497  -0.583  38.561  1.00 85.19           C
ATOM   3061  CB  VAL A 477     -12.937  -1.282  38.277  1.00 85.19           C
ATOM   3062  O   VAL A 477     -10.182   0.413  39.219  1.00 85.19           O
ATOM   3063  CG1 VAL A 477     -13.972  -2.352  38.639  1.00 85.19           C
ATOM   3064  CG2 VAL A 477     -13.568   0.095  38.511  1.00 85.19           C
ATOM   3065  N   VAL A 478      -9.879  -0.921  37.430  1.00 85.25           N
ATOM   3066  CA  VAL A 478      -8.980  -0.029  36.691  1.00 85.25           C
ATOM   3067  C   VAL A 478      -9.819   0.772  35.715  1.00 85.25           C
ATOM   3068  CB  VAL A 478      -7.865  -0.784  35.952  1.00 85.25           C
ATOM   3069  O   VAL A 478     -10.611   0.212  34.956  1.00 85.25           O
ATOM   3070  CG1 VAL A 478      -6.984   0.184  35.146  1.00 85.25           C
ATOM   3071  CG2 VAL A 478      -6.978  -1.530  36.957  1.00 85.25           C
ATOM   3072  N   PHE A 479      -9.668   2.087  35.746  1.00 82.88           N
ATOM   3073  CA  PHE A 479     -10.538   2.971  35.007  1.00 82.88           C
ATOM   3074  C   PHE A 479      -9.881   4.292  34.623  1.00 82.88           C
ATOM   3075  CB  PHE A 479     -11.797   3.193  35.838  1.00 82.88           C
ATOM   3076  O   PHE A 479      -8.950   4.751  35.282  1.00 82.88           O
ATOM   3077  CG  PHE A 479     -11.625   4.033  37.093  1.00 82.88           C
ATOM   3078  CD1 PHE A 479     -11.493   3.409  38.346  1.00 82.88           C
ATOM   3079  CD2 PHE A 479     -11.603   5.436  37.020  1.00 82.88           C
ATOM   3080  CE1 PHE A 479     -11.396   4.172  39.519  1.00 82.88           C
ATOM   3081  CE2 PHE A 479     -11.444   6.199  38.185  1.00 82.88           C
ATOM   3082  CZ  PHE A 479     -11.367   5.570  39.438  1.00 82.88           C
ATOM   3083  N   THR A 480     -10.422   4.940  33.600  1.00 85.19           N
ATOM   3084  CA  THR A 480      -9.989   6.262  33.152  1.00 85.19           C
ATOM   3085  C   THR A 480     -11.157   7.239  33.178  1.00 85.19           C
ATOM   3086  CB  THR A 480      -9.388   6.199  31.756  1.00 85.19           C
ATOM   3087  O   THR A 480     -12.123   7.052  32.433  1.00 85.19           O
ATOM   3088  CG2 THR A 480      -8.943   7.582  31.314  1.00 85.19           C
ATOM   3089  OG1 THR A 480      -8.269   5.347  31.793  1.00 85.19           O
ATOM   3090  N   PRO A 481     -11.106   8.269  34.041  1.00 82.06           N
ATOM   3091  CA  PRO A 481     -12.167   9.253  34.128  1.00 82.06           C
ATOM   3092  C   PRO A 481     -11.951  10.404  33.135  1.00 82.06           C
ATOM   3093  CB  PRO A 481     -12.140   9.681  35.586  1.00 82.06           C
ATOM   3094  O   PRO A 481     -10.855  10.958  33.020  1.00 82.06           O
ATOM   3095  CG  PRO A 481     -10.651   9.668  35.923  1.00 82.06           C
ATOM   3096  CD  PRO A 481     -10.130   8.485  35.107  1.00 82.06           C
ATOM   3097  N   ILE A 482     -13.017  10.786  32.436  1.00 77.06           N
ATOM   3098  CA  ILE A 482     -13.030  11.839  31.417  1.00 77.06           C
ATOM   3099  C   ILE A 482     -14.095  12.863  31.800  1.00 77.06           C
ATOM   3100  CB  ILE A 482     -13.259  11.258  30.003  1.00 77.06           C
ATOM   3101  O   ILE A 482     -15.249  12.506  32.049  1.00 77.06           O
ATOM   3102  CG1 ILE A 482     -12.229  10.145  29.683  1.00 77.06           C
ATOM   3103  CG2 ILE A 482     -13.162  12.407  28.980  1.00 77.06           C
ATOM   3104  CD1 ILE A 482     -12.502   9.353  28.404  1.00 77.06           C
ATOM   3105  N   PHE A 483     -13.711  14.136  31.859  1.00 76.56           N
ATOM   3106  CA  PHE A 483     -14.559  15.219  32.347  1.00 76.56           C
ATOM   3107  C   PHE A 483     -14.742  16.317  31.301  1.00 76.56           C
ATOM   3108  CB  PHE A 483     -13.972  15.786  33.645  1.00 76.56           C
ATOM   3109  O   PHE A 483     -13.913  16.520  30.418  1.00 76.56           O
ATOM   3110  CG  PHE A 483     -13.915  14.786  34.778  1.00 76.56           C
ATOM   3111  CD1 PHE A 483     -15.048  14.573  35.580  1.00 76.56           C
ATOM   3112  CD2 PHE A 483     -12.732  14.072  35.033  1.00 76.56           C
ATOM   3113  CE1 PHE A 483     -14.986  13.683  36.662  1.00 76.56           C
ATOM   3114  CE2 PHE A 483     -12.663  13.204  36.135  1.00 76.56           C
ATOM   3115  CZ  PHE A 483     -13.789  13.003  36.952  1.00 76.56           C
ATOM   3116  N   TYR A 484     -15.830  17.071  31.455  1.00 66.19           N
ATOM   3117  CA  TYR A 484     -16.142  18.248  30.635  1.00 66.19           C
ATOM   3118  C   TYR A 484     -15.752  19.574  31.298  1.00 66.19           C
ATOM   3119  CB  TYR A 484     -17.631  18.204  30.277  1.00 66.19           C
ATOM   3120  O   TYR A 484     -16.084  20.651  30.807  1.00 66.19           O
ATOM   3121  CG  TYR A 484     -18.059  16.941  29.558  1.00 66.19           C
ATOM   3122  CD1 TYR A 484     -17.298  16.472  28.471  1.00 66.19           C
ATOM   3123  CD2 TYR A 484     -19.224  16.247  29.946  1.00 66.19           C
ATOM   3124  CE1 TYR A 484     -17.718  15.351  27.744  1.00 66.19           C
ATOM   3125  CE2 TYR A 484     -19.678  15.156  29.176  1.00 66.19           C
ATOM   3126  OH  TYR A 484     -19.448  13.825  27.172  1.00 66.19           O
ATOM   3127  CZ  TYR A 484     -18.948  14.747  28.037  1.00 66.19           C
ATOM   3128  N   ARG A 485     -15.085  19.515  32.458  1.00 71.25           N
ATOM   3129  CA  ARG A 485     -14.550  20.677  33.183  1.00 71.25           C
ATOM   3130  C   ARG A 485     -13.221  20.331  33.832  1.00 71.25           C
ATOM   3131  CB  ARG A 485     -15.544  21.142  34.246  1.00 71.25           C
ATOM   3132  O   ARG A 485     -13.025  19.181  34.217  1.00 71.25           O
ATOM   3133  CG  ARG A 485     -16.776  21.758  33.586  1.00 71.25           C
ATOM   3134  CD  ARG A 485     -17.696  22.352  34.639  1.00 71.25           C
ATOM   3135  NE  ARG A 485     -18.597  23.326  34.012  1.00 71.25           N
ATOM   3136  NH1 ARG A 485     -19.756  23.869  35.900  1.00 71.25           N
ATOM   3137  NH2 ARG A 485     -20.162  24.960  33.980  1.00 71.25           N
ATOM   3138  CZ  ARG A 485     -19.499  24.049  34.633  1.00 71.25           C
ATOM   3139  N   ASP A 486     -12.372  21.342  34.003  1.00 77.25           N
ATOM   3140  CA  ASP A 486     -11.127  21.217  34.757  1.00 77.25           C
ATOM   3141  C   ASP A 486     -11.390  20.591  36.127  1.00 77.25           C
ATOM   3142  CB  ASP A 486     -10.457  22.587  34.956  1.00 77.25           C
ATOM   3143  O   ASP A 486     -12.242  21.060  36.894  1.00 77.25           O
ATOM   3144  CG  ASP A 486      -9.707  23.094  33.726  1.00 77.25           C
ATOM   3145  OD1 ASP A 486     -10.043  22.650  32.612  1.00 77.25           O
ATOM   3146  OD2 ASP A 486      -8.790  23.926  33.919  1.00 77.25           O
ATOM   3147  N   VAL A 487     -10.641  19.539  36.439  1.00 81.06           N
ATOM   3148  CA  VAL A 487     -10.754  18.826  37.708  1.00 81.06           C
ATOM   3149  C   VAL A 487      -9.387  18.337  38.157  1.00 81.06           C
ATOM   3150  CB  VAL A 487     -11.796  17.694  37.623  1.00 81.06           C
ATOM   3151  O   VAL A 487      -8.555  17.913  37.357  1.00 81.06           O
ATOM   3152  CG1 VAL A 487     -11.366  16.538  36.727  1.00 81.06           C
ATOM   3153  CG2 VAL A 487     -12.146  17.129  39.005  1.00 81.06           C
ATOM   3154  N   THR A 488      -9.152  18.388  39.461  1.00 84.62           N
ATOM   3155  CA  THR A 488      -7.985  17.761  40.075  1.00 84.62           C
ATOM   3156  C   THR A 488      -8.444  16.496  40.776  1.00 84.62           C
ATOM   3157  CB  THR A 488      -7.265  18.716  41.031  1.00 84.62           C
ATOM   3158  O   THR A 488      -9.340  16.548  41.616  1.00 84.62           O
ATOM   3159  CG2 THR A 488      -5.999  18.101  41.626  1.00 84.62           C
ATOM   3160  OG1 THR A 488      -6.858  19.882  40.345  1.00 84.62           O
ATOM   3161  N   LEU A 489      -7.829  15.373  40.420  1.00 86.69           N
ATOM   3162  CA  LEU A 489      -8.046  14.086  41.062  1.00 86.69           C
ATOM   3163  C   LEU A 489      -6.914  13.814  42.043  1.00 86.69           C
ATOM   3164  CB  LEU A 489      -8.124  12.977  40.008  1.00 86.69           C
ATOM   3165  O   LEU A 489      -5.740  14.014  41.723  1.00 86.69           O
ATOM   3166  CG  LEU A 489      -9.265  13.130  38.993  1.00 86.69           C
ATOM   3167  CD1 LEU A 489      -9.100  12.031  37.954  1.00 86.69           C
ATOM   3168  CD2 LEU A 489     -10.649  13.018  39.636  1.00 86.69           C
ATOM   3169  N   GLU A 490      -7.261  13.317  43.222  1.00 89.19           N
ATOM   3170  CA  GLU A 490      -6.314  12.944  44.271  1.00 89.19           C
ATOM   3171  C   GLU A 490      -6.546  11.497  44.716  1.00 89.19           C
ATOM   3172  CB  GLU A 490      -6.412  13.914  45.465  1.00 89.19           C
ATOM   3173  O   GLU A 490      -7.643  10.951  44.587  1.00 89.19           O
ATOM   3174  CG  GLU A 490      -6.206  15.392  45.078  1.00 89.19           C
ATOM   3175  CD  GLU A 490      -6.062  16.344  46.282  1.00 89.19           C
ATOM   3176  OE1 GLU A 490      -5.641  17.504  46.058  1.00 89.19           O
ATOM   3177  OE2 GLU A 490      -6.302  15.926  47.440  1.00 89.19           O
ATOM   3178  N   LYS A 491      -5.517  10.851  45.274  1.00 87.25           N
ATOM   3179  CA  LYS A 491      -5.717   9.573  45.973  1.00 87.25           C
ATOM   3180  C   LYS A 491      -6.653   9.766  47.170  1.00 87.25           C
ATOM   3181  CB  LYS A 491      -4.386   8.974  46.430  1.00 87.25           C
ATOM   3182  O   LYS A 491      -6.405  10.612  48.027  1.00 87.25           O
ATOM   3183  CG  LYS A 491      -3.590   8.410  45.252  1.00 87.25           C
ATOM   3184  CD  LYS A 491      -2.250   7.863  45.748  1.00 87.25           C
ATOM   3185  CE  LYS A 491      -1.492   7.326  44.539  1.00 87.25           C
ATOM   3186  NZ  LYS A 491      -0.031   7.323  44.761  1.00 87.25           N
ATOM   3187  N   GLY A 492      -7.665   8.916  47.271  1.00 84.00           N
ATOM   3188  CA  GLY A 492      -8.731   8.978  48.263  1.00 84.00           C
ATOM   3189  C   GLY A 492     -10.086   9.289  47.634  1.00 84.00           C
ATOM   3190  O   GLY A 492     -10.305   9.082  46.442  1.00 84.00           O
ATOM   3191  N   GLU A 493     -11.017   9.745  48.464  1.00 83.00           N
ATOM   3192  CA  GLU A 493     -12.374  10.085  48.044  1.00 83.00           C
ATOM   3193  C   GLU A 493     -12.380  11.438  47.320  1.00 83.00           C
ATOM   3194  CB  GLU A 493     -13.283  10.061  49.282  1.00 83.00           C
ATOM   3195  O   GLU A 493     -12.001  12.461  47.893  1.00 83.00           O
ATOM   3196  CG  GLU A 493     -14.783  10.101  48.955  1.00 83.00           C
ATOM   3197  CD  GLU A 493     -15.674   9.980  50.211  1.00 83.00           C
ATOM   3198  OE1 GLU A 493     -16.916   9.982  50.050  1.00 83.00           O
ATOM   3199  OE2 GLU A 493     -15.135   9.917  51.346  1.00 83.00           O
ATOM   3200  N   ASN A 494     -12.814  11.434  46.062  1.00 81.44           N
ATOM   3201  CA  ASN A 494     -13.000  12.633  45.257  1.00 81.44           C
ATOM   3202  C   ASN A 494     -14.494  12.968  45.218  1.00 81.44           C
ATOM   3203  CB  ASN A 494     -12.393  12.441  43.857  1.00 81.44           C
ATOM   3204  O   ASN A 494     -15.318  12.152  44.793  1.00 81.44           O
ATOM   3205  CG  ASN A 494     -10.885  12.292  43.906  1.00 81.44           C
ATOM   3206  ND2 ASN A 494     -10.399  11.096  44.118  1.00 81.44           N
ATOM   3207  OD1 ASN A 494     -10.136  13.245  43.776  1.00 81.44           O
ATOM   3208  N   ASP A 495     -14.836  14.177  45.668  1.00 70.25           N
ATOM   3209  CA  ASP A 495     -16.197  14.698  45.583  1.00 70.25           C
ATOM   3210  C   ASP A 495     -16.442  15.248  44.178  1.00 70.25           C
ATOM   3211  CB  ASP A 495     -16.454  15.750  46.674  1.00 70.25           C
ATOM   3212  O   ASP A 495     -15.904  16.284  43.785  1.00 70.25           O
ATOM   3213  CG  ASP A 495     -17.906  16.249  46.698  1.00 70.25           C
ATOM   3214  OD1 ASP A 495     -18.741  15.770  45.894  1.00 70.25           O
ATOM   3215  OD2 ASP A 495     -18.211  17.131  47.531  1.00 70.25           O
ATOM   3216  N   LEU A 496     -17.263  14.528  43.420  1.00 71.19           N
ATOM   3217  CA  LEU A 496     -17.601  14.851  42.038  1.00 71.19           C
ATOM   3218  C   LEU A 496     -18.993  15.500  41.948  1.00 71.19           C
ATOM   3219  CB  LEU A 496     -17.406  13.588  41.184  1.00 71.19           C
ATOM   3220  O   LEU A 496     -19.604  15.562  40.878  1.00 71.19           O
ATOM   3221  CG  LEU A 496     -15.965  13.034  41.243  1.00 71.19           C
ATOM   3222  CD1 LEU A 496     -15.955  11.580  40.793  1.00 71.19           C
ATOM   3223  CD2 LEU A 496     -15.003  13.877  40.409  1.00 71.19           C
ATOM   3224  N   SER A 497     -19.515  16.020  43.067  1.00 59.97           N
ATOM   3225  CA  SER A 497     -20.796  16.721  43.108  1.00 59.97           C
ATOM   3226  C   SER A 497     -20.759  18.006  42.268  1.00 59.97           C
ATOM   3227  CB  SER A 497     -21.275  16.948  44.549  1.00 59.97           C
ATOM   3228  O   SER A 497     -20.205  19.038  42.635  1.00 59.97           O
ATOM   3229  OG  SER A 497     -20.416  17.747  45.328  1.00 59.97           O
ATOM   3230  N   GLY A 498     -21.373  17.935  41.085  1.00 60.88           N
ATOM   3231  CA  GLY A 498     -21.412  19.037  40.114  1.00 60.88           C
ATOM   3232  C   GLY A 498     -20.559  18.813  38.865  1.00 60.88           C
ATOM   3233  O   GLY A 498     -20.574  19.665  37.975  1.00 60.88           O
ATOM   3234  N   PHE A 499     -19.879  17.671  38.772  1.00 63.72           N
ATOM   3235  CA  PHE A 499     -19.209  17.216  37.562  1.00 63.72           C
ATOM   3236  C   PHE A 499     -20.082  16.189  36.839  1.00 63.72           C
ATOM   3237  CB  PHE A 499     -17.809  16.696  37.908  1.00 63.72           C
ATOM   3238  O   PHE A 499     -20.774  15.388  37.464  1.00 63.72           O
ATOM   3239  CG  PHE A 499     -16.904  17.790  38.446  1.00 63.72           C
ATOM   3240  CD1 PHE A 499     -16.107  18.543  37.563  1.00 63.72           C
ATOM   3241  CD2 PHE A 499     -16.879  18.079  39.824  1.00 63.72           C
ATOM   3242  CE1 PHE A 499     -15.290  19.576  38.055  1.00 63.72           C
ATOM   3243  CE2 PHE A 499     -16.060  19.108  40.317  1.00 63.72           C
ATOM   3244  CZ  PHE A 499     -15.265  19.858  39.432  1.00 63.72           C
ATOM   3245  N   THR A 500     -20.063  16.256  35.512  1.00 66.12           N
ATOM   3246  CA  THR A 500     -20.604  15.225  34.621  1.00 66.12           C
ATOM   3247  C   THR A 500     -19.459  14.766  33.734  1.00 66.12           C
ATOM   3248  CB  THR A 500     -21.798  15.706  33.783  1.00 66.12           C
ATOM   3249  O   THR A 500     -18.569  15.559  33.404  1.00 66.12           O
ATOM   3250  CG2 THR A 500     -23.037  15.927  34.649  1.00 66.12           C
ATOM   3251  OG1 THR A 500     -21.512  16.934  33.154  1.00 66.12           O
ATOM   3252  N   GLY A 501     -19.434  13.478  33.430  1.00 69.88           N
ATOM   3253  CA  GLY A 501     -18.318  12.862  32.733  1.00 69.88           C
ATOM   3254  C   GLY A 501     -18.528  11.367  32.581  1.00 69.88           C
ATOM   3255  O   GLY A 501     -19.637  10.860  32.752  1.00 69.88           O
ATOM   3256  N   TYR A 502     -17.456  10.666  32.257  1.00 71.50           N
ATOM   3257  CA  TYR A 502     -17.482   9.236  31.994  1.00 71.50           C
ATOM   3258  C   TYR A 502     -16.313   8.578  32.649  1.00 71.50           C
ATOM   3259  CB  TYR A 502     -17.398   8.918  30.506  1.00 71.50           C
ATOM   3260  O   TYR A 502     -15.290   9.200  32.931  1.00 71.50           O
ATOM   3261  CG  TYR A 502     -18.599   9.402  29.769  1.00 71.50           C
ATOM   3262  CD1 TYR A 502     -19.574   8.500  29.304  1.00 71.50           C
ATOM   3263  CD2 TYR A 502     -18.730  10.780  29.568  1.00 71.50           C
ATOM   3264  CE1 TYR A 502     -20.572   8.970  28.438  1.00 71.50           C
ATOM   3265  CE2 TYR A 502     -19.805  11.253  28.841  1.00 71.50           C
ATOM   3266  OH  TYR A 502     -21.203  10.806  27.067  1.00 71.50           O
ATOM   3267  CZ  TYR A 502     -20.603  10.343  28.156  1.00 71.50           C
ATOM   3268  N   VAL A 503     -16.472   7.282  32.818  1.00 75.56           N
ATOM   3269  CA  VAL A 503     -15.393   6.426  33.227  1.00 75.56           C
ATOM   3270  C   VAL A 503     -15.326   5.262  32.261  1.00 75.56           C
ATOM   3271  CB  VAL A 503     -15.595   6.008  34.682  1.00 75.56           C
ATOM   3272  O   VAL A 503     -16.272   4.482  32.164  1.00 75.56           O
ATOM   3273  CG1 VAL A 503     -14.392   5.201  35.098  1.00 75.56           C
ATOM   3274  CG2 VAL A 503     -15.671   7.214  35.610  1.00 75.56           C
ATOM   3275  N   ALA A 504     -14.216   5.160  31.537  1.00 76.25           N
ATOM   3276  CA  ALA A 504     -13.874   3.947  30.812  1.00 76.25           C
ATOM   3277  C   ALA A 504     -13.333   2.944  31.834  1.00 76.25           C
ATOM   3278  CB  ALA A 504     -12.865   4.285  29.709  1.00 76.25           C
ATOM   3279  O   ALA A 504     -12.289   3.184  32.436  1.00 76.25           O
ATOM   3280  N   ILE A 505     -14.072   1.868  32.097  1.00 79.88           N
ATOM   3281  CA  ILE A 505     -13.657   0.793  33.000  1.00 79.88           C
ATOM   3282  C   ILE A 505     -12.998  -0.287  32.163  1.00 79.88           C
ATOM   3283  CB  ILE A 505     -14.837   0.223  33.810  1.00 79.88           C
ATOM   3284  O   ILE A 505     -13.632  -0.879  31.295  1.00 79.88           O
ATOM   3285  CG1 ILE A 505     -15.526   1.347  34.613  1.00 79.88           C
ATOM   3286  CG2 ILE A 505     -14.318  -0.893  34.737  1.00 79.88           C
ATOM   3287  CD1 ILE A 505     -16.727   0.865  35.428  1.00 79.88           C
ATOM   3288  N   TRP A 506     -11.736  -0.554  32.443  1.00 75.38           N
ATOM   3289  CA  TRP A 506     -10.904  -1.411  31.612  1.00 75.38           C
ATOM   3290  C   TRP A 506     -10.753  -2.830  32.146  1.00 75.38           C
ATOM   3291  CB  TRP A 506      -9.553  -0.746  31.524  1.00 75.38           C
ATOM   3292  O   TRP A 506     -10.344  -3.726  31.416  1.00 75.38           O
ATOM   3293  CG  TRP A 506      -9.562   0.652  30.988  1.00 75.38           C
ATOM   3294  CD1 TRP A 506      -9.345   1.780  31.701  1.00 75.38           C
ATOM   3295  CD2 TRP A 506      -9.610   1.065  29.590  1.00 75.38           C
ATOM   3296  CE2 TRP A 506      -9.483   2.482  29.536  1.00 75.38           C
ATOM   3297  CE3 TRP A 506      -9.675   0.375  28.361  1.00 75.38           C
ATOM   3298  NE1 TRP A 506      -9.308   2.863  30.846  1.00 75.38           N
ATOM   3299  CH2 TRP A 506      -9.568   2.477  27.120  1.00 75.38           C
ATOM   3300  CZ2 TRP A 506      -9.496   3.188  28.328  1.00 75.38           C
ATOM   3301  CZ3 TRP A 506      -9.630   1.073  27.139  1.00 75.38           C
ATOM   3302  N   GLY A 507     -11.058  -3.041  33.425  1.00 73.50           N
ATOM   3303  CA  GLY A 507     -11.005  -4.360  34.035  1.00 73.50           C
ATOM   3304  C   GLY A 507     -10.843  -4.319  35.546  1.00 73.50           C
ATOM   3305  O   GLY A 507     -10.924  -3.269  36.190  1.00 73.50           O
ATOM   3306  N   ASP A 508     -10.594  -5.495  36.108  1.00 72.12           N
ATOM   3307  CA  ASP A 508     -10.673  -5.733  37.543  1.00 72.12           C
ATOM   3308  C   ASP A 508      -9.310  -5.506  38.222  1.00 72.12           C
ATOM   3309  CB  ASP A 508     -11.171  -7.167  37.811  1.00 72.12           C
ATOM   3310  O   ASP A 508      -8.298  -6.065  37.794  1.00 72.12           O
ATOM   3311  CG  ASP A 508     -12.452  -7.597  37.075  1.00 72.12           C
ATOM   3312  OD1 ASP A 508     -13.164  -6.732  36.522  1.00 72.12           O
ATOM   3313  OD2 ASP A 508     -12.707  -8.825  37.086  1.00 72.12           O
ATOM   3314  N   GLY A 509      -9.298  -4.717  39.303  1.00 66.56           N
ATOM   3315  CA  GLY A 509      -8.411  -4.738  40.484  1.00 66.56           C
ATOM   3316  C   GLY A 509      -6.899  -4.867  40.315  1.00 66.56           C
ATOM   3317  O   GLY A 509      -6.189  -5.125  41.295  1.00 66.56           O
ATOM   3318  N   THR A 510      -6.378  -4.736  39.104  1.00 75.75           N
ATOM   3319  CA  THR A 510      -4.967  -4.964  38.808  1.00 75.75           C
ATOM   3320  C   THR A 510      -4.156  -3.768  39.293  1.00 75.75           C
ATOM   3321  CB  THR A 510      -4.763  -5.304  37.326  1.00 75.75           C
ATOM   3322  O   THR A 510      -4.561  -2.617  39.143  1.00 75.75           O
ATOM   3323  CG2 THR A 510      -3.304  -5.625  36.998  1.00 75.75           C
ATOM   3324  OG1 THR A 510      -5.493  -6.482  37.052  1.00 75.75           O
ATOM   3325  N   ASP A 511      -3.024  -4.034  39.951  1.00 76.88           N
ATOM   3326  CA  ASP A 511      -2.116  -2.971  40.389  1.00 76.88           C
ATOM   3327  C   ASP A 511      -1.615  -2.203  39.165  1.00 76.88           C
ATOM   3328  CB  ASP A 511      -0.951  -3.578  41.192  1.00 76.88           C
ATOM   3329  O   ASP A 511      -1.054  -2.819  38.256  1.00 76.88           O
ATOM   3330  CG  ASP A 511      -0.078  -2.543  41.920  1.00 76.88           C
ATOM   3331  OD1 ASP A 511       0.044  -1.385  41.460  1.00 76.88           O
ATOM   3332  OD2 ASP A 511       0.460  -2.907  42.988  1.00 76.88           O
ATOM   3333  N   LEU A 512      -1.785  -0.876  39.164  1.00 76.44           N
ATOM   3334  CA  LEU A 512      -1.381  -0.038  38.034  1.00 76.44           C
ATOM   3335  C   LEU A 512       0.107  -0.211  37.699  1.00 76.44           C
ATOM   3336  CB  LEU A 512      -1.702   1.441  38.307  1.00 76.44           C
ATOM   3337  O   LEU A 512       0.481  -0.138  36.539  1.00 76.44           O
ATOM   3338  CG  LEU A 512      -3.193   1.788  38.444  1.00 76.44           C
ATOM   3339  CD1 LEU A 512      -3.325   3.298  38.629  1.00 76.44           C
ATOM   3340  CD2 LEU A 512      -4.019   1.405  37.218  1.00 76.44           C
ATOM   3341  N   GLY A 513       0.962  -0.520  38.683  1.00 69.88           N
ATOM   3342  CA  GLY A 513       2.391  -0.762  38.444  1.00 69.88           C
ATOM   3343  C   GLY A 513       2.710  -2.012  37.610  1.00 69.88           C
ATOM   3344  O   GLY A 513       3.846  -2.156  37.166  1.00 69.88           O
ATOM   3345  N   ASN A 514       1.736  -2.905  37.414  1.00 70.56           N
ATOM   3346  CA  ASN A 514       1.836  -4.098  36.570  1.00 70.56           C
ATOM   3347  C   ASN A 514       0.786  -4.092  35.445  1.00 70.56           C
ATOM   3348  CB  ASN A 514       1.679  -5.361  37.435  1.00 70.56           C
ATOM   3349  O   ASN A 514       0.522  -5.148  34.872  1.00 70.56           O
ATOM   3350  CG  ASN A 514       2.677  -5.480  38.565  1.00 70.56           C
ATOM   3351  ND2 ASN A 514       2.199  -5.730  39.762  1.00 70.56           N
ATOM   3352  OD1 ASN A 514       3.884  -5.390  38.423  1.00 70.56           O
ATOM   3353  N   LEU A 515       0.145  -2.948  35.186  1.00 67.88           N
ATOM   3354  CA  LEU A 515      -0.847  -2.822  34.130  1.00 67.88           C
ATOM   3355  C   LEU A 515      -0.134  -2.908  32.780  1.00 67.88           C
ATOM   3356  CB  LEU A 515      -1.604  -1.494  34.307  1.00 67.88           C
ATOM   3357  O   LEU A 515       0.717  -2.073  32.473  1.00 67.88           O
ATOM   3358  CG  LEU A 515      -2.862  -1.362  33.431  1.00 67.88           C
ATOM   3359  CD1 LEU A 515      -4.007  -2.204  34.003  1.00 67.88           C
ATOM   3360  CD2 LEU A 515      -3.312   0.099  33.403  1.00 67.88           C
ATOM   3361  N   ASP A 516      -0.472  -3.927  31.996  1.00 62.28           N
ATOM   3362  CA  ASP A 516      -0.119  -3.955  30.585  1.00 62.28           C
ATOM   3363  C   ASP A 516      -1.187  -3.160  29.833  1.00 62.28           C
ATOM   3364  CB  ASP A 516       0.029  -5.399  30.083  1.00 62.28           C
ATOM   3365  O   ASP A 516      -2.313  -3.625  29.649  1.00 62.28           O
ATOM   3366  CG  ASP A 516       0.742  -5.456  28.726  1.00 62.28           C
ATOM   3367  OD1 ASP A 516       0.831  -4.396  28.061  1.00 62.28           O
ATOM   3368  OD2 ASP A 516       1.285  -6.541  28.417  1.00 62.28           O
ATOM   3369  N   THR A 517      -0.857  -1.925  29.459  1.00 54.81           N
ATOM   3370  CA  THR A 517      -1.780  -1.031  28.749  1.00 54.81           C
ATOM   3371  C   THR A 517      -2.166  -1.558  27.365  1.00 54.81           C
ATOM   3372  CB  THR A 517      -1.207   0.390  28.638  1.00 54.81           C
ATOM   3373  O   THR A 517      -3.119  -1.057  26.776  1.00 54.81           O
ATOM   3374  CG2 THR A 517      -1.134   1.085  29.998  1.00 54.81           C
ATOM   3375  OG1 THR A 517       0.107   0.360  28.118  1.00 54.81           O
ATOM   3376  N   MET A 518      -1.472  -2.585  26.853  1.00 44.03           N
ATOM   3377  CA  MET A 518      -1.800  -3.245  25.587  1.00 44.03           C
ATOM   3378  C   MET A 518      -2.854  -4.359  25.715  1.00 44.03           C
ATOM   3379  CB  MET A 518      -0.528  -3.810  24.936  1.00 44.03           C
ATOM   3380  O   MET A 518      -3.385  -4.785  24.694  1.00 44.03           O
ATOM   3381  CG  MET A 518       0.558  -2.758  24.687  1.00 44.03           C
ATOM   3382  SD  MET A 518       1.851  -3.330  23.545  1.00 44.03           S
ATOM   3383  CE  MET A 518       3.195  -2.225  24.029  1.00 44.03           C
ATOM   3384  N   ASP A 519      -3.180  -4.827  26.928  1.00 46.97           N
ATOM   3385  CA  ASP A 519      -4.072  -5.986  27.163  1.00 46.97           C
ATOM   3386  C   ASP A 519      -5.493  -5.569  27.610  1.00 46.97           C
ATOM   3387  CB  ASP A 519      -3.379  -6.966  28.136  1.00 46.97           C
ATOM   3388  O   ASP A 519      -6.293  -6.368  28.099  1.00 46.97           O
ATOM   3389  CG  ASP A 519      -3.678  -8.461  27.902  1.00 46.97           C
ATOM   3390  OD1 ASP A 519      -4.244  -8.825  26.846  1.00 46.97           O
ATOM   3391  OD2 ASP A 519      -3.275  -9.271  28.775  1.00 46.97           O
ATOM   3392  N   MET A 520      -5.826  -4.283  27.465  1.00 54.66           N
ATOM   3393  CA  MET A 520      -7.069  -3.669  27.953  1.00 54.66           C
ATOM   3394  C   MET A 520      -8.216  -3.828  26.939  1.00 54.66           C
ATOM   3395  CB  MET A 520      -6.794  -2.222  28.404  1.00 54.66           C
ATOM   3396  O   MET A 520      -8.863  -2.864  26.529  1.00 54.66           O
ATOM   3397  CG  MET A 520      -5.746  -2.214  29.530  1.00 54.66           C
ATOM   3398  SD  MET A 520      -5.192  -0.606  30.153  1.00 54.66           S
ATOM   3399  CE  MET A 520      -6.618  -0.136  31.099  1.00 54.66           C
ATOM   3400  N   ALA A 521      -8.461  -5.073  26.523  1.00 47.09           N
ATOM   3401  CA  ALA A 521      -9.551  -5.431  25.625  1.00 47.09           C
ATOM   3402  C   ALA A 521     -10.905  -5.353  26.359  1.00 47.09           C
ATOM   3403  CB  ALA A 521      -9.273  -6.824  25.042  1.00 47.09           C
ATOM   3404  O   ALA A 521     -11.121  -6.053  27.348  1.00 47.09           O
ATOM   3405  N   ASN A 522     -11.837  -4.561  25.814  1.00 53.00           N
ATOM   3406  CA  ASN A 522     -13.210  -4.318  26.295  1.00 53.00           C
ATOM   3407  C   ASN A 522     -13.362  -3.270  27.412  1.00 53.00           C
ATOM   3408  CB  ASN A 522     -13.953  -5.629  26.623  1.00 53.00           C
ATOM   3409  O   ASN A 522     -13.744  -3.586  28.540  1.00 53.00           O
ATOM   3410  CG  ASN A 522     -13.848  -6.650  25.519  1.00 53.00           C
ATOM   3411  ND2 ASN A 522     -13.375  -7.836  25.811  1.00 53.00           N
ATOM   3412  OD1 ASN A 522     -14.178  -6.393  24.381  1.00 53.00           O
ATOM   3413  N   ALA A 523     -13.186  -1.992  27.064  1.00 62.94           N
ATOM   3414  CA  ALA A 523     -13.630  -0.896  27.919  1.00 62.94           C
ATOM   3415  C   ALA A 523     -15.163  -0.907  28.083  1.00 62.94           C
ATOM   3416  CB  ALA A 523     -13.148   0.437  27.341  1.00 62.94           C
ATOM   3417  O   ALA A 523     -15.924  -0.805  27.110  1.00 62.94           O
ATOM   3418  N   SER A 524     -15.628  -0.993  29.328  1.00 65.31           N
ATOM   3419  CA  SER A 524     -17.012  -0.714  29.702  1.00 65.31           C
ATOM   3420  C   SER A 524     -17.126   0.761  30.059  1.00 65.31           C
ATOM   3421  CB  SER A 524     -17.450  -1.614  30.858  1.00 65.31           C
ATOM   3422  O   SER A 524     -16.635   1.200  31.097  1.00 65.31           O
ATOM   3423  OG  SER A 524     -18.788  -1.321  31.221  1.00 65.31           O
ATOM   3424  N   ILE A 525     -17.778   1.540  29.203  1.00 67.25           N
ATOM   3425  CA  ILE A 525     -17.993   2.967  29.441  1.00 67.25           C
ATOM   3426  C   ILE A 525     -19.182   3.124  30.380  1.00 67.25           C
ATOM   3427  CB  ILE A 525     -18.198   3.724  28.115  1.00 67.25           C
ATOM   3428  O   ILE A 525     -20.265   2.602  30.114  1.00 67.25           O
ATOM   3429  CG1 ILE A 525     -16.968   3.555  27.198  1.00 67.25           C
ATOM   3430  CG2 ILE A 525     -18.463   5.216  28.387  1.00 67.25           C
ATOM   3431  CD1 ILE A 525     -17.204   4.092  25.784  1.00 67.25           C
ATOM   3432  N   VAL A 526     -18.995   3.868  31.468  1.00 70.81           N
ATOM   3433  CA  VAL A 526     -20.078   4.172  32.399  1.00 70.81           C
ATOM   3434  C   VAL A 526     -20.220   5.670  32.592  1.00 70.81           C
ATOM   3435  CB  VAL A 526     -19.952   3.420  33.732  1.00 70.81           C
ATOM   3436  O   VAL A 526     -19.242   6.394  32.784  1.00 70.81           O
ATOM   3437  CG1 VAL A 526     -21.367   3.260  34.286  1.00 70.81           C
ATOM   3438  CG2 VAL A 526     -19.398   1.998  33.591  1.00 70.81           C
ATOM   3439  N   PHE A 527     -21.464   6.131  32.523  1.00 69.69           N
ATOM   3440  CA  PHE A 527     -21.800   7.536  32.668  1.00 69.69           C
ATOM   3441  C   PHE A 527     -21.778   7.967  34.138  1.00 69.69           C
ATOM   3442  CB  PHE A 527     -23.162   7.790  32.018  1.00 69.69           C
ATOM   3443  O   PHE A 527     -22.367   7.308  34.998  1.00 69.69           O
ATOM   3444  CG  PHE A 527     -23.564   9.244  32.073  1.00 69.69           C
ATOM   3445  CD1 PHE A 527     -24.698   9.646  32.801  1.00 69.69           C
ATOM   3446  CD2 PHE A 527     -22.769  10.209  31.428  1.00 69.69           C
ATOM   3447  CE1 PHE A 527     -25.050  11.003  32.845  1.00 69.69           C
ATOM   3448  CE2 PHE A 527     -23.080  11.572  31.550  1.00 69.69           C
ATOM   3449  CZ  PHE A 527     -24.235  11.971  32.240  1.00 69.69           C
ATOM   3450  N   MET A 528     -21.124   9.094  34.414  1.00 72.12           N
ATOM   3451  CA  MET A 528     -21.121   9.735  35.721  1.00 72.12           C
ATOM   3452  C   MET A 528     -22.064  10.929  35.746  1.00 72.12           C
ATOM   3453  CB  MET A 528     -19.720  10.184  36.119  1.00 72.12           C
ATOM   3454  O   MET A 528     -21.777  11.997  35.197  1.00 72.12           O
ATOM   3455  CG  MET A 528     -18.857   9.028  36.615  1.00 72.12           C
ATOM   3456  SD  MET A 528     -17.210   9.489  37.220  1.00 72.12           S
ATOM   3457  CE  MET A 528     -17.375  11.244  37.574  1.00 72.12           C
ATOM   3458  N   ASP A 529     -23.157  10.749  36.478  1.00 66.94           N
ATOM   3459  CA  ASP A 529     -24.105  11.808  36.786  1.00 66.94           C
ATOM   3460  C   ASP A 529     -23.685  12.631  38.009  1.00 66.94           C
ATOM   3461  CB  ASP A 529     -25.512  11.205  36.975  1.00 66.94           C
ATOM   3462  O   ASP A 529     -22.867  12.209  38.839  1.00 66.94           O
ATOM   3463  CG  ASP A 529     -26.465  11.568  35.837  1.00 66.94           C
ATOM   3464  OD1 ASP A 529     -26.339  12.704  35.325  1.00 66.94           O
ATOM   3465  OD2 ASP A 529     -27.358  10.744  35.543  1.00 66.94           O
ATOM   3466  N   SER A 530     -24.309  13.802  38.159  1.00 64.38           N
ATOM   3467  CA  SER A 530     -24.139  14.645  39.345  1.00 64.38           C
ATOM   3468  C   SER A 530     -24.515  13.870  40.616  1.00 64.38           C
ATOM   3469  CB  SER A 530     -24.996  15.906  39.224  1.00 64.38           C
ATOM   3470  O   SER A 530     -25.664  13.468  40.796  1.00 64.38           O
ATOM   3471  OG  SER A 530     -24.645  16.842  40.229  1.00 64.38           O
ATOM   3472  N   GLY A 531     -23.541  13.670  41.508  1.00 67.56           N
ATOM   3473  CA  GLY A 531     -23.699  12.863  42.725  1.00 67.56           C
ATOM   3474  C   GLY A 531     -23.014  11.494  42.679  1.00 67.56           C
ATOM   3475  O   GLY A 531     -23.117  10.752  43.655  1.00 67.56           O
ATOM   3476  N   SER A 532     -22.309  11.174  41.590  1.00 77.50           N
ATOM   3477  CA  SER A 532     -21.341  10.070  41.549  1.00 77.50           C
ATOM   3478  C   SER A 532     -20.163  10.342  42.491  1.00 77.50           C
ATOM   3479  CB  SER A 532     -20.825   9.847  40.122  1.00 77.50           C
ATOM   3480  O   SER A 532     -19.783  11.498  42.687  1.00 77.50           O
ATOM   3481  OG  SER A 532     -21.902   9.685  39.216  1.00 77.50           O
ATOM   3482  N   THR A 533     -19.575   9.296  43.068  1.00 82.19           N
ATOM   3483  CA  THR A 533     -18.359   9.395  43.892  1.00 82.19           C
ATOM   3484  C   THR A 533     -17.292   8.440  43.378  1.00 82.19           C
ATOM   3485  CB  THR A 533     -18.611   9.169  45.393  1.00 82.19           C
ATOM   3486  O   THR A 533     -17.584   7.408  42.769  1.00 82.19           O
ATOM   3487  CG2 THR A 533     -19.614  10.159  45.979  1.00 82.19           C
ATOM   3488  OG1 THR A 533     -19.111   7.884  45.620  1.00 82.19           O
ATOM   3489  N   MET A 534     -16.033   8.818  43.590  1.00 85.31           N
ATOM   3490  CA  MET A 534     -14.883   8.061  43.115  1.00 85.31           C
ATOM   3491  C   MET A 534     -13.825   8.000  44.206  1.00 85.31           C
ATOM   3492  CB  MET A 534     -14.367   8.732  41.847  1.00 85.31           C
ATOM   3493  O   MET A 534     -13.271   9.021  44.616  1.00 85.31           O
ATOM   3494  CG  MET A 534     -13.271   7.950  41.134  1.00 85.31           C
ATOM   3495  SD  MET A 534     -12.672   8.879  39.703  1.00 85.31           S
ATOM   3496  CE  MET A 534     -14.049   8.592  38.556  1.00 85.31           C
ATOM   3497  N   GLU A 535     -13.541   6.794  44.677  1.00 89.31           N
ATOM   3498  CA  GLU A 535     -12.479   6.535  45.639  1.00 89.31           C
ATOM   3499  C   GLU A 535     -11.265   5.979  44.898  1.00 89.31           C
ATOM   3500  CB  GLU A 535     -12.985   5.597  46.742  1.00 89.31           C
ATOM   3501  O   GLU A 535     -11.259   4.822  44.483  1.00 89.31           O
ATOM   3502  CG  GLU A 535     -11.918   5.427  47.836  1.00 89.31           C
ATOM   3503  CD  GLU A 535     -12.356   4.524  49.002  1.00 89.31           C
ATOM   3504  OE1 GLU A 535     -11.577   4.450  49.984  1.00 89.31           O
ATOM   3505  OE2 GLU A 535     -13.439   3.901  48.926  1.00 89.31           O
ATOM   3506  N   ILE A 536     -10.231   6.800  44.720  1.00 89.44           N
ATOM   3507  CA  ILE A 536      -9.040   6.442  43.947  1.00 89.44           C
ATOM   3508  C   ILE A 536      -7.947   5.922  44.880  1.00 89.44           C
ATOM   3509  CB  ILE A 536      -8.545   7.619  43.084  1.00 89.44           C
ATOM   3510  O   ILE A 536      -7.438   6.637  45.738  1.00 89.44           O
ATOM   3511  CG1 ILE A 536      -9.665   8.188  42.186  1.00 89.44           C
ATOM   3512  CG2 ILE A 536      -7.378   7.106  42.229  1.00 89.44           C
ATOM   3513  CD1 ILE A 536      -9.259   9.409  41.353  1.00 89.44           C
ATOM   3514  N   THR A 537      -7.522   4.681  44.682  1.00 89.62           N
ATOM   3515  CA  THR A 537      -6.434   4.055  45.448  1.00 89.62           C
ATOM   3516  C   THR A 537      -5.068   4.288  44.795  1.00 89.62           C
ATOM   3517  CB  THR A 537      -6.714   2.555  45.608  1.00 89.62           C
ATOM   3518  O   THR A 537      -4.068   4.500  45.486  1.00 89.62           O
ATOM   3519  CG2 THR A 537      -5.718   1.864  46.539  1.00 89.62           C
ATOM   3520  OG1 THR A 537      -7.974   2.366  46.204  1.00 89.62           O
ATOM   3521  N   GLN A 538      -5.003   4.271  43.462  1.00 88.81           N
ATOM   3522  CA  GLN A 538      -3.777   4.496  42.691  1.00 88.81           C
ATOM   3523  C   GLN A 538      -4.062   5.394  41.483  1.00 88.81           C
ATOM   3524  CB  GLN A 538      -3.167   3.159  42.238  1.00 88.81           C
ATOM   3525  O   GLN A 538      -5.123   5.281  40.875  1.00 88.81           O
ATOM   3526  CG  GLN A 538      -2.729   2.229  43.382  1.00 88.81           C
ATOM   3527  CD  GLN A 538      -2.151   0.915  42.856  1.00 88.81           C
ATOM   3528  NE2 GLN A 538      -0.970   0.522  43.277  1.00 88.81           N
ATOM   3529  OE1 GLN A 538      -2.756   0.215  42.061  1.00 88.81           O
ATOM   3530  N   ILE A 539      -3.103   6.258  41.141  1.00 89.12           N
ATOM   3531  CA  ILE A 539      -3.131   7.102  39.942  1.00 89.12           C
ATOM   3532  C   ILE A 539      -1.820   6.881  39.192  1.00 89.12           C
ATOM   3533  CB  ILE A 539      -3.320   8.602  40.284  1.00 89.12           C
ATOM   3534  O   ILE A 539      -0.744   7.019  39.784  1.00 89.12           O
ATOM   3535  CG1 ILE A 539      -4.617   8.856  41.077  1.00 89.12           C
ATOM   3536  CG2 ILE A 539      -3.376   9.413  38.979  1.00 89.12           C
ATOM   3537  CD1 ILE A 539      -4.753  10.264  41.669  1.00 89.12           C
ATOM   3538  N   MET A 540      -1.922   6.556  37.909  1.00 84.56           N
ATOM   3539  CA  MET A 540      -0.831   6.524  36.948  1.00 84.56           C
ATOM   3540  C   MET A 540      -1.118   7.553  35.856  1.00 84.56           C
ATOM   3541  CB  MET A 540      -0.687   5.112  36.373  1.00 84.56           C
ATOM   3542  O   MET A 540      -2.190   7.534  35.262  1.00 84.56           O
ATOM   3543  CG  MET A 540       0.417   5.044  35.314  1.00 84.56           C
ATOM   3544  SD  MET A 540       0.687   3.392  34.636  1.00 84.56           S
ATOM   3545  CE  MET A 540       1.552   2.614  36.018  1.00 84.56           C
ATOM   3546  N   TYR A 541      -0.163   8.440  35.606  1.00 84.12           N
ATOM   3547  CA  TYR A 541      -0.243   9.468  34.574  1.00 84.12           C
ATOM   3548  C   TYR A 541       1.084   9.506  33.815  1.00 84.12           C
ATOM   3549  CB  TYR A 541      -0.561  10.812  35.239  1.00 84.12           C
ATOM   3550  O   TYR A 541       2.140   9.542  34.459  1.00 84.12           O
ATOM   3551  CG  TYR A 541      -0.704  11.951  34.254  1.00 84.12           C
ATOM   3552  CD1 TYR A 541       0.267  12.972  34.185  1.00 84.12           C
ATOM   3553  CD2 TYR A 541      -1.793  11.956  33.365  1.00 84.12           C
ATOM   3554  CE1 TYR A 541       0.141  14.005  33.233  1.00 84.12           C
ATOM   3555  CE2 TYR A 541      -1.921  12.993  32.428  1.00 84.12           C
ATOM   3556  OH  TYR A 541      -1.110  14.995  31.424  1.00 84.12           O
ATOM   3557  CZ  TYR A 541      -0.964  14.018  32.356  1.00 84.12           C
ATOM   3558  N   GLN A 542       1.053   9.450  32.481  1.00 79.19           N
ATOM   3559  CA  GLN A 542       2.264   9.404  31.644  1.00 79.19           C
ATOM   3560  C   GLN A 542       3.235   8.293  32.069  1.00 79.19           C
ATOM   3561  CB  GLN A 542       2.911  10.797  31.549  1.00 79.19           C
ATOM   3562  O   GLN A 542       4.432   8.512  32.280  1.00 79.19           O
ATOM   3563  CG  GLN A 542       1.990  11.836  30.891  1.00 79.19           C
ATOM   3564  CD  GLN A 542       2.631  13.214  30.780  1.00 79.19           C
ATOM   3565  NE2 GLN A 542       2.196  14.012  29.829  1.00 79.19           N
ATOM   3566  OE1 GLN A 542       3.510  13.601  31.545  1.00 79.19           O
ATOM   3567  N   GLY A 543       2.685   7.101  32.325  1.00 74.94           N
ATOM   3568  CA  GLY A 543       3.421   5.922  32.797  1.00 74.94           C
ATOM   3569  C   GLY A 543       4.013   6.024  34.212  1.00 74.94           C
ATOM   3570  O   GLY A 543       4.683   5.096  34.666  1.00 74.94           O
ATOM   3571  N   ASN A 544       3.784   7.121  34.943  1.00 80.81           N
ATOM   3572  CA  ASN A 544       4.337   7.347  36.277  1.00 80.81           C
ATOM   3573  C   ASN A 544       3.248   7.340  37.352  1.00 80.81           C
ATOM   3574  CB  ASN A 544       5.136   8.656  36.290  1.00 80.81           C
ATOM   3575  O   ASN A 544       2.188   7.939  37.202  1.00 80.81           O
ATOM   3576  CG  ASN A 544       6.396   8.557  35.453  1.00 80.81           C
ATOM   3577  ND2 ASN A 544       6.446   9.214  34.322  1.00 80.81           N
ATOM   3578  OD1 ASN A 544       7.356   7.899  35.825  1.00 80.81           O
ATOM   3579  N   MET A 545       3.535   6.706  38.490  1.00 85.69           N
ATOM   3580  CA  MET A 545       2.631   6.717  39.642  1.00 85.69           C
ATOM   3581  C   MET A 545       2.681   8.076  40.345  1.00 85.69           C
ATOM   3582  CB  MET A 545       2.976   5.574  40.608  1.00 85.69           C
ATOM   3583  O   MET A 545       3.733   8.480  40.846  1.00 85.69           O
ATOM   3584  CG  MET A 545       2.681   4.205  39.983  1.00 85.69           C
ATOM   3585  SD  MET A 545       0.920   3.835  39.781  1.00 85.69           S
ATOM   3586  CE  MET A 545       0.520   3.207  41.428  1.00 85.69           C
ATOM   3587  N   VAL A 546       1.538   8.753  40.430  1.00 88.31           N
ATOM   3588  CA  VAL A 546       1.395  10.092  41.024  1.00 88.31           C
ATOM   3589  C   VAL A 546       0.395  10.078  42.184  1.00 88.31           C
ATOM   3590  CB  VAL A 546       1.053  11.154  39.955  1.00 88.31           C
ATOM   3591  O   VAL A 546      -0.340   9.110  42.378  1.00 88.31           O
ATOM   3592  CG1 VAL A 546       2.175  11.282  38.917  1.00 88.31           C
ATOM   3593  CG2 VAL A 546      -0.262  10.870  39.228  1.00 88.31           C
ATOM   3594  N   ASP A 547       0.406  11.120  43.018  1.00 84.88           N
ATOM   3595  CA  ASP A 547      -0.527  11.270  44.151  1.00 84.88           C
ATOM   3596  C   ASP A 547      -1.732  12.164  43.821  1.00 84.88           C
ATOM   3597  CB  ASP A 547       0.224  11.804  45.383  1.00 84.88           C
ATOM   3598  O   ASP A 547      -2.779  12.045  44.459  1.00 84.88           O
ATOM   3599  CG  ASP A 547       1.191  10.789  46.007  1.00 84.88           C
ATOM   3600  OD1 ASP A 547       0.910   9.565  45.933  1.00 84.88           O
ATOM   3601  OD2 ASP A 547       2.202  11.233  46.595  1.00 84.88           O
ATOM   3602  N   ASN A 548      -1.585  13.033  42.821  1.00 87.69           N
ATOM   3603  CA  ASN A 548      -2.644  13.849  42.247  1.00 87.69           C
ATOM   3604  C   ASN A 548      -2.359  14.118  40.765  1.00 87.69           C
ATOM   3605  CB  ASN A 548      -2.806  15.160  43.040  1.00 87.69           C
ATOM   3606  O   ASN A 548      -1.213  14.015  40.322  1.00 87.69           O
ATOM   3607  CG  ASN A 548      -1.562  16.030  43.066  1.00 87.69           C
ATOM   3608  ND2 ASN A 548      -0.966  16.206  44.222  1.00 87.69           N
ATOM   3609  OD1 ASN A 548      -1.094  16.575  42.084  1.00 87.69           O
ATOM   3610  N   VAL A 549      -3.404  14.464  40.021  1.00 87.25           N
ATOM   3611  CA  VAL A 549      -3.324  14.902  38.626  1.00 87.25           C
ATOM   3612  C   VAL A 549      -4.353  16.002  38.389  1.00 87.25           C
ATOM   3613  CB  VAL A 549      -3.492  13.711  37.659  1.00 87.25           C
ATOM   3614  O   VAL A 549      -5.486  15.909  38.861  1.00 87.25           O
ATOM   3615  CG1 VAL A 549      -4.862  13.033  37.764  1.00 87.25           C
ATOM   3616  CG2 VAL A 549      -3.242  14.124  36.206  1.00 87.25           C
ATOM   3617  N   SER A 550      -3.959  17.051  37.672  1.00 85.00           N
ATOM   3618  CA  SER A 550      -4.877  18.095  37.216  1.00 85.00           C
ATOM   3619  C   SER A 550      -5.202  17.856  35.752  1.00 85.00           C
ATOM   3620  CB  SER A 550      -4.297  19.491  37.421  1.00 85.00           C
ATOM   3621  O   SER A 550      -4.319  17.896  34.896  1.00 85.00           O
ATOM   3622  OG  SER A 550      -4.182  19.763  38.809  1.00 85.00           O
ATOM   3623  N   LEU A 551      -6.472  17.592  35.488  1.00 79.88           N
ATOM   3624  CA  LEU A 551      -7.019  17.427  34.157  1.00 79.88           C
ATOM   3625  C   LEU A 551      -7.524  18.784  33.680  1.00 79.88           C
ATOM   3626  CB  LEU A 551      -8.142  16.385  34.212  1.00 79.88           C
ATOM   3627  O   LEU A 551      -8.380  19.391  34.327  1.00 79.88           O
ATOM   3628  CG  LEU A 551      -7.695  14.975  34.629  1.00 79.88           C
ATOM   3629  CD1 LEU A 551      -8.932  14.084  34.723  1.00 79.88           C
ATOM   3630  CD2 LEU A 551      -6.700  14.407  33.614  1.00 79.88           C
CONECT 3623 3624 3619
CONECT 3624 3623 3626 3625
CONECT 3625 3624 3627
CONECT 3626 3624 3628
CONECT 3627 3625
CONECT 3628 3626 3629 3630
CONECT 3629 3628
CONECT 3630 3628
END
