# Supplementary material for: Pleomorphic viruses establish stable relationship with marine hyperthermophilic archaea
Source: ISME J. 2024 Jan 23;18(1):wrae008. doi: 10.1093/ismejo/wrae008 (PMC10919331; doi:10.1093/ismejo/wrae008)
Supplement: SI_Data_3_wrae008 [file si_data_3_wrae008.zip › vir436.pdb]

HEADER                                            01-JUN-22                     
TITLE     ALPHAFOLD MONOMER V2.0 PREDICTION FOR UNCHARACTERIZED PROTEIN         
TITLE    2 (A0A0Q4BGV7)                                                         
COMPND    MOL_ID: 1;                                                            
COMPND   2 MOLECULE: UNCHARACTERIZED PROTEIN;                                   
COMPND   3 CHAIN: A                                                             
SOURCE    MOL_ID: 1;                                                            
SOURCE   2 ORGANISM_SCIENTIFIC: METHANOMASSILIICOCCALES ARCHAEON RUMEN M1;      
SOURCE   3 ORGANISM_TAXID: 1713724                                              
REMARK   1                                                                      
REMARK   1 REFERENCE 1                                                          
REMARK   1  AUTH   JOHN JUMPER, RICHARD EVANS, ALEXANDER PRITZEL, TIM GREEN,    
REMARK   1  AUTH 2 MICHAEL FIGURNOV, OLAF RONNEBERGER, KATHRYN TUNYASUVUNAKOOL, 
REMARK   1  AUTH 3 RUSS BATES, AUGUSTIN ZIDEK, ANNA POTAPENKO, ALEX BRIDGLAND,  
REMARK   1  AUTH 4 CLEMENS MEYER, SIMON A A KOHL, ANDREW J BALLARD,             
REMARK   1  AUTH 5 ANDREW COWIE, BERNARDINO ROMERA-PAREDES, STANISLAV NIKOLOV,  
REMARK   1  AUTH 6 RISHUB JAIN, JONAS ADLER, TREVOR BACK, STIG PETERSEN,        
REMARK   1  AUTH 7 DAVID REIMAN, ELLEN CLANCY, MICHAL ZIELINSKI,                
REMARK   1  AUTH 8 MARTIN STEINEGGER, MICHALINA PACHOLSKA, TAMAS BERGHAMMER,    
REMARK   1  AUTH 9 DAVID SILVER, ORIOL VINYALS, ANDREW W SENIOR,                
REMARK   1  AUTH10 KORAY KAVUKCUOGLU, PUSHMEET KOHLI, DEMIS HASSABIS            
REMARK   1  TITL   HIGHLY ACCURATE PROTEIN STRUCTURE PREDICTION WITH ALPHAFOLD  
REMARK   1  REF    NATURE                        V. 596   583 2021              
REMARK   1  REFN                   ISSN 0028-0836                               
REMARK   1  PMID   34265844                                                     
REMARK   1  DOI    10.1038/s41586-021-03819-2                                   
REMARK   1                                                                      
REMARK   1 DISCLAIMERS                                                          
REMARK   1 ALPHAFOLD DATA, COPYRIGHT (2021) DEEPMIND TECHNOLOGIES LIMITED. THE  
REMARK   1 INFORMATION PROVIDED IS THEORETICAL MODELLING ONLY AND CAUTION SHOULD
REMARK   1 BE EXERCISED IN ITS USE. IT IS PROVIDED "AS-IS" WITHOUT ANY WARRANTY 
REMARK   1 OF ANY KIND, WHETHER EXPRESSED OR IMPLIED. NO WARRANTY IS GIVEN THAT 
REMARK   1 USE OF THE INFORMATION SHALL NOT INFRINGE THE RIGHTS OF ANY THIRD    
REMARK   1 PARTY. THE INFORMATION IS NOT INTENDED TO BE A SUBSTITUTE FOR        
REMARK   1 PROFESSIONAL MEDICAL ADVICE, DIAGNOSIS, OR TREATMENT, AND DOES NOT   
REMARK   1 CONSTITUTE MEDICAL OR OTHER PROFESSIONAL ADVICE. IT IS AVAILABLE FOR 
REMARK   1 ACADEMIC AND COMMERCIAL PURPOSES, UNDER CC-BY 4.0 LICENCE.           
DBREF  XXXX A    1   612  UNP    A0A0Q4BGV7 A0A0Q4BGV7_9ARCH     1    612       
SEQRES   1 A  612  MET SER VAL ALA LEU LEU ALA THR LEU SER MET SER PRO
SEQRES   2 A  612  ALA VAL THR TYR GLU ALA GLU ALA LYS ALA TRP PHE ASP
SEQRES   3 A  612  GLU GLY THR GLU GLN ALA ILE TYR TRP TRP LEU ARG VAL
SEQRES   4 A  612  LEU PRO VAL THR SER GLN MET THR GLY VAL TYR GLU TYR
SEQRES   5 A  612  LEU THR LEU ASP LYS SER VAL SER PRO PRO PRO ALA GLY
SEQRES   6 A  612  ASN ASP ASP ALA VAL LYS ALA TYR ALA ARG ASP VAL ASP
SEQRES   7 A  612  ALA LEU ARG SER ALA GLU HIS MET TYR ASN ILE TYR GLY
SEQRES   8 A  612  ILE SER ALA SER LEU VAL ARG THR ASP THR GLU THR TRP
SEQRES   9 A  612  LYS LEU SER ALA ALA TYR LEU ASN ARG ALA ALA GLU ILE
SEQRES  10 A  612  GLY ALA GLY SER LEU TRP TYR GLU GLY ALA VAL PHE ASP
SEQRES  11 A  612  ALA ASP ALA ILE LEU GLU TYR SER SER ILE TYR GLU SER
SEQRES  12 A  612  ILE GLY ASN GLY ASN ARG ASN THR GLN GLU ILE LEU ASP
SEQRES  13 A  612  GLU ALA VAL ARG VAL SER ALA ASP LEU LYS SER ALA TRP
SEQRES  14 A  612  SER SER THR SER TYR GLY GLY PRO LEU ASN ILE GLU LEU
SEQRES  15 A  612  THR TRP ASN GLY GLY SER THR GLY ALA CYS ASN GLU ARG
SEQRES  16 A  612  LEU ALA LEU ASP PHE MET THR LEU ALA THR ALA SER ALA
SEQRES  17 A  612  ASP ARG ASN ILE VAL TYR LEU THR LYS THR ALA THR LYS
SEQRES  18 A  612  ASP ALA PRO ASP THR ALA ARG THR ILE TRP ALA TYR THR
SEQRES  19 A  612  THR THR GLY SER ILE THR PRO ILE ALA PRO GLY ALA ALA
SEQRES  20 A  612  SER MET PRO LEU SER LEU GLY ALA ASN ASP VAL GLY SER
SEQRES  21 A  612  LEU PRO SER GLY PHE TYR LYS LEU SER PRO GLY VAL TYR
SEQRES  22 A  612  GLY GLY PRO PHE VAL SER ALA VAL GLY GLU ASP ALA ALA
SEQRES  23 A  612  PRO VAL LYS GLY SER ALA GLY ILE ILE LYS ASP ASN GLU
SEQRES  24 A  612  TYR GLY TYR ILE THR ALA GLN GLY ASP GLY VAL SER VAL
SEQRES  25 A  612  TYR TRP LYS GLY ALA ALA SER ALA SER SER THR LEU ASP
SEQRES  26 A  612  PHE LYS ILE THR GLY SER SER ASP VAL GLN THR SER LEU
SEQRES  27 A  612  ASN ALA PRO LEU GLU LEU VAL SER ALA TYR ALA SER TYR
SEQRES  28 A  612  MET ASP ARG LEU THR ALA LEU LEU TYR GLU SER ALA SER
SEQRES  29 A  612  ALA ALA GLN VAL MET TRP THR ILE SER ALA LYS ALA HIS
SEQRES  30 A  612  GLN SER ASN MET LEU LEU SER PRO SER SER ILE ILE PRO
SEQRES  31 A  612  HIS LEU THR ASN VAL ASN VAL SER PRO GLU GLN ALA TYR
SEQRES  32 A  612  ALA LEU TYR VAL LEU ALA LEU ASP GLN ILE SER GLN TYR
SEQRES  33 A  612  ASN THR ASN HIS GLY GLU LEU LEU LYS ASP GLY VAL THR
SEQRES  34 A  612  LYS ILE SER ALA GLN SER LEU ASP LEU TYR CYS GLN GLY
SEQRES  35 A  612  SER ILE TYR ALA ALA ASP GLY THR ALA ILE ALA GLU ASN
SEQRES  36 A  612  VAL ILE PHE THR PRO TYR ILE TYR VAL LYS ASP TRP THR
SEQRES  37 A  612  LEU TYR SER GLY SER MET ASN THR MET THR GLN ASP GLY
SEQRES  38 A  612  LEU ALA MET VAL TRP ASP ASN GLY GLU THR ALA VAL GLY
SEQRES  39 A  612  TRP GLY GLY PRO SER THR THR ASP THR TYR ALA SER LEU
SEQRES  40 A  612  VAL LEU ASP LYS GLY ALA TYR MET SER ILE ASP GLU ILE
SEQRES  41 A  612  HIS TYR LYS GLY GLU LEU VAL PRO SER LEU LYS LEU ASP
SEQRES  42 A  612  VAL VAL SER VAL GLU GLN ILE ASP VAL PHE LYS GLY ILE
SEQRES  43 A  612  GLU TRP ASP ARG GLN ASP PRO PRO LYS VAL MET ASP ALA
SEQRES  44 A  612  SER THR LEU ILE MET ILE ILE LEU LEU GLU ALA ALA ALA
SEQRES  45 A  612  ILE VAL LEU LEU VAL GLY TYR ILE ILE GLY ARG TYR GLU
SEQRES  46 A  612  MET TYR ILE VAL ALA LEU VAL ILE ALA ILE VAL ALA LEU
SEQRES  47 A  612  VAL ALA SER GLU TRP VAL ALA ARG ILE ALA LEU GLY MET
SEQRES  48 A  612  GLY
HELIX    1   1 ASP A   68  GLU A  102  1                                  35
HELIX    2   2 THR A  103  SER A  107  1                                   5
HELIX    3   3 ALA A  108  LEU A  122  1                                  15
HELIX    4   4 ALA A  131  TYR A  137  1                                   7
HELIX    5   5 ILE A  140  ALA A  163  1                                  24
HELIX    6   6 LEU A  165  ALA A  168  1                                   4
HELIX    7   7 TRP A  169  SER A  171  1                                   3
HELIX    8   8 ASP A  225  ARG A  228  1                                   4
HELIX    9   9 ALA A  340  LYS A  375  1                                  36
HELIX   10  10 PRO A  385  SER A  387  1                                   3
HELIX   11  11 PRO A  399  HIS A  420  1                                  22
HELIX   12  12 ALA A  433  LEU A  436  1                                   4
SHEET    1   1 1 ASN A 179  TRP A 184  0
SHEET    2   2 1 LEU A 196  ALA A 206  0
SHEET    3   3 1 ILE A 212  LEU A 215  0
SHEET    4   4 1 THR A 229  ALA A 232  0
SHEET    5   5 1 GLY A 237  PRO A 241  0
SHEET    6   6 1 MET A 249  LEU A 251  0
SHEET    7   7 1 GLY A 254  ASP A 257  0
SHEET    8   8 1 GLY A 264  LEU A 268  0
SHEET    9   9 1 GLY A 271  GLY A 275  0
SHEET   10  10 1 PHE A 277  SER A 279  0
SHEET   11  11 1 VAL A 288  LYS A 296  0
SHEET   12  12 1 GLU A 299  GLN A 306  0
SHEET   13  13 1 GLY A 309  TRP A 314  0
SHEET   14  14 1 ALA A 317  SER A 321  0
SHEET   15  15 1 LEU A 324  THR A 329  0
SHEET   16  16 1 LYS A 430  SER A 432  0
SHEET   17  17 1 LEU A 438  TYR A 445  0
SHEET   18  18 1 VAL A 456  TYR A 461  0
SHEET   19  19 1 TRP A 467  TYR A 470  0
SHEET   20  20 1 SER A 473  THR A 476  0
SHEET   21  21 1 GLY A 481  ASN A 488  0
SHEET   22  22 1 ALA A 505  LEU A 509  0
SHEET   23  23 1 TYR A 514  TYR A 522  0
SHEET   24  24 1 SER A 529  LEU A 532  0
SHEET   25  25 1 VAL A 534  SER A 536  0
CRYST1    1.000    1.000    1.000  90.00  90.00  90.00 P 1           1          
ORIGX1      1.000000  0.000000  0.000000        0.00000                         
ORIGX2      0.000000  1.000000  0.000000        0.00000                         
ORIGX3      0.000000  0.000000  1.000000        0.00000                         
SCALE1      1.000000  0.000000  0.000000        0.00000                         
SCALE2      0.000000  1.000000  0.000000        0.00000                         
SCALE3      0.000000  0.000000  1.000000        0.00000                         
ATOM      1  N   ASP A  68      31.639   2.199 -40.806  1.00 68.62           N
ATOM      2  CA  ASP A  68      31.951   1.876 -39.408  1.00 68.62           C
ATOM      3  C   ASP A  68      31.809   3.094 -38.482  1.00 68.62           C
ATOM      4  CB  ASP A  68      33.371   1.295 -39.307  1.00 68.62           C
ATOM      5  O   ASP A  68      31.312   2.969 -37.362  1.00 68.62           O
ATOM      6  CG  ASP A  68      33.529  -0.083 -39.964  1.00 68.62           C
ATOM      7  OD1 ASP A  68      32.521  -0.823 -40.053  1.00 68.62           O
ATOM      8  OD2 ASP A  68      34.678  -0.397 -40.348  1.00 68.62           O
ATOM      9  N   ALA A  69      32.188   4.289 -38.949  1.00 64.50           N
ATOM     10  CA  ALA A  69      32.020   5.526 -38.183  1.00 64.50           C
ATOM     11  C   ALA A  69      30.544   5.942 -38.069  1.00 64.50           C
ATOM     12  CB  ALA A  69      32.864   6.636 -38.817  1.00 64.50           C
ATOM     13  O   ALA A  69      30.119   6.406 -37.013  1.00 64.50           O
ATOM     14  N   VAL A  70      29.752   5.737 -39.128  1.00 64.38           N
ATOM     15  CA  VAL A  70      28.299   5.977 -39.111  1.00 64.38           C
ATOM     16  C   VAL A  70      27.604   5.005 -38.153  1.00 64.38           C
ATOM     17  CB  VAL A  70      27.713   5.878 -40.534  1.00 64.38           C
ATOM     18  O   VAL A  70      26.769   5.427 -37.355  1.00 64.38           O
ATOM     19  CG1 VAL A  70      26.183   5.995 -40.544  1.00 64.38           C
ATOM     20  CG2 VAL A  70      28.256   6.994 -41.439  1.00 64.38           C
ATOM     21  N   LYS A  71      27.985   3.721 -38.169  1.00 67.25           N
ATOM     22  CA  LYS A  71      27.466   2.702 -37.239  1.00 67.25           C
ATOM     23  C   LYS A  71      27.837   2.986 -35.785  1.00 67.25           C
ATOM     24  CB  LYS A  71      27.988   1.324 -37.658  1.00 67.25           C
ATOM     25  O   LYS A  71      26.987   2.828 -34.912  1.00 67.25           O
ATOM     26  CG  LYS A  71      27.237   0.785 -38.878  1.00 67.25           C
ATOM     27  CD  LYS A  71      27.960  -0.445 -39.424  1.00 67.25           C
ATOM     28  CE  LYS A  71      27.153  -1.020 -40.583  1.00 67.25           C
ATOM     29  NZ  LYS A  71      27.956  -2.004 -41.334  1.00 67.25           N
ATOM     30  N   ALA A  72      29.068   3.429 -35.524  1.00 66.75           N
ATOM     31  CA  ALA A  72      29.508   3.818 -34.186  1.00 66.75           C
ATOM     32  C   ALA A  72      28.738   5.042 -33.663  1.00 66.75           C
ATOM     33  CB  ALA A  72      31.021   4.059 -34.210  1.00 66.75           C
ATOM     34  O   ALA A  72      28.233   5.000 -32.547  1.00 66.75           O
ATOM     35  N   TYR A  73      28.564   6.079 -34.489  1.00 66.94           N
ATOM     36  CA  TYR A  73      27.762   7.252 -34.130  1.00 66.94           C
ATOM     37  C   TYR A  73      26.290   6.887 -33.868  1.00 66.94           C
ATOM     38  CB  TYR A  73      27.906   8.303 -35.238  1.00 66.94           C
ATOM     39  O   TYR A  73      25.731   7.275 -32.847  1.00 66.94           O
ATOM     40  CG  TYR A  73      27.020   9.520 -35.059  1.00 66.94           C
ATOM     41  CD1 TYR A  73      25.842   9.636 -35.823  1.00 66.94           C
ATOM     42  CD2 TYR A  73      27.344  10.515 -34.112  1.00 66.94           C
ATOM     43  CE1 TYR A  73      24.999  10.746 -35.646  1.00 66.94           C
ATOM     44  CE2 TYR A  73      26.489  11.623 -33.924  1.00 66.94           C
ATOM     45  OH  TYR A  73      24.443  12.772 -34.559  1.00 66.94           O
ATOM     46  CZ  TYR A  73      25.311  11.738 -34.694  1.00 66.94           C
ATOM     47  N   ALA A  74      25.671   6.067 -34.727  1.00 65.88           N
ATOM     48  CA  ALA A  74      24.293   5.607 -34.527  1.00 65.88           C
ATOM     49  C   ALA A  74      24.117   4.807 -33.224  1.00 65.88           C
ATOM     50  CB  ALA A  74      23.880   4.769 -35.744  1.00 65.88           C
ATOM     51  O   ALA A  74      23.091   4.929 -32.559  1.00 65.88           O
ATOM     52  N   ARG A  75      25.123   4.010 -32.847  1.00 70.75           N
ATOM     53  CA  ARG A  75      25.144   3.257 -31.589  1.00 70.75           C
ATOM     54  C   ARG A  75      25.224   4.171 -30.366  1.00 70.75           C
ATOM     55  CB  ARG A  75      26.330   2.293 -31.644  1.00 70.75           C
ATOM     56  O   ARG A  75      24.558   3.902 -29.372  1.00 70.75           O
ATOM     57  CG  ARG A  75      26.379   1.365 -30.427  1.00 70.75           C
ATOM     58  CD  ARG A  75      27.520   0.355 -30.548  1.00 70.75           C
ATOM     59  NE  ARG A  75      28.821   1.043 -30.626  1.00 70.75           N
ATOM     60  NH1 ARG A  75      29.982  -0.571 -31.760  1.00 70.75           N
ATOM     61  NH2 ARG A  75      31.021   1.295 -31.077  1.00 70.75           N
ATOM     62  CZ  ARG A  75      29.936   0.580 -31.144  1.00 70.75           C
ATOM     63  N   ASP A  76      26.025   5.229 -30.438  1.00 71.31           N
ATOM     64  CA  ASP A  76      26.176   6.198 -29.349  1.00 71.31           C
ATOM     65  C   ASP A  76      24.883   6.992 -29.129  1.00 71.31           C
ATOM     66  CB  ASP A  76      27.362   7.129 -29.645  1.00 71.31           C
ATOM     67  O   ASP A  76      24.429   7.136 -27.994  1.00 71.31           O
ATOM     68  CG  ASP A  76      28.719   6.415 -29.635  1.00 71.31           C
ATOM     69  OD1 ASP A  76      28.813   5.261 -29.147  1.00 71.31           O
ATOM     70  OD2 ASP A  76      29.722   7.036 -30.049  1.00 71.31           O
ATOM     71  N   VAL A  77      24.240   7.418 -30.222  1.00 69.19           N
ATOM     72  CA  VAL A  77      22.933   8.089 -30.187  1.00 69.19           C
ATOM     73  C   VAL A  77      21.856   7.174 -29.600  1.00 69.19           C
ATOM     74  CB  VAL A  77      22.540   8.574 -31.597  1.00 69.19           C
ATOM     75  O   VAL A  77      21.070   7.612 -28.764  1.00 69.19           O
ATOM     76  CG1 VAL A  77      21.110   9.129 -31.655  1.00 69.19           C
ATOM     77  CG2 VAL A  77      23.480   9.689 -32.074  1.00 69.19           C
ATOM     78  N   ASP A  78      21.818   5.899 -29.996  1.00 72.81           N
ATOM     79  CA  ASP A  78      20.812   4.958 -29.493  1.00 72.81           C
ATOM     80  C   ASP A  78      21.008   4.630 -28.002  1.00 72.81           C
ATOM     81  CB  ASP A  78      20.823   3.696 -30.364  1.00 72.81           C
ATOM     82  O   ASP A  78      20.035   4.534 -27.248  1.00 72.81           O
ATOM     83  CG  ASP A  78      19.558   2.862 -30.165  1.00 72.81           C
ATOM     84  OD1 ASP A  78      18.458   3.458 -30.177  1.00 72.81           O
ATOM     85  OD2 ASP A  78      19.693   1.626 -30.060  1.00 72.81           O
ATOM     86  N   ALA A  79      22.262   4.539 -27.545  1.00 73.19           N
ATOM     87  CA  ALA A  79      22.589   4.387 -26.130  1.00 73.19           C
ATOM     88  C   ALA A  79      22.146   5.606 -25.302  1.00 73.19           C
ATOM     89  CB  ALA A  79      24.094   4.131 -25.991  1.00 73.19           C
ATOM     90  O   ALA A  79      21.518   5.430 -24.256  1.00 73.19           O
ATOM     91  N   LEU A  80      22.429   6.827 -25.775  1.00 73.12           N
ATOM     92  CA  LEU A  80      22.014   8.067 -25.106  1.00 73.12           C
ATOM     93  C   LEU A  80      20.487   8.179 -25.052  1.00 73.12           C
ATOM     94  CB  LEU A  80      22.654   9.269 -25.827  1.00 73.12           C
ATOM     95  O   LEU A  80      19.918   8.340 -23.973  1.00 73.12           O
ATOM     96  CG  LEU A  80      22.235  10.641 -25.260  1.00 73.12           C
ATOM     97  CD1 LEU A  80      22.671  10.827 -23.806  1.00 73.12           C
ATOM     98  CD2 LEU A  80      22.865  11.753 -26.097  1.00 73.12           C
ATOM     99  N   ARG A  81      19.813   7.990 -26.192  1.00 71.31           N
ATOM    100  CA  ARG A  81      18.348   8.032 -26.284  1.00 71.31           C
ATOM    101  C   ARG A  81      17.693   7.024 -25.346  1.00 71.31           C
ATOM    102  CB  ARG A  81      17.942   7.770 -27.740  1.00 71.31           C
ATOM    103  O   ARG A  81      16.699   7.340 -24.702  1.00 71.31           O
ATOM    104  CG  ARG A  81      16.421   7.848 -27.920  1.00 71.31           C
ATOM    105  CD  ARG A  81      16.031   7.509 -29.357  1.00 71.31           C
ATOM    106  NE  ARG A  81      14.564   7.462 -29.486  1.00 71.31           N
ATOM    107  NH1 ARG A  81      14.482   7.131 -31.747  1.00 71.31           N
ATOM    108  NH2 ARG A  81      12.582   7.353 -30.582  1.00 71.31           N
ATOM    109  CZ  ARG A  81      13.883   7.309 -30.602  1.00 71.31           C
ATOM    110  N   SER A  82      18.236   5.812 -25.265  1.00 76.75           N
ATOM    111  CA  SER A  82      17.710   4.773 -24.376  1.00 76.75           C
ATOM    112  C   SER A  82      17.851   5.161 -22.901  1.00 76.75           C
ATOM    113  CB  SER A  82      18.425   3.451 -24.639  1.00 76.75           C
ATOM    114  O   SER A  82      16.918   4.957 -22.126  1.00 76.75           O
ATOM    115  OG  SER A  82      18.176   3.007 -25.956  1.00 76.75           O
ATOM    116  N   ALA A  83      18.982   5.760 -22.512  1.00 73.75           N
ATOM    117  CA  ALA A  83      19.198   6.255 -21.153  1.00 73.75           C
ATOM    118  C   ALA A  83      18.265   7.425 -20.796  1.00 73.75           C
ATOM    119  CB  ALA A  83      20.676   6.624 -20.997  1.00 73.75           C
ATOM    120  O   ALA A  83      17.630   7.396 -19.741  1.00 73.75           O
ATOM    121  N   GLU A  84      18.114   8.408 -21.689  1.00 70.31           N
ATOM    122  CA  GLU A  84      17.191   9.538 -21.510  1.00 70.31           C
ATOM    123  C   GLU A  84      15.731   9.084 -21.455  1.00 70.31           C
ATOM    124  CB  GLU A  84      17.343  10.529 -22.669  1.00 70.31           C
ATOM    125  O   GLU A  84      14.942   9.585 -20.654  1.00 70.31           O
ATOM    126  CG  GLU A  84      18.660  11.314 -22.608  1.00 70.31           C
ATOM    127  CD  GLU A  84      18.783  12.335 -23.750  1.00 70.31           C
ATOM    128  OE1 GLU A  84      19.647  13.230 -23.620  1.00 70.31           O
ATOM    129  OE2 GLU A  84      18.015  12.223 -24.734  1.00 70.31           O
ATOM    130  N   HIS A  85      15.361   8.102 -22.276  1.00 73.94           N
ATOM    131  CA  HIS A  85      14.022   7.532 -22.265  1.00 73.94           C
ATOM    132  C   HIS A  85      13.711   6.843 -20.934  1.00 73.94           C
ATOM    133  CB  HIS A  85      13.891   6.568 -23.441  1.00 73.94           C
ATOM    134  O   HIS A  85      12.655   7.099 -20.356  1.00 73.94           O
ATOM    135  CG  HIS A  85      12.493   6.078 -23.676  1.00 73.94           C
ATOM    136  CD2 HIS A  85      11.369   6.856 -23.754  1.00 73.94           C
ATOM    137  ND1 HIS A  85      12.149   4.817 -24.096  1.00 73.94           N
ATOM    138  CE1 HIS A  85      10.862   4.849 -24.468  1.00 73.94           C
ATOM    139  NE2 HIS A  85      10.349   6.074 -24.296  1.00 73.94           N
ATOM    140  N   MET A  86      14.646   6.042 -20.410  1.00 75.50           N
ATOM    141  CA  MET A  86      14.522   5.432 -19.082  1.00 75.50           C
ATOM    142  C   MET A  86      14.424   6.488 -17.977  1.00 75.50           C
ATOM    143  CB  MET A  86      15.710   4.498 -18.809  1.00 75.50           C
ATOM    144  O   MET A  86      13.560   6.376 -17.110  1.00 75.50           O
ATOM    145  CG  MET A  86      15.574   3.185 -19.579  1.00 75.50           C
ATOM    146  SD  MET A  86      16.825   1.936 -19.170  1.00 75.50           S
ATOM    147  CE  MET A  86      18.202   2.557 -20.152  1.00 75.50           C
ATOM    148  N   TYR A  87      15.260   7.530 -18.026  1.00 76.19           N
ATOM    149  CA  TYR A  87      15.208   8.642 -17.075  1.00 76.19           C
ATOM    150  C   TYR A  87      13.833   9.328 -17.074  1.00 76.19           C
ATOM    151  CB  TYR A  87      16.330   9.641 -17.396  1.00 76.19           C
ATOM    152  O   TYR A  87      13.199   9.459 -16.027  1.00 76.19           O
ATOM    153  CG  TYR A  87      16.270  10.903 -16.558  1.00 76.19           C
ATOM    154  CD1 TYR A  87      15.742  12.095 -17.094  1.00 76.19           C
ATOM    155  CD2 TYR A  87      16.698  10.869 -15.220  1.00 76.19           C
ATOM    156  CE1 TYR A  87      15.651  13.248 -16.290  1.00 76.19           C
ATOM    157  CE2 TYR A  87      16.606  12.014 -14.410  1.00 76.19           C
ATOM    158  OH  TYR A  87      15.979  14.313 -14.162  1.00 76.19           O
ATOM    159  CZ  TYR A  87      16.079  13.208 -14.946  1.00 76.19           C
ATOM    160  N   ASN A  88      13.339   9.705 -18.256  1.00 70.44           N
ATOM    161  CA  ASN A  88      12.074  10.419 -18.407  1.00 70.44           C
ATOM    162  C   ASN A  88      10.868   9.559 -18.011  1.00 70.44           C
ATOM    163  CB  ASN A  88      11.953  10.917 -19.858  1.00 70.44           C
ATOM    164  O   ASN A  88      10.013  10.027 -17.260  1.00 70.44           O
ATOM    165  CG  ASN A  88      12.876  12.083 -20.164  1.00 70.44           C
ATOM    166  ND2 ASN A  88      13.359  12.188 -21.379  1.00 70.44           N
ATOM    167  OD1 ASN A  88      13.138  12.940 -19.339  1.00 70.44           O
ATOM    168  N   ILE A  89      10.792   8.310 -18.484  1.00 75.31           N
ATOM    169  CA  ILE A  89       9.672   7.414 -18.165  1.00 75.31           C
ATOM    170  C   ILE A  89       9.632   7.129 -16.666  1.00 75.31           C
ATOM    171  CB  ILE A  89       9.724   6.120 -19.012  1.00 75.31           C
ATOM    172  O   ILE A  89       8.583   7.298 -16.050  1.00 75.31           O
ATOM    173  CG1 ILE A  89       9.295   6.452 -20.457  1.00 75.31           C
ATOM    174  CG2 ILE A  89       8.805   5.034 -18.425  1.00 75.31           C
ATOM    175  CD1 ILE A  89       9.289   5.253 -21.412  1.00 75.31           C
ATOM    176  N   TYR A  90      10.754   6.743 -16.053  1.00 77.56           N
ATOM    177  CA  TYR A  90      10.760   6.422 -14.626  1.00 77.56           C
ATOM    178  C   TYR A  90      10.521   7.653 -13.754  1.00 77.56           C
ATOM    179  CB  TYR A  90      12.062   5.714 -14.249  1.00 77.56           C
ATOM    180  O   TYR A  90       9.803   7.547 -12.762  1.00 77.56           O
ATOM    181  CG  TYR A  90      12.313   4.365 -14.895  1.00 77.56           C
ATOM    182  CD1 TYR A  90      11.278   3.610 -15.489  1.00 77.56           C
ATOM    183  CD2 TYR A  90      13.627   3.869 -14.906  1.00 77.56           C
ATOM    184  CE1 TYR A  90      11.556   2.368 -16.080  1.00 77.56           C
ATOM    185  CE2 TYR A  90      13.908   2.628 -15.500  1.00 77.56           C
ATOM    186  OH  TYR A  90      13.146   0.653 -16.615  1.00 77.56           O
ATOM    187  CZ  TYR A  90      12.870   1.864 -16.068  1.00 77.56           C
ATOM    188  N   GLY A  91      11.028   8.826 -14.147  1.00 71.69           N
ATOM    189  CA  GLY A  91      10.732  10.087 -13.466  1.00 71.69           C
ATOM    190  C   GLY A  91       9.243  10.458 -13.518  1.00 71.69           C
ATOM    191  O   GLY A  91       8.653  10.803 -12.491  1.00 71.69           O
ATOM    192  N   ILE A  92       8.603  10.336 -14.689  1.00 71.75           N
ATOM    193  CA  ILE A  92       7.160  10.588 -14.848  1.00 71.75           C
ATOM    194  C   ILE A  92       6.344   9.572 -14.045  1.00 71.75           C
ATOM    195  CB  ILE A  92       6.760  10.606 -16.343  1.00 71.75           C
ATOM    196  O   ILE A  92       5.446   9.972 -13.303  1.00 71.75           O
ATOM    197  CG1 ILE A  92       7.347  11.863 -17.028  1.00 71.75           C
ATOM    198  CG2 ILE A  92       5.226  10.593 -16.516  1.00 71.75           C
ATOM    199  CD1 ILE A  92       7.273  11.829 -18.560  1.00 71.75           C
ATOM    200  N   SER A  93       6.679   8.282 -14.129  1.00 77.69           N
ATOM    201  CA  SER A  93       6.011   7.225 -13.363  1.00 77.69           C
ATOM    202  C   SER A  93       6.151   7.438 -11.855  1.00 77.69           C
ATOM    203  CB  SER A  93       6.570   5.856 -13.752  1.00 77.69           C
ATOM    204  O   SER A  93       5.177   7.289 -11.123  1.00 77.69           O
ATOM    205  OG  SER A  93       6.250   5.580 -15.099  1.00 77.69           O
ATOM    206  N   ALA A  94       7.322   7.870 -11.376  1.00 77.56           N
ATOM    207  CA  ALA A  94       7.532   8.166  -9.961  1.00 77.56           C
ATOM    208  C   ALA A  94       6.655   9.340  -9.507  1.00 77.56           C
ATOM    209  CB  ALA A  94       9.021   8.453  -9.723  1.00 77.56           C
ATOM    210  O   ALA A  94       6.076   9.302  -8.422  1.00 77.56           O
ATOM    211  N   SER A  95       6.520  10.373 -10.344  1.00 70.50           N
ATOM    212  CA  SER A  95       5.629  11.506 -10.081  1.00 70.50           C
ATOM    213  C   SER A  95       4.157  11.079 -10.043  1.00 70.50           C
ATOM    214  CB  SER A  95       5.868  12.596 -11.127  1.00 70.50           C
ATOM    215  O   SER A  95       3.453  11.417  -9.093  1.00 70.50           O
ATOM    216  OG  SER A  95       5.346  13.827 -10.671  1.00 70.50           O
ATOM    217  N   LEU A  96       3.718  10.250 -10.998  1.00 75.38           N
ATOM    218  CA  LEU A  96       2.365   9.687 -11.027  1.00 75.38           C
ATOM    219  C   LEU A  96       2.046   8.910  -9.742  1.00 75.38           C
ATOM    220  CB  LEU A  96       2.224   8.789 -12.271  1.00 75.38           C
ATOM    221  O   LEU A  96       1.014   9.156  -9.125  1.00 75.38           O
ATOM    222  CG  LEU A  96       0.847   8.110 -12.403  1.00 75.38           C
ATOM    223  CD1 LEU A  96      -0.263   9.123 -12.692  1.00 75.38           C
ATOM    224  CD2 LEU A  96       0.889   7.095 -13.541  1.00 75.38           C
ATOM    225  N   VAL A  97       2.945   8.023  -9.305  1.00 77.88           N
ATOM    226  CA  VAL A  97       2.773   7.237  -8.070  1.00 77.88           C
ATOM    227  C   VAL A  97       2.704   8.137  -6.834  1.00 77.88           C
ATOM    228  CB  VAL A  97       3.919   6.220  -7.928  1.00 77.88           C
ATOM    229  O   VAL A  97       1.888   7.904  -5.938  1.00 77.88           O
ATOM    230  CG1 VAL A  97       3.893   5.472  -6.593  1.00 77.88           C
ATOM    231  CG2 VAL A  97       3.847   5.146  -9.012  1.00 77.88           C
ATOM    232  N   ARG A  98       3.515   9.201  -6.775  1.00 76.44           N
ATOM    233  CA  ARG A  98       3.448  10.191  -5.685  1.00 76.44           C
ATOM    234  C   ARG A  98       2.097  10.912  -5.676  1.00 76.44           C
ATOM    235  CB  ARG A  98       4.610  11.192  -5.795  1.00 76.44           C
ATOM    236  O   ARG A  98       1.507  11.072  -4.613  1.00 76.44           O
ATOM    237  CG  ARG A  98       5.977  10.581  -5.438  1.00 76.44           C
ATOM    238  CD  ARG A  98       7.107  11.545  -5.832  1.00 76.44           C
ATOM    239  NE  ARG A  98       8.452  10.937  -5.696  1.00 76.44           N
ATOM    240  NH1 ARG A  98       9.453  11.831  -7.590  1.00 76.44           N
ATOM    241  NH2 ARG A  98      10.628  10.508  -6.308  1.00 76.44           N
ATOM    242  CZ  ARG A  98       9.487  11.095  -6.517  1.00 76.44           C
ATOM    243  N   THR A  99       1.570  11.299  -6.837  1.00 67.19           N
ATOM    244  CA  THR A  99       0.231  11.903  -6.941  1.00 67.19           C
ATOM    245  C   THR A  99      -0.880  10.922  -6.557  1.00 67.19           C
ATOM    246  CB  THR A  99      -0.008  12.448  -8.356  1.00 67.19           C
ATOM    247  O   THR A  99      -1.817  11.307  -5.853  1.00 67.19           O
ATOM    248  CG2 THR A  99      -1.352  13.160  -8.494  1.00 67.19           C
ATOM    249  OG1 THR A  99       0.975  13.407  -8.675  1.00 67.19           O
ATOM    250  N   ASP A 100      -0.775   9.653  -6.953  1.00 73.62           N
ATOM    251  CA  ASP A 100      -1.752   8.629  -6.568  1.00 73.62           C
ATOM    252  C   ASP A 100      -1.738   8.394  -5.048  1.00 73.62           C
ATOM    253  CB  ASP A 100      -1.503   7.329  -7.354  1.00 73.62           C
ATOM    254  O   ASP A 100      -2.789   8.330  -4.413  1.00 73.62           O
ATOM    255  CG  ASP A 100      -2.716   6.388  -7.277  1.00 73.62           C
ATOM    256  OD1 ASP A 100      -3.846   6.900  -7.426  1.00 73.62           O
ATOM    257  OD2 ASP A 100      -2.526   5.174  -7.029  1.00 73.62           O
ATOM    258  N   THR A 101      -0.553   8.405  -4.428  1.00 74.44           N
ATOM    259  CA  THR A 101      -0.395   8.324  -2.962  1.00 74.44           C
ATOM    260  C   THR A 101      -1.204   9.404  -2.234  1.00 74.44           C
ATOM    261  CB  THR A 101       1.083   8.457  -2.556  1.00 74.44           C
ATOM    262  O   THR A 101      -1.866   9.121  -1.232  1.00 74.44           O
ATOM    263  CG2 THR A 101       1.297   8.224  -1.061  1.00 74.44           C
ATOM    264  OG1 THR A 101       1.884   7.503  -3.212  1.00 74.44           O
ATOM    265  N   GLU A 102      -1.192  10.641  -2.738  1.00 69.12           N
ATOM    266  CA  GLU A 102      -1.998  11.734  -2.180  1.00 69.12           C
ATOM    267  C   GLU A 102      -3.496  11.542  -2.448  1.00 69.12           C
ATOM    268  CB  GLU A 102      -1.527  13.088  -2.735  1.00 69.12           C
ATOM    269  O   GLU A 102      -4.320  11.802  -1.572  1.00 69.12           O
ATOM    270  CG  GLU A 102      -0.085  13.456  -2.350  1.00 69.12           C
ATOM    271  CD  GLU A 102       0.146  13.446  -0.834  1.00 69.12           C
ATOM    272  OE1 GLU A 102       1.117  12.821  -0.350  1.00 69.12           O
ATOM    273  OE2 GLU A 102      -0.670  14.012  -0.072  1.00 69.12           O
ATOM    274  N   THR A 103      -3.863  11.019  -3.618  1.00 67.00           N
ATOM    275  CA  THR A 103      -5.264  10.734  -3.971  1.00 67.00           C
ATOM    276  C   THR A 103      -5.879   9.705  -3.022  1.00 67.00           C
ATOM    277  CB  THR A 103      -5.373  10.262  -5.428  1.00 67.00           C
ATOM    278  O   THR A 103      -6.996   9.893  -2.537  1.00 67.00           O
ATOM    279  CG2 THR A 103      -6.827  10.086  -5.867  1.00 67.00           C
ATOM    280  OG1 THR A 103      -4.800  11.244  -6.267  1.00 67.00           O
ATOM    281  N   TRP A 104      -5.125   8.669  -2.648  1.00 73.56           N
ATOM    282  CA  TRP A 104      -5.565   7.676  -1.666  1.00 73.56           C
ATOM    283  C   TRP A 104      -5.850   8.273  -0.285  1.00 73.56           C
ATOM    284  CB  TRP A 104      -4.541   6.539  -1.600  1.00 73.56           C
ATOM    285  O   TRP A 104      -6.735   7.779   0.416  1.00 73.56           O
ATOM    286  CG  TRP A 104      -4.792   5.501  -2.639  1.00 73.56           C
ATOM    287  CD1 TRP A 104      -4.175   5.423  -3.834  1.00 73.56           C
ATOM    288  CD2 TRP A 104      -5.822   4.467  -2.657  1.00 73.56           C
ATOM    289  CE2 TRP A 104      -5.775   3.813  -3.924  1.00 73.56           C
ATOM    290  CE3 TRP A 104      -6.828   4.053  -1.757  1.00 73.56           C
ATOM    291  NE1 TRP A 104      -4.745   4.433  -4.600  1.00 73.56           N
ATOM    292  CH2 TRP A 104      -7.662   2.403  -3.350  1.00 73.56           C
ATOM    293  CZ2 TRP A 104      -6.697   2.822  -4.280  1.00 73.56           C
ATOM    294  CZ3 TRP A 104      -7.728   3.023  -2.091  1.00 73.56           C
ATOM    295  N   LYS A 105      -5.203   9.380   0.108  1.00 65.44           N
ATOM    296  CA  LYS A 105      -5.540  10.074   1.367  1.00 65.44           C
ATOM    297  C   LYS A 105      -6.981  10.578   1.384  1.00 65.44           C
ATOM    298  CB  LYS A 105      -4.585  11.240   1.651  1.00 65.44           C
ATOM    299  O   LYS A 105      -7.624  10.502   2.425  1.00 65.44           O
ATOM    300  CG  LYS A 105      -3.145  10.778   1.880  1.00 65.44           C
ATOM    301  CD  LYS A 105      -2.209  11.969   2.046  1.00 65.44           C
ATOM    302  CE  LYS A 105      -0.763  11.478   2.152  1.00 65.44           C
ATOM    303  NZ  LYS A 105       0.168  12.624   2.135  1.00 65.44           N
ATOM    304  N   LEU A 106      -7.510  11.011   0.239  1.00 59.28           N
ATOM    305  CA  LEU A 106      -8.889  11.496   0.120  1.00 59.28           C
ATOM    306  C   LEU A 106      -9.928  10.377   0.291  1.00 59.28           C
ATOM    307  CB  LEU A 106      -9.070  12.199  -1.238  1.00 59.28           C
ATOM    308  O   LEU A 106     -11.082  10.654   0.608  1.00 59.28           O
ATOM    309  CG  LEU A 106      -8.118  13.384  -1.491  1.00 59.28           C
ATOM    310  CD1 LEU A 106      -8.315  13.904  -2.914  1.00 59.28           C
ATOM    311  CD2 LEU A 106      -8.372  14.535  -0.515  1.00 59.28           C
ATOM    312  N   SER A 107      -9.525   9.114   0.114  1.00 68.62           N
ATOM    313  CA  SER A 107     -10.411   7.953   0.261  1.00 68.62           C
ATOM    314  C   SER A 107     -10.575   7.467   1.707  1.00 68.62           C
ATOM    315  CB  SER A 107      -9.941   6.814  -0.647  1.00 68.62           C
ATOM    316  O   SER A 107     -11.487   6.687   1.976  1.00 68.62           O
ATOM    317  OG  SER A 107      -8.802   6.167  -0.118  1.00 68.62           O
ATOM    318  N   ALA A 108      -9.748   7.946   2.648  1.00 71.00           N
ATOM    319  CA  ALA A 108      -9.708   7.449   4.027  1.00 71.00           C
ATOM    320  C   ALA A 108     -11.083   7.483   4.712  1.00 71.00           C
ATOM    321  CB  ALA A 108      -8.682   8.275   4.814  1.00 71.00           C
ATOM    322  O   ALA A 108     -11.533   6.481   5.260  1.00 71.00           O
ATOM    323  N   ALA A 109     -11.806   8.601   4.598  1.00 67.44           N
ATOM    324  CA  ALA A 109     -13.133   8.746   5.194  1.00 67.44           C
ATOM    325  C   ALA A 109     -14.155   7.740   4.630  1.00 67.44           C
ATOM    326  CB  ALA A 109     -13.598  10.190   4.974  1.00 67.44           C
ATOM    327  O   ALA A 109     -15.002   7.237   5.368  1.00 67.44           O
ATOM    328  N   TYR A 110     -14.068   7.423   3.335  1.00 74.69           N
ATOM    329  CA  TYR A 110     -14.948   6.444   2.699  1.00 74.69           C
ATOM    330  C   TYR A 110     -14.635   5.019   3.166  1.00 74.69           C
ATOM    331  CB  TYR A 110     -14.841   6.568   1.173  1.00 74.69           C
ATOM    332  O   TYR A 110     -15.554   4.270   3.492  1.00 74.69           O
ATOM    333  CG  TYR A 110     -15.720   5.580   0.433  1.00 74.69           C
ATOM    334  CD1 TYR A 110     -15.203   4.325   0.053  1.00 74.69           C
ATOM    335  CD2 TYR A 110     -17.066   5.898   0.166  1.00 74.69           C
ATOM    336  CE1 TYR A 110     -16.030   3.384  -0.588  1.00 74.69           C
ATOM    337  CE2 TYR A 110     -17.893   4.963  -0.485  1.00 74.69           C
ATOM    338  OH  TYR A 110     -18.184   2.802  -1.477  1.00 74.69           O
ATOM    339  CZ  TYR A 110     -17.378   3.704  -0.858  1.00 74.69           C
ATOM    340  N   LEU A 111     -13.350   4.655   3.240  1.00 81.75           N
ATOM    341  CA  LEU A 111     -12.923   3.330   3.699  1.00 81.75           C
ATOM    342  C   LEU A 111     -13.253   3.114   5.179  1.00 81.75           C
ATOM    343  CB  LEU A 111     -11.421   3.142   3.438  1.00 81.75           C
ATOM    344  O   LEU A 111     -13.819   2.081   5.526  1.00 81.75           O
ATOM    345  CG  LEU A 111     -11.004   3.182   1.958  1.00 81.75           C
ATOM    346  CD1 LEU A 111      -9.485   3.052   1.868  1.00 81.75           C
ATOM    347  CD2 LEU A 111     -11.638   2.057   1.134  1.00 81.75           C
ATOM    348  N   ASN A 112     -13.024   4.122   6.024  1.00 82.56           N
ATOM    349  CA  ASN A 112     -13.420   4.088   7.431  1.00 82.56           C
ATOM    350  C   ASN A 112     -14.932   3.877   7.563  1.00 82.56           C
ATOM    351  CB  ASN A 112     -12.972   5.389   8.120  1.00 82.56           C
ATOM    352  O   ASN A 112     -15.373   2.991   8.290  1.00 82.56           O
ATOM    353  CG  ASN A 112     -11.462   5.511   8.241  1.00 82.56           C
ATOM    354  ND2 ASN A 112     -10.960   6.657   8.633  1.00 82.56           N
ATOM    355  OD1 ASN A 112     -10.705   4.593   7.994  1.00 82.56           O
ATOM    356  N   ARG A 113     -15.738   4.616   6.787  1.00 78.62           N
ATOM    357  CA  ARG A 113     -17.195   4.446   6.784  1.00 78.62           C
ATOM    358  C   ARG A 113     -17.617   3.048   6.333  1.00 78.62           C
ATOM    359  CB  ARG A 113     -17.835   5.537   5.907  1.00 78.62           C
ATOM    360  O   ARG A 113     -18.525   2.470   6.925  1.00 78.62           O
ATOM    361  CG  ARG A 113     -19.370   5.492   5.898  1.00 78.62           C
ATOM    362  CD  ARG A 113     -19.926   5.869   7.271  1.00 78.62           C
ATOM    363  NE  ARG A 113     -21.352   5.532   7.403  1.00 78.62           N
ATOM    364  NH1 ARG A 113     -21.148   4.320   9.342  1.00 78.62           N
ATOM    365  NH2 ARG A 113     -23.147   4.590   8.404  1.00 78.62           N
ATOM    366  CZ  ARG A 113     -21.869   4.817   8.382  1.00 78.62           C
ATOM    367  N   ALA A 114     -16.983   2.503   5.296  1.00 81.44           N
ATOM    368  CA  ALA A 114     -17.251   1.143   4.839  1.00 81.44           C
ATOM    369  C   ALA A 114     -16.924   0.113   5.933  1.00 81.44           C
ATOM    370  CB  ALA A 114     -16.470   0.890   3.543  1.00 81.44           C
ATOM    371  O   ALA A 114     -17.729  -0.782   6.180  1.00 81.44           O
ATOM    372  N   ALA A 115     -15.806   0.292   6.642  1.00 88.00           N
ATOM    373  CA  ALA A 115     -15.389  -0.572   7.742  1.00 88.00           C
ATOM    374  C   ALA A 115     -16.370  -0.524   8.927  1.00 88.00           C
ATOM    375  CB  ALA A 115     -13.976  -0.152   8.159  1.00 88.00           C
ATOM    376  O   ALA A 115     -16.715  -1.561   9.487  1.00 88.00           O
ATOM    377  N   GLU A 116     -16.886   0.659   9.275  1.00 84.12           N
ATOM    378  CA  GLU A 116     -17.939   0.824  10.288  1.00 84.12           C
ATOM    379  C   GLU A 116     -19.236   0.113   9.890  1.00 84.12           C
ATOM    380  CB  GLU A 116     -18.280   2.307  10.450  1.00 84.12           C
ATOM    381  O   GLU A 116     -19.857  -0.575  10.702  1.00 84.12           O
ATOM    382  CG  GLU A 116     -17.160   3.143  11.065  1.00 84.12           C
ATOM    383  CD  GLU A 116     -17.473   4.641  10.986  1.00 84.12           C
ATOM    384  OE1 GLU A 116     -16.855   5.374  11.779  1.00 84.12           O
ATOM    385  OE2 GLU A 116     -18.399   5.070  10.240  1.00 84.12           O
ATOM    386  N   ILE A 117     -19.648   0.261   8.629  1.00 80.19           N
ATOM    387  CA  ILE A 117     -20.827  -0.414   8.081  1.00 80.19           C
ATOM    388  C   ILE A 117     -20.642  -1.935   8.170  1.00 80.19           C
ATOM    389  CB  ILE A 117     -21.082   0.089   6.641  1.00 80.19           C
ATOM    390  O   ILE A 117     -21.555  -2.636   8.615  1.00 80.19           O
ATOM    391  CG1 ILE A 117     -21.636   1.533   6.691  1.00 80.19           C
ATOM    392  CG2 ILE A 117     -22.030  -0.787   5.803  1.00 80.19           C
ATOM    393  CD1 ILE A 117     -21.751   2.202   5.316  1.00 80.19           C
ATOM    394  N   GLY A 118     -19.466  -2.450   7.806  1.00 86.75           N
ATOM    395  CA  GLY A 118     -19.133  -3.867   7.936  1.00 86.75           C
ATOM    396  C   GLY A 118     -19.156  -4.348   9.383  1.00 86.75           C
ATOM    397  O   GLY A 118     -19.816  -5.343   9.682  1.00 86.75           O
ATOM    398  N   ALA A 119     -18.519  -3.607  10.292  1.00 88.12           N
ATOM    399  CA  ALA A 119     -18.506  -3.917  11.718  1.00 88.12           C
ATOM    400  C   ALA A 119     -19.928  -3.967  12.290  1.00 88.12           C
ATOM    401  CB  ALA A 119     -17.653  -2.872  12.448  1.00 88.12           C
ATOM    402  O   ALA A 119     -20.290  -4.933  12.956  1.00 88.12           O
ATOM    403  N   GLY A 120     -20.763  -2.973  11.976  1.00 84.19           N
ATOM    404  CA  GLY A 120     -22.152  -2.944  12.429  1.00 84.19           C
ATOM    405  C   GLY A 120     -23.048  -4.006  11.779  1.00 84.19           C
ATOM    406  O   GLY A 120     -24.045  -4.416  12.365  1.00 84.19           O
ATOM    407  N   SER A 121     -22.700  -4.479  10.579  1.00 86.62           N
ATOM    408  CA  SER A 121     -23.429  -5.558   9.895  1.00 86.62           C
ATOM    409  C   SER A 121     -23.120  -6.937  10.465  1.00 86.62           C
ATOM    410  CB  SER A 121     -23.056  -5.620   8.414  1.00 86.62           C
ATOM    411  O   SER A 121     -24.005  -7.787  10.533  1.00 86.62           O
ATOM    412  OG  SER A 121     -23.399  -4.435   7.744  1.00 86.62           O
ATOM    413  N   LEU A 122     -21.853  -7.178  10.811  1.00 89.00           N
ATOM    414  CA  LEU A 122     -21.367  -8.478  11.272  1.00 89.00           C
ATOM    415  C   LEU A 122     -21.518  -8.669  12.782  1.00 89.00           C
ATOM    416  CB  LEU A 122     -19.901  -8.637  10.843  1.00 89.00           C
ATOM    417  O   LEU A 122     -21.446  -9.800  13.263  1.00 89.00           O
ATOM    418  CG  LEU A 122     -19.699  -8.810   9.328  1.00 89.00           C
ATOM    419  CD1 LEU A 122     -18.202  -8.813   9.048  1.00 89.00           C
ATOM    420  CD2 LEU A 122     -20.296 -10.117   8.800  1.00 89.00           C
ATOM    421  N   TRP A 123     -21.729  -7.586  13.527  1.00 90.38           N
ATOM    422  CA  TRP A 123     -21.895  -7.655  14.969  1.00 90.38           C
ATOM    423  C   TRP A 123     -23.204  -8.357  15.362  1.00 90.38           C
ATOM    424  CB  TRP A 123     -21.789  -6.253  15.575  1.00 90.38           C
ATOM    425  O   TRP A 123     -24.291  -8.025  14.885  1.00 90.38           O
ATOM    426  CG  TRP A 123     -21.803  -6.262  17.067  1.00 90.38           C
ATOM    427  CD1 TRP A 123     -20.709  -6.282  17.856  1.00 90.38           C
ATOM    428  CD2 TRP A 123     -22.947  -6.338  17.969  1.00 90.38           C
ATOM    429  CE2 TRP A 123     -22.458  -6.465  19.302  1.00 90.38           C
ATOM    430  CE3 TRP A 123     -24.346  -6.363  17.787  1.00 90.38           C
ATOM    431  NE1 TRP A 123     -21.087  -6.404  19.175  1.00 90.38           N
ATOM    432  CH2 TRP A 123     -24.702  -6.658  20.181  1.00 90.38           C
ATOM    433  CZ2 TRP A 123     -23.317  -6.646  20.394  1.00 90.38           C
ATOM    434  CZ3 TRP A 123     -25.217  -6.500  18.884  1.00 90.38           C
ATOM    435  N   TYR A 124     -23.101  -9.295  16.302  1.00 86.06           N
ATOM    436  CA  TYR A 124     -24.217  -9.876  17.046  1.00 86.06           C
ATOM    437  C   TYR A 124     -23.745 -10.263  18.454  1.00 86.06           C
ATOM    438  CB  TYR A 124     -24.812 -11.076  16.285  1.00 86.06           C
ATOM    439  O   TYR A 124     -22.545 -10.384  18.708  1.00 86.06           O
ATOM    440  CG  TYR A 124     -23.861 -12.239  16.059  1.00 86.06           C
ATOM    441  CD1 TYR A 124     -23.088 -12.302  14.883  1.00 86.06           C
ATOM    442  CD2 TYR A 124     -23.729 -13.244  17.035  1.00 86.06           C
ATOM    443  CE1 TYR A 124     -22.175 -13.358  14.692  1.00 86.06           C
ATOM    444  CE2 TYR A 124     -22.802 -14.289  16.862  1.00 86.06           C
ATOM    445  OH  TYR A 124     -21.107 -15.338  15.531  1.00 86.06           O
ATOM    446  CZ  TYR A 124     -22.020 -14.344  15.688  1.00 86.06           C
ATOM    447  N   GLU A 125     -24.684 -10.482  19.375  1.00 83.81           N
ATOM    448  CA  GLU A 125     -24.364 -10.859  20.756  1.00 83.81           C
ATOM    449  C   GLU A 125     -23.536 -12.161  20.796  1.00 83.81           C
ATOM    450  CB  GLU A 125     -25.667 -11.007  21.560  1.00 83.81           C
ATOM    451  O   GLU A 125     -23.990 -13.216  20.345  1.00 83.81           O
ATOM    452  CG  GLU A 125     -25.447 -11.023  23.083  1.00 83.81           C
ATOM    453  CD  GLU A 125     -25.144  -9.642  23.695  1.00 83.81           C
ATOM    454  OE1 GLU A 125     -24.628  -9.606  24.831  1.00 83.81           O
ATOM    455  OE2 GLU A 125     -25.448  -8.612  23.058  1.00 83.81           O
ATOM    456  N   GLY A 126     -22.316 -12.092  21.335  1.00 80.12           N
ATOM    457  CA  GLY A 126     -21.378 -13.221  21.400  1.00 80.12           C
ATOM    458  C   GLY A 126     -20.454 -13.388  20.185  1.00 80.12           C
ATOM    459  O   GLY A 126     -19.673 -14.340  20.159  1.00 80.12           O
ATOM    460  N   ALA A 127     -20.509 -12.495  19.192  1.00 87.56           N
ATOM    461  CA  ALA A 127     -19.514 -12.434  18.122  1.00 87.56           C
ATOM    462  C   ALA A 127     -18.156 -11.927  18.646  1.00 87.56           C
ATOM    463  CB  ALA A 127     -20.049 -11.547  16.994  1.00 87.56           C
ATOM    464  O   ALA A 127     -18.100 -11.073  19.532  1.00 87.56           O
ATOM    465  N   VAL A 128     -17.056 -12.416  18.067  1.00 88.06           N
ATOM    466  CA  VAL A 128     -15.689 -11.957  18.372  1.00 88.06           C
ATOM    467  C   VAL A 128     -15.247 -10.970  17.297  1.00 88.06           C
ATOM    468  CB  VAL A 128     -14.706 -13.139  18.497  1.00 88.06           C
ATOM    469  O   VAL A 128     -15.519 -11.188  16.118  1.00 88.06           O
ATOM    470  CG1 VAL A 128     -13.283 -12.678  18.840  1.00 88.06           C
ATOM    471  CG2 VAL A 128     -15.155 -14.103  19.606  1.00 88.06           C
ATOM    472  N   PHE A 129     -14.588  -9.885  17.704  1.00 87.75           N
ATOM    473  CA  PHE A 129     -14.042  -8.911  16.765  1.00 87.75           C
ATOM    474  C   PHE A 129     -12.922  -9.540  15.931  1.00 87.75           C
ATOM    475  CB  PHE A 129     -13.523  -7.683  17.522  1.00 87.75           C
ATOM    476  O   PHE A 129     -11.949 -10.051  16.481  1.00 87.75           O
ATOM    477  CG  PHE A 129     -12.910  -6.631  16.616  1.00 87.75           C
ATOM    478  CD1 PHE A 129     -11.516  -6.444  16.588  1.00 87.75           C
ATOM    479  CD2 PHE A 129     -13.730  -5.861  15.771  1.00 87.75           C
ATOM    480  CE1 PHE A 129     -10.950  -5.480  15.735  1.00 87.75           C
ATOM    481  CE2 PHE A 129     -13.166  -4.896  14.920  1.00 87.75           C
ATOM    482  CZ  PHE A 129     -11.774  -4.707  14.900  1.00 87.75           C
ATOM    483  N   ASP A 130     -13.060  -9.458  14.613  1.00 89.62           N
ATOM    484  CA  ASP A 130     -12.054  -9.875  13.642  1.00 89.62           C
ATOM    485  C   ASP A 130     -11.941  -8.776  12.578  1.00 89.62           C
ATOM    486  CB  ASP A 130     -12.444 -11.244  13.064  1.00 89.62           C
ATOM    487  O   ASP A 130     -12.827  -8.606  11.735  1.00 89.62           O
ATOM    488  CG  ASP A 130     -11.419 -11.802  12.071  1.00 89.62           C
ATOM    489  OD1 ASP A 130     -10.626 -11.004  11.518  1.00 89.62           O
ATOM    490  OD2 ASP A 130     -11.463 -13.032  11.848  1.00 89.62           O
ATOM    491  N   ALA A 131     -10.869  -7.985  12.663  1.00 89.75           N
ATOM    492  CA  ALA A 131     -10.638  -6.871  11.751  1.00 89.75           C
ATOM    493  C   ALA A 131     -10.501  -7.349  10.300  1.00 89.75           C
ATOM    494  CB  ALA A 131      -9.381  -6.114  12.198  1.00 89.75           C
ATOM    495  O   ALA A 131     -11.074  -6.737   9.400  1.00 89.75           O
ATOM    496  N   ASP A 132      -9.792  -8.455  10.078  1.00 91.38           N
ATOM    497  CA  ASP A 132      -9.520  -8.990   8.747  1.00 91.38           C
ATOM    498  C   ASP A 132     -10.829  -9.443   8.077  1.00 91.38           C
ATOM    499  CB  ASP A 132      -8.475 -10.120   8.872  1.00 91.38           C
ATOM    500  O   ASP A 132     -11.111  -9.051   6.940  1.00 91.38           O
ATOM    501  CG  ASP A 132      -7.029  -9.618   9.041  1.00 91.38           C
ATOM    502  OD1 ASP A 132      -6.730  -8.466   8.672  1.00 91.38           O
ATOM    503  OD2 ASP A 132      -6.159 -10.371   9.532  1.00 91.38           O
ATOM    504  N   ALA A 133     -11.691 -10.153   8.814  1.00 89.75           N
ATOM    505  CA  ALA A 133     -13.008 -10.568   8.326  1.00 89.75           C
ATOM    506  C   ALA A 133     -13.949  -9.379   8.049  1.00 89.75           C
ATOM    507  CB  ALA A 133     -13.627 -11.524   9.350  1.00 89.75           C
ATOM    508  O   ALA A 133     -14.675  -9.376   7.049  1.00 89.75           O
ATOM    509  N   ILE A 134     -13.940  -8.348   8.904  1.00 92.44           N
ATOM    510  CA  ILE A 134     -14.767  -7.145   8.715  1.00 92.44           C
ATOM    511  C   ILE A 134     -14.321  -6.358   7.481  1.00 92.44           C
ATOM    512  CB  ILE A 134     -14.755  -6.263   9.985  1.00 92.44           C
ATOM    513  O   ILE A 134     -15.159  -5.936   6.677  1.00 92.44           O
ATOM    514  CG1 ILE A 134     -15.524  -6.947  11.139  1.00 92.44           C
ATOM    515  CG2 ILE A 134     -15.382  -4.885   9.695  1.00 92.44           C
ATOM    516  CD1 ILE A 134     -15.200  -6.351  12.514  1.00 92.44           C
ATOM    517  N   LEU A 135     -13.014  -6.153   7.312  1.00 92.94           N
ATOM    518  CA  LEU A 135     -12.464  -5.424   6.170  1.00 92.94           C
ATOM    519  C   LEU A 135     -12.643  -6.196   4.854  1.00 92.94           C
ATOM    520  CB  LEU A 135     -10.980  -5.120   6.425  1.00 92.94           C
ATOM    521  O   LEU A 135     -12.887  -5.572   3.817  1.00 92.94           O
ATOM    522  CG  LEU A 135     -10.652  -4.121   7.552  1.00 92.94           C
ATOM    523  CD1 LEU A 135      -9.142  -3.889   7.547  1.00 92.94           C
ATOM    524  CD2 LEU A 135     -11.338  -2.768   7.397  1.00 92.94           C
ATOM    525  N   GLU A 136     -12.570  -7.531   4.883  1.00 90.25           N
ATOM    526  CA  GLU A 136     -12.867  -8.387   3.726  1.00 90.25           C
ATOM    527  C   GLU A 136     -14.348  -8.293   3.341  1.00 90.25           C
ATOM    528  CB  GLU A 136     -12.429  -9.836   4.008  1.00 90.25           C
ATOM    529  O   GLU A 136     -14.658  -8.013   2.182  1.00 90.25           O
ATOM    530  CG  GLU A 136     -12.630 -10.755   2.788  1.00 90.25           C
ATOM    531  CD  GLU A 136     -12.129 -12.197   3.002  1.00 90.25           C
ATOM    532  OE1 GLU A 136     -11.710 -12.826   2.001  1.00 90.25           O
ATOM    533  OE2 GLU A 136     -12.185 -12.692   4.148  1.00 90.25           O
ATOM    534  N   TYR A 137     -15.263  -8.417   4.311  1.00 89.25           N
ATOM    535  CA  TYR A 137     -16.705  -8.248   4.084  1.00 89.25           C
ATOM    536  C   TYR A 137     -17.057  -6.860   3.532  1.00 89.25           C
ATOM    537  CB  TYR A 137     -17.446  -8.494   5.404  1.00 89.25           C
ATOM    538  O   TYR A 137     -17.954  -6.722   2.702  1.00 89.25           O
ATOM    539  CG  TYR A 137     -18.950  -8.308   5.311  1.00 89.25           C
ATOM    540  CD1 TYR A 137     -19.534  -7.076   5.667  1.00 89.25           C
ATOM    541  CD2 TYR A 137     -19.757  -9.357   4.832  1.00 89.25           C
ATOM    542  CE1 TYR A 137     -20.924  -6.889   5.543  1.00 89.25           C
ATOM    543  CE2 TYR A 137     -21.149  -9.176   4.708  1.00 89.25           C
ATOM    544  OH  TYR A 137     -23.075  -7.762   4.938  1.00 89.25           O
ATOM    545  CZ  TYR A 137     -21.733  -7.941   5.061  1.00 89.25           C
ATOM    546  N   SER A 138     -16.324  -5.831   3.961  1.00 87.75           N
ATOM    547  CA  SER A 138     -16.499  -4.446   3.505  1.00 87.75           C
ATOM    548  C   SER A 138     -15.845  -4.159   2.144  1.00 87.75           C
ATOM    549  CB  SER A 138     -15.967  -3.470   4.560  1.00 87.75           C
ATOM    550  O   SER A 138     -15.833  -3.008   1.709  1.00 87.75           O
ATOM    551  OG  SER A 138     -16.514  -3.761   5.828  1.00 87.75           O
ATOM    552  N   SER A 139     -15.266  -5.169   1.481  1.00 87.62           N
ATOM    553  CA  SER A 139     -14.535  -5.055   0.206  1.00 87.62           C
ATOM    554  C   SER A 139     -13.358  -4.065   0.230  1.00 87.62           C
ATOM    555  CB  SER A 139     -15.493  -4.772  -0.962  1.00 87.62           C
ATOM    556  O   SER A 139     -12.918  -3.579  -0.818  1.00 87.62           O
ATOM    557  OG  SER A 139     -16.462  -5.793  -1.097  1.00 87.62           O
ATOM    558  N   ILE A 140     -12.802  -3.769   1.410  1.00 90.31           N
ATOM    559  CA  ILE A 140     -11.680  -2.827   1.557  1.00 90.31           C
ATOM    560  C   ILE A 140     -10.390  -3.463   1.034  1.00 90.31           C
ATOM    561  CB  ILE A 140     -11.574  -2.334   3.017  1.00 90.31           C
ATOM    562  O   ILE A 140      -9.665  -2.829   0.266  1.00 90.31           O
ATOM    563  CG1 ILE A 140     -12.804  -1.450   3.321  1.00 90.31           C
ATOM    564  CG2 ILE A 140     -10.269  -1.548   3.249  1.00 90.31           C
ATOM    565  CD1 ILE A 140     -12.978  -1.096   4.793  1.00 90.31           C
ATOM    566  N   TYR A 141     -10.155  -4.740   1.354  1.00 90.25           N
ATOM    567  CA  TYR A 141      -9.038  -5.514   0.806  1.00 90.25           C
ATOM    568  C   TYR A 141      -9.042  -5.568  -0.720  1.00 90.25           C
ATOM    569  CB  TYR A 141      -9.090  -6.945   1.351  1.00 90.25           C
ATOM    570  O   TYR A 141      -8.008  -5.378  -1.357  1.00 90.25           O
ATOM    571  CG  TYR A 141      -8.399  -7.069   2.677  1.00 90.25           C
ATOM    572  CD1 TYR A 141      -7.009  -6.888   2.716  1.00 90.25           C
ATOM    573  CD2 TYR A 141      -9.121  -7.319   3.855  1.00 90.25           C
ATOM    574  CE1 TYR A 141      -6.343  -6.894   3.944  1.00 90.25           C
ATOM    575  CE2 TYR A 141      -8.452  -7.325   5.090  1.00 90.25           C
ATOM    576  OH  TYR A 141      -6.419  -7.001   6.306  1.00 90.25           O
ATOM    577  CZ  TYR A 141      -7.067  -7.089   5.132  1.00 90.25           C
ATOM    578  N   GLU A 142     -10.213  -5.800  -1.314  1.00 84.19           N
ATOM    579  CA  GLU A 142     -10.372  -5.822  -2.766  1.00 84.19           C
ATOM    580  C   GLU A 142     -10.141  -4.436  -3.380  1.00 84.19           C
ATOM    581  CB  GLU A 142     -11.760  -6.383  -3.102  1.00 84.19           C
ATOM    582  O   GLU A 142      -9.449  -4.322  -4.389  1.00 84.19           O
ATOM    583  CG  GLU A 142     -11.968  -6.491  -4.618  1.00 84.19           C
ATOM    584  CD  GLU A 142     -13.273  -7.190  -5.016  1.00 84.19           C
ATOM    585  OE1 GLU A 142     -13.366  -7.552  -6.212  1.00 84.19           O
ATOM    586  OE2 GLU A 142     -14.163  -7.341  -4.150  1.00 84.19           O
ATOM    587  N   SER A 143     -10.657  -3.374  -2.755  1.00 85.69           N
ATOM    588  CA  SER A 143     -10.488  -1.998  -3.238  1.00 85.69           C
ATOM    589  C   SER A 143      -9.019  -1.566  -3.237  1.00 85.69           C
ATOM    590  CB  SER A 143     -11.313  -1.027  -2.388  1.00 85.69           C
ATOM    591  O   SER A 143      -8.521  -1.069  -4.248  1.00 85.69           O
ATOM    592  OG  SER A 143     -12.687  -1.348  -2.474  1.00 85.69           O
ATOM    593  N   ILE A 144      -8.308  -1.803  -2.131  1.00 88.81           N
ATOM    594  CA  ILE A 144      -6.879  -1.484  -1.996  1.00 88.81           C
ATOM    595  C   ILE A 144      -6.032  -2.377  -2.906  1.00 88.81           C
ATOM    596  CB  ILE A 144      -6.475  -1.575  -0.506  1.00 88.81           C
ATOM    597  O   ILE A 144      -5.115  -1.894  -3.567  1.00 88.81           O
ATOM    598  CG1 ILE A 144      -7.100  -0.353   0.207  1.00 88.81           C
ATOM    599  CG2 ILE A 144      -4.948  -1.615  -0.325  1.00 88.81           C
ATOM    600  CD1 ILE A 144      -6.862  -0.294   1.711  1.00 88.81           C
ATOM    601  N   GLY A 145      -6.378  -3.661  -3.001  1.00 85.94           N
ATOM    602  CA  GLY A 145      -5.747  -4.607  -3.914  1.00 85.94           C
ATOM    603  C   GLY A 145      -5.832  -4.192  -5.377  1.00 85.94           C
ATOM    604  O   GLY A 145      -4.819  -4.142  -6.072  1.00 85.94           O
ATOM    605  N   ASN A 146      -7.037  -3.847  -5.834  1.00 80.75           N
ATOM    606  CA  ASN A 146      -7.278  -3.374  -7.195  1.00 80.75           C
ATOM    607  C   ASN A 146      -6.580  -2.036  -7.464  1.00 80.75           C
ATOM    608  CB  ASN A 146      -8.796  -3.268  -7.422  1.00 80.75           C
ATOM    609  O   ASN A 146      -6.027  -1.847  -8.544  1.00 80.75           O
ATOM    610  CG  ASN A 146      -9.472  -4.618  -7.593  1.00 80.75           C
ATOM    611  ND2 ASN A 146     -10.747  -4.703  -7.295  1.00 80.75           N
ATOM    612  OD1 ASN A 146      -8.888  -5.588  -8.054  1.00 80.75           O
ATOM    613  N   GLY A 147      -6.568  -1.136  -6.477  1.00 81.06           N
ATOM    614  CA  GLY A 147      -5.815   0.113  -6.519  1.00 81.06           C
ATOM    615  C   GLY A 147      -4.330  -0.107  -6.775  1.00 81.06           C
ATOM    616  O   GLY A 147      -3.800   0.349  -7.787  1.00 81.06           O
ATOM    617  N   ASN A 148      -3.690  -0.884  -5.898  1.00 86.44           N
ATOM    618  CA  ASN A 148      -2.281  -1.226  -6.036  1.00 86.44           C
ATOM    619  C   ASN A 148      -1.991  -1.905  -7.374  1.00 86.44           C
ATOM    620  CB  ASN A 148      -1.863  -2.128  -4.867  1.00 86.44           C
ATOM    621  O   ASN A 148      -1.017  -1.564  -8.038  1.00 86.44           O
ATOM    622  CG  ASN A 148      -0.443  -2.622  -5.056  1.00 86.44           C
ATOM    623  ND2 ASN A 148      -0.227  -3.908  -4.944  1.00 86.44           N
ATOM    624  OD1 ASN A 148       0.475  -1.881  -5.371  1.00 86.44           O
ATOM    625  N   ARG A 149      -2.849  -2.835  -7.794  1.00 80.06           N
ATOM    626  CA  ARG A 149      -2.677  -3.533  -9.064  1.00 80.06           C
ATOM    627  C   ARG A 149      -2.704  -2.582 -10.260  1.00 80.06           C
ATOM    628  CB  ARG A 149      -3.733  -4.628  -9.175  1.00 80.06           C
ATOM    629  O   ARG A 149      -1.845  -2.703 -11.121  1.00 80.06           O
ATOM    630  CG  ARG A 149      -3.579  -5.336 -10.518  1.00 80.06           C
ATOM    631  CD  ARG A 149      -4.534  -6.510 -10.611  1.00 80.06           C
ATOM    632  NE  ARG A 149      -4.750  -6.804 -12.032  1.00 80.06           N
ATOM    633  NH1 ARG A 149      -7.006  -6.931 -11.950  1.00 80.06           N
ATOM    634  NH2 ARG A 149      -5.963  -6.899 -13.922  1.00 80.06           N
ATOM    635  CZ  ARG A 149      -5.903  -6.901 -12.631  1.00 80.06           C
ATOM    636  N   ASN A 150      -3.647  -1.643 -10.324  1.00 77.19           N
ATOM    637  CA  ASN A 150      -3.691  -0.672 -11.423  1.00 77.19           C
ATOM    638  C   ASN A 150      -2.395   0.149 -11.487  1.00 77.19           C
ATOM    639  CB  ASN A 150      -4.895   0.260 -11.232  1.00 77.19           C
ATOM    640  O   ASN A 150      -1.860   0.390 -12.568  1.00 77.19           O
ATOM    641  CG  ASN A 150      -6.239  -0.407 -11.443  1.00 77.19           C
ATOM    642  ND2 ASN A 150      -7.291   0.217 -10.968  1.00 77.19           N
ATOM    643  OD1 ASN A 150      -6.395  -1.454 -12.047  1.00 77.19           O
ATOM    644  N   THR A 151      -1.867   0.540 -10.325  1.00 82.81           N
ATOM    645  CA  THR A 151      -0.586   1.244 -10.235  1.00 82.81           C
ATOM    646  C   THR A 151       0.573   0.351 -10.676  1.00 82.81           C
ATOM    647  CB  THR A 151      -0.403   1.823  -8.825  1.00 82.81           C
ATOM    648  O   THR A 151       1.372   0.783 -11.501  1.00 82.81           O
ATOM    649  CG2 THR A 151       0.920   2.565  -8.651  1.00 82.81           C
ATOM    650  OG1 THR A 151      -1.439   2.762  -8.652  1.00 82.81           O
ATOM    651  N   GLN A 152       0.638  -0.903 -10.216  1.00 82.44           N
ATOM    652  CA  GLN A 152       1.633  -1.885 -10.668  1.00 82.44           C
ATOM    653  C   GLN A 152       1.590  -2.081 -12.186  1.00 82.44           C
ATOM    654  CB  GLN A 152       1.419  -3.240  -9.978  1.00 82.44           C
ATOM    655  O   GLN A 152       2.628  -1.988 -12.821  1.00 82.44           O
ATOM    656  CG  GLN A 152       1.862  -3.258  -8.511  1.00 82.44           C
ATOM    657  CD  GLN A 152       1.559  -4.593  -7.834  1.00 82.44           C
ATOM    658  NE2 GLN A 152       2.119  -4.867  -6.679  1.00 82.44           N
ATOM    659  OE1 GLN A 152       0.780  -5.426  -8.265  1.00 82.44           O
ATOM    660  N   GLU A 153       0.412  -2.245 -12.793  1.00 76.38           N
ATOM    661  CA  GLU A 153       0.273  -2.435 -14.244  1.00 76.38           C
ATOM    662  C   GLU A 153       0.862  -1.267 -15.050  1.00 76.38           C
ATOM    663  CB  GLU A 153      -1.212  -2.616 -14.612  1.00 76.38           C
ATOM    664  O   GLU A 153       1.545  -1.480 -16.053  1.00 76.38           O
ATOM    665  CG  GLU A 153      -1.757  -4.001 -14.227  1.00 76.38           C
ATOM    666  CD  GLU A 153      -3.249  -4.210 -14.558  1.00 76.38           C
ATOM    667  OE1 GLU A 153      -3.801  -5.261 -14.136  1.00 76.38           O
ATOM    668  OE2 GLU A 153      -3.854  -3.392 -15.283  1.00 76.38           O
ATOM    669  N   ILE A 154       0.640  -0.029 -14.599  1.00 75.19           N
ATOM    670  CA  ILE A 154       1.222   1.162 -15.233  1.00 75.19           C
ATOM    671  C   ILE A 154       2.749   1.164 -15.081  1.00 75.19           C
ATOM    672  CB  ILE A 154       0.585   2.443 -14.647  1.00 75.19           C
ATOM    673  O   ILE A 154       3.467   1.502 -16.025  1.00 75.19           O
ATOM    674  CG1 ILE A 154      -0.914   2.522 -15.020  1.00 75.19           C
ATOM    675  CG2 ILE A 154       1.319   3.700 -15.156  1.00 75.19           C
ATOM    676  CD1 ILE A 154      -1.696   3.569 -14.215  1.00 75.19           C
ATOM    677  N   LEU A 155       3.254   0.786 -13.904  1.00 80.50           N
ATOM    678  CA  LEU A 155       4.689   0.715 -13.636  1.00 80.50           C
ATOM    679  C   LEU A 155       5.378  -0.394 -14.433  1.00 80.50           C
ATOM    680  CB  LEU A 155       4.921   0.517 -12.129  1.00 80.50           C
ATOM    681  O   LEU A 155       6.446  -0.167 -15.002  1.00 80.50           O
ATOM    682  CG  LEU A 155       4.527   1.705 -11.240  1.00 80.50           C
ATOM    683  CD1 LEU A 155       4.936   1.418  -9.795  1.00 80.50           C
ATOM    684  CD2 LEU A 155       5.195   2.981 -11.737  1.00 80.50           C
ATOM    685  N   ASP A 156       4.759  -1.562 -14.523  1.00 74.81           N
ATOM    686  CA  ASP A 156       5.276  -2.701 -15.271  1.00 74.81           C
ATOM    687  C   ASP A 156       5.328  -2.389 -16.767  1.00 74.81           C
ATOM    688  CB  ASP A 156       4.401  -3.935 -15.021  1.00 74.81           C
ATOM    689  O   ASP A 156       6.310  -2.725 -17.429  1.00 74.81           O
ATOM    690  CG  ASP A 156       4.458  -4.456 -13.583  1.00 74.81           C
ATOM    691  OD1 ASP A 156       5.481  -4.184 -12.904  1.00 74.81           O
ATOM    692  OD2 ASP A 156       3.477  -5.157 -13.230  1.00 74.81           O
ATOM    693  N   GLU A 157       4.324  -1.689 -17.306  1.00 72.38           N
ATOM    694  CA  GLU A 157       4.348  -1.233 -18.699  1.00 72.38           C
ATOM    695  C   GLU A 157       5.442  -0.179 -18.926  1.00 72.38           C
ATOM    696  CB  GLU A 157       2.955  -0.725 -19.099  1.00 72.38           C
ATOM    697  O   GLU A 157       6.176  -0.249 -19.915  1.00 72.38           O
ATOM    698  CG  GLU A 157       2.819  -0.441 -20.604  1.00 72.38           C
ATOM    699  CD  GLU A 157       3.037  -1.665 -21.524  1.00 72.38           C
ATOM    700  OE1 GLU A 157       3.274  -1.441 -22.730  1.00 72.38           O
ATOM    701  OE2 GLU A 157       2.947  -2.839 -21.077  1.00 72.38           O
ATOM    702  N   ALA A 158       5.632   0.745 -17.977  1.00 70.88           N
ATOM    703  CA  ALA A 158       6.723   1.717 -18.022  1.00 70.88           C
ATOM    704  C   ALA A 158       8.109   1.041 -18.043  1.00 70.88           C
ATOM    705  CB  ALA A 158       6.563   2.676 -16.834  1.00 70.88           C
ATOM    706  O   ALA A 158       9.018   1.511 -18.729  1.00 70.88           O
ATOM    707  N   VAL A 159       8.283  -0.079 -17.335  1.00 71.81           N
ATOM    708  CA  VAL A 159       9.544  -0.838 -17.329  1.00 71.81           C
ATOM    709  C   VAL A 159       9.677  -1.795 -18.513  1.00 71.81           C
ATOM    710  CB  VAL A 159       9.721  -1.603 -16.014  1.00 71.81           C
ATOM    711  O   VAL A 159      10.795  -2.031 -18.980  1.00 71.81           O
ATOM    712  CG1 VAL A 159      11.039  -2.383 -16.037  1.00 71.81           C
ATOM    713  CG2 VAL A 159       9.799  -0.669 -14.806  1.00 71.81           C
ATOM    714  N   ARG A 160       8.575  -2.340 -19.040  1.00 67.62           N
ATOM    715  CA  ARG A 160       8.590  -3.263 -20.188  1.00 67.62           C
ATOM    716  C   ARG A 160       9.305  -2.655 -21.392  1.00 67.62           C
ATOM    717  CB  ARG A 160       7.144  -3.655 -20.524  1.00 67.62           C
ATOM    718  O   ARG A 160      10.109  -3.332 -22.028  1.00 67.62           O
ATOM    719  CG  ARG A 160       7.072  -4.679 -21.665  1.00 67.62           C
ATOM    720  CD  ARG A 160       5.620  -5.059 -21.957  1.00 67.62           C
ATOM    721  NE  ARG A 160       5.055  -5.956 -20.928  1.00 67.62           N
ATOM    722  NH1 ARG A 160       2.863  -5.621 -21.485  1.00 67.62           N
ATOM    723  NH2 ARG A 160       3.385  -7.182 -19.980  1.00 67.62           N
ATOM    724  CZ  ARG A 160       3.775  -6.251 -20.807  1.00 67.62           C
ATOM    725  N   VAL A 161       9.099  -1.361 -21.627  1.00 61.25           N
ATOM    726  CA  VAL A 161       9.779  -0.588 -22.677  1.00 61.25           C
ATOM    727  C   VAL A 161      11.310  -0.639 -22.546  1.00 61.25           C
ATOM    728  CB  VAL A 161       9.265   0.861 -22.623  1.00 61.25           C
ATOM    729  O   VAL A 161      12.017  -0.684 -23.551  1.00 61.25           O
ATOM    730  CG1 VAL A 161       9.971   1.776 -23.619  1.00 61.25           C
ATOM    731  CG2 VAL A 161       7.765   0.929 -22.949  1.00 61.25           C
ATOM    732  N   SER A 162      11.832  -0.685 -21.321  1.00 60.84           N
ATOM    733  CA  SER A 162      13.269  -0.781 -21.036  1.00 60.84           C
ATOM    734  C   SER A 162      13.799  -2.217 -21.130  1.00 60.84           C
ATOM    735  CB  SER A 162      13.543  -0.239 -19.632  1.00 60.84           C
ATOM    736  O   SER A 162      14.970  -2.428 -21.448  1.00 60.84           O
ATOM    737  OG  SER A 162      12.922   1.020 -19.458  1.00 60.84           O
ATOM    738  N   ALA A 163      12.947  -3.215 -20.876  1.00 59.31           N
ATOM    739  CA  ALA A 163      13.317  -4.629 -20.881  1.00 59.31           C
ATOM    740  C   ALA A 163      13.627  -5.183 -22.283  1.00 59.31           C
ATOM    741  CB  ALA A 163      12.191  -5.419 -20.208  1.00 59.31           C
ATOM    742  O   ALA A 163      14.471  -6.073 -22.418  1.00 59.31           O
ATOM    743  N   ASP A 164      12.989  -4.633 -23.320  1.00 61.47           N
ATOM    744  CA  ASP A 164      13.130  -5.091 -24.710  1.00 61.47           C
ATOM    745  C   ASP A 164      14.323  -4.465 -25.455  1.00 61.47           C
ATOM    746  CB  ASP A 164      11.804  -4.866 -25.459  1.00 61.47           C
ATOM    747  O   ASP A 164      14.650  -4.879 -26.574  1.00 61.47           O
ATOM    748  CG  ASP A 164      10.694  -5.845 -25.049  1.00 61.47           C
ATOM    749  OD1 ASP A 164      11.015  -6.907 -24.461  1.00 61.47           O
ATOM    750  OD2 ASP A 164       9.526  -5.556 -25.386  1.00 61.47           O
ATOM    751  N   LEU A 165      15.038  -3.519 -24.832  1.00 69.69           N
ATOM    752  CA  LEU A 165      16.172  -2.818 -25.448  1.00 69.69           C
ATOM    753  C   LEU A 165      17.276  -3.779 -25.906  1.00 69.69           C
ATOM    754  CB  LEU A 165      16.745  -1.789 -24.455  1.00 69.69           C
ATOM    755  O   LEU A 165      17.818  -3.627 -27.000  1.00 69.69           O
ATOM    756  CG  LEU A 165      15.850  -0.563 -24.199  1.00 69.69           C
ATOM    757  CD1 LEU A 165      16.464   0.280 -23.079  1.00 69.69           C
ATOM    758  CD2 LEU A 165      15.717   0.317 -25.445  1.00 69.69           C
ATOM    759  N   LYS A 166      17.585  -4.821 -25.120  1.00 72.88           N
ATOM    760  CA  LYS A 166      18.641  -5.784 -25.473  1.00 72.88           C
ATOM    761  C   LYS A 166      18.296  -6.582 -26.733  1.00 72.88           C
ATOM    762  CB  LYS A 166      18.929  -6.710 -24.278  1.00 72.88           C
ATOM    763  O   LYS A 166      19.155  -6.758 -27.600  1.00 72.88           O
ATOM    764  CG  LYS A 166      20.080  -7.701 -24.527  1.00 72.88           C
ATOM    765  CD  LYS A 166      21.427  -6.997 -24.746  1.00 72.88           C
ATOM    766  CE  LYS A 166      22.506  -8.036 -25.045  1.00 72.88           C
ATOM    767  NZ  LYS A 166      23.819  -7.387 -25.268  1.00 72.88           N
ATOM    768  N   SER A 167      17.046  -7.029 -26.841  1.00 68.12           N
ATOM    769  CA  SER A 167      16.536  -7.738 -28.016  1.00 68.12           C
ATOM    770  C   SER A 167      16.563  -6.828 -29.248  1.00 68.12           C
ATOM    771  CB  SER A 167      15.119  -8.235 -27.727  1.00 68.12           C
ATOM    772  O   SER A 167      17.118  -7.209 -30.283  1.00 68.12           O
ATOM    773  OG  SER A 167      14.645  -9.004 -28.811  1.00 68.12           O
ATOM    774  N   ALA A 168      16.101  -5.580 -29.104  1.00 70.19           N
ATOM    775  CA  ALA A 168      16.150  -4.577 -30.164  1.00 70.19           C
ATOM    776  C   ALA A 168      17.588  -4.323 -30.651  1.00 70.19           C
ATOM    777  CB  ALA A 168      15.473  -3.297 -29.659  1.00 70.19           C
ATOM    778  O   ALA A 168      17.859  -4.449 -31.845  1.00 70.19           O
ATOM    779  N   TRP A 169      18.543  -4.083 -29.748  1.00 73.69           N
ATOM    780  CA  TRP A 169      19.948  -3.871 -30.114  1.00 73.69           C
ATOM    781  C   TRP A 169      20.596  -5.082 -30.772  1.00 73.69           C
ATOM    782  CB  TRP A 169      20.759  -3.510 -28.873  1.00 73.69           C
ATOM    783  O   TRP A 169      21.413  -4.918 -31.673  1.00 73.69           O
ATOM    784  CG  TRP A 169      20.382  -2.238 -28.198  1.00 73.69           C
ATOM    785  CD1 TRP A 169      19.831  -1.150 -28.781  1.00 73.69           C
ATOM    786  CD2 TRP A 169      20.557  -1.886 -26.797  1.00 73.69           C
ATOM    787  CE2 TRP A 169      20.099  -0.550 -26.603  1.00 73.69           C
ATOM    788  CE3 TRP A 169      21.096  -2.562 -25.681  1.00 73.69           C
ATOM    789  NE1 TRP A 169      19.667  -0.154 -27.848  1.00 73.69           N
ATOM    790  CH2 TRP A 169      20.694  -0.619 -24.262  1.00 73.69           C
ATOM    791  CZ2 TRP A 169      20.166   0.083 -25.358  1.00 73.69           C
ATOM    792  CZ3 TRP A 169      21.172  -1.931 -24.428  1.00 73.69           C
ATOM    793  N   SER A 170      20.238  -6.295 -30.342  1.00 68.38           N
ATOM    794  CA  SER A 170      20.750  -7.527 -30.950  1.00 68.38           C
ATOM    795  C   SER A 170      20.280  -7.713 -32.397  1.00 68.38           C
ATOM    796  CB  SER A 170      20.378  -8.736 -30.088  1.00 68.38           C
ATOM    797  O   SER A 170      20.986  -8.326 -33.198  1.00 68.38           O
ATOM    798  OG  SER A 170      19.027  -9.122 -30.233  1.00 68.38           O
ATOM    799  N   SER A 171      19.119  -7.146 -32.745  1.00 65.50           N
ATOM    800  CA  SER A 171      18.578  -7.164 -34.106  1.00 65.50           C
ATOM    801  C   SER A 171      19.215  -6.112 -35.025  1.00 65.50           C
ATOM    802  CB  SER A 171      17.052  -7.033 -34.056  1.00 65.50           C
ATOM    803  O   SER A 171      19.176  -6.255 -36.250  1.00 65.50           O
ATOM    804  OG  SER A 171      16.611  -5.707 -33.843  1.00 65.50           O
ATOM    805  N   THR A 172      19.851  -5.083 -34.457  1.00 63.97           N
ATOM    806  CA  THR A 172      20.426  -3.972 -35.219  1.00 63.97           C
ATOM    807  C   THR A 172      21.919  -4.176 -35.498  1.00 63.97           C
ATOM    808  CB  THR A 172      20.178  -2.627 -34.533  1.00 63.97           C
ATOM    809  O   THR A 172      22.716  -4.537 -34.636  1.00 63.97           O
ATOM    810  CG2 THR A 172      20.404  -1.481 -35.524  1.00 63.97           C
ATOM    811  OG1 THR A 172      18.855  -2.506 -34.080  1.00 63.97           O
ATOM    812  N   SER A 173      22.345  -3.909 -36.736  1.00 58.38           N
ATOM    813  CA  SER A 173      23.728  -4.129 -37.191  1.00 58.38           C
ATOM    814  C   SER A 173      24.662  -2.941 -36.885  1.00 58.38           C
ATOM    815  CB  SER A 173      23.727  -4.491 -38.680  1.00 58.38           C
ATOM    816  O   SER A 173      25.198  -2.320 -37.802  1.00 58.38           O
ATOM    817  OG  SER A 173      22.997  -5.682 -38.902  1.00 58.38           O
ATOM    818  N   TYR A 174      24.888  -2.629 -35.603  1.00 57.62           N
ATOM    819  CA  TYR A 174      25.736  -1.503 -35.150  1.00 57.62           C
ATOM    820  C   TYR A 174      27.262  -1.752 -35.201  1.00 57.62           C
ATOM    821  CB  TYR A 174      25.338  -1.103 -33.721  1.00 57.62           C
ATOM    822  O   TYR A 174      28.042  -0.932 -34.721  1.00 57.62           O
ATOM    823  CG  TYR A 174      23.932  -0.573 -33.544  1.00 57.62           C
ATOM    824  CD1 TYR A 174      23.524   0.603 -34.207  1.00 57.62           C
ATOM    825  CD2 TYR A 174      23.056  -1.218 -32.650  1.00 57.62           C
ATOM    826  CE1 TYR A 174      22.224   1.112 -34.007  1.00 57.62           C
ATOM    827  CE2 TYR A 174      21.770  -0.696 -32.434  1.00 57.62           C
ATOM    828  OH  TYR A 174      20.051   0.848 -32.993  1.00 57.62           O
ATOM    829  CZ  TYR A 174      21.339   0.449 -33.129  1.00 57.62           C
ATOM    830  N   GLY A 175      27.732  -2.899 -35.706  1.00 52.06           N
ATOM    831  CA  GLY A 175      29.168  -3.238 -35.698  1.00 52.06           C
ATOM    832  C   GLY A 175      29.757  -3.543 -34.305  1.00 52.06           C
ATOM    833  O   GLY A 175      30.973  -3.612 -34.156  1.00 52.06           O
ATOM    834  N   GLY A 176      28.916  -3.732 -33.279  1.00 63.56           N
ATOM    835  CA  GLY A 176      29.290  -4.161 -31.922  1.00 63.56           C
ATOM    836  C   GLY A 176      28.082  -4.145 -30.967  1.00 63.56           C
ATOM    837  O   GLY A 176      27.144  -3.392 -31.231  1.00 63.56           O
ATOM    838  N   PRO A 177      28.056  -4.966 -29.896  1.00 73.19           N
ATOM    839  CA  PRO A 177      26.872  -5.102 -29.047  1.00 73.19           C
ATOM    840  C   PRO A 177      26.758  -3.981 -28.004  1.00 73.19           C
ATOM    841  CB  PRO A 177      27.011  -6.480 -28.389  1.00 73.19           C
ATOM    842  O   PRO A 177      27.702  -3.732 -27.254  1.00 73.19           O
ATOM    843  CG  PRO A 177      28.526  -6.661 -28.270  1.00 73.19           C
ATOM    844  CD  PRO A 177      29.072  -5.940 -29.507  1.00 73.19           C
ATOM    845  N   LEU A 178      25.570  -3.379 -27.897  1.00 78.88           N
ATOM    846  CA  LEU A 178      25.164  -2.630 -26.706  1.00 78.88           C
ATOM    847  C   LEU A 178      24.766  -3.603 -25.589  1.00 78.88           C
ATOM    848  CB  LEU A 178      24.021  -1.651 -27.033  1.00 78.88           C
ATOM    849  O   LEU A 178      24.167  -4.660 -25.832  1.00 78.88           O
ATOM    850  CG  LEU A 178      24.434  -0.413 -27.846  1.00 78.88           C
ATOM    851  CD1 LEU A 178      23.202   0.395 -28.244  1.00 78.88           C
ATOM    852  CD2 LEU A 178      25.366   0.497 -27.043  1.00 78.88           C
ATOM    853  N   ASN A 179      25.121  -3.257 -24.356  1.00 85.62           N
ATOM    854  CA  ASN A 179      24.811  -4.023 -23.156  1.00 85.62           C
ATOM    855  C   ASN A 179      24.178  -3.119 -22.110  1.00 85.62           C
ATOM    856  CB  ASN A 179      26.084  -4.668 -22.592  1.00 85.62           C
ATOM    857  O   ASN A 179      24.606  -1.982 -21.941  1.00 85.62           O
ATOM    858  CG  ASN A 179      26.710  -5.658 -23.544  1.00 85.62           C
ATOM    859  ND2 ASN A 179      27.939  -5.432 -23.941  1.00 85.62           N
ATOM    860  OD1 ASN A 179      26.095  -6.631 -23.952  1.00 85.62           O
ATOM    861  N   ILE A 180      23.217  -3.669 -21.376  1.00 85.56           N
ATOM    862  CA  ILE A 180      22.568  -3.015 -20.248  1.00 85.56           C
ATOM    863  C   ILE A 180      22.816  -3.838 -18.982  1.00 85.56           C
ATOM    864  CB  ILE A 180      21.081  -2.751 -20.569  1.00 85.56           C
ATOM    865  O   ILE A 180      22.804  -5.073 -19.009  1.00 85.56           O
ATOM    866  CG1 ILE A 180      20.451  -1.815 -19.521  1.00 85.56           C
ATOM    867  CG2 ILE A 180      20.283  -4.054 -20.763  1.00 85.56           C
ATOM    868  CD1 ILE A 180      19.043  -1.338 -19.901  1.00 85.56           C
ATOM    869  N   GLU A 181      23.093  -3.149 -17.883  1.00 90.25           N
ATOM    870  CA  GLU A 181      23.214  -3.720 -16.545  1.00 90.25           C
ATOM    871  C   GLU A 181      22.556  -2.787 -15.523  1.00 90.25           C
ATOM    872  CB  GLU A 181      24.686  -4.035 -16.206  1.00 90.25           C
ATOM    873  O   GLU A 181      22.524  -1.573 -15.722  1.00 90.25           O
ATOM    874  CG  GLU A 181      25.645  -2.826 -16.195  1.00 90.25           C
ATOM    875  CD  GLU A 181      27.094  -3.168 -15.785  1.00 90.25           C
ATOM    876  OE1 GLU A 181      27.952  -2.243 -15.743  1.00 90.25           O
ATOM    877  OE2 GLU A 181      27.376  -4.349 -15.468  1.00 90.25           O
ATOM    878  N   LEU A 182      22.033  -3.344 -14.432  1.00 91.06           N
ATOM    879  CA  LEU A 182      21.553  -2.567 -13.294  1.00 91.06           C
ATOM    880  C   LEU A 182      22.680  -2.483 -12.262  1.00 91.06           C
ATOM    881  CB  LEU A 182      20.275  -3.211 -12.741  1.00 91.06           C
ATOM    882  O   LEU A 182      23.263  -3.503 -11.890  1.00 91.06           O
ATOM    883  CG  LEU A 182      19.619  -2.422 -11.597  1.00 91.06           C
ATOM    884  CD1 LEU A 182      18.903  -1.174 -12.114  1.00 91.06           C
ATOM    885  CD2 LEU A 182      18.596  -3.321 -10.913  1.00 91.06           C
ATOM    886  N   THR A 183      22.985  -1.274 -11.808  1.00 93.19           N
ATOM    887  CA  THR A 183      24.131  -0.955 -10.950  1.00 93.19           C
ATOM    888  C   THR A 183      23.700  -0.244  -9.676  1.00 93.19           C
ATOM    889  CB  THR A 183      25.182  -0.115 -11.692  1.00 93.19           C
ATOM    890  O   THR A 183      22.709   0.484  -9.663  1.00 93.19           O
ATOM    891  CG2 THR A 183      25.704  -0.815 -12.940  1.00 93.19           C
ATOM    892  OG1 THR A 183      24.683   1.129 -12.120  1.00 93.19           O
ATOM    893  N   TRP A 184      24.448  -0.474  -8.599  1.00 94.31           N
ATOM    894  CA  TRP A 184      24.260   0.148  -7.288  1.00 94.31           C
ATOM    895  C   TRP A 184      25.615   0.304  -6.582  1.00 94.31           C
ATOM    896  CB  TRP A 184      23.286  -0.708  -6.460  1.00 94.31           C
ATOM    897  O   TRP A 184      26.644  -0.203  -7.043  1.00 94.31           O
ATOM    898  CG  TRP A 184      23.723  -2.113  -6.169  1.00 94.31           C
ATOM    899  CD1 TRP A 184      24.390  -2.539  -5.072  1.00 94.31           C
ATOM    900  CD2 TRP A 184      23.504  -3.301  -6.982  1.00 94.31           C
ATOM    901  CE2 TRP A 184      24.080  -4.424  -6.316  1.00 94.31           C
ATOM    902  CE3 TRP A 184      22.857  -3.538  -8.211  1.00 94.31           C
ATOM    903  NE1 TRP A 184      24.609  -3.901  -5.155  1.00 94.31           N
ATOM    904  CH2 TRP A 184      23.375  -5.924  -8.079  1.00 94.31           C
ATOM    905  CZ2 TRP A 184      24.028  -5.721  -6.851  1.00 94.31           C
ATOM    906  CZ3 TRP A 184      22.793  -4.834  -8.749  1.00 94.31           C
ATOM    907  N   ASN A 185      25.642   0.978  -5.432  1.00 91.06           N
ATOM    908  CA  ASN A 185      26.847   1.109  -4.618  1.00 91.06           C
ATOM    909  C   ASN A 185      27.371  -0.278  -4.215  1.00 91.06           C
ATOM    910  CB  ASN A 185      26.570   1.956  -3.365  1.00 91.06           C
ATOM    911  O   ASN A 185      26.770  -0.978  -3.402  1.00 91.06           O
ATOM    912  CG  ASN A 185      26.283   3.421  -3.630  1.00 91.06           C
ATOM    913  ND2 ASN A 185      25.834   4.125  -2.616  1.00 91.06           N
ATOM    914  OD1 ASN A 185      26.502   3.962  -4.699  1.00 91.06           O
ATOM    915  N   GLY A 186      28.522  -0.660  -4.765  1.00 81.12           N
ATOM    916  CA  GLY A 186      29.188  -1.916  -4.424  1.00 81.12           C
ATOM    917  C   GLY A 186      28.732  -3.141  -5.221  1.00 81.12           C
ATOM    918  O   GLY A 186      29.181  -4.239  -4.895  1.00 81.12           O
ATOM    919  N   GLY A 187      27.908  -2.994  -6.270  1.00 90.69           N
ATOM    920  CA  GLY A 187      27.514  -4.137  -7.101  1.00 90.69           C
ATOM    921  C   GLY A 187      26.841  -3.806  -8.436  1.00 90.69           C
ATOM    922  O   GLY A 187      26.533  -2.660  -8.756  1.00 90.69           O
ATOM    923  N   SER A 188      26.655  -4.851  -9.243  1.00 91.56           N
ATOM    924  CA  SER A 188      25.951  -4.819 -10.528  1.00 91.56           C
ATOM    925  C   SER A 188      25.325  -6.189 -10.805  1.00 91.56           C
ATOM    926  CB  SER A 188      26.915  -4.433 -11.665  1.00 91.56           C
ATOM    927  O   SER A 188      25.858  -7.221 -10.381  1.00 91.56           O
ATOM    928  OG  SER A 188      26.287  -4.565 -12.927  1.00 91.56           O
ATOM    929  N   THR A 189      24.235  -6.225 -11.574  1.00 90.00           N
ATOM    930  CA  THR A 189      23.715  -7.472 -12.162  1.00 90.00           C
ATOM    931  C   THR A 189      24.690  -8.089 -13.171  1.00 90.00           C
ATOM    932  CB  THR A 189      22.369  -7.243 -12.868  1.00 90.00           C
ATOM    933  O   THR A 189      24.580  -9.274 -13.504  1.00 90.00           O
ATOM    934  CG2 THR A 189      21.279  -6.838 -11.884  1.00 90.00           C
ATOM    935  OG1 THR A 189      22.478  -6.260 -13.880  1.00 90.00           O
ATOM    936  N   GLY A 190      25.637  -7.295 -13.678  1.00 87.75           N
ATOM    937  CA  GLY A 190      26.418  -7.573 -14.877  1.00 87.75           C
ATOM    938  C   GLY A 190      25.563  -7.464 -16.142  1.00 87.75           C
ATOM    939  O   GLY A 190      24.331  -7.409 -16.067  1.00 87.75           O
ATOM    940  N   ALA A 191      26.216  -7.491 -17.305  1.00 82.94           N
ATOM    941  CA  ALA A 191      25.535  -7.473 -18.597  1.00 82.94           C
ATOM    942  C   ALA A 191      24.544  -8.646 -18.727  1.00 82.94           C
ATOM    943  CB  ALA A 191      26.583  -7.490 -19.718  1.00 82.94           C
ATOM    944  O   ALA A 191      24.866  -9.787 -18.364  1.00 82.94           O
ATOM    945  N   CYS A 192      23.339  -8.359 -19.221  1.00 79.44           N
ATOM    946  CA  CYS A 192      22.352  -9.378 -19.574  1.00 79.44           C
ATOM    947  C   CYS A 192      22.601  -9.940 -20.978  1.00 79.44           C
ATOM    948  CB  CYS A 192      20.937  -8.810 -19.407  1.00 79.44           C
ATOM    949  O   CYS A 192      23.104  -9.240 -21.866  1.00 79.44           O
ATOM    950  SG  CYS A 192      20.591  -7.539 -20.658  1.00 79.44           S
ATOM    951  N   ASN A 193      22.222 -11.203 -21.181  1.00 77.88           N
ATOM    952  CA  ASN A 193      22.310 -11.836 -22.495  1.00 77.88           C
ATOM    953  C   ASN A 193      21.013 -11.654 -23.282  1.00 77.88           C
ATOM    954  CB  ASN A 193      22.668 -13.314 -22.325  1.00 77.88           C
ATOM    955  O   ASN A 193      21.067 -11.267 -24.448  1.00 77.88           O
ATOM    956  CG  ASN A 193      24.037 -13.495 -21.705  1.00 77.88           C
ATOM    957  ND2 ASN A 193      24.114 -14.209 -20.608  1.00 77.88           N
ATOM    958  OD1 ASN A 193      25.047 -12.997 -22.177  1.00 77.88           O
ATOM    959  N   GLU A 194      19.872 -11.883 -22.630  1.00 75.44           N
ATOM    960  CA  GLU A 194      18.552 -11.865 -23.260  1.00 75.44           C
ATOM    961  C   GLU A 194      17.700 -10.719 -22.719  1.00 75.44           C
ATOM    962  CB  GLU A 194      17.847 -13.216 -23.050  1.00 75.44           C
ATOM    963  O   GLU A 194      17.239  -9.884 -23.497  1.00 75.44           O
ATOM    964  CG  GLU A 194      18.590 -14.377 -23.732  1.00 75.44           C
ATOM    965  CD  GLU A 194      17.884 -15.735 -23.581  1.00 75.44           C
ATOM    966  OE1 GLU A 194      18.387 -16.703 -24.198  1.00 75.44           O
ATOM    967  OE2 GLU A 194      16.872 -15.819 -22.848  1.00 75.44           O
ATOM    968  N   ARG A 195      17.521 -10.643 -21.393  1.00 77.50           N
ATOM    969  CA  ARG A 195      16.592  -9.687 -20.776  1.00 77.50           C
ATOM    970  C   ARG A 195      17.093  -9.189 -19.428  1.00 77.50           C
ATOM    971  CB  ARG A 195      15.207 -10.352 -20.660  1.00 77.50           C
ATOM    972  O   ARG A 195      17.547  -9.968 -18.592  1.00 77.50           O
ATOM    973  CG  ARG A 195      14.129  -9.409 -20.098  1.00 77.50           C
ATOM    974  CD  ARG A 195      12.761 -10.100 -20.082  1.00 77.50           C
ATOM    975  NE  ARG A 195      11.753  -9.275 -19.388  1.00 77.50           N
ATOM    976  NH1 ARG A 195      10.035 -10.794 -19.411  1.00 77.50           N
ATOM    977  NH2 ARG A 195       9.760  -8.840 -18.371  1.00 77.50           N
ATOM    978  CZ  ARG A 195      10.524  -9.636 -19.065  1.00 77.50           C
ATOM    979  N   LEU A 196      16.920  -7.890 -19.201  1.00 84.06           N
ATOM    980  CA  LEU A 196      17.011  -7.259 -17.890  1.00 84.06           C
ATOM    981  C   LEU A 196      15.760  -6.409 -17.679  1.00 84.06           C
ATOM    982  CB  LEU A 196      18.289  -6.416 -17.817  1.00 84.06           C
ATOM    983  O   LEU A 196      15.513  -5.490 -18.451  1.00 84.06           O
ATOM    984  CG  LEU A 196      18.460  -5.669 -16.484  1.00 84.06           C
ATOM    985  CD1 LEU A 196      18.699  -6.605 -15.299  1.00 84.06           C
ATOM    986  CD2 LEU A 196      19.656  -4.733 -16.607  1.00 84.06           C
ATOM    987  N   ALA A 197      14.981  -6.710 -16.647  1.00 81.69           N
ATOM    988  CA  ALA A 197      13.763  -5.982 -16.319  1.00 81.69           C
ATOM    989  C   ALA A 197      13.642  -5.756 -14.811  1.00 81.69           C
ATOM    990  CB  ALA A 197      12.559  -6.759 -16.864  1.00 81.69           C
ATOM    991  O   ALA A 197      14.171  -6.534 -14.011  1.00 81.69           O
ATOM    992  N   LEU A 198      12.906  -4.707 -14.452  1.00 86.25           N
ATOM    993  CA  LEU A 198      12.298  -4.578 -13.133  1.00 86.25           C
ATOM    994  C   LEU A 198      10.820  -4.977 -13.226  1.00 86.25           C
ATOM    995  CB  LEU A 198      12.511  -3.173 -12.529  1.00 86.25           C
ATOM    996  O   LEU A 198      10.194  -4.806 -14.269  1.00 86.25           O
ATOM    997  CG  LEU A 198      13.984  -2.769 -12.365  1.00 86.25           C
ATOM    998  CD1 LEU A 198      14.092  -1.293 -11.978  1.00 86.25           C
ATOM    999  CD2 LEU A 198      14.689  -3.609 -11.301  1.00 86.25           C
ATOM   1000  N   ASP A 199      10.291  -5.533 -12.148  1.00 86.38           N
ATOM   1001  CA  ASP A 199       8.882  -5.914 -12.012  1.00 86.38           C
ATOM   1002  C   ASP A 199       8.383  -5.351 -10.677  1.00 86.38           C
ATOM   1003  CB  ASP A 199       8.798  -7.447 -12.126  1.00 86.38           C
ATOM   1004  O   ASP A 199       8.981  -5.631  -9.632  1.00 86.38           O
ATOM   1005  CG  ASP A 199       7.389  -8.036 -12.003  1.00 86.38           C
ATOM   1006  OD1 ASP A 199       6.452  -7.280 -11.714  1.00 86.38           O
ATOM   1007  OD2 ASP A 199       7.270  -9.277 -12.147  1.00 86.38           O
ATOM   1008  N   PHE A 200       7.376  -4.478 -10.697  1.00 88.50           N
ATOM   1009  CA  PHE A 200       6.911  -3.805  -9.488  1.00 88.50           C
ATOM   1010  C   PHE A 200       5.885  -4.669  -8.768  1.00 88.50           C
ATOM   1011  CB  PHE A 200       6.390  -2.400  -9.796  1.00 88.50           C
ATOM   1012  O   PHE A 200       4.809  -4.976  -9.266  1.00 88.50           O
ATOM   1013  CG  PHE A 200       7.513  -1.396  -9.944  1.00 88.50           C
ATOM   1014  CD1 PHE A 200       8.036  -0.764  -8.802  1.00 88.50           C
ATOM   1015  CD2 PHE A 200       8.060  -1.118 -11.209  1.00 88.50           C
ATOM   1016  CE1 PHE A 200       9.105   0.140  -8.918  1.00 88.50           C
ATOM   1017  CE2 PHE A 200       9.120  -0.201 -11.322  1.00 88.50           C
ATOM   1018  CZ  PHE A 200       9.663   0.401 -10.177  1.00 88.50           C
ATOM   1019  N   MET A 201       6.211  -5.040  -7.533  1.00 89.56           N
ATOM   1020  CA  MET A 201       5.440  -6.023  -6.782  1.00 89.56           C
ATOM   1021  C   MET A 201       5.418  -5.699  -5.295  1.00 89.56           C
ATOM   1022  CB  MET A 201       5.989  -7.433  -7.062  1.00 89.56           C
ATOM   1023  O   MET A 201       6.295  -5.008  -4.764  1.00 89.56           O
ATOM   1024  CG  MET A 201       7.422  -7.640  -6.549  1.00 89.56           C
ATOM   1025  SD  MET A 201       8.212  -9.198  -7.041  1.00 89.56           S
ATOM   1026  CE  MET A 201       8.457  -8.891  -8.809  1.00 89.56           C
ATOM   1027  N   THR A 202       4.444  -6.256  -4.583  1.00 92.12           N
ATOM   1028  CA  THR A 202       4.465  -6.214  -3.119  1.00 92.12           C
ATOM   1029  C   THR A 202       5.307  -7.366  -2.587  1.00 92.12           C
ATOM   1030  CB  THR A 202       3.071  -6.215  -2.498  1.00 92.12           C
ATOM   1031  O   THR A 202       5.200  -8.493  -3.068  1.00 92.12           O
ATOM   1032  CG2 THR A 202       2.155  -5.178  -3.129  1.00 92.12           C
ATOM   1033  OG1 THR A 202       2.480  -7.474  -2.641  1.00 92.12           O
ATOM   1034  N   LEU A 203       6.157  -7.088  -1.605  1.00 93.81           N
ATOM   1035  CA  LEU A 203       7.053  -8.049  -0.981  1.00 93.81           C
ATOM   1036  C   LEU A 203       6.517  -8.451   0.390  1.00 93.81           C
ATOM   1037  CB  LEU A 203       8.449  -7.420  -0.869  1.00 93.81           C
ATOM   1038  O   LEU A 203       6.538  -7.643   1.318  1.00 93.81           O
ATOM   1039  CG  LEU A 203       9.560  -8.448  -0.614  1.00 93.81           C
ATOM   1040  CD1 LEU A 203       9.902  -9.201  -1.904  1.00 93.81           C
ATOM   1041  CD2 LEU A 203      10.816  -7.734  -0.121  1.00 93.81           C
ATOM   1042  N   ALA A 204       6.093  -9.701   0.530  1.00 94.75           N
ATOM   1043  CA  ALA A 204       5.737 -10.319   1.797  1.00 94.75           C
ATOM   1044  C   ALA A 204       6.960 -11.009   2.419  1.00 94.75           C
ATOM   1045  CB  ALA A 204       4.581 -11.297   1.569  1.00 94.75           C
ATOM   1046  O   ALA A 204       7.581 -11.883   1.806  1.00 94.75           O
ATOM   1047  N   THR A 205       7.292 -10.644   3.659  1.00 94.06           N
ATOM   1048  CA  THR A 205       8.345 -11.307   4.448  1.00 94.06           C
ATOM   1049  C   THR A 205       7.702 -12.168   5.530  1.00 94.06           C
ATOM   1050  CB  THR A 205       9.317 -10.282   5.047  1.00 94.06           C
ATOM   1051  O   THR A 205       7.386 -11.681   6.611  1.00 94.06           O
ATOM   1052  CG2 THR A 205      10.490 -10.946   5.770  1.00 94.06           C
ATOM   1053  OG1 THR A 205       9.868  -9.494   4.016  1.00 94.06           O
ATOM   1054  N   ALA A 206       7.494 -13.451   5.243  1.00 94.44           N
ATOM   1055  CA  ALA A 206       6.831 -14.380   6.150  1.00 94.44           C
ATOM   1056  C   ALA A 206       7.817 -14.994   7.160  1.00 94.44           C
ATOM   1057  CB  ALA A 206       6.110 -15.446   5.318  1.00 94.44           C
ATOM   1058  O   ALA A 206       8.878 -15.501   6.784  1.00 94.44           O
ATOM   1059  N   SER A 207       7.442 -15.006   8.438  1.00 93.50           N
ATOM   1060  CA  SER A 207       8.128 -15.726   9.519  1.00 93.50           C
ATOM   1061  C   SER A 207       7.271 -16.892  10.041  1.00 93.50           C
ATOM   1062  CB  SER A 207       8.538 -14.743  10.623  1.00 93.50           C
ATOM   1063  O   SER A 207       6.208 -17.192   9.499  1.00 93.50           O
ATOM   1064  OG  SER A 207       7.429 -14.395  11.422  1.00 93.50           O
ATOM   1065  N   ALA A 208       7.738 -17.612  11.066  1.00 89.50           N
ATOM   1066  CA  ALA A 208       6.954 -18.698  11.663  1.00 89.50           C
ATOM   1067  C   ALA A 208       5.648 -18.189  12.302  1.00 89.50           C
ATOM   1068  CB  ALA A 208       7.831 -19.432  12.683  1.00 89.50           C
ATOM   1069  O   ALA A 208       4.608 -18.834  12.150  1.00 89.50           O
ATOM   1070  N   ASP A 209       5.713 -17.012  12.924  1.00 90.25           N
ATOM   1071  CA  ASP A 209       4.620 -16.425  13.704  1.00 90.25           C
ATOM   1072  C   ASP A 209       3.846 -15.362  12.909  1.00 90.25           C
ATOM   1073  CB  ASP A 209       5.202 -15.837  15.001  1.00 90.25           C
ATOM   1074  O   ASP A 209       2.690 -15.098  13.191  1.00 90.25           O
ATOM   1075  CG  ASP A 209       6.146 -16.808  15.727  1.00 90.25           C
ATOM   1076  OD1 ASP A 209       5.822 -18.014  15.823  1.00 90.25           O
ATOM   1077  OD2 ASP A 209       7.263 -16.359  16.072  1.00 90.25           O
ATOM   1078  N   ARG A 210       4.464 -14.768  11.879  1.00 92.75           N
ATOM   1079  CA  ARG A 210       3.857 -13.718  11.050  1.00 92.75           C
ATOM   1080  C   ARG A 210       3.884 -14.112   9.584  1.00 92.75           C
ATOM   1081  CB  ARG A 210       4.558 -12.380  11.298  1.00 92.75           C
ATOM   1082  O   ARG A 210       4.874 -13.877   8.890  1.00 92.75           O
ATOM   1083  CG  ARG A 210       4.340 -11.885  12.736  1.00 92.75           C
ATOM   1084  CD  ARG A 210       4.936 -10.491  12.941  1.00 92.75           C
ATOM   1085  NE  ARG A 210       4.256  -9.506  12.087  1.00 92.75           N
ATOM   1086  NH1 ARG A 210       5.351  -7.606  12.744  1.00 92.75           N
ATOM   1087  NH2 ARG A 210       3.664  -7.504  11.262  1.00 92.75           N
ATOM   1088  CZ  ARG A 210       4.433  -8.208  12.038  1.00 92.75           C
ATOM   1089  N   ASN A 211       2.831 -14.771   9.120  1.00 93.62           N
ATOM   1090  CA  ASN A 211       2.783 -15.393   7.795  1.00 93.62           C
ATOM   1091  C   ASN A 211       1.438 -15.302   7.072  1.00 93.62           C
ATOM   1092  CB  ASN A 211       3.264 -16.837   7.891  1.00 93.62           C
ATOM   1093  O   ASN A 211       1.285 -15.916   6.011  1.00 93.62           O
ATOM   1094  CG  ASN A 211       2.612 -17.668   8.975  1.00 93.62           C
ATOM   1095  ND2 ASN A 211       3.373 -18.565   9.547  1.00 93.62           N
ATOM   1096  OD1 ASN A 211       1.451 -17.550   9.318  1.00 93.62           O
ATOM   1097  N   ILE A 212       0.488 -14.542   7.609  1.00 94.19           N
ATOM   1098  CA  ILE A 212      -0.800 -14.324   6.959  1.00 94.19           C
ATOM   1099  C   ILE A 212      -0.704 -13.123   6.019  1.00 94.19           C
ATOM   1100  CB  ILE A 212      -1.930 -14.207   8.001  1.00 94.19           C
ATOM   1101  O   ILE A 212      -0.206 -12.060   6.391  1.00 94.19           O
ATOM   1102  CG1 ILE A 212      -1.979 -15.509   8.839  1.00 94.19           C
ATOM   1103  CG2 ILE A 212      -3.263 -13.917   7.287  1.00 94.19           C
ATOM   1104  CD1 ILE A 212      -3.129 -15.567   9.849  1.00 94.19           C
ATOM   1105  N   VAL A 213      -1.183 -13.305   4.792  1.00 93.69           N
ATOM   1106  CA  VAL A 213      -1.324 -12.255   3.776  1.00 93.69           C
ATOM   1107  C   VAL A 213      -2.676 -12.383   3.091  1.00 93.69           C
ATOM   1108  CB  VAL A 213      -0.204 -12.301   2.718  1.00 93.69           C
ATOM   1109  O   VAL A 213      -3.223 -13.484   2.987  1.00 93.69           O
ATOM   1110  CG1 VAL A 213       1.161 -11.999   3.333  1.00 93.69           C
ATOM   1111  CG2 VAL A 213      -0.119 -13.645   1.979  1.00 93.69           C
ATOM   1112  N   TYR A 214      -3.189 -11.275   2.567  1.00 92.12           N
ATOM   1113  CA  TYR A 214      -4.340 -11.296   1.675  1.00 92.12           C
ATOM   1114  C   TYR A 214      -3.856 -11.336   0.220  1.00 92.12           C
ATOM   1115  CB  TYR A 214      -5.240 -10.101   1.986  1.00 92.12           C
ATOM   1116  O   TYR A 214      -3.098 -10.468  -0.215  1.00 92.12           O
ATOM   1117  CG  TYR A 214      -6.549 -10.153   1.233  1.00 92.12           C
ATOM   1118  CD1 TYR A 214      -6.641  -9.600  -0.054  1.00 92.12           C
ATOM   1119  CD2 TYR A 214      -7.668 -10.780   1.809  1.00 92.12           C
ATOM   1120  CE1 TYR A 214      -7.852  -9.668  -0.770  1.00 92.12           C
ATOM   1121  CE2 TYR A 214      -8.885 -10.834   1.107  1.00 92.12           C
ATOM   1122  OH  TYR A 214     -10.160 -10.297  -0.855  1.00 92.12           O
ATOM   1123  CZ  TYR A 214      -8.981 -10.275  -0.182  1.00 92.12           C
ATOM   1124  N   LEU A 215      -4.264 -12.352  -0.539  1.00 89.50           N
ATOM   1125  CA  LEU A 215      -3.976 -12.462  -1.967  1.00 89.50           C
ATOM   1126  C   LEU A 215      -5.081 -11.756  -2.752  1.00 89.50           C
ATOM   1127  CB  LEU A 215      -3.844 -13.943  -2.361  1.00 89.50           C
ATOM   1128  O   LEU A 215      -6.253 -12.127  -2.668  1.00 89.50           O
ATOM   1129  CG  LEU A 215      -3.436 -14.175  -3.829  1.00 89.50           C
ATOM   1130  CD1 LEU A 215      -1.997 -13.728  -4.098  1.00 89.50           C
ATOM   1131  CD2 LEU A 215      -3.541 -15.663  -4.169  1.00 89.50           C
ATOM   1132  N   THR A 216      -4.700 -10.761  -3.546  1.00 81.25           N
ATOM   1133  CA  THR A 216      -5.627 -10.026  -4.410  1.00 81.25           C
ATOM   1134  C   THR A 216      -5.559 -10.610  -5.813  1.00 81.25           C
ATOM   1135  CB  THR A 216      -5.352  -8.515  -4.399  1.00 81.25           C
ATOM   1136  O   THR A 216      -4.508 -10.622  -6.448  1.00 81.25           O
ATOM   1137  CG2 THR A 216      -5.441  -7.949  -2.991  1.00 81.25           C
ATOM   1138  OG1 THR A 216      -4.073  -8.175  -4.872  1.00 81.25           O
ATOM   1139  N   LYS A 217      -6.672 -11.153  -6.305  1.00 70.81           N
ATOM   1140  CA  LYS A 217      -6.766 -11.705  -7.656  1.00 70.81           C
ATOM   1141  C   LYS A 217      -7.872 -11.028  -8.452  1.00 70.81           C
ATOM   1142  CB  LYS A 217      -6.951 -13.225  -7.561  1.00 70.81           C
ATOM   1143  O   LYS A 217      -8.935 -10.716  -7.925  1.00 70.81           O
ATOM   1144  CG  LYS A 217      -7.321 -13.837  -8.915  1.00 70.81           C
ATOM   1145  CD  LYS A 217      -7.370 -15.330  -8.788  1.00 70.81           C
ATOM   1146  CE  LYS A 217      -7.772 -16.035 -10.072  1.00 70.81           C
ATOM   1147  NZ  LYS A 217      -7.998 -17.459  -9.758  1.00 70.81           N
ATOM   1148  N   THR A 218      -7.677 -10.968  -9.767  1.00 52.59           N
ATOM   1149  CA  THR A 218      -8.771 -10.941 -10.742  1.00 52.59           C
ATOM   1150  C   THR A 218      -9.044 -12.322 -11.318  1.00 52.59           C
ATOM   1151  CB  THR A 218      -8.520  -9.965 -11.889  1.00 52.59           C
ATOM   1152  O   THR A 218      -8.198 -12.967 -11.932  1.00 52.59           O
ATOM   1153  CG2 THR A 218      -9.293  -8.680 -11.607  1.00 52.59           C
ATOM   1154  OG1 THR A 218      -7.143  -9.726 -12.054  1.00 52.59           O
ATOM   1155  N   ALA A 219     -10.271 -12.799 -11.140  1.00 46.28           N
ATOM   1156  CA  ALA A 219     -10.758 -14.042 -11.730  1.00 46.28           C
ATOM   1157  C   ALA A 219     -11.062 -13.923 -13.241  1.00 46.28           C
ATOM   1158  CB  ALA A 219     -11.952 -14.524 -10.896  1.00 46.28           C
ATOM   1159  O   ALA A 219     -11.887 -14.670 -13.765  1.00 46.28           O
ATOM   1160  N   THR A 220     -10.427 -12.992 -13.957  1.00 46.31           N
ATOM   1161  CA  THR A 220     -10.700 -12.720 -15.373  1.00 46.31           C
ATOM   1162  C   THR A 220      -9.540 -13.177 -16.249  1.00 46.31           C
ATOM   1163  CB  THR A 220     -11.048 -11.242 -15.610  1.00 46.31           C
ATOM   1164  O   THR A 220      -8.377 -12.983 -15.908  1.00 46.31           O
ATOM   1165  CG2 THR A 220     -12.372 -10.882 -14.932  1.00 46.31           C
ATOM   1166  OG1 THR A 220     -10.062 -10.394 -15.073  1.00 46.31           O
ATOM   1167  N   LYS A 221      -9.855 -13.772 -17.408  1.00 47.22           N
ATOM   1168  CA  LYS A 221      -8.863 -14.238 -18.399  1.00 47.22           C
ATOM   1169  C   LYS A 221      -7.940 -13.130 -18.928  1.00 47.22           C
ATOM   1170  CB  LYS A 221      -9.579 -14.914 -19.579  1.00 47.22           C
ATOM   1171  O   LYS A 221      -6.893 -13.462 -19.466  1.00 47.22           O
ATOM   1172  CG  LYS A 221      -9.985 -16.361 -19.273  1.00 47.22           C
ATOM   1173  CD  LYS A 221     -10.620 -16.987 -20.520  1.00 47.22           C
ATOM   1174  CE  LYS A 221     -10.911 -18.472 -20.289  1.00 47.22           C
ATOM   1175  NZ  LYS A 221     -11.533 -19.076 -21.491  1.00 47.22           N
ATOM   1176  N   ASP A 222      -8.321 -11.868 -18.737  1.00 47.03           N
ATOM   1177  CA  ASP A 222      -7.599 -10.679 -19.201  1.00 47.03           C
ATOM   1178  C   ASP A 222      -6.672 -10.069 -18.129  1.00 47.03           C
ATOM   1179  CB  ASP A 222      -8.624  -9.651 -19.714  1.00 47.03           C
ATOM   1180  O   ASP A 222      -6.136  -8.983 -18.327  1.00 47.03           O
ATOM   1181  CG  ASP A 222      -9.630 -10.258 -20.699  1.00 47.03           C
ATOM   1182  OD1 ASP A 222      -9.202 -10.993 -21.618  1.00 47.03           O
ATOM   1183  OD2 ASP A 222     -10.846 -10.074 -20.467  1.00 47.03           O
ATOM   1184  N   ALA A 223      -6.502 -10.725 -16.973  1.00 48.94           N
ATOM   1185  CA  ALA A 223      -5.574 -10.261 -15.944  1.00 48.94           C
ATOM   1186  C   ALA A 223      -4.115 -10.384 -16.439  1.00 48.94           C
ATOM   1187  CB  ALA A 223      -5.806 -11.061 -14.658  1.00 48.94           C
ATOM   1188  O   ALA A 223      -3.743 -11.467 -16.907  1.00 48.94           O
ATOM   1189  N   PRO A 224      -3.289  -9.326 -16.333  1.00 56.72           N
ATOM   1190  CA  PRO A 224      -1.895  -9.365 -16.754  1.00 56.72           C
ATOM   1191  C   PRO A 224      -1.071 -10.337 -15.907  1.00 56.72           C
ATOM   1192  CB  PRO A 224      -1.374  -7.929 -16.677  1.00 56.72           C
ATOM   1193  O   PRO A 224      -1.431 -10.679 -14.777  1.00 56.72           O
ATOM   1194  CG  PRO A 224      -2.330  -7.223 -15.733  1.00 56.72           C
ATOM   1195  CD  PRO A 224      -3.615  -8.041 -15.751  1.00 56.72           C
ATOM   1196  N   ASP A 225       0.052 -10.785 -16.472  1.00 58.12           N
ATOM   1197  CA  ASP A 225       0.891 -11.857 -15.922  1.00 58.12           C
ATOM   1198  C   ASP A 225       1.385 -11.588 -14.486  1.00 58.12           C
ATOM   1199  CB  ASP A 225       2.084 -12.100 -16.866  1.00 58.12           C
ATOM   1200  O   ASP A 225       1.561 -12.533 -13.711  1.00 58.12           O
ATOM   1201  CG  ASP A 225       1.700 -12.695 -18.230  1.00 58.12           C
ATOM   1202  OD1 ASP A 225       0.635 -13.350 -18.320  1.00 58.12           O
ATOM   1203  OD2 ASP A 225       2.483 -12.485 -19.184  1.00 58.12           O
ATOM   1204  N   THR A 226       1.539 -10.321 -14.084  1.00 60.03           N
ATOM   1205  CA  THR A 226       1.981  -9.929 -12.733  1.00 60.03           C
ATOM   1206  C   THR A 226       0.931 -10.198 -11.652  1.00 60.03           C
ATOM   1207  CB  THR A 226       2.461  -8.465 -12.711  1.00 60.03           C
ATOM   1208  O   THR A 226       1.278 -10.614 -10.549  1.00 60.03           O
ATOM   1209  CG2 THR A 226       3.801  -8.382 -13.438  1.00 60.03           C
ATOM   1210  OG1 THR A 226       1.573  -7.603 -13.392  1.00 60.03           O
ATOM   1211  N   ALA A 227      -0.364 -10.142 -11.981  1.00 62.31           N
ATOM   1212  CA  ALA A 227      -1.447 -10.526 -11.065  1.00 62.31           C
ATOM   1213  C   ALA A 227      -1.596 -12.052 -10.900  1.00 62.31           C
ATOM   1214  CB  ALA A 227      -2.746  -9.889 -11.569  1.00 62.31           C
ATOM   1215  O   ALA A 227      -2.357 -12.528 -10.054  1.00 62.31           O
ATOM   1216  N   ARG A 228      -0.898 -12.836 -11.729  1.00 72.94           N
ATOM   1217  CA  ARG A 228      -0.949 -14.305 -11.734  1.00 72.94           C
ATOM   1218  C   ARG A 228       0.333 -14.947 -11.226  1.00 72.94           C
ATOM   1219  CB  ARG A 228      -1.282 -14.793 -13.146  1.00 72.94           C
ATOM   1220  O   ARG A 228       0.372 -16.167 -11.108  1.00 72.94           O
ATOM   1221  CG  ARG A 228      -2.678 -14.325 -13.588  1.00 72.94           C
ATOM   1222  CD  ARG A 228      -3.007 -14.827 -14.992  1.00 72.94           C
ATOM   1223  NE  ARG A 228      -2.960 -16.301 -15.055  1.00 72.94           N
ATOM   1224  NH1 ARG A 228      -3.622 -16.493 -17.230  1.00 72.94           N
ATOM   1225  NH2 ARG A 228      -2.959 -18.315 -16.076  1.00 72.94           N
ATOM   1226  CZ  ARG A 228      -3.192 -17.032 -16.120  1.00 72.94           C
ATOM   1227  N   THR A 229       1.351 -14.155 -10.907  1.00 84.44           N
ATOM   1228  CA  THR A 229       2.682 -14.660 -10.580  1.00 84.44           C
ATOM   1229  C   THR A 229       3.062 -14.310  -9.148  1.00 84.44           C
ATOM   1230  CB  THR A 229       3.720 -14.145 -11.586  1.00 84.44           C
ATOM   1231  O   THR A 229       2.985 -13.157  -8.735  1.00 84.44           O
ATOM   1232  CG2 THR A 229       5.092 -14.782 -11.362  1.00 84.44           C
ATOM   1233  OG1 THR A 229       3.319 -14.506 -12.890  1.00 84.44           O
ATOM   1234  N   ILE A 230       3.512 -15.313  -8.393  1.00 89.81           N
ATOM   1235  CA  ILE A 230       4.254 -15.109  -7.146  1.00 89.81           C
ATOM   1236  C   ILE A 230       5.721 -15.442  -7.398  1.00 89.81           C
ATOM   1237  CB  ILE A 230       3.651 -15.902  -5.967  1.00 89.81           C
ATOM   1238  O   ILE A 230       6.077 -16.569  -7.752  1.00 89.81           O
ATOM   1239  CG1 ILE A 230       2.278 -15.303  -5.591  1.00 89.81           C
ATOM   1240  CG2 ILE A 230       4.585 -15.879  -4.739  1.00 89.81           C
ATOM   1241  CD1 ILE A 230       1.519 -16.119  -4.536  1.00 89.81           C
ATOM   1242  N   TRP A 231       6.577 -14.461  -7.163  1.00 89.94           N
ATOM   1243  CA  TRP A 231       8.023 -14.584  -7.178  1.00 89.94           C
ATOM   1244  C   TRP A 231       8.510 -15.077  -5.818  1.00 89.94           C
ATOM   1245  CB  TRP A 231       8.617 -13.223  -7.540  1.00 89.94           C
ATOM   1246  O   TRP A 231       8.502 -14.332  -4.840  1.00 89.94           O
ATOM   1247  CG  TRP A 231       8.271 -12.766  -8.921  1.00 89.94           C
ATOM   1248  CD1 TRP A 231       7.305 -11.880  -9.259  1.00 89.94           C
ATOM   1249  CD2 TRP A 231       8.900 -13.162 -10.173  1.00 89.94           C
ATOM   1250  CE2 TRP A 231       8.277 -12.448 -11.237  1.00 89.94           C
ATOM   1251  CE3 TRP A 231       9.946 -14.043 -10.511  1.00 89.94           C
ATOM   1252  NE1 TRP A 231       7.342 -11.652 -10.623  1.00 89.94           N
ATOM   1253  CH2 TRP A 231       9.714 -13.480 -12.883  1.00 89.94           C
ATOM   1254  CZ2 TRP A 231       8.675 -12.590 -12.571  1.00 89.94           C
ATOM   1255  CZ3 TRP A 231      10.335 -14.211 -11.852  1.00 89.94           C
ATOM   1256  N   ALA A 232       8.939 -16.332  -5.723  1.00 91.75           N
ATOM   1257  CA  ALA A 232       9.546 -16.835  -4.497  1.00 91.75           C
ATOM   1258  C   ALA A 232      11.057 -16.592  -4.526  1.00 91.75           C
ATOM   1259  CB  ALA A 232       9.186 -18.307  -4.302  1.00 91.75           C
ATOM   1260  O   ALA A 232      11.744 -17.032  -5.447  1.00 91.75           O
ATOM   1261  N   TYR A 233      11.589 -15.957  -3.481  1.00 89.25           N
ATOM   1262  CA  TYR A 233      13.032 -15.766  -3.277  1.00 89.25           C
ATOM   1263  C   TYR A 233      13.610 -16.795  -2.289  1.00 89.25           C
ATOM   1264  CB  TYR A 233      13.310 -14.310  -2.889  1.00 89.25           C
ATOM   1265  O   TYR A 233      14.671 -16.600  -1.700  1.00 89.25           O
ATOM   1266  CG  TYR A 233      12.808 -13.310  -3.914  1.00 89.25           C
ATOM   1267  CD1 TYR A 233      13.547 -13.075  -5.091  1.00 89.25           C
ATOM   1268  CD2 TYR A 233      11.586 -12.639  -3.705  1.00 89.25           C
ATOM   1269  CE1 TYR A 233      13.067 -12.159  -6.047  1.00 89.25           C
ATOM   1270  CE2 TYR A 233      11.108 -11.721  -4.660  1.00 89.25           C
ATOM   1271  OH  TYR A 233      11.400 -10.601  -6.769  1.00 89.25           O
ATOM   1272  CZ  TYR A 233      11.849 -11.479  -5.835  1.00 89.25           C
ATOM   1273  N   THR A 234      12.891 -17.905  -2.101  1.00 86.06           N
ATOM   1274  CA  THR A 234      13.244 -19.041  -1.244  1.00 86.06           C
ATOM   1275  C   THR A 234      13.209 -20.340  -2.049  1.00 86.06           C
ATOM   1276  CB  THR A 234      12.327 -19.110  -0.012  1.00 86.06           C
ATOM   1277  O   THR A 234      12.496 -20.449  -3.045  1.00 86.06           O
ATOM   1278  CG2 THR A 234      10.847 -19.307  -0.340  1.00 86.06           C
ATOM   1279  OG1 THR A 234      12.716 -20.182   0.817  1.00 86.06           O
ATOM   1280  N   THR A 235      13.989 -21.336  -1.633  1.00 83.00           N
ATOM   1281  CA  THR A 235      14.097 -22.630  -2.324  1.00 83.00           C
ATOM   1282  C   THR A 235      13.003 -23.624  -1.938  1.00 83.00           C
ATOM   1283  CB  THR A 235      15.470 -23.264  -2.065  1.00 83.00           C
ATOM   1284  O   THR A 235      12.724 -24.537  -2.711  1.00 83.00           O
ATOM   1285  CG2 THR A 235      16.590 -22.492  -2.762  1.00 83.00           C
ATOM   1286  OG1 THR A 235      15.756 -23.258  -0.684  1.00 83.00           O
ATOM   1287  N   THR A 236      12.380 -23.464  -0.768  1.00 84.06           N
ATOM   1288  CA  THR A 236      11.337 -24.368  -0.250  1.00 84.06           C
ATOM   1289  C   THR A 236      10.165 -23.567   0.316  1.00 84.06           C
ATOM   1290  CB  THR A 236      11.897 -25.355   0.792  1.00 84.06           C
ATOM   1291  O   THR A 236       9.978 -23.503   1.532  1.00 84.06           O
ATOM   1292  CG2 THR A 236      12.941 -26.306   0.209  1.00 84.06           C
ATOM   1293  OG1 THR A 236      12.500 -24.672   1.867  1.00 84.06           O
ATOM   1294  N   GLY A 237       9.413 -22.908  -0.568  1.00 90.81           N
ATOM   1295  CA  GLY A 237       8.236 -22.121  -0.212  1.00 90.81           C
ATOM   1296  C   GLY A 237       6.922 -22.887  -0.391  1.00 90.81           C
ATOM   1297  O   GLY A 237       6.860 -23.916  -1.065  1.00 90.81           O
ATOM   1298  N   SER A 238       5.848 -22.370   0.194  1.00 92.94           N
ATOM   1299  CA  SER A 238       4.481 -22.851   0.005  1.00 92.94           C
ATOM   1300  C   SER A 238       3.465 -21.773   0.376  1.00 92.94           C
ATOM   1301  CB  SER A 238       4.222 -24.120   0.824  1.00 92.94           C
ATOM   1302  O   SER A 238       3.743 -20.908   1.210  1.00 92.94           O
ATOM   1303  OG  SER A 238       4.366 -23.859   2.206  1.00 92.94           O
ATOM   1304  N   ILE A 239       2.286 -21.849  -0.235  1.00 93.00           N
ATOM   1305  CA  ILE A 239       1.133 -20.992   0.040  1.00 93.00           C
ATOM   1306  C   ILE A 239      -0.095 -21.868   0.305  1.00 93.00           C
ATOM   1307  CB  ILE A 239       0.938 -19.963  -1.097  1.00 93.00           C
ATOM   1308  O   ILE A 239      -0.370 -22.812  -0.437  1.00 93.00           O
ATOM   1309  CG1 ILE A 239      -0.170 -18.964  -0.719  1.00 93.00           C
ATOM   1310  CG2 ILE A 239       0.663 -20.616  -2.464  1.00 93.00           C
ATOM   1311  CD1 ILE A 239      -0.307 -17.770  -1.671  1.00 93.00           C
ATOM   1312  N   THR A 240      -0.819 -21.590   1.389  1.00 92.94           N
ATOM   1313  CA  THR A 240      -1.947 -22.419   1.845  1.00 92.94           C
ATOM   1314  C   THR A 240      -3.153 -21.537   2.168  1.00 92.94           C
ATOM   1315  CB  THR A 240      -1.562 -23.236   3.088  1.00 92.94           C
ATOM   1316  O   THR A 240      -3.003 -20.631   2.986  1.00 92.94           O
ATOM   1317  CG2 THR A 240      -2.580 -24.336   3.386  1.00 92.94           C
ATOM   1318  OG1 THR A 240      -0.303 -23.852   2.898  1.00 92.94           O
ATOM   1319  N   PRO A 241      -4.338 -21.761   1.569  1.00 90.81           N
ATOM   1320  CA  PRO A 241      -5.545 -21.019   1.939  1.00 90.81           C
ATOM   1321  C   PRO A 241      -5.898 -21.218   3.419  1.00 90.81           C
ATOM   1322  CB  PRO A 241      -6.668 -21.548   1.038  1.00 90.81           C
ATOM   1323  O   PRO A 241      -5.787 -22.337   3.926  1.00 90.81           O
ATOM   1324  CG  PRO A 241      -5.968 -22.315  -0.083  1.00 90.81           C
ATOM   1325  CD  PRO A 241      -4.607 -22.703   0.492  1.00 90.81           C
ATOM   1326  N   ILE A 242      -6.404 -20.182   4.097  1.00 86.88           N
ATOM   1327  CA  ILE A 242      -6.890 -20.272   5.495  1.00 86.88           C
ATOM   1328  C   ILE A 242      -8.325 -20.842   5.536  1.00 86.88           C
ATOM   1329  CB  ILE A 242      -6.677 -18.942   6.272  1.00 86.88           C
ATOM   1330  O   ILE A 242      -9.195 -20.408   6.279  1.00 86.88           O
ATOM   1331  CG1 ILE A 242      -5.213 -18.474   6.079  1.00 86.88           C
ATOM   1332  CG2 ILE A 242      -6.950 -19.094   7.787  1.00 86.88           C
ATOM   1333  CD1 ILE A 242      -4.799 -17.247   6.891  1.00 86.88           C
ATOM   1334  N   ALA A 243      -8.594 -21.851   4.708  1.00 78.38           N
ATOM   1335  CA  ALA A 243      -9.840 -22.606   4.731  1.00 78.38           C
ATOM   1336  C   ALA A 243      -9.582 -23.996   5.343  1.00 78.38           C
ATOM   1337  CB  ALA A 243     -10.437 -22.662   3.321  1.00 78.38           C
ATOM   1338  O   ALA A 243      -8.574 -24.632   5.008  1.00 78.38           O
ATOM   1339  N   PRO A 244     -10.465 -24.512   6.219  1.00 70.50           N
ATOM   1340  CA  PRO A 244     -10.284 -25.828   6.825  1.00 70.50           C
ATOM   1341  C   PRO A 244     -10.078 -26.931   5.775  1.00 70.50           C
ATOM   1342  CB  PRO A 244     -11.539 -26.065   7.674  1.00 70.50           C
ATOM   1343  O   PRO A 244     -10.914 -27.135   4.898  1.00 70.50           O
ATOM   1344  CG  PRO A 244     -11.999 -24.652   8.028  1.00 70.50           C
ATOM   1345  CD  PRO A 244     -11.630 -23.845   6.786  1.00 70.50           C
ATOM   1346  N   GLY A 245      -8.960 -27.659   5.872  1.00 72.88           N
ATOM   1347  CA  GLY A 245      -8.629 -28.767   4.967  1.00 72.88           C
ATOM   1348  C   GLY A 245      -8.088 -28.358   3.590  1.00 72.88           C
ATOM   1349  O   GLY A 245      -7.957 -29.222   2.722  1.00 72.88           O
ATOM   1350  N   ALA A 246      -7.769 -27.079   3.374  1.00 82.44           N
ATOM   1351  CA  ALA A 246      -7.195 -26.613   2.117  1.00 82.44           C
ATOM   1352  C   ALA A 246      -5.807 -27.218   1.843  1.00 82.44           C
ATOM   1353  CB  ALA A 246      -7.149 -25.088   2.123  1.00 82.44           C
ATOM   1354  O   ALA A 246      -4.956 -27.317   2.730  1.00 82.44           O
ATOM   1355  N   ALA A 247      -5.574 -27.611   0.589  1.00 84.56           N
ATOM   1356  CA  ALA A 247      -4.285 -28.131   0.151  1.00 84.56           C
ATOM   1357  C   ALA A 247      -3.266 -26.996  -0.023  1.00 84.56           C
ATOM   1358  CB  ALA A 247      -4.470 -28.946  -1.135  1.00 84.56           C
ATOM   1359  O   ALA A 247      -3.583 -25.937  -0.564  1.00 84.56           O
ATOM   1360  N   SER A 248      -2.032 -27.247   0.410  1.00 88.19           N
ATOM   1361  CA  SER A 248      -0.911 -26.334   0.203  1.00 88.19           C
ATOM   1362  C   SER A 248      -0.375 -26.441  -1.226  1.00 88.19           C
ATOM   1363  CB  SER A 248       0.193 -26.648   1.209  1.00 88.19           C
ATOM   1364  O   SER A 248      -0.236 -27.547  -1.757  1.00 88.19           O
ATOM   1365  OG  SER A 248       1.128 -25.603   1.222  1.00 88.19           O
ATOM   1366  N   MET A 249      -0.050 -25.303  -1.837  1.00 90.75           N
ATOM   1367  CA  MET A 249       0.633 -25.228  -3.125  1.00 90.75           C
ATOM   1368  C   MET A 249       2.128 -24.951  -2.900  1.00 90.75           C
ATOM   1369  CB  MET A 249      -0.032 -24.153  -3.991  1.00 90.75           C
ATOM   1370  O   MET A 249       2.459 -23.969  -2.232  1.00 90.75           O
ATOM   1371  CG  MET A 249       0.675 -23.981  -5.337  1.00 90.75           C
ATOM   1372  SD  MET A 249      -0.228 -22.917  -6.484  1.00 90.75           S
ATOM   1373  CE  MET A 249       0.913 -23.006  -7.887  1.00 90.75           C
ATOM   1374  N   PRO A 250       3.045 -25.778  -3.437  1.00 92.31           N
ATOM   1375  CA  PRO A 250       4.477 -25.525  -3.325  1.00 92.31           C
ATOM   1376  C   PRO A 250       4.894 -24.323  -4.182  1.00 92.31           C
ATOM   1377  CB  PRO A 250       5.152 -26.822  -3.779  1.00 92.31           C
ATOM   1378  O   PRO A 250       4.397 -24.145  -5.292  1.00 92.31           O
ATOM   1379  CG  PRO A 250       4.156 -27.401  -4.783  1.00 92.31           C
ATOM   1380  CD  PRO A 250       2.799 -26.986  -4.214  1.00 92.31           C
ATOM   1381  N   LEU A 251       5.840 -23.536  -3.672  1.00 91.19           N
ATOM   1382  CA  LEU A 251       6.468 -22.415  -4.367  1.00 91.19           C
ATOM   1383  C   LEU A 251       7.966 -22.701  -4.530  1.00 91.19           C
ATOM   1384  CB  LEU A 251       6.225 -21.100  -3.602  1.00 91.19           C
ATOM   1385  O   LEU A 251       8.690 -22.887  -3.546  1.00 91.19           O
ATOM   1386  CG  LEU A 251       4.751 -20.693  -3.414  1.00 91.19           C
ATOM   1387  CD1 LEU A 251       4.692 -19.427  -2.558  1.00 91.19           C
ATOM   1388  CD2 LEU A 251       4.055 -20.401  -4.743  1.00 91.19           C
ATOM   1389  N   SER A 252       8.423 -22.741  -5.778  1.00 90.50           N
ATOM   1390  CA  SER A 252       9.835 -22.881  -6.145  1.00 90.50           C
ATOM   1391  C   SER A 252      10.482 -21.522  -6.391  1.00 90.50           C
ATOM   1392  CB  SER A 252       9.989 -23.776  -7.378  1.00 90.50           C
ATOM   1393  O   SER A 252       9.794 -20.579  -6.770  1.00 90.50           O
ATOM   1394  OG  SER A 252       9.174 -23.372  -8.461  1.00 90.50           O
ATOM   1395  N   LEU A 253      11.803 -21.431  -6.213  1.00 88.81           N
ATOM   1396  CA  LEU A 253      12.576 -20.219  -6.499  1.00 88.81           C
ATOM   1397  C   LEU A 253      12.254 -19.670  -7.903  1.00 88.81           C
ATOM   1398  CB  LEU A 253      14.074 -20.557  -6.369  1.00 88.81           C
ATOM   1399  O   LEU A 253      12.367 -20.402  -8.886  1.00 88.81           O
ATOM   1400  CG  LEU A 253      15.021 -19.362  -6.599  1.00 88.81           C
ATOM   1401  CD1 LEU A 253      14.989 -18.380  -5.429  1.00 88.81           C
ATOM   1402  CD2 LEU A 253      16.460 -19.858  -6.743  1.00 88.81           C
ATOM   1403  N   GLY A 254      11.911 -18.383  -7.989  1.00 87.19           N
ATOM   1404  CA  GLY A 254      11.498 -17.717  -9.228  1.00 87.19           C
ATOM   1405  C   GLY A 254       9.980 -17.554  -9.352  1.00 87.19           C
ATOM   1406  O   GLY A 254       9.271 -17.486  -8.347  1.00 87.19           O
ATOM   1407  N   ALA A 255       9.490 -17.438 -10.587  1.00 88.00           N
ATOM   1408  CA  ALA A 255       8.074 -17.227 -10.890  1.00 88.00           C
ATOM   1409  C   ALA A 255       7.237 -18.496 -10.669  1.00 88.00           C
ATOM   1410  CB  ALA A 255       7.936 -16.755 -12.343  1.00 88.00           C
ATOM   1411  O   ALA A 255       7.566 -19.565 -11.184  1.00 88.00           O
ATOM   1412  N   ASN A 256       6.113 -18.362  -9.966  1.00 89.12           N
ATOM   1413  CA  ASN A 256       5.124 -19.420  -9.761  1.00 89.12           C
ATOM   1414  C   ASN A 256       3.743 -18.917 -10.204  1.00 89.12           C
ATOM   1415  CB  ASN A 256       5.105 -19.842  -8.279  1.00 89.12           C
ATOM   1416  O   ASN A 256       3.285 -17.891  -9.699  1.00 89.12           O
ATOM   1417  CG  ASN A 256       6.449 -20.321  -7.766  1.00 89.12           C
ATOM   1418  ND2 ASN A 256       7.269 -19.420  -7.285  1.00 89.12           N
ATOM   1419  OD1 ASN A 256       6.764 -21.502  -7.772  1.00 89.12           O
ATOM   1420  N   ASP A 257       3.070 -19.636 -11.110  1.00 86.31           N
ATOM   1421  CA  ASP A 257       1.702 -19.299 -11.538  1.00 86.31           C
ATOM   1422  C   ASP A 257       0.706 -19.669 -10.436  1.00 86.31           C
ATOM   1423  CB  ASP A 257       1.339 -19.979 -12.876  1.00 86.31           C
ATOM   1424  O   ASP A 257       0.526 -20.841 -10.109  1.00 86.31           O
ATOM   1425  CG  ASP A 257      -0.058 -19.611 -13.438  1.00 86.31           C
ATOM   1426  OD1 ASP A 257      -0.770 -18.744 -12.879  1.00 86.31           O
ATOM   1427  OD2 ASP A 257      -0.466 -20.196 -14.469  1.00 86.31           O
ATOM   1428  N   VAL A 258       0.045 -18.662  -9.878  1.00 82.50           N
ATOM   1429  CA  VAL A 258      -1.017 -18.796  -8.875  1.00 82.50           C
ATOM   1430  C   VAL A 258      -2.383 -18.378  -9.410  1.00 82.50           C
ATOM   1431  CB  VAL A 258      -0.662 -18.068  -7.576  1.00 82.50           C
ATOM   1432  O   VAL A 258      -3.337 -18.218  -8.648  1.00 82.50           O
ATOM   1433  CG1 VAL A 258       0.540 -18.748  -6.912  1.00 82.50           C
ATOM   1434  CG2 VAL A 258      -0.417 -16.569  -7.785  1.00 82.50           C
ATOM   1435  N   GLY A 259      -2.530 -18.266 -10.732  1.00 76.50           N
ATOM   1436  CA  GLY A 259      -3.769 -17.864 -11.394  1.00 76.50           C
ATOM   1437  C   GLY A 259      -4.975 -18.767 -11.108  1.00 76.50           C
ATOM   1438  O   GLY A 259      -6.105 -18.378 -11.401  1.00 76.50           O
ATOM   1439  N   SER A 260      -4.798 -19.950 -10.511  1.00 78.19           N
ATOM   1440  CA  SER A 260      -5.896 -20.812 -10.050  1.00 78.19           C
ATOM   1441  C   SER A 260      -6.402 -20.493  -8.638  1.00 78.19           C
ATOM   1442  CB  SER A 260      -5.477 -22.281 -10.123  1.00 78.19           C
ATOM   1443  O   SER A 260      -7.550 -20.812  -8.338  1.00 78.19           O
ATOM   1444  OG  SER A 260      -4.313 -22.520  -9.358  1.00 78.19           O
ATOM   1445  N   LEU A 261      -5.597 -19.861  -7.780  1.00 82.31           N
ATOM   1446  CA  LEU A 261      -5.967 -19.555  -6.391  1.00 82.31           C
ATOM   1447  C   LEU A 261      -7.017 -18.432  -6.354  1.00 82.31           C
ATOM   1448  CB  LEU A 261      -4.699 -19.158  -5.609  1.00 82.31           C
ATOM   1449  O   LEU A 261      -6.883 -17.514  -7.151  1.00 82.31           O
ATOM   1450  CG  LEU A 261      -3.611 -20.244  -5.513  1.00 82.31           C
ATOM   1451  CD1 LEU A 261      -2.484 -19.782  -4.590  1.00 82.31           C
ATOM   1452  CD2 LEU A 261      -4.149 -21.566  -4.957  1.00 82.31           C
ATOM   1453  N   PRO A 262      -8.094 -18.479  -5.551  1.00 82.44           N
ATOM   1454  CA  PRO A 262      -9.026 -17.349  -5.394  1.00 82.44           C
ATOM   1455  C   PRO A 262      -8.424 -16.194  -4.570  1.00 82.44           C
ATOM   1456  CB  PRO A 262     -10.261 -17.950  -4.714  1.00 82.44           C
ATOM   1457  O   PRO A 262      -7.446 -16.401  -3.854  1.00 82.44           O
ATOM   1458  CG  PRO A 262      -9.690 -19.119  -3.910  1.00 82.44           C
ATOM   1459  CD  PRO A 262      -8.560 -19.636  -4.800  1.00 82.44           C
ATOM   1460  N   SER A 263      -9.020 -14.997  -4.635  1.00 85.50           N
ATOM   1461  CA  SER A 263      -8.716 -13.934  -3.661  1.00 85.50           C
ATOM   1462  C   SER A 263      -9.091 -14.384  -2.248  1.00 85.50           C
ATOM   1463  CB  SER A 263      -9.474 -12.632  -3.952  1.00 85.50           C
ATOM   1464  O   SER A 263     -10.033 -15.164  -2.093  1.00 85.50           O
ATOM   1465  OG  SER A 263      -9.223 -12.180  -5.268  1.00 85.50           O
ATOM   1466  N   GLY A 264      -8.366 -13.905  -1.241  1.00 89.00           N
ATOM   1467  CA  GLY A 264      -8.639 -14.216   0.164  1.00 89.00           C
ATOM   1468  C   GLY A 264      -7.367 -14.318   0.997  1.00 89.00           C
ATOM   1469  O   GLY A 264      -6.272 -14.018   0.518  1.00 89.00           O
ATOM   1470  N   PHE A 265      -7.498 -14.781   2.237  1.00 92.06           N
ATOM   1471  CA  PHE A 265      -6.363 -14.951   3.141  1.00 92.06           C
ATOM   1472  C   PHE A 265      -5.610 -16.267   2.929  1.00 92.06           C
ATOM   1473  CB  PHE A 265      -6.805 -14.790   4.592  1.00 92.06           C
ATOM   1474  O   PHE A 265      -6.189 -17.357   2.828  1.00 92.06           O
ATOM   1475  CG  PHE A 265      -7.275 -13.390   4.906  1.00 92.06           C
ATOM   1476  CD1 PHE A 265      -6.332 -12.395   5.232  1.00 92.06           C
ATOM   1477  CD2 PHE A 265      -8.646 -13.077   4.865  1.00 92.06           C
ATOM   1478  CE1 PHE A 265      -6.763 -11.090   5.524  1.00 92.06           C
ATOM   1479  CE2 PHE A 265      -9.071 -11.774   5.159  1.00 92.06           C
ATOM   1480  CZ  PHE A 265      -8.132 -10.784   5.477  1.00 92.06           C
ATOM   1481  N   TYR A 266      -4.283 -16.160   2.920  1.00 93.06           N
ATOM   1482  CA  TYR A 266      -3.362 -17.275   2.758  1.00 93.06           C
ATOM   1483  C   TYR A 266      -2.254 -17.228   3.801  1.00 93.06           C
ATOM   1484  CB  TYR A 266      -2.749 -17.277   1.355  1.00 93.06           C
ATOM   1485  O   TYR A 266      -1.758 -16.167   4.177  1.00 93.06           O
ATOM   1486  CG  TYR A 266      -3.732 -17.614   0.257  1.00 93.06           C
ATOM   1487  CD1 TYR A 266      -3.783 -18.912  -0.280  1.00 93.06           C
ATOM   1488  CD2 TYR A 266      -4.600 -16.622  -0.224  1.00 93.06           C
ATOM   1489  CE1 TYR A 266      -4.698 -19.210  -1.301  1.00 93.06           C
ATOM   1490  CE2 TYR A 266      -5.566 -16.933  -1.195  1.00 93.06           C
ATOM   1491  OH  TYR A 266      -6.532 -18.553  -2.665  1.00 93.06           O
ATOM   1492  CZ  TYR A 266      -5.617 -18.235  -1.726  1.00 93.06           C
ATOM   1493  N   LYS A 267      -1.817 -18.418   4.203  1.00 94.12           N
ATOM   1494  CA  LYS A 267      -0.629 -18.642   5.012  1.00 94.12           C
ATOM   1495  C   LYS A 267       0.555 -18.988   4.116  1.00 94.12           C
ATOM   1496  CB  LYS A 267      -0.941 -19.731   6.042  1.00 94.12           C
ATOM   1497  O   LYS A 267       0.513 -19.976   3.377  1.00 94.12           O
ATOM   1498  CG  LYS A 267       0.247 -19.947   6.982  1.00 94.12           C
ATOM   1499  CD  LYS A 267      -0.165 -20.800   8.184  1.00 94.12           C
ATOM   1500  CE  LYS A 267       1.016 -20.884   9.151  1.00 94.12           C
ATOM   1501  NZ  LYS A 267       0.584 -21.258  10.517  1.00 94.12           N
ATOM   1502  N   LEU A 268       1.617 -18.198   4.213  1.00 94.44           N
ATOM   1503  CA  LEU A 268       2.897 -18.452   3.553  1.00 94.44           C
ATOM   1504  C   LEU A 268       3.819 -19.271   4.469  1.00 94.44           C
ATOM   1505  CB  LEU A 268       3.523 -17.105   3.146  1.00 94.44           C
ATOM   1506  O   LEU A 268       3.833 -19.090   5.683  1.00 94.44           O
ATOM   1507  CG  LEU A 268       2.745 -16.339   2.056  1.00 94.44           C
ATOM   1508  CD1 LEU A 268       3.323 -14.933   1.901  1.00 94.44           C
ATOM   1509  CD2 LEU A 268       2.831 -17.040   0.698  1.00 94.44           C
ATOM   1510  N   SER A 269       4.635 -20.172   3.925  1.00 95.06           N
ATOM   1511  CA  SER A 269       5.750 -20.716   4.716  1.00 95.06           C
ATOM   1512  C   SER A 269       6.836 -19.653   4.920  1.00 95.06           C
ATOM   1513  CB  SER A 269       6.340 -21.974   4.089  1.00 95.06           C
ATOM   1514  O   SER A 269       6.960 -18.766   4.075  1.00 95.06           O
ATOM   1515  OG  SER A 269       6.730 -21.740   2.758  1.00 95.06           O
ATOM   1516  N   PRO A 270       7.676 -19.745   5.967  1.00 94.69           N
ATOM   1517  CA  PRO A 270       8.736 -18.769   6.208  1.00 94.69           C
ATOM   1518  C   PRO A 270       9.615 -18.521   4.973  1.00 94.69           C
ATOM   1519  CB  PRO A 270       9.542 -19.318   7.386  1.00 94.69           C
ATOM   1520  O   PRO A 270      10.073 -19.466   4.328  1.00 94.69           O
ATOM   1521  CG  PRO A 270       8.507 -20.140   8.152  1.00 94.69           C
ATOM   1522  CD  PRO A 270       7.634 -20.723   7.045  1.00 94.69           C
ATOM   1523  N   GLY A 271       9.827 -17.253   4.628  1.00 93.12           N
ATOM   1524  CA  GLY A 271      10.524 -16.857   3.406  1.00 93.12           C
ATOM   1525  C   GLY A 271      10.110 -15.479   2.895  1.00 93.12           C
ATOM   1526  O   GLY A 271       9.309 -14.783   3.514  1.00 93.12           O
ATOM   1527  N   VAL A 272      10.668 -15.096   1.747  1.00 93.81           N
ATOM   1528  CA  VAL A 272      10.383 -13.821   1.078  1.00 93.81           C
ATOM   1529  C   VAL A 272       9.704 -14.102  -0.257  1.00 93.81           C
ATOM   1530  CB  VAL A 272      11.660 -12.979   0.896  1.00 93.81           C
ATOM   1531  O   VAL A 272      10.211 -14.894  -1.060  1.00 93.81           O
ATOM   1532  CG1 VAL A 272      11.338 -11.624   0.265  1.00 93.81           C
ATOM   1533  CG2 VAL A 272      12.358 -12.709   2.234  1.00 93.81           C
ATOM   1534  N   TYR A 273       8.571 -13.445  -0.486  1.00 93.75           N
ATOM   1535  CA  TYR A 273       7.733 -13.643  -1.664  1.00 93.75           C
ATOM   1536  C   TYR A 273       7.303 -12.295  -2.232  1.00 93.75           C
ATOM   1537  CB  TYR A 273       6.504 -14.491  -1.310  1.00 93.75           C
ATOM   1538  O   TYR A 273       6.838 -11.434  -1.494  1.00 93.75           O
ATOM   1539  CG  TYR A 273       6.830 -15.775  -0.577  1.00 93.75           C
ATOM   1540  CD1 TYR A 273       7.106 -16.960  -1.287  1.00 93.75           C
ATOM   1541  CD2 TYR A 273       6.896 -15.761   0.827  1.00 93.75           C
ATOM   1542  CE1 TYR A 273       7.425 -18.140  -0.587  1.00 93.75           C
ATOM   1543  CE2 TYR A 273       7.210 -16.933   1.526  1.00 93.75           C
ATOM   1544  OH  TYR A 273       7.736 -19.251   1.531  1.00 93.75           O
ATOM   1545  CZ  TYR A 273       7.461 -18.128   0.824  1.00 93.75           C
ATOM   1546  N   GLY A 274       7.444 -12.118  -3.538  1.00 91.62           N
ATOM   1547  CA  GLY A 274       6.909 -10.989  -4.284  1.00 91.62           C
ATOM   1548  C   GLY A 274       5.625 -11.376  -5.013  1.00 91.62           C
ATOM   1549  O   GLY A 274       5.555 -12.467  -5.570  1.00 91.62           O
ATOM   1550  N   GLY A 275       4.599 -10.533  -5.007  1.00 89.00           N
ATOM   1551  CA  GLY A 275       3.337 -10.831  -5.690  1.00 89.00           C
ATOM   1552  C   GLY A 275       2.241  -9.795  -5.427  1.00 89.00           C
ATOM   1553  O   GLY A 275       2.539  -8.705  -4.927  1.00 89.00           O
ATOM   1554  N   PRO A 276       0.973 -10.116  -5.741  1.00 86.94           N
ATOM   1555  CA  PRO A 276      -0.179  -9.242  -5.515  1.00 86.94           C
ATOM   1556  C   PRO A 276      -0.739  -9.406  -4.088  1.00 86.94           C
ATOM   1557  CB  PRO A 276      -1.153  -9.618  -6.634  1.00 86.94           C
ATOM   1558  O   PRO A 276      -1.910  -9.751  -3.882  1.00 86.94           O
ATOM   1559  CG  PRO A 276      -0.932 -11.122  -6.783  1.00 86.94           C
ATOM   1560  CD  PRO A 276       0.566 -11.287  -6.514  1.00 86.94           C
ATOM   1561  N   PHE A 277       0.120  -9.205  -3.088  1.00 91.19           N
ATOM   1562  CA  PHE A 277      -0.233  -9.309  -1.677  1.00 91.19           C
ATOM   1563  C   PHE A 277      -0.709  -7.973  -1.111  1.00 91.19           C
ATOM   1564  CB  PHE A 277       0.941  -9.848  -0.847  1.00 91.19           C
ATOM   1565  O   PHE A 277      -0.229  -6.898  -1.464  1.00 91.19           O
ATOM   1566  CG  PHE A 277       1.528 -11.149  -1.349  1.00 91.19           C
ATOM   1567  CD1 PHE A 277       0.757 -12.326  -1.315  1.00 91.19           C
ATOM   1568  CD2 PHE A 277       2.849 -11.187  -1.834  1.00 91.19           C
ATOM   1569  CE1 PHE A 277       1.318 -13.546  -1.731  1.00 91.19           C
ATOM   1570  CE2 PHE A 277       3.408 -12.406  -2.248  1.00 91.19           C
ATOM   1571  CZ  PHE A 277       2.650 -13.585  -2.180  1.00 91.19           C
ATOM   1572  N   VAL A 278      -1.621  -8.060  -0.155  1.00 91.56           N
ATOM   1573  CA  VAL A 278      -2.008  -6.962   0.724  1.00 91.56           C
ATOM   1574  C   VAL A 278      -1.770  -7.410   2.163  1.00 91.56           C
ATOM   1575  CB  VAL A 278      -3.454  -6.525   0.435  1.00 91.56           C
ATOM   1576  O   VAL A 278      -1.962  -8.584   2.498  1.00 91.56           O
ATOM   1577  CG1 VAL A 278      -3.910  -5.426   1.386  1.00 91.56           C
ATOM   1578  CG2 VAL A 278      -3.563  -5.935  -0.974  1.00 91.56           C
ATOM   1579  N   SER A 279      -1.296  -6.490   3.006  1.00 90.25           N
ATOM   1580  CA  SER A 279      -1.034  -6.787   4.416  1.00 90.25           C
ATOM   1581  C   SER A 279      -2.333  -7.155   5.125  1.00 90.25           C
ATOM   1582  CB  SER A 279      -0.401  -5.589   5.132  1.00 90.25           C
ATOM   1583  O   SER A 279      -3.283  -6.377   5.104  1.00 90.25           O
ATOM   1584  OG  SER A 279       0.080  -5.991   6.401  1.00 90.25           O
ATOM   1585  N   ALA A 280      -2.357  -8.301   5.802  1.00 91.25           N
ATOM   1586  CA  ALA A 280      -3.359  -8.540   6.834  1.00 91.25           C
ATOM   1587  C   ALA A 280      -3.173  -7.527   7.986  1.00 91.25           C
ATOM   1588  CB  ALA A 280      -3.276 -10.006   7.268  1.00 91.25           C
ATOM   1589  O   ALA A 280      -2.101  -6.919   8.114  1.00 91.25           O
ATOM   1590  N   VAL A 281      -4.210  -7.317   8.793  1.00 88.31           N
ATOM   1591  CA  VAL A 281      -4.186  -6.406   9.948  1.00 88.31           C
ATOM   1592  C   VAL A 281      -4.031  -7.171  11.269  1.00 88.31           C
ATOM   1593  CB  VAL A 281      -5.423  -5.485   9.933  1.00 88.31           C
ATOM   1594  O   VAL A 281      -3.553  -6.588  12.243  1.00 88.31           O
ATOM   1595  CG1 VAL A 281      -5.445  -4.556  11.150  1.00 88.31           C
ATOM   1596  CG2 VAL A 281      -5.422  -4.582   8.689  1.00 88.31           C
ATOM   1597  N   GLY A 282      -4.359  -8.469  11.304  1.00 82.69           N
ATOM   1598  CA  GLY A 282      -4.198  -9.315  12.490  1.00 82.69           C
ATOM   1599  C   GLY A 282      -2.755  -9.457  13.003  1.00 82.69           C
ATOM   1600  O   GLY A 282      -1.780  -9.127  12.326  1.00 82.69           O
ATOM   1601  N   GLU A 283      -2.600  -9.995  14.216  1.00 83.00           N
ATOM   1602  CA  GLU A 283      -1.291 -10.159  14.880  1.00 83.00           C
ATOM   1603  C   GLU A 283      -0.322 -11.057  14.086  1.00 83.00           C
ATOM   1604  CB  GLU A 283      -1.494 -10.731  16.295  1.00 83.00           C
ATOM   1605  O   GLU A 283       0.882 -10.789  14.017  1.00 83.00           O
ATOM   1606  CG  GLU A 283      -2.289  -9.781  17.209  1.00 83.00           C
ATOM   1607  CD  GLU A 283      -2.387 -10.267  18.667  1.00 83.00           C
ATOM   1608  OE1 GLU A 283      -2.782  -9.438  19.515  1.00 83.00           O
ATOM   1609  OE2 GLU A 283      -2.056 -11.444  18.940  1.00 83.00           O
ATOM   1610  N   ASP A 284      -0.867 -12.062  13.398  1.00 89.88           N
ATOM   1611  CA  ASP A 284      -0.130 -13.019  12.565  1.00 89.88           C
ATOM   1612  C   ASP A 284       0.181 -12.475  11.150  1.00 89.88           C
ATOM   1613  CB  ASP A 284      -0.929 -14.328  12.484  1.00 89.88           C
ATOM   1614  O   ASP A 284       0.680 -13.203  10.279  1.00 89.88           O
ATOM   1615  CG  ASP A 284      -1.131 -15.069  13.812  1.00 89.88           C
ATOM   1616  OD1 ASP A 284      -0.377 -14.816  14.774  1.00 89.88           O
ATOM   1617  OD2 ASP A 284      -2.028 -15.944  13.821  1.00 89.88           O
ATOM   1618  N   ALA A 285      -0.109 -11.196  10.880  1.00 91.75           N
ATOM   1619  CA  ALA A 285       0.103 -10.580   9.576  1.00 91.75           C
ATOM   1620  C   ALA A 285       1.589 -10.504   9.210  1.00 91.75           C
ATOM   1621  CB  ALA A 285      -0.523  -9.187   9.547  1.00 91.75           C
ATOM   1622  O   ALA A 285       2.415  -9.927   9.937  1.00 91.75           O
ATOM   1623  N   ALA A 286       1.932 -11.035   8.036  1.00 93.50           N
ATOM   1624  CA  ALA A 286       3.260 -10.877   7.465  1.00 93.50           C
ATOM   1625  C   ALA A 286       3.477  -9.416   7.032  1.00 93.50           C
ATOM   1626  CB  ALA A 286       3.433 -11.823   6.277  1.00 93.50           C
ATOM   1627  O   ALA A 286       2.600  -8.837   6.390  1.00 93.50           O
ATOM   1628  N   PRO A 287       4.644  -8.813   7.313  1.00 91.69           N
ATOM   1629  CA  PRO A 287       4.997  -7.513   6.758  1.00 91.69           C
ATOM   1630  C   PRO A 287       4.975  -7.533   5.226  1.00 91.69           C
ATOM   1631  CB  PRO A 287       6.395  -7.198   7.303  1.00 91.69           C
ATOM   1632  O   PRO A 287       5.702  -8.318   4.607  1.00 91.69           O
ATOM   1633  CG  PRO A 287       6.475  -8.022   8.587  1.00 91.69           C
ATOM   1634  CD  PRO A 287       5.642  -9.258   8.267  1.00 91.69           C
ATOM   1635  N   VAL A 288       4.183  -6.638   4.634  1.00 92.88           N
ATOM   1636  CA  VAL A 288       4.114  -6.401   3.188  1.00 92.88           C
ATOM   1637  C   VAL A 288       4.653  -5.006   2.881  1.00 92.88           C
ATOM   1638  CB  VAL A 288       2.688  -6.600   2.639  1.00 92.88           C
ATOM   1639  O   VAL A 288       4.318  -4.050   3.574  1.00 92.88           O
ATOM   1640  CG1 VAL A 288       2.635  -6.369   1.125  1.00 92.88           C
ATOM   1641  CG2 VAL A 288       2.190  -8.028   2.895  1.00 92.88           C
ATOM   1642  N   LYS A 289       5.508  -4.881   1.861  1.00 92.56           N
ATOM   1643  CA  LYS A 289       6.098  -3.599   1.431  1.00 92.56           C
ATOM   1644  C   LYS A 289       6.089  -3.450  -0.083  1.00 92.56           C
ATOM   1645  CB  LYS A 289       7.539  -3.478   1.945  1.00 92.56           C
ATOM   1646  O   LYS A 289       6.109  -4.449  -0.795  1.00 92.56           O
ATOM   1647  CG  LYS A 289       7.605  -3.452   3.476  1.00 92.56           C
ATOM   1648  CD  LYS A 289       9.034  -3.164   3.932  1.00 92.56           C
ATOM   1649  CE  LYS A 289       9.053  -3.093   5.457  1.00 92.56           C
ATOM   1650  NZ  LYS A 289      10.376  -2.640   5.941  1.00 92.56           N
ATOM   1651  N   GLY A 290       6.135  -2.218  -0.582  1.00 91.88           N
ATOM   1652  CA  GLY A 290       6.411  -1.970  -1.999  1.00 91.88           C
ATOM   1653  C   GLY A 290       7.859  -2.317  -2.353  1.00 91.88           C
ATOM   1654  O   GLY A 290       8.785  -2.017  -1.595  1.00 91.88           O
ATOM   1655  N   SER A 291       8.058  -2.978  -3.491  1.00 92.50           N
ATOM   1656  CA  SER A 291       9.366  -3.444  -3.953  1.00 92.50           C
ATOM   1657  C   SER A 291       9.441  -3.490  -5.476  1.00 92.50           C
ATOM   1658  CB  SER A 291       9.648  -4.839  -3.390  1.00 92.50           C
ATOM   1659  O   SER A 291       8.418  -3.428  -6.158  1.00 92.50           O
ATOM   1660  OG  SER A 291       8.834  -5.815  -4.008  1.00 92.50           O
ATOM   1661  N   ALA A 292      10.654  -3.656  -5.996  1.00 91.94           N
ATOM   1662  CA  ALA A 292      10.878  -4.042  -7.384  1.00 91.94           C
ATOM   1663  C   ALA A 292      11.677  -5.349  -7.440  1.00 91.94           C
ATOM   1664  CB  ALA A 292      11.568  -2.898  -8.131  1.00 91.94           C
ATOM   1665  O   ALA A 292      12.759  -5.442  -6.859  1.00 91.94           O
ATOM   1666  N   GLY A 293      11.165  -6.357  -8.136  1.00 90.12           N
ATOM   1667  CA  GLY A 293      11.906  -7.556  -8.502  1.00 90.12           C
ATOM   1668  C   GLY A 293      12.917  -7.248  -9.602  1.00 90.12           C
ATOM   1669  O   GLY A 293      12.620  -6.511 -10.536  1.00 90.12           O
ATOM   1670  N   ILE A 294      14.114  -7.815  -9.497  1.00 90.25           N
ATOM   1671  CA  ILE A 294      15.144  -7.793 -10.536  1.00 90.25           C
ATOM   1672  C   ILE A 294      15.049  -9.109 -11.293  1.00 90.25           C
ATOM   1673  CB  ILE A 294      16.564  -7.612  -9.954  1.00 90.25           C
ATOM   1674  O   ILE A 294      15.254 -10.176 -10.708  1.00 90.25           O
ATOM   1675  CG1 ILE A 294      16.670  -6.371  -9.046  1.00 90.25           C
ATOM   1676  CG2 ILE A 294      17.584  -7.517 -11.109  1.00 90.25           C
ATOM   1677  CD1 ILE A 294      17.993  -6.304  -8.270  1.00 90.25           C
ATOM   1678  N   ILE A 295      14.800  -9.025 -12.595  1.00 86.44           N
ATOM   1679  CA  ILE A 295      14.749 -10.178 -13.490  1.00 86.44           C
ATOM   1680  C   ILE A 295      15.878 -10.021 -14.500  1.00 86.44           C
ATOM   1681  CB  ILE A 295      13.366 -10.282 -14.168  1.00 86.44           C
ATOM   1682  O   ILE A 295      15.824  -9.148 -15.369  1.00 86.44           O
ATOM   1683  CG1 ILE A 295      12.222 -10.345 -13.127  1.00 86.44           C
ATOM   1684  CG2 ILE A 295      13.338 -11.523 -15.083  1.00 86.44           C
ATOM   1685  CD1 ILE A 295      10.838 -10.120 -13.742  1.00 86.44           C
ATOM   1686  N   LYS A 296      16.905 -10.865 -14.391  1.00 87.50           N
ATOM   1687  CA  LYS A 296      18.000 -10.924 -15.362  1.00 87.50           C
ATOM   1688  C   LYS A 296      18.122 -12.343 -15.889  1.00 87.50           C
ATOM   1689  CB  LYS A 296      19.303 -10.468 -14.708  1.00 87.50           C
ATOM   1690  O   LYS A 296      18.626 -13.216 -15.186  1.00 87.50           O
ATOM   1691  CG  LYS A 296      20.442 -10.391 -15.732  1.00 87.50           C
ATOM   1692  CD  LYS A 296      21.762 -10.777 -15.069  1.00 87.50           C
ATOM   1693  CE  LYS A 296      22.843 -10.763 -16.139  1.00 87.50           C
ATOM   1694  NZ  LYS A 296      24.149 -11.125 -15.565  1.00 87.50           N
ATOM   1695  N   ASP A 297      17.731 -12.560 -17.137  1.00 84.19           N
ATOM   1696  CA  ASP A 297      17.705 -13.891 -17.746  1.00 84.19           C
ATOM   1697  C   ASP A 297      16.963 -14.898 -16.814  1.00 84.19           C
ATOM   1698  CB  ASP A 297      19.137 -14.293 -18.186  1.00 84.19           C
ATOM   1699  O   ASP A 297      15.765 -14.744 -16.584  1.00 84.19           O
ATOM   1700  CG  ASP A 297      19.892 -13.237 -19.030  1.00 84.19           C
ATOM   1701  OD1 ASP A 297      19.288 -12.580 -19.907  1.00 84.19           O
ATOM   1702  OD2 ASP A 297      21.126 -13.080 -18.838  1.00 84.19           O
ATOM   1703  N   ASN A 298      17.669 -15.866 -16.208  1.00 83.12           N
ATOM   1704  CA  ASN A 298      17.126 -16.839 -15.236  1.00 83.12           C
ATOM   1705  C   ASN A 298      17.540 -16.563 -13.773  1.00 83.12           C
ATOM   1706  CB  ASN A 298      17.523 -18.259 -15.676  1.00 83.12           C
ATOM   1707  O   ASN A 298      17.446 -17.443 -12.915  1.00 83.12           O
ATOM   1708  CG  ASN A 298      16.882 -18.671 -16.985  1.00 83.12           C
ATOM   1709  ND2 ASN A 298      17.598 -19.373 -17.832  1.00 83.12           N
ATOM   1710  OD1 ASN A 298      15.732 -18.403 -17.267  1.00 83.12           O
ATOM   1711  N   GLU A 299      18.071 -15.376 -13.487  1.00 87.00           N
ATOM   1712  CA  GLU A 299      18.516 -14.952 -12.162  1.00 87.00           C
ATOM   1713  C   GLU A 299      17.559 -13.902 -11.590  1.00 87.00           C
ATOM   1714  CB  GLU A 299      19.962 -14.424 -12.201  1.00 87.00           C
ATOM   1715  O   GLU A 299      17.166 -12.954 -12.275  1.00 87.00           O
ATOM   1716  CG  GLU A 299      20.964 -15.450 -12.756  1.00 87.00           C
ATOM   1717  CD  GLU A 299      22.427 -14.987 -12.653  1.00 87.00           C
ATOM   1718  OE1 GLU A 299      23.301 -15.811 -12.289  1.00 87.00           O
ATOM   1719  OE2 GLU A 299      22.763 -13.791 -12.856  1.00 87.00           O
ATOM   1720  N   TYR A 300      17.223 -14.064 -10.309  1.00 87.31           N
ATOM   1721  CA  TYR A 300      16.230 -13.243  -9.625  1.00 87.31           C
ATOM   1722  C   TYR A 300      16.824 -12.554  -8.399  1.00 87.31           C
ATOM   1723  CB  TYR A 300      15.000 -14.087  -9.259  1.00 87.31           C
ATOM   1724  O   TYR A 300      17.652 -13.117  -7.674  1.00 87.31           O
ATOM   1725  CG  TYR A 300      14.472 -14.922 -10.410  1.00 87.31           C
ATOM   1726  CD1 TYR A 300      13.893 -14.289 -11.527  1.00 87.31           C
ATOM   1727  CD2 TYR A 300      14.629 -16.322 -10.398  1.00 87.31           C
ATOM   1728  CE1 TYR A 300      13.492 -15.053 -12.639  1.00 87.31           C
ATOM   1729  CE2 TYR A 300      14.192 -17.090 -11.493  1.00 87.31           C
ATOM   1730  OH  TYR A 300      13.193 -17.204 -13.664  1.00 87.31           O
ATOM   1731  CZ  TYR A 300      13.620 -16.457 -12.615  1.00 87.31           C
ATOM   1732  N   GLY A 301      16.359 -11.339  -8.149  1.00 91.75           N
ATOM   1733  CA  GLY A 301      16.618 -10.584  -6.931  1.00 91.75           C
ATOM   1734  C   GLY A 301      15.505  -9.582  -6.689  1.00 91.75           C
ATOM   1735  O   GLY A 301      14.518  -9.572  -7.417  1.00 91.75           O
ATOM   1736  N   TYR A 302      15.647  -8.738  -5.679  1.00 93.50           N
ATOM   1737  CA  TYR A 302      14.650  -7.717  -5.380  1.00 93.50           C
ATOM   1738  C   TYR A 302      15.277  -6.493  -4.722  1.00 93.50           C
ATOM   1739  CB  TYR A 302      13.520  -8.309  -4.522  1.00 93.50           C
ATOM   1740  O   TYR A 302      16.394  -6.534  -4.204  1.00 93.50           O
ATOM   1741  CG  TYR A 302      13.957  -8.814  -3.162  1.00 93.50           C
ATOM   1742  CD1 TYR A 302      14.398 -10.141  -3.005  1.00 93.50           C
ATOM   1743  CD2 TYR A 302      13.921  -7.950  -2.055  1.00 93.50           C
ATOM   1744  CE1 TYR A 302      14.815 -10.603  -1.743  1.00 93.50           C
ATOM   1745  CE2 TYR A 302      14.326  -8.408  -0.789  1.00 93.50           C
ATOM   1746  OH  TYR A 302      15.214 -10.166   0.580  1.00 93.50           O
ATOM   1747  CZ  TYR A 302      14.786  -9.733  -0.634  1.00 93.50           C
ATOM   1748  N   ILE A 303      14.538  -5.393  -4.759  1.00 94.69           N
ATOM   1749  CA  ILE A 303      14.939  -4.081  -4.271  1.00 94.69           C
ATOM   1750  C   ILE A 303      13.828  -3.556  -3.374  1.00 94.69           C
ATOM   1751  CB  ILE A 303      15.204  -3.102  -5.434  1.00 94.69           C
ATOM   1752  O   ILE A 303      12.657  -3.550  -3.754  1.00 94.69           O
ATOM   1753  CG1 ILE A 303      16.130  -3.727  -6.494  1.00 94.69           C
ATOM   1754  CG2 ILE A 303      15.818  -1.804  -4.881  1.00 94.69           C
ATOM   1755  CD1 ILE A 303      16.355  -2.847  -7.721  1.00 94.69           C
ATOM   1756  N   THR A 304      14.204  -3.083  -2.194  1.00 94.31           N
ATOM   1757  CA  THR A 304      13.299  -2.419  -1.250  1.00 94.31           C
ATOM   1758  C   THR A 304      13.845  -1.047  -0.896  1.00 94.31           C
ATOM   1759  CB  THR A 304      13.125  -3.237   0.036  1.00 94.31           C
ATOM   1760  O   THR A 304      15.055  -0.906  -0.724  1.00 94.31           O
ATOM   1761  CG2 THR A 304      12.467  -4.588  -0.221  1.00 94.31           C
ATOM   1762  OG1 THR A 304      14.375  -3.484   0.645  1.00 94.31           O
ATOM   1763  N   ALA A 305      12.980  -0.053  -0.714  1.00 92.94           N
ATOM   1764  CA  ALA A 305      13.404   1.245  -0.195  1.00 92.94           C
ATOM   1765  C   ALA A 305      13.922   1.132   1.255  1.00 92.94           C
ATOM   1766  CB  ALA A 305      12.243   2.231  -0.323  1.00 92.94           C
ATOM   1767  O   ALA A 305      13.417   0.336   2.053  1.00 92.94           O
ATOM   1768  N   GLN A 306      14.942   1.922   1.593  1.00 88.75           N
ATOM   1769  CA  GLN A 306      15.523   2.008   2.933  1.00 88.75           C
ATOM   1770  C   GLN A 306      16.027   3.433   3.205  1.00 88.75           C
ATOM   1771  CB  GLN A 306      16.659   0.978   3.074  1.00 88.75           C
ATOM   1772  O   GLN A 306      17.122   3.805   2.782  1.00 88.75           O
ATOM   1773  CG  GLN A 306      17.191   0.937   4.518  1.00 88.75           C
ATOM   1774  CD  GLN A 306      18.361  -0.021   4.702  1.00 88.75           C
ATOM   1775  NE2 GLN A 306      18.761  -0.304   5.923  1.00 88.75           N
ATOM   1776  OE1 GLN A 306      18.945  -0.538   3.767  1.00 88.75           O
ATOM   1777  N   GLY A 307      15.249   4.217   3.958  1.00 83.19           N
ATOM   1778  CA  GLY A 307      15.551   5.635   4.185  1.00 83.19           C
ATOM   1779  C   GLY A 307      15.601   6.394   2.857  1.00 83.19           C
ATOM   1780  O   GLY A 307      14.721   6.213   2.022  1.00 83.19           O
ATOM   1781  N   ASP A 308      16.666   7.167   2.641  1.00 83.00           N
ATOM   1782  CA  ASP A 308      16.894   7.910   1.390  1.00 83.00           C
ATOM   1783  C   ASP A 308      17.500   7.045   0.261  1.00 83.00           C
ATOM   1784  CB  ASP A 308      17.785   9.132   1.674  1.00 83.00           C
ATOM   1785  O   ASP A 308      17.831   7.552  -0.810  1.00 83.00           O
ATOM   1786  CG  ASP A 308      17.206  10.100   2.711  1.00 83.00           C
ATOM   1787  OD1 ASP A 308      15.964  10.191   2.818  1.00 83.00           O
ATOM   1788  OD2 ASP A 308      18.029  10.725   3.416  1.00 83.00           O
ATOM   1789  N   GLY A 309      17.697   5.744   0.497  1.00 90.81           N
ATOM   1790  CA  GLY A 309      18.310   4.813  -0.449  1.00 90.81           C
ATOM   1791  C   GLY A 309      17.497   3.538  -0.655  1.00 90.81           C
ATOM   1792  O   GLY A 309      16.307   3.458  -0.353  1.00 90.81           O
ATOM   1793  N   VAL A 310      18.162   2.505  -1.164  1.00 93.94           N
ATOM   1794  CA  VAL A 310      17.587   1.182  -1.414  1.00 93.94           C
ATOM   1795  C   VAL A 310      18.456   0.081  -0.812  1.00 93.94           C
ATOM   1796  CB  VAL A 310      17.333   0.935  -2.914  1.00 93.94           C
ATOM   1797  O   VAL A 310      19.681   0.178  -0.758  1.00 93.94           O
ATOM   1798  CG1 VAL A 310      16.279   1.895  -3.478  1.00 93.94           C
ATOM   1799  CG2 VAL A 310      18.600   1.031  -3.775  1.00 93.94           C
ATOM   1800  N   SER A 311      17.815  -1.000  -0.392  1.00 94.50           N
ATOM   1801  CA  SER A 311      18.449  -2.286  -0.125  1.00 94.50           C
ATOM   1802  C   SER A 311      18.243  -3.193  -1.334  1.00 94.50           C
ATOM   1803  CB  SER A 311      17.859  -2.922   1.134  1.00 94.50           C
ATOM   1804  O   SER A 311      17.107  -3.506  -1.692  1.00 94.50           O
ATOM   1805  OG  SER A 311      18.696  -2.691   2.243  1.00 94.50           O
ATOM   1806  N   VAL A 312      19.341  -3.609  -1.958  1.00 94.38           N
ATOM   1807  CA  VAL A 312      19.359  -4.525  -3.102  1.00 94.38           C
ATOM   1808  C   VAL A 312      19.724  -5.920  -2.614  1.00 94.38           C
ATOM   1809  CB  VAL A 312      20.339  -4.052  -4.193  1.00 94.38           C
ATOM   1810  O   VAL A 312      20.774  -6.118  -2.001  1.00 94.38           O
ATOM   1811  CG1 VAL A 312      20.313  -4.999  -5.399  1.00 94.38           C
ATOM   1812  CG2 VAL A 312      20.001  -2.640  -4.684  1.00 94.38           C
ATOM   1813  N   TYR A 313      18.874  -6.892  -2.921  1.00 93.25           N
ATOM   1814  CA  TYR A 313      19.089  -8.303  -2.643  1.00 93.25           C
ATOM   1815  C   TYR A 313      19.335  -9.034  -3.957  1.00 93.25           C
ATOM   1816  CB  TYR A 313      17.894  -8.874  -1.883  1.00 93.25           C
ATOM   1817  O   TYR A 313      18.424  -9.226  -4.764  1.00 93.25           O
ATOM   1818  CG  TYR A 313      17.728  -8.290  -0.495  1.00 93.25           C
ATOM   1819  CD1 TYR A 313      18.219  -8.983   0.628  1.00 93.25           C
ATOM   1820  CD2 TYR A 313      17.047  -7.070  -0.328  1.00 93.25           C
ATOM   1821  CE1 TYR A 313      18.011  -8.465   1.921  1.00 93.25           C
ATOM   1822  CE2 TYR A 313      16.824  -6.557   0.962  1.00 93.25           C
ATOM   1823  OH  TYR A 313      17.097  -6.755   3.333  1.00 93.25           O
ATOM   1824  CZ  TYR A 313      17.314  -7.249   2.087  1.00 93.25           C
ATOM   1825  N   TRP A 314      20.580  -9.445  -4.180  1.00 92.06           N
ATOM   1826  CA  TRP A 314      21.015 -10.064  -5.428  1.00 92.06           C
ATOM   1827  C   TRP A 314      21.865 -11.301  -5.139  1.00 92.06           C
ATOM   1828  CB  TRP A 314      21.771  -9.028  -6.269  1.00 92.06           C
ATOM   1829  O   TRP A 314      22.855 -11.227  -4.411  1.00 92.06           O
ATOM   1830  CG  TRP A 314      22.125  -9.509  -7.639  1.00 92.06           C
ATOM   1831  CD1 TRP A 314      23.370  -9.739  -8.112  1.00 92.06           C
ATOM   1832  CD2 TRP A 314      21.217  -9.846  -8.726  1.00 92.06           C
ATOM   1833  CE2 TRP A 314      21.983 -10.344  -9.822  1.00 92.06           C
ATOM   1834  CE3 TRP A 314      19.819  -9.794  -8.880  1.00 92.06           C
ATOM   1835  NE1 TRP A 314      23.294 -10.191  -9.416  1.00 92.06           N
ATOM   1836  CH2 TRP A 314      19.978 -10.845 -11.068  1.00 92.06           C
ATOM   1837  CZ2 TRP A 314      21.382 -10.844 -10.987  1.00 92.06           C
ATOM   1838  CZ3 TRP A 314      19.203 -10.301 -10.035  1.00 92.06           C
ATOM   1839  N   LYS A 315      21.476 -12.460  -5.692  1.00 83.94           N
ATOM   1840  CA  LYS A 315      22.175 -13.753  -5.512  1.00 83.94           C
ATOM   1841  C   LYS A 315      22.466 -14.119  -4.046  1.00 83.94           C
ATOM   1842  CB  LYS A 315      23.448 -13.804  -6.377  1.00 83.94           C
ATOM   1843  O   LYS A 315      23.522 -14.659  -3.728  1.00 83.94           O
ATOM   1844  CG  LYS A 315      23.137 -13.638  -7.863  1.00 83.94           C
ATOM   1845  CD  LYS A 315      24.397 -13.836  -8.708  1.00 83.94           C
ATOM   1846  CE  LYS A 315      23.961 -13.588 -10.144  1.00 83.94           C
ATOM   1847  NZ  LYS A 315      24.924 -14.055 -11.159  1.00 83.94           N
ATOM   1848  N   GLY A 316      21.533 -13.808  -3.145  1.00 78.44           N
ATOM   1849  CA  GLY A 316      21.657 -14.095  -1.711  1.00 78.44           C
ATOM   1850  C   GLY A 316      22.530 -13.113  -0.920  1.00 78.44           C
ATOM   1851  O   GLY A 316      22.663 -13.279   0.290  1.00 78.44           O
ATOM   1852  N   ALA A 317      23.094 -12.084  -1.561  1.00 86.00           N
ATOM   1853  CA  ALA A 317      23.763 -10.977  -0.885  1.00 86.00           C
ATOM   1854  C   ALA A 317      22.823  -9.770  -0.772  1.00 86.00           C
ATOM   1855  CB  ALA A 317      25.055 -10.635  -1.634  1.00 86.00           C
ATOM   1856  O   ALA A 317      22.100  -9.454  -1.716  1.00 86.00           O
ATOM   1857  N   ALA A 318      22.861  -9.088   0.371  1.00 90.19           N
ATOM   1858  CA  ALA A 318      22.166  -7.824   0.593  1.00 90.19           C
ATOM   1859  C   ALA A 318      23.170  -6.665   0.541  1.00 90.19           C
ATOM   1860  CB  ALA A 318      21.427  -7.890   1.933  1.00 90.19           C
ATOM   1861  O   ALA A 318      24.274  -6.771   1.079  1.00 90.19           O
ATOM   1862  N   SER A 319      22.813  -5.561  -0.108  1.00 92.69           N
ATOM   1863  CA  SER A 319      23.644  -4.357  -0.211  1.00 92.69           C
ATOM   1864  C   SER A 319      22.784  -3.109  -0.070  1.00 92.69           C
ATOM   1865  CB  SER A 319      24.375  -4.331  -1.557  1.00 92.69           C
ATOM   1866  O   SER A 319      21.829  -2.929  -0.819  1.00 92.69           O
ATOM   1867  OG  SER A 319      25.271  -5.424  -1.631  1.00 92.69           O
ATOM   1868  N   ALA A 320      23.134  -2.235   0.871  1.00 92.94           N
ATOM   1869  CA  ALA A 320      22.530  -0.912   0.972  1.00 92.94           C
ATOM   1870  C   ALA A 320      23.195   0.040  -0.032  1.00 92.94           C
ATOM   1871  CB  ALA A 320      22.644  -0.410   2.414  1.00 92.94           C
ATOM   1872  O   ALA A 320      24.421   0.054  -0.166  1.00 92.94           O
ATOM   1873  N   SER A 321      22.395   0.846  -0.721  1.00 92.81           N
ATOM   1874  CA  SER A 321      22.859   1.760  -1.757  1.00 92.81           C
ATOM   1875  C   SER A 321      22.085   3.072  -1.744  1.00 92.81           C
ATOM   1876  CB  SER A 321      22.715   1.100  -3.124  1.00 92.81           C
ATOM   1877  O   SER A 321      20.877   3.088  -1.548  1.00 92.81           O
ATOM   1878  OG  SER A 321      23.322   1.951  -4.069  1.00 92.81           O
ATOM   1879  N   SER A 322      22.782   4.175  -2.004  1.00 91.38           N
ATOM   1880  CA  SER A 322      22.187   5.492  -2.263  1.00 91.38           C
ATOM   1881  C   SER A 322      22.052   5.787  -3.761  1.00 91.38           C
ATOM   1882  CB  SER A 322      23.033   6.571  -1.584  1.00 91.38           C
ATOM   1883  O   SER A 322      21.678   6.891  -4.135  1.00 91.38           O
ATOM   1884  OG  SER A 322      24.308   6.649  -2.206  1.00 91.38           O
ATOM   1885  N   THR A 323      22.438   4.833  -4.611  1.00 90.88           N
ATOM   1886  CA  THR A 323      22.358   4.926  -6.072  1.00 90.88           C
ATOM   1887  C   THR A 323      21.683   3.685  -6.643  1.00 90.88           C
ATOM   1888  CB  THR A 323      23.735   5.116  -6.732  1.00 90.88           C
ATOM   1889  O   THR A 323      21.835   2.580  -6.105  1.00 90.88           O
ATOM   1890  CG2 THR A 323      24.485   6.337  -6.196  1.00 90.88           C
ATOM   1891  OG1 THR A 323      24.544   3.978  -6.517  1.00 90.88           O
ATOM   1892  N   LEU A 324      20.929   3.857  -7.723  1.00 91.69           N
ATOM   1893  CA  LEU A 324      20.377   2.746  -8.490  1.00 91.69           C
ATOM   1894  C   LEU A 324      20.195   3.184  -9.938  1.00 91.69           C
ATOM   1895  CB  LEU A 324      19.044   2.281  -7.880  1.00 91.69           C
ATOM   1896  O   LEU A 324      19.347   4.024 -10.233  1.00 91.69           O
ATOM   1897  CG  LEU A 324      18.459   1.032  -8.553  1.00 91.69           C
ATOM   1898  CD1 LEU A 324      19.292  -0.216  -8.261  1.00 91.69           C
ATOM   1899  CD2 LEU A 324      17.034   0.807  -8.046  1.00 91.69           C
ATOM   1900  N   ASP A 325      20.971   2.581 -10.831  1.00 90.31           N
ATOM   1901  CA  ASP A 325      21.084   3.030 -12.213  1.00 90.31           C
ATOM   1902  C   ASP A 325      21.088   1.880 -13.207  1.00 90.31           C
ATOM   1903  CB  ASP A 325      22.379   3.837 -12.382  1.00 90.31           C
ATOM   1904  O   ASP A 325      21.834   0.911 -13.049  1.00 90.31           O
ATOM   1905  CG  ASP A 325      22.167   5.298 -12.038  1.00 90.31           C
ATOM   1906  OD1 ASP A 325      21.265   5.871 -12.689  1.00 90.31           O
ATOM   1907  OD2 ASP A 325      22.939   5.847 -11.224  1.00 90.31           O
ATOM   1908  N   PHE A 326      20.343   2.042 -14.297  1.00 88.00           N
ATOM   1909  CA  PHE A 326      20.634   1.329 -15.529  1.00 88.00           C
ATOM   1910  C   PHE A 326      21.849   1.959 -16.189  1.00 88.00           C
ATOM   1911  CB  PHE A 326      19.439   1.346 -16.476  1.00 88.00           C
ATOM   1912  O   PHE A 326      21.876   3.160 -16.458  1.00 88.00           O
ATOM   1913  CG  PHE A 326      18.346   0.411 -16.028  1.00 88.00           C
ATOM   1914  CD1 PHE A 326      18.463  -0.966 -16.279  1.00 88.00           C
ATOM   1915  CD2 PHE A 326      17.230   0.908 -15.337  1.00 88.00           C
ATOM   1916  CE1 PHE A 326      17.431  -1.836 -15.896  1.00 88.00           C
ATOM   1917  CE2 PHE A 326      16.212   0.030 -14.923  1.00 88.00           C
ATOM   1918  CZ  PHE A 326      16.302  -1.336 -15.231  1.00 88.00           C
ATOM   1919  N   LYS A 327      22.846   1.128 -16.467  1.00 89.81           N
ATOM   1920  CA  LYS A 327      24.078   1.508 -17.140  1.00 89.81           C
ATOM   1921  C   LYS A 327      24.138   0.822 -18.496  1.00 89.81           C
ATOM   1922  CB  LYS A 327      25.238   1.153 -16.216  1.00 89.81           C
ATOM   1923  O   LYS A 327      24.091  -0.407 -18.581  1.00 89.81           O
ATOM   1924  CG  LYS A 327      26.597   1.496 -16.826  1.00 89.81           C
ATOM   1925  CD  LYS A 327      27.673   1.123 -15.809  1.00 89.81           C
ATOM   1926  CE  LYS A 327      29.046   0.984 -16.460  1.00 89.81           C
ATOM   1927  NZ  LYS A 327      29.769  -0.121 -15.796  1.00 89.81           N
ATOM   1928  N   ILE A 328      24.268   1.625 -19.546  1.00 87.19           N
ATOM   1929  CA  ILE A 328      24.431   1.162 -20.923  1.00 87.19           C
ATOM   1930  C   ILE A 328      25.906   1.277 -21.308  1.00 87.19           C
ATOM   1931  CB  ILE A 328      23.495   1.898 -21.904  1.00 87.19           C
ATOM   1932  O   ILE A 328      26.550   2.307 -21.104  1.00 87.19           O
ATOM   1933  CG1 ILE A 328      22.019   1.774 -21.455  1.00 87.19           C
ATOM   1934  CG2 ILE A 328      23.694   1.331 -23.326  1.00 87.19           C
ATOM   1935  CD1 ILE A 328      21.061   2.592 -22.327  1.00 87.19           C
ATOM   1936  N   THR A 329      26.451   0.194 -21.855  1.00 87.44           N
ATOM   1937  CA  THR A 329      27.846   0.090 -22.304  1.00 87.44           C
ATOM   1938  C   THR A 329      27.915  -0.447 -23.732  1.00 87.44           C
ATOM   1939  CB  THR A 329      28.683  -0.791 -21.361  1.00 87.44           C
ATOM   1940  O   THR A 329      26.985  -1.101 -24.203  1.00 87.44           O
ATOM   1941  CG2 THR A 329      28.704  -0.289 -19.919  1.00 87.44           C
ATOM   1942  OG1 THR A 329      28.178  -2.101 -21.315  1.00 87.44           O
ATOM   1943  N   GLY A 330      29.026  -0.193 -24.427  1.00 79.19           N
ATOM   1944  CA  GLY A 330      29.220  -0.567 -25.835  1.00 79.19           C
ATOM   1945  C   GLY A 330      29.197   0.627 -26.795  1.00 79.19           C
ATOM   1946  O   GLY A 330      29.650   0.491 -27.928  1.00 79.19           O
ATOM   1947  N   SER A 331      28.738   1.790 -26.331  1.00 79.56           N
ATOM   1948  CA  SER A 331      28.956   3.119 -26.920  1.00 79.56           C
ATOM   1949  C   SER A 331      30.343   3.685 -26.568  1.00 79.56           C
ATOM   1950  CB  SER A 331      27.839   4.061 -26.442  1.00 79.56           C
ATOM   1951  O   SER A 331      31.066   3.102 -25.754  1.00 79.56           O
ATOM   1952  OG  SER A 331      27.587   3.867 -25.060  1.00 79.56           O
ATOM   1953  N   SER A 332      30.731   4.798 -27.198  1.00 79.62           N
ATOM   1954  CA  SER A 332      31.965   5.543 -26.897  1.00 79.62           C
ATOM   1955  C   SER A 332      32.004   6.041 -25.449  1.00 79.62           C
ATOM   1956  CB  SER A 332      32.127   6.722 -27.863  1.00 79.62           C
ATOM   1957  O   SER A 332      33.013   5.850 -24.771  1.00 79.62           O
ATOM   1958  OG  SER A 332      30.987   7.550 -27.853  1.00 79.62           O
ATOM   1959  N   ASP A 333      30.879   6.566 -24.965  1.00 82.94           N
ATOM   1960  CA  ASP A 333      30.668   6.975 -23.579  1.00 82.94           C
ATOM   1961  C   ASP A 333      29.648   6.073 -22.881  1.00 82.94           C
ATOM   1962  CB  ASP A 333      30.231   8.443 -23.520  1.00 82.94           C
ATOM   1963  O   ASP A 333      28.652   5.648 -23.473  1.00 82.94           O
ATOM   1964  CG  ASP A 333      31.352   9.413 -23.905  1.00 82.94           C
ATOM   1965  OD1 ASP A 333      32.515   9.143 -23.522  1.00 82.94           O
ATOM   1966  OD2 ASP A 333      31.030  10.448 -24.523  1.00 82.94           O
ATOM   1967  N   VAL A 334      29.884   5.792 -21.599  1.00 86.88           N
ATOM   1968  CA  VAL A 334      28.943   5.047 -20.752  1.00 86.88           C
ATOM   1969  C   VAL A 334      27.751   5.939 -20.420  1.00 86.88           C
ATOM   1970  CB  VAL A 334      29.627   4.557 -19.464  1.00 86.88           C
ATOM   1971  O   VAL A 334      27.935   7.022 -19.871  1.00 86.88           O
ATOM   1972  CG1 VAL A 334      28.648   3.858 -18.513  1.00 86.88           C
ATOM   1973  CG2 VAL A 334      30.750   3.560 -19.785  1.00 86.88           C
ATOM   1974  N   GLN A 335      26.541   5.452 -20.694  1.00 85.25           N
ATOM   1975  CA  GLN A 335      25.295   6.174 -20.422  1.00 85.25           C
ATOM   1976  C   GLN A 335      24.604   5.605 -19.180  1.00 85.25           C
ATOM   1977  CB  GLN A 335      24.377   6.137 -21.655  1.00 85.25           C
ATOM   1978  O   GLN A 335      24.643   4.391 -18.954  1.00 85.25           O
ATOM   1979  CG  GLN A 335      25.049   6.651 -22.939  1.00 85.25           C
ATOM   1980  CD  GLN A 335      25.520   8.096 -22.822  1.00 85.25           C
ATOM   1981  NE2 GLN A 335      26.595   8.462 -23.481  1.00 85.25           N
ATOM   1982  OE1 GLN A 335      24.942   8.910 -22.124  1.00 85.25           O
ATOM   1983  N   THR A 336      23.969   6.461 -18.375  1.00 86.31           N
ATOM   1984  CA  THR A 336      23.251   6.052 -17.157  1.00 86.31           C
ATOM   1985  C   THR A 336      21.869   6.690 -17.054  1.00 86.31           C
ATOM   1986  CB  THR A 336      24.041   6.325 -15.864  1.00 86.31           C
ATOM   1987  O   THR A 336      21.626   7.763 -17.598  1.00 86.31           O
ATOM   1988  CG2 THR A 336      25.431   5.689 -15.863  1.00 86.31           C
ATOM   1989  OG1 THR A 336      24.212   7.703 -15.642  1.00 86.31           O
ATOM   1990  N   SER A 337      20.959   6.041 -16.326  1.00 79.56           N
ATOM   1991  CA  SER A 337      19.589   6.521 -16.078  1.00 79.56           C
ATOM   1992  C   SER A 337      19.455   7.580 -14.968  1.00 79.56           C
ATOM   1993  CB  SER A 337      18.680   5.328 -15.776  1.00 79.56           C
ATOM   1994  O   SER A 337      18.344   7.828 -14.506  1.00 79.56           O
ATOM   1995  OG  SER A 337      19.152   4.634 -14.631  1.00 79.56           O
ATOM   1996  N   LEU A 338      20.562   8.171 -14.506  1.00 83.19           N
ATOM   1997  CA  LEU A 338      20.616   9.267 -13.524  1.00 83.19           C
ATOM   1998  C   LEU A 338      19.745   9.064 -12.259  1.00 83.19           C
ATOM   1999  CB  LEU A 338      20.322  10.606 -14.232  1.00 83.19           C
ATOM   2000  O   LEU A 338      19.010   9.959 -11.852  1.00 83.19           O
ATOM   2001  CG  LEU A 338      21.192  10.942 -15.454  1.00 83.19           C
ATOM   2002  CD1 LEU A 338      20.678  12.234 -16.091  1.00 83.19           C
ATOM   2003  CD2 LEU A 338      22.660  11.139 -15.067  1.00 83.19           C
ATOM   2004  N   ASN A 339      19.833   7.896 -11.624  1.00 84.94           N
ATOM   2005  CA  ASN A 339      19.089   7.454 -10.437  1.00 84.94           C
ATOM   2006  C   ASN A 339      17.558   7.376 -10.572  1.00 84.94           C
ATOM   2007  CB  ASN A 339      19.534   8.236  -9.189  1.00 84.94           C
ATOM   2008  O   ASN A 339      16.874   7.136  -9.576  1.00 84.94           O
ATOM   2009  CG  ASN A 339      20.936   7.882  -8.753  1.00 84.94           C
ATOM   2010  ND2 ASN A 339      21.793   8.862  -8.595  1.00 84.94           N
ATOM   2011  OD1 ASN A 339      21.268   6.737  -8.495  1.00 84.94           O
ATOM   2012  N   ALA A 340      16.987   7.503 -11.772  1.00 82.50           N
ATOM   2013  CA  ALA A 340      15.534   7.425 -11.944  1.00 82.50           C
ATOM   2014  C   ALA A 340      14.890   6.118 -11.409  1.00 82.50           C
ATOM   2015  CB  ALA A 340      15.198   7.691 -13.411  1.00 82.50           C
ATOM   2016  O   ALA A 340      13.813   6.194 -10.813  1.00 82.50           O
ATOM   2017  N   PRO A 341      15.523   4.927 -11.519  1.00 87.94           N
ATOM   2018  CA  PRO A 341      15.007   3.711 -10.885  1.00 87.94           C
ATOM   2019  C   PRO A 341      14.905   3.808  -9.357  1.00 87.94           C
ATOM   2020  CB  PRO A 341      15.977   2.594 -11.282  1.00 87.94           C
ATOM   2021  O   PRO A 341      13.960   3.276  -8.776  1.00 87.94           O
ATOM   2022  CG  PRO A 341      16.608   3.099 -12.573  1.00 87.94           C
ATOM   2023  CD  PRO A 341      16.676   4.604 -12.349  1.00 87.94           C
ATOM   2024  N   LEU A 342      15.854   4.489  -8.700  1.00 90.06           N
ATOM   2025  CA  LEU A 342      15.830   4.697  -7.248  1.00 90.06           C
ATOM   2026  C   LEU A 342      14.588   5.488  -6.845  1.00 90.06           C
ATOM   2027  CB  LEU A 342      17.104   5.442  -6.799  1.00 90.06           C
ATOM   2028  O   LEU A 342      13.855   5.085  -5.944  1.00 90.06           O
ATOM   2029  CG  LEU A 342      17.225   5.553  -5.267  1.00 90.06           C
ATOM   2030  CD1 LEU A 342      18.647   5.215  -4.818  1.00 90.06           C
ATOM   2031  CD2 LEU A 342      16.891   6.967  -4.789  1.00 90.06           C
ATOM   2032  N   GLU A 343      14.335   6.597  -7.542  1.00 86.88           N
ATOM   2033  CA  GLU A 343      13.179   7.449  -7.276  1.00 86.88           C
ATOM   2034  C   GLU A 343      11.857   6.699  -7.416  1.00 86.88           C
ATOM   2035  CB  GLU A 343      13.150   8.631  -8.244  1.00 86.88           C
ATOM   2036  O   GLU A 343      10.952   6.891  -6.599  1.00 86.88           O
ATOM   2037  CG  GLU A 343      14.231   9.675  -7.938  1.00 86.88           C
ATOM   2038  CD  GLU A 343      13.910  11.031  -8.583  1.00 86.88           C
ATOM   2039  OE1 GLU A 343      14.861  11.811  -8.795  1.00 86.88           O
ATOM   2040  OE2 GLU A 343      12.695  11.321  -8.747  1.00 86.88           O
ATOM   2041  N   LEU A 344      11.759   5.840  -8.431  1.00 89.06           N
ATOM   2042  CA  LEU A 344      10.562   5.063  -8.705  1.00 89.06           C
ATOM   2043  C   LEU A 344      10.301   4.004  -7.627  1.00 89.06           C
ATOM   2044  CB  LEU A 344      10.701   4.455 -10.110  1.00 89.06           C
ATOM   2045  O   LEU A 344       9.180   3.903  -7.128  1.00 89.06           O
ATOM   2046  CG  LEU A 344       9.417   3.777 -10.611  1.00 89.06           C
ATOM   2047  CD1 LEU A 344       8.262   4.766 -10.650  1.00 89.06           C
ATOM   2048  CD2 LEU A 344       9.637   3.248 -12.029  1.00 89.06           C
ATOM   2049  N   VAL A 345      11.336   3.264  -7.212  1.00 92.69           N
ATOM   2050  CA  VAL A 345      11.231   2.280  -6.119  1.00 92.69           C
ATOM   2051  C   VAL A 345      10.833   2.957  -4.809  1.00 92.69           C
ATOM   2052  CB  VAL A 345      12.541   1.482  -5.961  1.00 92.69           C
ATOM   2053  O   VAL A 345       9.944   2.465  -4.114  1.00 92.69           O
ATOM   2054  CG1 VAL A 345      12.519   0.564  -4.729  1.00 92.69           C
ATOM   2055  CG2 VAL A 345      12.776   0.582  -7.181  1.00 92.69           C
ATOM   2056  N   SER A 346      11.431   4.104  -4.486  1.00 91.81           N
ATOM   2057  CA  SER A 346      11.093   4.863  -3.276  1.00 91.81           C
ATOM   2058  C   SER A 346       9.669   5.427  -3.311  1.00 91.81           C
ATOM   2059  CB  SER A 346      12.109   5.988  -3.074  1.00 91.81           C
ATOM   2060  O   SER A 346       8.968   5.394  -2.296  1.00 91.81           O
ATOM   2061  OG  SER A 346      13.381   5.421  -2.832  1.00 91.81           O
ATOM   2062  N   ALA A 347       9.207   5.905  -4.472  1.00 89.19           N
ATOM   2063  CA  ALA A 347       7.829   6.363  -4.650  1.00 89.19           C
ATOM   2064  C   ALA A 347       6.827   5.216  -4.453  1.00 89.19           C
ATOM   2065  CB  ALA A 347       7.690   7.004  -6.037  1.00 89.19           C
ATOM   2066  O   ALA A 347       5.861   5.370  -3.707  1.00 89.19           O
ATOM   2067  N   TYR A 348       7.086   4.051  -5.053  1.00 92.75           N
ATOM   2068  CA  TYR A 348       6.216   2.883  -4.923  1.00 92.75           C
ATOM   2069  C   TYR A 348       6.201   2.294  -3.504  1.00 92.75           C
ATOM   2070  CB  TYR A 348       6.623   1.841  -5.969  1.00 92.75           C
ATOM   2071  O   TYR A 348       5.148   1.900  -3.003  1.00 92.75           O
ATOM   2072  CG  TYR A 348       5.696   0.647  -5.963  1.00 92.75           C
ATOM   2073  CD1 TYR A 348       6.183  -0.625  -5.605  1.00 92.75           C
ATOM   2074  CD2 TYR A 348       4.328   0.829  -6.253  1.00 92.75           C
ATOM   2075  CE1 TYR A 348       5.295  -1.710  -5.523  1.00 92.75           C
ATOM   2076  CE2 TYR A 348       3.434  -0.248  -6.137  1.00 92.75           C
ATOM   2077  OH  TYR A 348       3.063  -2.530  -5.538  1.00 92.75           O
ATOM   2078  CZ  TYR A 348       3.922  -1.512  -5.754  1.00 92.75           C
ATOM   2079  N   ALA A 349       7.340   2.288  -2.807  1.00 93.06           N
ATOM   2080  CA  ALA A 349       7.385   1.910  -1.396  1.00 93.06           C
ATOM   2081  C   ALA A 349       6.520   2.842  -0.529  1.00 93.06           C
ATOM   2082  CB  ALA A 349       8.844   1.884  -0.940  1.00 93.06           C
ATOM   2083  O   ALA A 349       5.686   2.360   0.234  1.00 93.06           O
ATOM   2084  N   SER A 350       6.646   4.161  -0.719  1.00 89.81           N
ATOM   2085  CA  SER A 350       5.849   5.165   0.008  1.00 89.81           C
ATOM   2086  C   SER A 350       4.346   5.028  -0.269  1.00 89.81           C
ATOM   2087  CB  SER A 350       6.281   6.581  -0.390  1.00 89.81           C
ATOM   2088  O   SER A 350       3.519   5.171   0.632  1.00 89.81           O
ATOM   2089  OG  SER A 350       7.671   6.787  -0.211  1.00 89.81           O
ATOM   2090  N   TYR A 351       3.989   4.715  -1.516  1.00 91.56           N
ATOM   2091  CA  TYR A 351       2.620   4.412  -1.918  1.00 91.56           C
ATOM   2092  C   TYR A 351       2.054   3.202  -1.162  1.00 91.56           C
ATOM   2093  CB  TYR A 351       2.617   4.181  -3.430  1.00 91.56           C
ATOM   2094  O   TYR A 351       0.974   3.283  -0.573  1.00 91.56           O
ATOM   2095  CG  TYR A 351       1.308   3.658  -3.957  1.00 91.56           C
ATOM   2096  CD1 TYR A 351       1.159   2.292  -4.265  1.00 91.56           C
ATOM   2097  CD2 TYR A 351       0.235   4.545  -4.120  1.00 91.56           C
ATOM   2098  CE1 TYR A 351      -0.064   1.821  -4.773  1.00 91.56           C
ATOM   2099  CE2 TYR A 351      -0.982   4.076  -4.627  1.00 91.56           C
ATOM   2100  OH  TYR A 351      -2.290   2.313  -5.547  1.00 91.56           O
ATOM   2101  CZ  TYR A 351      -1.133   2.721  -4.973  1.00 91.56           C
ATOM   2102  N   MET A 352       2.806   2.099  -1.103  1.00 92.25           N
ATOM   2103  CA  MET A 352       2.393   0.895  -0.376  1.00 92.25           C
ATOM   2104  C   MET A 352       2.305   1.104   1.137  1.00 92.25           C
ATOM   2105  CB  MET A 352       3.354  -0.257  -0.690  1.00 92.25           C
ATOM   2106  O   MET A 352       1.392   0.569   1.773  1.00 92.25           O
ATOM   2107  CG  MET A 352       3.119  -0.836  -2.088  1.00 92.25           C
ATOM   2108  SD  MET A 352       1.435  -1.409  -2.428  1.00 92.25           S
ATOM   2109  CE  MET A 352       1.145  -2.567  -1.065  1.00 92.25           C
ATOM   2110  N   ASP A 353       3.201   1.907   1.715  1.00 90.12           N
ATOM   2111  CA  ASP A 353       3.116   2.303   3.122  1.00 90.12           C
ATOM   2112  C   ASP A 353       1.816   3.079   3.386  1.00 90.12           C
ATOM   2113  CB  ASP A 353       4.345   3.141   3.522  1.00 90.12           C
ATOM   2114  O   ASP A 353       1.141   2.834   4.390  1.00 90.12           O
ATOM   2115  CG  ASP A 353       5.655   2.345   3.650  1.00 90.12           C
ATOM   2116  OD1 ASP A 353       5.609   1.096   3.746  1.00 90.12           O
ATOM   2117  OD2 ASP A 353       6.718   3.004   3.714  1.00 90.12           O
ATOM   2118  N   ARG A 354       1.391   3.953   2.459  1.00 87.62           N
ATOM   2119  CA  ARG A 354       0.112   4.668   2.584  1.00 87.62           C
ATOM   2120  C   ARG A 354      -1.095   3.739   2.475  1.00 87.62           C
ATOM   2121  CB  ARG A 354       0.016   5.826   1.572  1.00 87.62           C
ATOM   2122  O   ARG A 354      -2.018   3.877   3.275  1.00 87.62           O
ATOM   2123  CG  ARG A 354      -1.310   6.616   1.662  1.00 87.62           C
ATOM   2124  CD  ARG A 354      -1.539   7.200   3.068  1.00 87.62           C
ATOM   2125  NE  ARG A 354      -2.895   7.747   3.266  1.00 87.62           N
ATOM   2126  NH1 ARG A 354      -2.804   7.854   5.573  1.00 87.62           N
ATOM   2127  NH2 ARG A 354      -4.675   8.410   4.569  1.00 87.62           N
ATOM   2128  CZ  ARG A 354      -3.444   8.009   4.450  1.00 87.62           C
ATOM   2129  N   LEU A 355      -1.104   2.808   1.521  1.00 90.88           N
ATOM   2130  CA  LEU A 355      -2.185   1.823   1.399  1.00 90.88           C
ATOM   2131  C   LEU A 355      -2.301   0.952   2.655  1.00 90.88           C
ATOM   2132  CB  LEU A 355      -1.942   0.932   0.173  1.00 90.88           C
ATOM   2133  O   LEU A 355      -3.400   0.696   3.143  1.00 90.88           O
ATOM   2134  CG  LEU A 355      -2.111   1.613  -1.196  1.00 90.88           C
ATOM   2135  CD1 LEU A 355      -1.998   0.535  -2.268  1.00 90.88           C
ATOM   2136  CD2 LEU A 355      -3.457   2.319  -1.360  1.00 90.88           C
ATOM   2137  N   THR A 356      -1.162   0.551   3.215  1.00 89.81           N
ATOM   2138  CA  THR A 356      -1.109  -0.205   4.469  1.00 89.81           C
ATOM   2139  C   THR A 356      -1.634   0.628   5.639  1.00 89.81           C
ATOM   2140  CB  THR A 356       0.320  -0.696   4.725  1.00 89.81           C
ATOM   2141  O   THR A 356      -2.430   0.134   6.434  1.00 89.81           O
ATOM   2142  CG2 THR A 356       0.419  -1.557   5.976  1.00 89.81           C
ATOM   2143  OG1 THR A 356       0.751  -1.480   3.635  1.00 89.81           O
ATOM   2144  N   ALA A 357      -1.273   1.913   5.722  1.00 86.81           N
ATOM   2145  CA  ALA A 357      -1.814   2.818   6.735  1.00 86.81           C
ATOM   2146  C   ALA A 357      -3.344   2.949   6.644  1.00 86.81           C
ATOM   2147  CB  ALA A 357      -1.120   4.180   6.613  1.00 86.81           C
ATOM   2148  O   ALA A 357      -4.012   2.900   7.671  1.00 86.81           O
ATOM   2149  N   LEU A 358      -3.912   3.035   5.436  1.00 86.56           N
ATOM   2150  CA  LEU A 358      -5.367   3.086   5.237  1.00 86.56           C
ATOM   2151  C   LEU A 358      -6.090   1.830   5.743  1.00 86.56           C
ATOM   2152  CB  LEU A 358      -5.677   3.289   3.747  1.00 86.56           C
ATOM   2153  O   LEU A 358      -7.192   1.945   6.280  1.00 86.56           O
ATOM   2154  CG  LEU A 358      -5.398   4.706   3.234  1.00 86.56           C
ATOM   2155  CD1 LEU A 358      -5.577   4.728   1.722  1.00 86.56           C
ATOM   2156  CD2 LEU A 358      -6.373   5.726   3.819  1.00 86.56           C
ATOM   2157  N   LEU A 359      -5.485   0.644   5.604  1.00 90.50           N
ATOM   2158  CA  LEU A 359      -6.030  -0.597   6.173  1.00 90.50           C
ATOM   2159  C   LEU A 359      -6.089  -0.531   7.697  1.00 90.50           C
ATOM   2160  CB  LEU A 359      -5.185  -1.812   5.751  1.00 90.50           C
ATOM   2161  O   LEU A 359      -7.132  -0.823   8.277  1.00 90.50           O
ATOM   2162  CG  LEU A 359      -5.420  -2.228   4.300  1.00 90.50           C
ATOM   2163  CD1 LEU A 359      -4.293  -3.114   3.797  1.00 90.50           C
ATOM   2164  CD2 LEU A 359      -6.737  -2.994   4.145  1.00 90.50           C
ATOM   2165  N   TYR A 360      -4.998  -0.106   8.340  1.00 87.38           N
ATOM   2166  CA  TYR A 360      -4.952   0.047   9.795  1.00 87.38           C
ATOM   2167  C   TYR A 360      -5.912   1.140  10.297  1.00 87.38           C
ATOM   2168  CB  TYR A 360      -3.507   0.316  10.244  1.00 87.38           C
ATOM   2169  O   TYR A 360      -6.598   0.932  11.297  1.00 87.38           O
ATOM   2170  CG  TYR A 360      -2.599  -0.903  10.212  1.00 87.38           C
ATOM   2171  CD1 TYR A 360      -2.826  -1.960  11.115  1.00 87.38           C
ATOM   2172  CD2 TYR A 360      -1.512  -0.978   9.318  1.00 87.38           C
ATOM   2173  CE1 TYR A 360      -2.001  -3.102  11.103  1.00 87.38           C
ATOM   2174  CE2 TYR A 360      -0.676  -2.114   9.314  1.00 87.38           C
ATOM   2175  OH  TYR A 360      -0.139  -4.289  10.169  1.00 87.38           O
ATOM   2176  CZ  TYR A 360      -0.929  -3.184  10.193  1.00 87.38           C
ATOM   2177  N   GLU A 361      -6.018   2.273   9.591  1.00 83.94           N
ATOM   2178  CA  GLU A 361      -7.003   3.331   9.876  1.00 83.94           C
ATOM   2179  C   GLU A 361      -8.443   2.779   9.798  1.00 83.94           C
ATOM   2180  CB  GLU A 361      -6.817   4.522   8.901  1.00 83.94           C
ATOM   2181  O   GLU A 361      -9.243   2.990  10.713  1.00 83.94           O
ATOM   2182  CG  GLU A 361      -5.582   5.418   9.167  1.00 83.94           C
ATOM   2183  CD  GLU A 361      -5.335   6.499   8.077  1.00 83.94           C
ATOM   2184  OE1 GLU A 361      -4.172   6.928   7.857  1.00 83.94           O
ATOM   2185  OE2 GLU A 361      -6.297   6.956   7.417  1.00 83.94           O
ATOM   2186  N   SER A 362      -8.749   1.992   8.761  1.00 87.19           N
ATOM   2187  CA  SER A 362     -10.072   1.383   8.567  1.00 87.19           C
ATOM   2188  C   SER A 362     -10.388   0.324   9.626  1.00 87.19           C
ATOM   2189  CB  SER A 362     -10.172   0.747   7.178  1.00 87.19           C
ATOM   2190  O   SER A 362     -11.505   0.275  10.140  1.00 87.19           O
ATOM   2191  OG  SER A 362      -9.949   1.694   6.153  1.00 87.19           O
ATOM   2192  N   ALA A 363      -9.410  -0.510   9.992  1.00 87.31           N
ATOM   2193  CA  ALA A 363      -9.557  -1.495  11.063  1.00 87.31           C
ATOM   2194  C   ALA A 363      -9.838  -0.831  12.416  1.00 87.31           C
ATOM   2195  CB  ALA A 363      -8.277  -2.320  11.153  1.00 87.31           C
ATOM   2196  O   ALA A 363     -10.701  -1.294  13.160  1.00 87.31           O
ATOM   2197  N   SER A 364      -9.155   0.280  12.705  1.00 83.69           N
ATOM   2198  CA  SER A 364      -9.408   1.092  13.898  1.00 83.69           C
ATOM   2199  C   SER A 364     -10.848   1.621  13.912  1.00 83.69           C
ATOM   2200  CB  SER A 364      -8.388   2.233  13.952  1.00 83.69           C
ATOM   2201  O   SER A 364     -11.565   1.440  14.897  1.00 83.69           O
ATOM   2202  OG  SER A 364      -8.631   3.071  15.062  1.00 83.69           O
ATOM   2203  N   ALA A 365     -11.335   2.175  12.794  1.00 82.44           N
ATOM   2204  CA  ALA A 365     -12.724   2.632  12.682  1.00 82.44           C
ATOM   2205  C   ALA A 365     -13.744   1.490  12.889  1.00 82.44           C
ATOM   2206  CB  ALA A 365     -12.905   3.318  11.322  1.00 82.44           C
ATOM   2207  O   ALA A 365     -14.729   1.654  13.618  1.00 82.44           O
ATOM   2208  N   ALA A 366     -13.484   0.309  12.317  1.00 86.19           N
ATOM   2209  CA  ALA A 366     -14.291  -0.889  12.555  1.00 86.19           C
ATOM   2210  C   ALA A 366     -14.300  -1.300  14.034  1.00 86.19           C
ATOM   2211  CB  ALA A 366     -13.771  -2.038  11.686  1.00 86.19           C
ATOM   2212  O   ALA A 366     -15.364  -1.612  14.571  1.00 86.19           O
ATOM   2213  N   GLN A 367     -13.147  -1.268  14.708  1.00 84.12           N
ATOM   2214  CA  GLN A 367     -13.029  -1.605  16.128  1.00 84.12           C
ATOM   2215  C   GLN A 367     -13.862  -0.665  17.006  1.00 84.12           C
ATOM   2216  CB  GLN A 367     -11.549  -1.566  16.532  1.00 84.12           C
ATOM   2217  O   GLN A 367     -14.561  -1.122  17.915  1.00 84.12           O
ATOM   2218  CG  GLN A 367     -11.316  -2.122  17.945  1.00 84.12           C
ATOM   2219  CD  GLN A 367      -9.851  -2.055  18.362  1.00 84.12           C
ATOM   2220  NE2 GLN A 367      -9.538  -2.395  19.591  1.00 84.12           N
ATOM   2221  OE1 GLN A 367      -8.969  -1.679  17.609  1.00 84.12           O
ATOM   2222  N   VAL A 368     -13.847   0.639  16.713  1.00 78.75           N
ATOM   2223  CA  VAL A 368     -14.665   1.634  17.424  1.00 78.75           C
ATOM   2224  C   VAL A 368     -16.151   1.309  17.274  1.00 78.75           C
ATOM   2225  CB  VAL A 368     -14.368   3.057  16.914  1.00 78.75           C
ATOM   2226  O   VAL A 368     -16.871   1.211  18.269  1.00 78.75           O
ATOM   2227  CG1 VAL A 368     -15.267   4.102  17.589  1.00 78.75           C
ATOM   2228  CG2 VAL A 368     -12.925   3.466  17.207  1.00 78.75           C
ATOM   2229  N   MET A 369     -16.615   1.079  16.043  1.00 82.31           N
ATOM   2230  CA  MET A 369     -18.018   0.750  15.770  1.00 82.31           C
ATOM   2231  C   MET A 369     -18.452  -0.582  16.404  1.00 82.31           C
ATOM   2232  CB  MET A 369     -18.222   0.753  14.251  1.00 82.31           C
ATOM   2233  O   MET A 369     -19.557  -0.695  16.950  1.00 82.31           O
ATOM   2234  CG  MET A 369     -19.669   0.461  13.862  1.00 82.31           C
ATOM   2235  SD  MET A 369     -20.890   1.563  14.615  1.00 82.31           S
ATOM   2236  CE  MET A 369     -22.366   0.611  14.205  1.00 82.31           C
ATOM   2237  N   TRP A 370     -17.571  -1.583  16.382  1.00 83.31           N
ATOM   2238  CA  TRP A 370     -17.794  -2.865  17.046  1.00 83.31           C
ATOM   2239  C   TRP A 370     -17.943  -2.696  18.557  1.00 83.31           C
ATOM   2240  CB  TRP A 370     -16.630  -3.806  16.739  1.00 83.31           C
ATOM   2241  O   TRP A 370     -18.870  -3.236  19.154  1.00 83.31           O
ATOM   2242  CG  TRP A 370     -16.884  -5.213  17.166  1.00 83.31           C
ATOM   2243  CD1 TRP A 370     -16.688  -5.730  18.401  1.00 83.31           C
ATOM   2244  CD2 TRP A 370     -17.396  -6.301  16.347  1.00 83.31           C
ATOM   2245  CE2 TRP A 370     -17.459  -7.476  17.151  1.00 83.31           C
ATOM   2246  CE3 TRP A 370     -17.822  -6.406  15.008  1.00 83.31           C
ATOM   2247  NE1 TRP A 370     -17.040  -7.068  18.399  1.00 83.31           N
ATOM   2248  CH2 TRP A 370     -18.299  -8.782  15.298  1.00 83.31           C
ATOM   2249  CZ2 TRP A 370     -17.900  -8.701  16.643  1.00 83.31           C
ATOM   2250  CZ3 TRP A 370     -18.266  -7.634  14.488  1.00 83.31           C
ATOM   2251  N   THR A 371     -17.071  -1.892  19.168  1.00 77.75           N
ATOM   2252  CA  THR A 371     -17.085  -1.605  20.608  1.00 77.75           C
ATOM   2253  C   THR A 371     -18.377  -0.906  21.025  1.00 77.75           C
ATOM   2254  CB  THR A 371     -15.875  -0.744  20.989  1.00 77.75           C
ATOM   2255  O   THR A 371     -18.992  -1.298  22.016  1.00 77.75           O
ATOM   2256  CG2 THR A 371     -15.813  -0.447  22.483  1.00 77.75           C
ATOM   2257  OG1 THR A 371     -14.692  -1.428  20.647  1.00 77.75           O
ATOM   2258  N   ILE A 372     -18.838   0.083  20.250  1.00 77.25           N
ATOM   2259  CA  ILE A 372     -20.125   0.761  20.487  1.00 77.25           C
ATOM   2260  C   ILE A 372     -21.271  -0.242  20.447  1.00 77.25           C
ATOM   2261  CB  ILE A 372     -20.346   1.886  19.454  1.00 77.25           C
ATOM   2262  O   ILE A 372     -22.092  -0.270  21.362  1.00 77.25           O
ATOM   2263  CG1 ILE A 372     -19.312   3.004  19.678  1.00 77.25           C
ATOM   2264  CG2 ILE A 372     -21.769   2.473  19.539  1.00 77.25           C
ATOM   2265  CD1 ILE A 372     -19.110   3.879  18.449  1.00 77.25           C
ATOM   2266  N   SER A 373     -21.299  -1.088  19.416  1.00 81.44           N
ATOM   2267  CA  SER A 373     -22.341  -2.105  19.262  1.00 81.44           C
ATOM   2268  C   SER A 373     -22.327  -3.099  20.429  1.00 81.44           C
ATOM   2269  CB  SER A 373     -22.179  -2.843  17.930  1.00 81.44           C
ATOM   2270  O   SER A 373     -23.381  -3.412  20.981  1.00 81.44           O
ATOM   2271  OG  SER A 373     -22.191  -1.941  16.829  1.00 81.44           O
ATOM   2272  N   ALA A 374     -21.133  -3.524  20.859  1.00 79.50           N
ATOM   2273  CA  ALA A 374     -20.933  -4.445  21.973  1.00 79.50           C
ATOM   2274  C   ALA A 374     -21.419  -3.870  23.308  1.00 79.50           C
ATOM   2275  CB  ALA A 374     -19.455  -4.852  22.026  1.00 79.50           C
ATOM   2276  O   ALA A 374     -22.159  -4.534  24.025  1.00 79.50           O
ATOM   2277  N   LYS A 375     -21.053  -2.624  23.630  1.00 75.44           N
ATOM   2278  CA  LYS A 375     -21.461  -1.971  24.886  1.00 75.44           C
ATOM   2279  C   LYS A 375     -22.946  -1.601  24.895  1.00 75.44           C
ATOM   2280  CB  LYS A 375     -20.585  -0.731  25.135  1.00 75.44           C
ATOM   2281  O   LYS A 375     -23.573  -1.627  25.949  1.00 75.44           O
ATOM   2282  CG  LYS A 375     -19.095  -1.036  25.375  1.00 75.44           C
ATOM   2283  CD  LYS A 375     -18.769  -1.683  26.735  1.00 75.44           C
ATOM   2284  CE  LYS A 375     -17.243  -1.883  26.804  1.00 75.44           C
ATOM   2285  NZ  LYS A 375     -16.741  -2.427  28.094  1.00 75.44           N
ATOM   2286  N   ALA A 376     -23.518  -1.272  23.737  1.00 75.31           N
ATOM   2287  CA  ALA A 376     -24.946  -0.999  23.604  1.00 75.31           C
ATOM   2288  C   ALA A 376     -25.811  -2.274  23.573  1.00 75.31           C
ATOM   2289  CB  ALA A 376     -25.156  -0.142  22.349  1.00 75.31           C
ATOM   2290  O   ALA A 376     -27.036  -2.163  23.634  1.00 75.31           O
ATOM   2291  N   HIS A 377     -25.203  -3.464  23.443  1.00 78.19           N
ATOM   2292  CA  HIS A 377     -25.880  -4.738  23.152  1.00 78.19           C
ATOM   2293  C   HIS A 377     -26.816  -4.670  21.929  1.00 78.19           C
ATOM   2294  CB  HIS A 377     -26.561  -5.287  24.411  1.00 78.19           C
ATOM   2295  O   HIS A 377     -27.779  -5.429  21.793  1.00 78.19           O
ATOM   2296  CG  HIS A 377     -25.584  -5.608  25.507  1.00 78.19           C
ATOM   2297  CD2 HIS A 377     -25.244  -4.813  26.570  1.00 78.19           C
ATOM   2298  ND1 HIS A 377     -24.858  -6.771  25.615  1.00 78.19           N
ATOM   2299  CE1 HIS A 377     -24.102  -6.679  26.719  1.00 78.19           C
ATOM   2300  NE2 HIS A 377     -24.319  -5.512  27.355  1.00 78.19           N
ATOM   2301  N   GLN A 378     -26.548  -3.730  21.022  1.00 75.94           N
ATOM   2302  CA  GLN A 378     -27.324  -3.496  19.817  1.00 75.94           C
ATOM   2303  C   GLN A 378     -26.440  -2.801  18.787  1.00 75.94           C
ATOM   2304  CB  GLN A 378     -28.568  -2.647  20.145  1.00 75.94           C
ATOM   2305  O   GLN A 378     -25.780  -1.811  19.095  1.00 75.94           O
ATOM   2306  CG  GLN A 378     -29.493  -2.525  18.923  1.00 75.94           C
ATOM   2307  CD  GLN A 378     -30.809  -1.804  19.195  1.00 75.94           C
ATOM   2308  NE2 GLN A 378     -31.638  -1.652  18.185  1.00 75.94           N
ATOM   2309  OE1 GLN A 378     -31.145  -1.361  20.278  1.00 75.94           O
ATOM   2310  N   SER A 379     -26.482  -3.270  17.540  1.00 81.56           N
ATOM   2311  CA  SER A 379     -25.796  -2.593  16.445  1.00 81.56           C
ATOM   2312  C   SER A 379     -26.739  -1.748  15.595  1.00 81.56           C
ATOM   2313  CB  SER A 379     -25.008  -3.564  15.579  1.00 81.56           C
ATOM   2314  O   SER A 379     -27.905  -2.090  15.380  1.00 81.56           O
ATOM   2315  OG  SER A 379     -24.090  -2.768  14.874  1.00 81.56           O
ATOM   2316  N   ASN A 380     -26.210  -0.637  15.085  1.00 73.81           N
ATOM   2317  CA  ASN A 380     -26.858   0.184  14.077  1.00 73.81           C
ATOM   2318  C   ASN A 380     -25.828   0.662  13.054  1.00 73.81           C
ATOM   2319  CB  ASN A 380     -27.602   1.343  14.756  1.00 73.81           C
ATOM   2320  O   ASN A 380     -25.064   1.591  13.298  1.00 73.81           O
ATOM   2321  CG  ASN A 380     -28.312   2.248  13.763  1.00 73.81           C
ATOM   2322  ND2 ASN A 380     -29.054   3.210  14.252  1.00 73.81           N
ATOM   2323  OD1 ASN A 380     -28.236   2.110  12.552  1.00 73.81           O
ATOM   2324  N   MET A 381     -25.882   0.070  11.866  1.00 70.56           N
ATOM   2325  CA  MET A 381     -25.001   0.364  10.736  1.00 70.56           C
ATOM   2326  C   MET A 381     -25.020   1.837  10.279  1.00 70.56           C
ATOM   2327  CB  MET A 381     -25.463  -0.565   9.611  1.00 70.56           C
ATOM   2328  O   MET A 381     -24.114   2.280   9.579  1.00 70.56           O
ATOM   2329  CG  MET A 381     -24.428  -0.748   8.515  1.00 70.56           C
ATOM   2330  SD  MET A 381     -24.987  -1.913   7.251  1.00 70.56           S
ATOM   2331  CE  MET A 381     -26.157  -0.908   6.321  1.00 70.56           C
ATOM   2332  N   LEU A 382     -26.040   2.619  10.652  1.00 70.44           N
ATOM   2333  CA  LEU A 382     -26.136   4.046  10.326  1.00 70.44           C
ATOM   2334  C   LEU A 382     -25.273   4.941  11.227  1.00 70.44           C
ATOM   2335  CB  LEU A 382     -27.605   4.500  10.371  1.00 70.44           C
ATOM   2336  O   LEU A 382     -25.071   6.105  10.888  1.00 70.44           O
ATOM   2337  CG  LEU A 382     -28.547   3.745   9.417  1.00 70.44           C
ATOM   2338  CD1 LEU A 382     -29.971   4.270   9.599  1.00 70.44           C
ATOM   2339  CD2 LEU A 382     -28.149   3.924   7.949  1.00 70.44           C
ATOM   2340  N   LEU A 383     -24.755   4.423  12.343  1.00 67.69           N
ATOM   2341  CA  LEU A 383     -23.808   5.154  13.185  1.00 67.69           C
ATOM   2342  C   LEU A 383     -22.475   5.289  12.452  1.00 67.69           C
ATOM   2343  CB  LEU A 383     -23.611   4.425  14.524  1.00 67.69           C
ATOM   2344  O   LEU A 383     -21.995   4.309  11.887  1.00 67.69           O
ATOM   2345  CG  LEU A 383     -24.885   4.259  15.367  1.00 67.69           C
ATOM   2346  CD1 LEU A 383     -24.570   3.450  16.624  1.00 67.69           C
ATOM   2347  CD2 LEU A 383     -25.518   5.584  15.798  1.00 67.69           C
ATOM   2348  N   SER A 384     -21.887   6.488  12.469  1.00 69.75           N
ATOM   2349  CA  SER A 384     -20.559   6.747  11.904  1.00 69.75           C
ATOM   2350  C   SER A 384     -19.653   7.457  12.909  1.00 69.75           C
ATOM   2351  CB  SER A 384     -20.658   7.531  10.594  1.00 69.75           C
ATOM   2352  O   SER A 384     -19.623   8.692  12.944  1.00 69.75           O
ATOM   2353  OG  SER A 384     -19.384   7.627   9.987  1.00 69.75           O
ATOM   2354  N   PRO A 385     -18.942   6.700  13.758  1.00 65.19           N
ATOM   2355  CA  PRO A 385     -17.969   7.260  14.690  1.00 65.19           C
ATOM   2356  C   PRO A 385     -16.930   8.187  14.053  1.00 65.19           C
ATOM   2357  CB  PRO A 385     -17.340   6.054  15.387  1.00 65.19           C
ATOM   2358  O   PRO A 385     -16.683   9.284  14.559  1.00 65.19           O
ATOM   2359  CG  PRO A 385     -18.468   5.028  15.358  1.00 65.19           C
ATOM   2360  CD  PRO A 385     -19.146   5.281  14.023  1.00 65.19           C
ATOM   2361  N   SER A 386     -16.395   7.812  12.893  1.00 65.00           N
ATOM   2362  CA  SER A 386     -15.375   8.560  12.161  1.00 65.00           C
ATOM   2363  C   SER A 386     -15.859   9.920  11.658  1.00 65.00           C
ATOM   2364  CB  SER A 386     -14.853   7.719  10.987  1.00 65.00           C
ATOM   2365  O   SER A 386     -15.038  10.771  11.341  1.00 65.00           O
ATOM   2366  OG  SER A 386     -15.801   7.615   9.936  1.00 65.00           O
ATOM   2367  N   SER A 387     -17.175  10.155  11.575  1.00 60.09           N
ATOM   2368  CA  SER A 387     -17.728  11.448  11.139  1.00 60.09           C
ATOM   2369  C   SER A 387     -17.545  12.572  12.165  1.00 60.09           C
ATOM   2370  CB  SER A 387     -19.206  11.308  10.761  1.00 60.09           C
ATOM   2371  O   SER A 387     -17.576  13.744  11.793  1.00 60.09           O
ATOM   2372  OG  SER A 387     -20.032  11.082  11.887  1.00 60.09           O
ATOM   2373  N   ILE A 388     -17.341  12.224  13.441  1.00 53.53           N
ATOM   2374  CA  ILE A 388     -17.225  13.183  14.551  1.00 53.53           C
ATOM   2375  C   ILE A 388     -15.783  13.295  15.061  1.00 53.53           C
ATOM   2376  CB  ILE A 388     -18.213  12.831  15.691  1.00 53.53           C
ATOM   2377  O   ILE A 388     -15.448  14.238  15.773  1.00 53.53           O
ATOM   2378  CG1 ILE A 388     -19.632  12.523  15.151  1.00 53.53           C
ATOM   2379  CG2 ILE A 388     -18.238  13.998  16.694  1.00 53.53           C
ATOM   2380  CD1 ILE A 388     -20.678  12.162  16.215  1.00 53.53           C
ATOM   2381  N   ILE A 389     -14.915  12.355  14.686  1.00 55.19           N
ATOM   2382  CA  ILE A 389     -13.501  12.363  15.052  1.00 55.19           C
ATOM   2383  C   ILE A 389     -12.749  13.125  13.952  1.00 55.19           C
ATOM   2384  CB  ILE A 389     -12.982  10.925  15.255  1.00 55.19           C
ATOM   2385  O   ILE A 389     -12.495  12.557  12.888  1.00 55.19           O
ATOM   2386  CG1 ILE A 389     -13.794  10.182  16.343  1.00 55.19           C
ATOM   2387  CG2 ILE A 389     -11.493  10.961  15.659  1.00 55.19           C
ATOM   2388  CD1 ILE A 389     -13.684   8.667  16.184  1.00 55.19           C
ATOM   2389  N   PRO A 390     -12.407  14.413  14.142  1.00 45.44           N
ATOM   2390  CA  PRO A 390     -11.573  15.115  13.181  1.00 45.44           C
ATOM   2391  C   PRO A 390     -10.232  14.389  13.036  1.00 45.44           C
ATOM   2392  CB  PRO A 390     -11.409  16.539  13.731  1.00 45.44           C
ATOM   2393  O   PRO A 390      -9.606  14.016  14.030  1.00 45.44           O
ATOM   2394  CG  PRO A 390     -11.644  16.363  15.233  1.00 45.44           C
ATOM   2395  CD  PRO A 390     -12.700  15.274  15.276  1.00 45.44           C
ATOM   2396  N   HIS A 391      -9.754  14.257  11.797  1.00 43.50           N
ATOM   2397  CA  HIS A 391      -8.343  13.996  11.520  1.00 43.50           C
ATOM   2398  C   HIS A 391      -7.534  15.222  11.976  1.00 43.50           C
ATOM   2399  CB  HIS A 391      -8.138  13.691  10.025  1.00 43.50           C
ATOM   2400  O   HIS A 391      -7.198  16.097  11.179  1.00 43.50           O
ATOM   2401  CG  HIS A 391      -8.663  12.349   9.574  1.00 43.50           C
ATOM   2402  CD2 HIS A 391      -9.745  12.120   8.766  1.00 43.50           C
ATOM   2403  ND1 HIS A 391      -8.084  11.124   9.823  1.00 43.50           N
ATOM   2404  CE1 HIS A 391      -8.797  10.184   9.179  1.00 43.50           C
ATOM   2405  NE2 HIS A 391      -9.821  10.746   8.517  1.00 43.50           N
ATOM   2406  N   LEU A 392      -7.293  15.344  13.283  1.00 37.53           N
ATOM   2407  CA  LEU A 392      -6.476  16.412  13.844  1.00 37.53           C
ATOM   2408  C   LEU A 392      -5.030  16.156  13.434  1.00 37.53           C
ATOM   2409  CB  LEU A 392      -6.633  16.481  15.374  1.00 37.53           C
ATOM   2410  O   LEU A 392      -4.417  15.162  13.824  1.00 37.53           O
ATOM   2411  CG  LEU A 392      -8.018  16.959  15.832  1.00 37.53           C
ATOM   2412  CD1 LEU A 392      -8.193  16.723  17.332  1.00 37.53           C
ATOM   2413  CD2 LEU A 392      -8.267  18.443  15.547  1.00 37.53           C
ATOM   2414  N   THR A 393      -4.478  17.060  12.630  1.00 31.86           N
ATOM   2415  CA  THR A 393      -3.078  17.024  12.219  1.00 31.86           C
ATOM   2416  C   THR A 393      -2.196  16.934  13.470  1.00 31.86           C
ATOM   2417  CB  THR A 393      -2.722  18.278  11.393  1.00 31.86           C
ATOM   2418  O   THR A 393      -2.222  17.833  14.308  1.00 31.86           O
ATOM   2419  CG2 THR A 393      -1.650  17.977  10.347  1.00 31.86           C
ATOM   2420  OG1 THR A 393      -3.842  18.773  10.686  1.00 31.86           O
ATOM   2421  N   ASN A 394      -1.407  15.860  13.585  1.00 30.88           N
ATOM   2422  CA  ASN A 394      -0.484  15.555  14.693  1.00 30.88           C
ATOM   2423  C   ASN A 394      -1.085  14.972  15.987  1.00 30.88           C
ATOM   2424  CB  ASN A 394       0.464  16.737  14.987  1.00 30.88           C
ATOM   2425  O   ASN A 394      -0.373  14.924  16.991  1.00 30.88           O
ATOM   2426  CG  ASN A 394       1.101  17.328  13.752  1.00 30.88           C
ATOM   2427  ND2 ASN A 394       1.185  18.635  13.671  1.00 30.88           N
ATOM   2428  OD1 ASN A 394       1.536  16.641  12.846  1.00 30.88           O
ATOM   2429  N   VAL A 395      -2.331  14.487  15.986  1.00 40.31           N
ATOM   2430  CA  VAL A 395      -2.874  13.703  17.111  1.00 40.31           C
ATOM   2431  C   VAL A 395      -3.280  12.320  16.606  1.00 40.31           C
ATOM   2432  CB  VAL A 395      -4.033  14.434  17.820  1.00 40.31           C
ATOM   2433  O   VAL A 395      -4.296  12.173  15.932  1.00 40.31           O
ATOM   2434  CG1 VAL A 395      -4.475  13.672  19.075  1.00 40.31           C
ATOM   2435  CG2 VAL A 395      -3.630  15.850  18.261  1.00 40.31           C
ATOM   2436  N   ASN A 396      -2.477  11.299  16.919  1.00 42.84           N
ATOM   2437  CA  ASN A 396      -2.876   9.908  16.709  1.00 42.84           C
ATOM   2438  C   ASN A 396      -3.895   9.544  17.790  1.00 42.84           C
ATOM   2439  CB  ASN A 396      -1.651   8.974  16.748  1.00 42.84           C
ATOM   2440  O   ASN A 396      -3.524   9.371  18.946  1.00 42.84           O
ATOM   2441  CG  ASN A 396      -0.860   8.933  15.454  1.00 42.84           C
ATOM   2442  ND2 ASN A 396       0.275   8.273  15.459  1.00 42.84           N
ATOM   2443  OD1 ASN A 396      -1.231   9.465  14.424  1.00 42.84           O
ATOM   2444  N   VAL A 397      -5.169   9.464  17.410  1.00 51.53           N
ATOM   2445  CA  VAL A 397      -6.256   9.051  18.302  1.00 51.53           C
ATOM   2446  C   VAL A 397      -6.334   7.523  18.279  1.00 51.53           C
ATOM   2447  CB  VAL A 397      -7.582   9.719  17.884  1.00 51.53           C
ATOM   2448  O   VAL A 397      -6.564   6.937  17.221  1.00 51.53           O
ATOM   2449  CG1 VAL A 397      -8.725   9.377  18.838  1.00 51.53           C
ATOM   2450  CG2 VAL A 397      -7.467  11.252  17.869  1.00 51.53           C
ATOM   2451  N   SER A 398      -6.111   6.869  19.421  1.00 52.66           N
ATOM   2452  CA  SER A 398      -6.275   5.415  19.550  1.00 52.66           C
ATOM   2453  C   SER A 398      -7.755   5.010  19.402  1.00 52.66           C
ATOM   2454  CB  SER A 398      -5.667   4.908  20.869  1.00 52.66           C
ATOM   2455  O   SER A 398      -8.637   5.850  19.615  1.00 52.66           O
ATOM   2456  OG  SER A 398      -6.587   4.949  21.941  1.00 52.66           O
ATOM   2457  N   PRO A 399      -8.073   3.745  19.067  1.00 50.00           N
ATOM   2458  CA  PRO A 399      -9.460   3.269  19.001  1.00 50.00           C
ATOM   2459  C   PRO A 399     -10.262   3.563  20.283  1.00 50.00           C
ATOM   2460  CB  PRO A 399      -9.360   1.757  18.759  1.00 50.00           C
ATOM   2461  O   PRO A 399     -11.430   3.948  20.240  1.00 50.00           O
ATOM   2462  CG  PRO A 399      -7.980   1.552  18.138  1.00 50.00           C
ATOM   2463  CD  PRO A 399      -7.140   2.678  18.732  1.00 50.00           C
ATOM   2464  N   GLU A 400      -9.626   3.453  21.445  1.00 55.06           N
ATOM   2465  CA  GLU A 400     -10.242   3.705  22.749  1.00 55.06           C
ATOM   2466  C   GLU A 400     -10.547   5.197  22.949  1.00 55.06           C
ATOM   2467  CB  GLU A 400      -9.321   3.207  23.878  1.00 55.06           C
ATOM   2468  O   GLU A 400     -11.621   5.566  23.431  1.00 55.06           O
ATOM   2469  CG  GLU A 400      -8.911   1.725  23.806  1.00 55.06           C
ATOM   2470  CD  GLU A 400      -7.910   1.406  22.682  1.00 55.06           C
ATOM   2471  OE1 GLU A 400      -7.923   0.245  22.222  1.00 55.06           O
ATOM   2472  OE2 GLU A 400      -7.199   2.344  22.234  1.00 55.06           O
ATOM   2473  N   GLN A 401      -9.631   6.073  22.527  1.00 53.50           N
ATOM   2474  CA  GLN A 401      -9.841   7.520  22.550  1.00 53.50           C
ATOM   2475  C   GLN A 401     -10.941   7.931  21.559  1.00 53.50           C
ATOM   2476  CB  GLN A 401      -8.523   8.231  22.220  1.00 53.50           C
ATOM   2477  O   GLN A 401     -11.795   8.751  21.888  1.00 53.50           O
ATOM   2478  CG  GLN A 401      -7.431   8.078  23.293  1.00 53.50           C
ATOM   2479  CD  GLN A 401      -6.090   8.632  22.814  1.00 53.50           C
ATOM   2480  NE2 GLN A 401      -5.257   9.169  23.674  1.00 53.50           N
ATOM   2481  OE1 GLN A 401      -5.769   8.623  21.637  1.00 53.50           O
ATOM   2482  N   ALA A 402     -10.975   7.324  20.372  1.00 52.56           N
ATOM   2483  CA  ALA A 402     -12.009   7.533  19.361  1.00 52.56           C
ATOM   2484  C   ALA A 402     -13.406   7.146  19.877  1.00 52.56           C
ATOM   2485  CB  ALA A 402     -11.608   6.717  18.128  1.00 52.56           C
ATOM   2486  O   ALA A 402     -14.364   7.905  19.707  1.00 52.56           O
ATOM   2487  N   TYR A 403     -13.514   6.009  20.571  1.00 54.16           N
ATOM   2488  CA  TYR A 403     -14.735   5.601  21.266  1.00 54.16           C
ATOM   2489  C   TYR A 403     -15.187   6.651  22.291  1.00 54.16           C
ATOM   2490  CB  TYR A 403     -14.498   4.239  21.935  1.00 54.16           C
ATOM   2491  O   TYR A 403     -16.345   7.073  22.269  1.00 54.16           O
ATOM   2492  CG  TYR A 403     -15.652   3.795  22.809  1.00 54.16           C
ATOM   2493  CD1 TYR A 403     -15.606   3.964  24.207  1.00 54.16           C
ATOM   2494  CD2 TYR A 403     -16.793   3.249  22.205  1.00 54.16           C
ATOM   2495  CE1 TYR A 403     -16.710   3.592  24.999  1.00 54.16           C
ATOM   2496  CE2 TYR A 403     -17.900   2.876  22.991  1.00 54.16           C
ATOM   2497  OH  TYR A 403     -18.935   2.693  25.139  1.00 54.16           O
ATOM   2498  CZ  TYR A 403     -17.861   3.047  24.388  1.00 54.16           C
ATOM   2499  N   ALA A 404     -14.275   7.127  23.145  1.00 56.47           N
ATOM   2500  CA  ALA A 404     -14.583   8.142  24.151  1.00 56.47           C
ATOM   2501  C   ALA A 404     -15.098   9.449  23.521  1.00 56.47           C
ATOM   2502  CB  ALA A 404     -13.331   8.380  25.002  1.00 56.47           C
ATOM   2503  O   ALA A 404     -16.115   9.986  23.965  1.00 56.47           O
ATOM   2504  N   LEU A 405     -14.449   9.926  22.451  1.00 59.47           N
ATOM   2505  CA  LEU A 405     -14.877  11.117  21.705  1.00 59.47           C
ATOM   2506  C   LEU A 405     -16.270  10.951  21.096  1.00 59.47           C
ATOM   2507  CB  LEU A 405     -13.867  11.438  20.588  1.00 59.47           C
ATOM   2508  O   LEU A 405     -17.068  11.890  21.105  1.00 59.47           O
ATOM   2509  CG  LEU A 405     -12.477  11.890  21.065  1.00 59.47           C
ATOM   2510  CD1 LEU A 405     -11.571  12.065  19.844  1.00 59.47           C
ATOM   2511  CD2 LEU A 405     -12.493  13.182  21.887  1.00 59.47           C
ATOM   2512  N   TYR A 406     -16.584   9.760  20.593  1.00 59.81           N
ATOM   2513  CA  TYR A 406     -17.895   9.491  20.023  1.00 59.81           C
ATOM   2514  C   TYR A 406     -19.003   9.475  21.081  1.00 59.81           C
ATOM   2515  CB  TYR A 406     -17.851   8.177  19.247  1.00 59.81           C
ATOM   2516  O   TYR A 406     -20.042  10.108  20.892  1.00 59.81           O
ATOM   2517  CG  TYR A 406     -19.141   7.947  18.501  1.00 59.81           C
ATOM   2518  CD1 TYR A 406     -20.051   6.961  18.921  1.00 59.81           C
ATOM   2519  CD2 TYR A 406     -19.446   8.768  17.404  1.00 59.81           C
ATOM   2520  CE1 TYR A 406     -21.232   6.742  18.186  1.00 59.81           C
ATOM   2521  CE2 TYR A 406     -20.630   8.566  16.676  1.00 59.81           C
ATOM   2522  OH  TYR A 406     -22.656   7.361  16.351  1.00 59.81           O
ATOM   2523  CZ  TYR A 406     -21.518   7.545  17.064  1.00 59.81           C
ATOM   2524  N   VAL A 407     -18.779   8.811  22.221  1.00 58.19           N
ATOM   2525  CA  VAL A 407     -19.743   8.802  23.337  1.00 58.19           C
ATOM   2526  C   VAL A 407     -19.958  10.217  23.880  1.00 58.19           C
ATOM   2527  CB  VAL A 407     -19.299   7.840  24.455  1.00 58.19           C
ATOM   2528  O   VAL A 407     -21.097  10.615  24.111  1.00 58.19           O
ATOM   2529  CG1 VAL A 407     -20.269   7.866  25.644  1.00 58.19           C
ATOM   2530  CG2 VAL A 407     -19.265   6.390  23.954  1.00 58.19           C
ATOM   2531  N   LEU A 408     -18.890  11.011  23.998  1.00 58.84           N
ATOM   2532  CA  LEU A 408     -18.964  12.430  24.359  1.00 58.84           C
ATOM   2533  C   LEU A 408     -19.832  13.240  23.403  1.00 58.84           C
ATOM   2534  CB  LEU A 408     -17.546  13.015  24.326  1.00 58.84           C
ATOM   2535  O   LEU A 408     -20.644  14.055  23.838  1.00 58.84           O
ATOM   2536  CG  LEU A 408     -16.774  12.719  25.604  1.00 58.84           C
ATOM   2537  CD1 LEU A 408     -15.282  12.918  25.378  1.00 58.84           C
ATOM   2538  CD2 LEU A 408     -17.227  13.697  26.680  1.00 58.84           C
ATOM   2539  N   ALA A 409     -19.662  13.031  22.101  1.00 57.81           N
ATOM   2540  CA  ALA A 409     -20.475  13.709  21.110  1.00 57.81           C
ATOM   2541  C   ALA A 409     -21.952  13.307  21.212  1.00 57.81           C
ATOM   2542  CB  ALA A 409     -19.908  13.405  19.731  1.00 57.81           C
ATOM   2543  O   ALA A 409     -22.821  14.176  21.137  1.00 57.81           O
ATOM   2544  N   LEU A 410     -22.246  12.020  21.426  1.00 60.81           N
ATOM   2545  CA  LEU A 410     -23.612  11.538  21.638  1.00 60.81           C
ATOM   2546  C   LEU A 410     -24.245  12.115  22.911  1.00 60.81           C
ATOM   2547  CB  LEU A 410     -23.633  10.001  21.686  1.00 60.81           C
ATOM   2548  O   LEU A 410     -25.408  12.513  22.864  1.00 60.81           O
ATOM   2549  CG  LEU A 410     -23.408   9.286  20.343  1.00 60.81           C
ATOM   2550  CD1 LEU A 410     -23.450   7.778  20.597  1.00 60.81           C
ATOM   2551  CD2 LEU A 410     -24.487   9.619  19.308  1.00 60.81           C
ATOM   2552  N   ASP A 411     -23.500  12.209  24.015  1.00 58.28           N
ATOM   2553  CA  ASP A 411     -23.963  12.847  25.256  1.00 58.28           C
ATOM   2554  C   ASP A 411     -24.274  14.334  25.029  1.00 58.28           C
ATOM   2555  CB  ASP A 411     -22.919  12.644  26.366  1.00 58.28           C
ATOM   2556  O   ASP A 411     -25.364  14.799  25.356  1.00 58.28           O
ATOM   2557  CG  ASP A 411     -23.350  13.278  27.695  1.00 58.28           C
ATOM   2558  OD1 ASP A 411     -24.507  13.041  28.113  1.00 58.28           O
ATOM   2559  OD2 ASP A 411     -22.527  14.021  28.277  1.00 58.28           O
ATOM   2560  N   GLN A 412     -23.394  15.069  24.342  1.00 52.31           N
ATOM   2561  CA  GLN A 412     -23.640  16.472  23.989  1.00 52.31           C
ATOM   2562  C   GLN A 412     -24.874  16.649  23.090  1.00 52.31           C
ATOM   2563  CB  GLN A 412     -22.398  17.060  23.308  1.00 52.31           C
ATOM   2564  O   GLN A 412     -25.672  17.563  23.317  1.00 52.31           O
ATOM   2565  CG  GLN A 412     -21.261  17.281  24.310  1.00 52.31           C
ATOM   2566  CD  GLN A 412     -19.984  17.760  23.634  1.00 52.31           C
ATOM   2567  NE2 GLN A 412     -18.847  17.252  24.042  1.00 52.31           N
ATOM   2568  OE1 GLN A 412     -19.976  18.607  22.751  1.00 52.31           O
ATOM   2569  N   ILE A 413     -25.073  15.769  22.099  1.00 56.28           N
ATOM   2570  CA  ILE A 413     -26.287  15.741  21.263  1.00 56.28           C
ATOM   2571  C   ILE A 413     -27.523  15.449  22.117  1.00 56.28           C
ATOM   2572  CB  ILE A 413     -26.135  14.738  20.086  1.00 56.28           C
ATOM   2573  O   ILE A 413     -28.539  16.133  21.973  1.00 56.28           O
ATOM   2574  CG1 ILE A 413     -25.061  15.173  19.058  1.00 56.28           C
ATOM   2575  CG2 ILE A 413     -27.475  14.571  19.339  1.00 56.28           C
ATOM   2576  CD1 ILE A 413     -24.547  14.046  18.157  1.00 56.28           C
ATOM   2577  N   SER A 414     -27.440  14.473  23.020  1.00 53.75           N
ATOM   2578  CA  SER A 414     -28.526  14.088  23.922  1.00 53.75           C
ATOM   2579  C   SER A 414     -28.922  15.232  24.857  1.00 53.75           C
ATOM   2580  CB  SER A 414     -28.099  12.864  24.736  1.00 53.75           C
ATOM   2581  O   SER A 414     -30.101  15.586  24.940  1.00 53.75           O
ATOM   2582  OG  SER A 414     -29.177  12.430  25.537  1.00 53.75           O
ATOM   2583  N   GLN A 415     -27.952  15.878  25.505  1.00 53.59           N
ATOM   2584  CA  GLN A 415     -28.184  17.012  26.399  1.00 53.59           C
ATOM   2585  C   GLN A 415     -28.729  18.225  25.651  1.00 53.59           C
ATOM   2586  CB  GLN A 415     -26.880  17.405  27.093  1.00 53.59           C
ATOM   2587  O   GLN A 415     -29.652  18.883  26.132  1.00 53.59           O
ATOM   2588  CG  GLN A 415     -26.450  16.376  28.143  1.00 53.59           C
ATOM   2589  CD  GLN A 415     -25.176  16.800  28.855  1.00 53.59           C
ATOM   2590  NE2 GLN A 415     -24.588  15.905  29.605  1.00 53.59           N
ATOM   2591  OE1 GLN A 415     -24.708  17.929  28.735  1.00 53.59           O
ATOM   2592  N   TYR A 416     -28.211  18.525  24.459  1.00 48.94           N
ATOM   2593  CA  TYR A 416     -28.737  19.619  23.649  1.00 48.94           C
ATOM   2594  C   TYR A 416     -30.189  19.366  23.233  1.00 48.94           C
ATOM   2595  CB  TYR A 416     -27.855  19.831  22.426  1.00 48.94           C
ATOM   2596  O   TYR A 416     -31.029  20.247  23.423  1.00 48.94           O
ATOM   2597  CG  TYR A 416     -28.258  21.049  21.618  1.00 48.94           C
ATOM   2598  CD1 TYR A 416     -29.136  20.925  20.523  1.00 48.94           C
ATOM   2599  CD2 TYR A 416     -27.750  22.313  21.970  1.00 48.94           C
ATOM   2600  CE1 TYR A 416     -29.483  22.058  19.762  1.00 48.94           C
ATOM   2601  CE2 TYR A 416     -28.106  23.451  21.223  1.00 48.94           C
ATOM   2602  OH  TYR A 416     -29.284  24.420  19.378  1.00 48.94           O
ATOM   2603  CZ  TYR A 416     -28.966  23.322  20.111  1.00 48.94           C
ATOM   2604  N   ASN A 417     -30.499  18.159  22.750  1.00 48.97           N
ATOM   2605  CA  ASN A 417     -31.854  17.764  22.366  1.00 48.97           C
ATOM   2606  C   ASN A 417     -32.811  17.789  23.573  1.00 48.97           C
ATOM   2607  CB  ASN A 417     -31.772  16.375  21.711  1.00 48.97           C
ATOM   2608  O   ASN A 417     -33.909  18.330  23.485  1.00 48.97           O
ATOM   2609  CG  ASN A 417     -33.070  15.930  21.060  1.00 48.97           C
ATOM   2610  ND2 ASN A 417     -33.149  14.680  20.672  1.00 48.97           N
ATOM   2611  OD1 ASN A 417     -34.015  16.671  20.864  1.00 48.97           O
ATOM   2612  N   THR A 418     -32.371  17.299  24.734  1.00 54.97           N
ATOM   2613  CA  THR A 418     -33.162  17.318  25.977  1.00 54.97           C
ATOM   2614  C   THR A 418     -33.433  18.745  26.464  1.00 54.97           C
ATOM   2615  CB  THR A 418     -32.457  16.505  27.076  1.00 54.97           C
ATOM   2616  O   THR A 418     -34.540  19.046  26.908  1.00 54.97           O
ATOM   2617  CG2 THR A 418     -33.288  16.389  28.354  1.00 54.97           C
ATOM   2618  OG1 THR A 418     -32.248  15.187  26.623  1.00 54.97           O
ATOM   2619  N   ASN A 419     -32.451  19.644  26.343  1.00 51.38           N
ATOM   2620  CA  ASN A 419     -32.553  21.019  26.838  1.00 51.38           C
ATOM   2621  C   ASN A 419     -33.235  21.991  25.858  1.00 51.38           C
ATOM   2622  CB  ASN A 419     -31.143  21.497  27.234  1.00 51.38           C
ATOM   2623  O   ASN A 419     -33.788  22.996  26.303  1.00 51.38           O
ATOM   2624  CG  ASN A 419     -30.626  20.829  28.499  1.00 51.38           C
ATOM   2625  ND2 ASN A 419     -29.329  20.704  28.658  1.00 51.38           N
ATOM   2626  OD1 ASN A 419     -31.375  20.459  29.384  1.00 51.38           O
ATOM   2627  N   HIS A 420     -33.198  21.727  24.546  1.00 50.22           N
ATOM   2628  CA  HIS A 420     -33.657  22.675  23.519  1.00 50.22           C
ATOM   2629  C   HIS A 420     -34.698  22.101  22.544  1.00 50.22           C
ATOM   2630  CB  HIS A 420     -32.444  23.267  22.777  1.00 50.22           C
ATOM   2631  O   HIS A 420     -35.286  22.869  21.789  1.00 50.22           O
ATOM   2632  CG  HIS A 420     -31.477  23.986  23.688  1.00 50.22           C
ATOM   2633  CD2 HIS A 420     -31.437  25.325  23.967  1.00 50.22           C
ATOM   2634  ND1 HIS A 420     -30.490  23.390  24.431  1.00 50.22           N
ATOM   2635  CE1 HIS A 420     -29.878  24.341  25.155  1.00 50.22           C
ATOM   2636  NE2 HIS A 420     -30.409  25.548  24.895  1.00 50.22           N
ATOM   2637  N   GLY A 421     -34.970  20.790  22.560  1.00 36.50           N
ATOM   2638  CA  GLY A 421     -35.958  20.139  21.687  1.00 36.50           C
ATOM   2639  C   GLY A 421     -35.604  20.145  20.193  1.00 36.50           C
ATOM   2640  O   GLY A 421     -36.465  19.860  19.361  1.00 36.50           O
ATOM   2641  N   GLU A 422     -34.362  20.490  19.847  1.00 45.59           N
ATOM   2642  CA  GLU A 422     -33.855  20.608  18.479  1.00 45.59           C
ATOM   2643  C   GLU A 422     -32.592  19.743  18.296  1.00 45.59           C
ATOM   2644  CB  GLU A 422     -33.586  22.089  18.122  1.00 45.59           C
ATOM   2645  O   GLU A 422     -31.847  19.489  19.243  1.00 45.59           O
ATOM   2646  CG  GLU A 422     -34.865  22.953  18.064  1.00 45.59           C
ATOM   2647  CD  GLU A 422     -34.642  24.406  17.585  1.00 45.59           C
ATOM   2648  OE1 GLU A 422     -35.649  25.148  17.495  1.00 45.59           O
ATOM   2649  OE2 GLU A 422     -33.492  24.786  17.248  1.00 45.59           O
ATOM   2650  N   LEU A 423     -32.336  19.293  17.062  1.00 43.41           N
ATOM   2651  CA  LEU A 423     -31.076  18.642  16.679  1.00 43.41           C
ATOM   2652  C   LEU A 423     -29.923  19.658  16.758  1.00 43.41           C
ATOM   2653  CB  LEU A 423     -31.219  18.061  15.255  1.00 43.41           C
ATOM   2654  O   LEU A 423     -30.079  20.797  16.313  1.00 43.41           O
ATOM   2655  CG  LEU A 423     -31.958  16.708  15.214  1.00 43.41           C
ATOM   2656  CD1 LEU A 423     -32.724  16.536  13.901  1.00 43.41           C
ATOM   2657  CD2 LEU A 423     -30.973  15.544  15.343  1.00 43.41           C
ATOM   2658  N   LEU A 424     -28.767  19.249  17.299  1.00 42.91           N
ATOM   2659  CA  LEU A 424     -27.553  20.076  17.308  1.00 42.91           C
ATOM   2660  C   LEU A 424     -27.234  20.566  15.890  1.00 42.91           C
ATOM   2661  CB  LEU A 424     -26.348  19.292  17.885  1.00 42.91           C
ATOM   2662  O   LEU A 424     -27.191  19.776  14.949  1.00 42.91           O
ATOM   2663  CG  LEU A 424     -26.060  19.596  19.362  1.00 42.91           C
ATOM   2664  CD1 LEU A 424     -24.983  18.700  19.945  1.00 42.91           C
ATOM   2665  CD2 LEU A 424     -25.529  21.010  19.578  1.00 42.91           C
ATOM   2666  N   LYS A 425     -26.998  21.874  15.741  1.00 41.34           N
ATOM   2667  CA  LYS A 425     -26.470  22.451  14.497  1.00 41.34           C
ATOM   2668  C   LYS A 425     -24.986  22.094  14.346  1.00 41.34           C
ATOM   2669  CB  LYS A 425     -26.716  23.969  14.451  1.00 41.34           C
ATOM   2670  O   LYS A 425     -24.278  22.003  15.347  1.00 41.34           O
ATOM   2671  CG  LYS A 425     -28.209  24.289  14.278  1.00 41.34           C
ATOM   2672  CD  LYS A 425     -28.467  25.798  14.189  1.00 41.34           C
ATOM   2673  CE  LYS A 425     -29.976  26.016  14.030  1.00 41.34           C
ATOM   2674  NZ  LYS A 425     -30.339  27.452  14.068  1.00 41.34           N
ATOM   2675  N   ASP A 426     -24.542  21.914  13.100  1.00 40.12           N
ATOM   2676  CA  ASP A 426     -23.162  21.569  12.720  1.00 40.12           C
ATOM   2677  C   ASP A 426     -22.093  22.399  13.457  1.00 40.12           C
ATOM   2678  CB  ASP A 426     -22.970  21.778  11.199  1.00 40.12           C
ATOM   2679  O   ASP A 426     -22.209  23.622  13.566  1.00 40.12           O
ATOM   2680  CG  ASP A 426     -23.297  20.559  10.332  1.00 40.12           C
ATOM   2681  OD1 ASP A 426     -23.144  19.428  10.839  1.00 40.12           O
ATOM   2682  OD2 ASP A 426     -23.688  20.787   9.167  1.00 40.12           O
ATOM   2683  N   GLY A 427     -21.016  21.737  13.904  1.00 42.44           N
ATOM   2684  CA  GLY A 427     -19.798  22.381  14.425  1.00 42.44           C
ATOM   2685  C   GLY A 427     -19.811  22.785  15.905  1.00 42.44           C
ATOM   2686  O   GLY A 427     -19.014  23.629  16.310  1.00 42.44           O
ATOM   2687  N   VAL A 428     -20.715  22.231  16.721  1.00 46.12           N
ATOM   2688  CA  VAL A 428     -20.877  22.632  18.137  1.00 46.12           C
ATOM   2689  C   VAL A 428     -20.394  21.562  19.129  1.00 46.12           C
ATOM   2690  CB  VAL A 428     -22.319  23.119  18.403  1.00 46.12           C
ATOM   2691  O   VAL A 428     -20.405  21.808  20.335  1.00 46.12           O
ATOM   2692  CG1 VAL A 428     -22.518  23.789  19.776  1.00 46.12           C
ATOM   2693  CG2 VAL A 428     -22.769  24.168  17.375  1.00 46.12           C
ATOM   2694  N   THR A 429     -19.908  20.405  18.665  1.00 49.31           N
ATOM   2695  CA  THR A 429     -19.262  19.431  19.557  1.00 49.31           C
ATOM   2696  C   THR A 429     -17.978  20.045  20.100  1.00 49.31           C
ATOM   2697  CB  THR A 429     -18.967  18.094  18.866  1.00 49.31           C
ATOM   2698  O   THR A 429     -17.109  20.467  19.344  1.00 49.31           O
ATOM   2699  CG2 THR A 429     -18.535  17.015  19.860  1.00 49.31           C
ATOM   2700  OG1 THR A 429     -20.136  17.625  18.238  1.00 49.31           O
ATOM   2701  N   LYS A 430     -17.862  20.147  21.417  1.00 56.72           N
ATOM   2702  CA  LYS A 430     -16.716  20.758  22.091  1.00 56.72           C
ATOM   2703  C   LYS A 430     -15.942  19.683  22.835  1.00 56.72           C
ATOM   2704  CB  LYS A 430     -17.231  21.835  23.038  1.00 56.72           C
ATOM   2705  O   LYS A 430     -16.552  18.860  23.508  1.00 56.72           O
ATOM   2706  CG  LYS A 430     -17.641  23.130  22.331  1.00 56.72           C
ATOM   2707  CD  LYS A 430     -18.174  24.111  23.376  1.00 56.72           C
ATOM   2708  CE  LYS A 430     -18.620  25.411  22.717  1.00 56.72           C
ATOM   2709  NZ  LYS A 430     -18.982  26.393  23.764  1.00 56.72           N
ATOM   2710  N   ILE A 431     -14.619  19.686  22.731  1.00 55.19           N
ATOM   2711  CA  ILE A 431     -13.738  18.723  23.403  1.00 55.19           C
ATOM   2712  C   ILE A 431     -12.538  19.468  23.991  1.00 55.19           C
ATOM   2713  CB  ILE A 431     -13.337  17.591  22.418  1.00 55.19           C
ATOM   2714  O   ILE A 431     -11.985  20.378  23.371  1.00 55.19           O
ATOM   2715  CG1 ILE A 431     -14.460  16.529  22.305  1.00 55.19           C
ATOM   2716  CG2 ILE A 431     -12.035  16.878  22.832  1.00 55.19           C
ATOM   2717  CD1 ILE A 431     -14.492  15.788  20.966  1.00 55.19           C
ATOM   2718  N   SER A 432     -12.104  19.063  25.183  1.00 56.66           N
ATOM   2719  CA  SER A 432     -10.808  19.455  25.733  1.00 56.66           C
ATOM   2720  C   SER A 432      -9.693  18.574  25.169  1.00 56.66           C
ATOM   2721  CB  SER A 432     -10.845  19.439  27.266  1.00 56.66           C
ATOM   2722  O   SER A 432      -9.556  17.413  25.549  1.00 56.66           O
ATOM   2723  OG  SER A 432     -11.443  18.259  27.779  1.00 56.66           O
ATOM   2724  N   ALA A 433      -8.869  19.121  24.271  1.00 56.56           N
ATOM   2725  CA  ALA A 433      -7.766  18.385  23.639  1.00 56.56           C
ATOM   2726  C   ALA A 433      -6.755  17.837  24.665  1.00 56.56           C
ATOM   2727  CB  ALA A 433      -7.081  19.315  22.631  1.00 56.56           C
ATOM   2728  O   ALA A 433      -6.189  16.764  24.474  1.00 56.56           O
ATOM   2729  N   GLN A 434      -6.573  18.534  25.792  1.00 59.62           N
ATOM   2730  CA  GLN A 434      -5.705  18.098  26.889  1.00 59.62           C
ATOM   2731  C   GLN A 434      -6.219  16.836  27.596  1.00 59.62           C
ATOM   2732  CB  GLN A 434      -5.530  19.224  27.921  1.00 59.62           C
ATOM   2733  O   GLN A 434      -5.426  16.151  28.235  1.00 59.62           O
ATOM   2734  CG  GLN A 434      -4.899  20.519  27.383  1.00 59.62           C
ATOM   2735  CD  GLN A 434      -5.895  21.482  26.739  1.00 59.62           C
ATOM   2736  NE2 GLN A 434      -5.458  22.660  26.360  1.00 59.62           N
ATOM   2737  OE1 GLN A 434      -7.077  21.208  26.587  1.00 59.62           O
ATOM   2738  N   SER A 435      -7.508  16.497  27.465  1.00 57.09           N
ATOM   2739  CA  SER A 435      -8.060  15.253  28.007  1.00 57.09           C
ATOM   2740  C   SER A 435      -7.641  14.016  27.205  1.00 57.09           C
ATOM   2741  CB  SER A 435      -9.588  15.305  28.102  1.00 57.09           C
ATOM   2742  O   SER A 435      -7.881  12.912  27.663  1.00 57.09           O
ATOM   2743  OG  SER A 435     -10.015  16.312  29.002  1.00 57.09           O
ATOM   2744  N   LEU A 436      -7.019  14.146  26.026  1.00 57.53           N
ATOM   2745  CA  LEU A 436      -6.579  12.981  25.241  1.00 57.53           C
ATOM   2746  C   LEU A 436      -5.313  12.317  25.817  1.00 57.53           C
ATOM   2747  CB  LEU A 436      -6.403  13.394  23.768  1.00 57.53           C
ATOM   2748  O   LEU A 436      -5.203  11.097  25.763  1.00 57.53           O
ATOM   2749  CG  LEU A 436      -7.716  13.808  23.072  1.00 57.53           C
ATOM   2750  CD1 LEU A 436      -7.422  14.414  21.701  1.00 57.53           C
ATOM   2751  CD2 LEU A 436      -8.659  12.619  22.862  1.00 57.53           C
ATOM   2752  N   ASP A 437      -4.417  13.097  26.434  1.00 58.56           N
ATOM   2753  CA  ASP A 437      -3.155  12.631  27.047  1.00 58.56           C
ATOM   2754  C   ASP A 437      -3.179  12.692  28.592  1.00 58.56           C
ATOM   2755  CB  ASP A 437      -1.968  13.452  26.503  1.00 58.56           C
ATOM   2756  O   ASP A 437      -2.128  12.741  29.245  1.00 58.56           O
ATOM   2757  CG  ASP A 437      -1.588  13.196  25.045  1.00 58.56           C
ATOM   2758  OD1 ASP A 437      -1.830  12.078  24.546  1.00 58.56           O
ATOM   2759  OD2 ASP A 437      -0.963  14.127  24.475  1.00 58.56           O
ATOM   2760  N   LEU A 438      -4.375  12.773  29.182  1.00 70.12           N
ATOM   2761  CA  LEU A 438      -4.593  12.916  30.621  1.00 70.12           C
ATOM   2762  C   LEU A 438      -5.062  11.599  31.229  1.00 70.12           C
ATOM   2763  CB  LEU A 438      -5.647  14.011  30.861  1.00 70.12           C
ATOM   2764  O   LEU A 438      -6.080  11.066  30.799  1.00 70.12           O
ATOM   2765  CG  LEU A 438      -6.087  14.155  32.330  1.00 70.12           C
ATOM   2766  CD1 LEU A 438      -4.926  14.605  33.216  1.00 70.12           C
ATOM   2767  CD2 LEU A 438      -7.230  15.160  32.437  1.00 70.12           C
ATOM   2768  N   TYR A 439      -4.421  11.178  32.317  1.00 77.31           N
ATOM   2769  CA  TYR A 439      -4.907  10.117  33.196  1.00 77.31           C
ATOM   2770  C   TYR A 439      -4.948  10.610  34.640  1.00 77.31           C
ATOM   2771  CB  TYR A 439      -4.033   8.868  33.039  1.00 77.31           C
ATOM   2772  O   TYR A 439      -3.981  11.178  35.146  1.00 77.31           O
ATOM   2773  CG  TYR A 439      -3.938   8.380  31.607  1.00 77.31           C
ATOM   2774  CD1 TYR A 439      -5.107   7.989  30.927  1.00 77.31           C
ATOM   2775  CD2 TYR A 439      -2.698   8.359  30.938  1.00 77.31           C
ATOM   2776  CE1 TYR A 439      -5.034   7.546  29.593  1.00 77.31           C
ATOM   2777  CE2 TYR A 439      -2.619   7.898  29.609  1.00 77.31           C
ATOM   2778  OH  TYR A 439      -3.722   6.975  27.680  1.00 77.31           O
ATOM   2779  CZ  TYR A 439      -3.788   7.469  28.943  1.00 77.31           C
ATOM   2780  N   CYS A 440      -6.071  10.406  35.313  1.00 77.12           N
ATOM   2781  CA  CYS A 440      -6.249  10.691  36.730  1.00 77.12           C
ATOM   2782  C   CYS A 440      -6.444   9.377  37.484  1.00 77.12           C
ATOM   2783  CB  CYS A 440      -7.442  11.641  36.924  1.00 77.12           C
ATOM   2784  O   CYS A 440      -7.060   8.455  36.959  1.00 77.12           O
ATOM   2785  SG  CYS A 440      -7.150  13.224  36.075  1.00 77.12           S
ATOM   2786  N   GLN A 441      -5.962   9.298  38.720  1.00 83.00           N
ATOM   2787  CA  GLN A 441      -6.313   8.218  39.640  1.00 83.00           C
ATOM   2788  C   GLN A 441      -7.061   8.810  40.835  1.00 83.00           C
ATOM   2789  CB  GLN A 441      -5.070   7.375  39.975  1.00 83.00           C
ATOM   2790  O   GLN A 441      -6.722   9.892  41.329  1.00 83.00           O
ATOM   2791  CG  GLN A 441      -5.337   6.211  40.951  1.00 83.00           C
ATOM   2792  CD  GLN A 441      -5.396   6.662  42.406  1.00 83.00           C
ATOM   2793  NE2 GLN A 441      -6.072   5.968  43.287  1.00 83.00           N
ATOM   2794  OE1 GLN A 441      -4.860   7.688  42.773  1.00 83.00           O
ATOM   2795  N   GLY A 442      -8.134   8.137  41.247  1.00 81.75           N
ATOM   2796  CA  GLY A 442      -8.944   8.572  42.376  1.00 81.75           C
ATOM   2797  C   GLY A 442     -10.354   7.991  42.374  1.00 81.75           C
ATOM   2798  O   GLY A 442     -10.609   6.925  41.821  1.00 81.75           O
ATOM   2799  N   SER A 443     -11.286   8.697  43.013  1.00 84.50           N
ATOM   2800  CA  SER A 443     -12.682   8.260  43.162  1.00 84.50           C
ATOM   2801  C   SER A 443     -13.671   9.327  42.689  1.00 84.50           C
ATOM   2802  CB  SER A 443     -12.973   7.851  44.609  1.00 84.50           C
ATOM   2803  O   SER A 443     -13.440  10.531  42.838  1.00 84.50           O
ATOM   2804  OG  SER A 443     -12.072   6.840  45.024  1.00 84.50           O
ATOM   2805  N   ILE A 444     -14.794   8.876  42.135  1.00 81.25           N
ATOM   2806  CA  ILE A 444     -15.858   9.696  41.556  1.00 81.25           C
ATOM   2807  C   ILE A 444     -17.118   9.547  42.410  1.00 81.25           C
ATOM   2808  CB  ILE A 444     -16.117   9.281  40.091  1.00 81.25           C
ATOM   2809  O   ILE A 444     -17.587   8.434  42.654  1.00 81.25           O
ATOM   2810  CG1 ILE A 444     -14.830   9.366  39.232  1.00 81.25           C
ATOM   2811  CG2 ILE A 444     -17.233  10.146  39.482  1.00 81.25           C
ATOM   2812  CD1 ILE A 444     -15.006   8.906  37.780  1.00 81.25           C
ATOM   2813  N   TYR A 445     -17.696  10.675  42.818  1.00 83.88           N
ATOM   2814  CA  TYR A 445     -18.886  10.739  43.662  1.00 83.88           C
ATOM   2815  C   TYR A 445     -20.007  11.534  42.989  1.00 83.88           C
ATOM   2816  CB  TYR A 445     -18.528  11.369  45.011  1.00 83.88           C
ATOM   2817  O   TYR A 445     -19.768  12.541  42.317  1.00 83.88           O
ATOM   2818  CG  TYR A 445     -17.448  10.641  45.791  1.00 83.88           C
ATOM   2819  CD1 TYR A 445     -17.798   9.627  46.703  1.00 83.88           C
ATOM   2820  CD2 TYR A 445     -16.094  10.976  45.597  1.00 83.88           C
ATOM   2821  CE1 TYR A 445     -16.794   8.925  47.398  1.00 83.88           C
ATOM   2822  CE2 TYR A 445     -15.090  10.301  46.315  1.00 83.88           C
ATOM   2823  OH  TYR A 445     -14.461   8.580  47.856  1.00 83.88           O
ATOM   2824  CZ  TYR A 445     -15.437   9.260  47.201  1.00 83.88           C
ATOM   2825  N   ALA A 446     -21.245  11.106  43.217  1.00 78.19           N
ATOM   2826  CA  ALA A 446     -22.448  11.843  42.862  1.00 78.19           C
ATOM   2827  C   ALA A 446     -22.622  13.088  43.751  1.00 78.19           C
ATOM   2828  CB  ALA A 446     -23.642  10.888  42.980  1.00 78.19           C
ATOM   2829  O   ALA A 446     -22.003  13.222  44.809  1.00 78.19           O
ATOM   2830  N   ALA A 447     -23.513  13.995  43.342  1.00 74.75           N
ATOM   2831  CA  ALA A 447     -23.817  15.226  44.079  1.00 74.75           C
ATOM   2832  C   ALA A 447     -24.349  14.992  45.509  1.00 74.75           C
ATOM   2833  CB  ALA A 447     -24.835  16.021  43.251  1.00 74.75           C
ATOM   2834  O   ALA A 447     -24.260  15.880  46.356  1.00 74.75           O
ATOM   2835  N   ASP A 448     -24.902  13.809  45.785  1.00 75.06           N
ATOM   2836  CA  ASP A 448     -25.401  13.399  47.102  1.00 75.06           C
ATOM   2837  C   ASP A 448     -24.330  12.727  47.989  1.00 75.06           C
ATOM   2838  CB  ASP A 448     -26.647  12.518  46.911  1.00 75.06           C
ATOM   2839  O   ASP A 448     -24.612  12.384  49.138  1.00 75.06           O
ATOM   2840  CG  ASP A 448     -26.374  11.169  46.236  1.00 75.06           C
ATOM   2841  OD1 ASP A 448     -25.202  10.875  45.911  1.00 75.06           O
ATOM   2842  OD2 ASP A 448     -27.347  10.412  46.056  1.00 75.06           O
ATOM   2843  N   GLY A 449     -23.101  12.574  47.481  1.00 71.38           N
ATOM   2844  CA  GLY A 449     -21.985  11.918  48.166  1.00 71.38           C
ATOM   2845  C   GLY A 449     -21.904  10.404  47.950  1.00 71.38           C
ATOM   2846  O   GLY A 449     -21.016   9.766  48.516  1.00 71.38           O
ATOM   2847  N   THR A 450     -22.787   9.813  47.140  1.00 81.31           N
ATOM   2848  CA  THR A 450     -22.717   8.389  46.780  1.00 81.31           C
ATOM   2849  C   THR A 450     -21.515   8.134  45.874  1.00 81.31           C
ATOM   2850  CB  THR A 450     -24.007   7.924  46.087  1.00 81.31           C
ATOM   2851  O   THR A 450     -21.335   8.828  44.874  1.00 81.31           O
ATOM   2852  CG2 THR A 450     -24.042   6.409  45.882  1.00 81.31           C
ATOM   2853  OG1 THR A 450     -25.122   8.241  46.885  1.00 81.31           O
ATOM   2854  N   ALA A 451     -20.687   7.137  46.193  1.00 78.69           N
ATOM   2855  CA  ALA A 451     -19.577   6.743  45.332  1.00 78.69           C
ATOM   2856  C   ALA A 451     -20.105   6.078  44.050  1.00 78.69           C
ATOM   2857  CB  ALA A 451     -18.629   5.831  46.111  1.00 78.69           C
ATOM   2858  O   ALA A 451     -20.820   5.078  44.111  1.00 78.69           O
ATOM   2859  N   ILE A 452     -19.767   6.656  42.897  1.00 78.75           N
ATOM   2860  CA  ILE A 452     -20.100   6.122  41.569  1.00 78.75           C
ATOM   2861  C   ILE A 452     -18.998   5.155  41.119  1.00 78.75           C
ATOM   2862  CB  ILE A 452     -20.296   7.269  40.547  1.00 78.75           C
ATOM   2863  O   ILE A 452     -19.291   4.095  40.571  1.00 78.75           O
ATOM   2864  CG1 ILE A 452     -21.383   8.271  41.004  1.00 78.75           C
ATOM   2865  CG2 ILE A 452     -20.661   6.694  39.163  1.00 78.75           C
ATOM   2866  CD1 ILE A 452     -21.518   9.489  40.077  1.00 78.75           C
ATOM   2867  N   ALA A 453     -17.736   5.510  41.374  1.00 77.12           N
ATOM   2868  CA  ALA A 453     -16.574   4.668  41.113  1.00 77.12           C
ATOM   2869  C   ALA A 453     -15.478   4.957  42.147  1.00 77.12           C
ATOM   2870  CB  ALA A 453     -16.085   4.920  39.682  1.00 77.12           C
ATOM   2871  O   ALA A 453     -15.169   6.119  42.412  1.00 77.12           O
ATOM   2872  N   GLU A 454     -14.890   3.914  42.730  1.00 80.75           N
ATOM   2873  CA  GLU A 454     -13.876   4.031  43.782  1.00 80.75           C
ATOM   2874  C   GLU A 454     -12.532   3.483  43.309  1.00 80.75           C
ATOM   2875  CB  GLU A 454     -14.311   3.303  45.064  1.00 80.75           C
ATOM   2876  O   GLU A 454     -12.471   2.378  42.774  1.00 80.75           O
ATOM   2877  CG  GLU A 454     -15.554   3.928  45.713  1.00 80.75           C
ATOM   2878  CD  GLU A 454     -15.902   3.325  47.087  1.00 80.75           C
ATOM   2879  OE1 GLU A 454     -16.661   3.992  47.829  1.00 80.75           O
ATOM   2880  OE2 GLU A 454     -15.422   2.213  47.408  1.00 80.75           O
ATOM   2881  N   ASN A 455     -11.462   4.241  43.562  1.00 79.12           N
ATOM   2882  CA  ASN A 455     -10.077   3.860  43.273  1.00 79.12           C
ATOM   2883  C   ASN A 455      -9.857   3.389  41.823  1.00 79.12           C
ATOM   2884  CB  ASN A 455      -9.614   2.851  44.330  1.00 79.12           C
ATOM   2885  O   ASN A 455      -9.377   2.284  41.551  1.00 79.12           O
ATOM   2886  CG  ASN A 455      -8.113   2.675  44.311  1.00 79.12           C
ATOM   2887  ND2 ASN A 455      -7.637   1.499  44.634  1.00 79.12           N
ATOM   2888  OD1 ASN A 455      -7.354   3.595  44.068  1.00 79.12           O
ATOM   2889  N   VAL A 456     -10.256   4.247  40.890  1.00 79.31           N
ATOM   2890  CA  VAL A 456     -10.202   3.979  39.459  1.00 79.31           C
ATOM   2891  C   VAL A 456      -9.222   4.912  38.763  1.00 79.31           C
ATOM   2892  CB  VAL A 456     -11.602   4.003  38.824  1.00 79.31           C
ATOM   2893  O   VAL A 456      -8.993   6.045  39.198  1.00 79.31           O
ATOM   2894  CG1 VAL A 456     -12.539   2.992  39.486  1.00 79.31           C
ATOM   2895  CG2 VAL A 456     -12.297   5.370  38.856  1.00 79.31           C
ATOM   2896  N   ILE A 457      -8.657   4.435  37.659  1.00 77.81           N
ATOM   2897  CA  ILE A 457      -7.924   5.258  36.702  1.00 77.81           C
ATOM   2898  C   ILE A 457      -8.949   5.778  35.704  1.00 77.81           C
ATOM   2899  CB  ILE A 457      -6.790   4.471  36.014  1.00 77.81           C
ATOM   2900  O   ILE A 457      -9.648   4.997  35.060  1.00 77.81           O
ATOM   2901  CG1 ILE A 457      -5.812   3.901  37.068  1.00 77.81           C
ATOM   2902  CG2 ILE A 457      -6.055   5.395  35.021  1.00 77.81           C
ATOM   2903  CD1 ILE A 457      -4.724   3.000  36.474  1.00 77.81           C
ATOM   2904  N   PHE A 458      -9.067   7.093  35.578  1.00 72.81           N
ATOM   2905  CA  PHE A 458     -10.076   7.719  34.740  1.00 72.81           C
ATOM   2906  C   PHE A 458      -9.569   8.990  34.067  1.00 72.81           C
ATOM   2907  CB  PHE A 458     -11.342   7.986  35.567  1.00 72.81           C
ATOM   2908  O   PHE A 458      -8.630   9.636  34.523  1.00 72.81           O
ATOM   2909  CG  PHE A 458     -11.197   9.072  36.612  1.00 72.81           C
ATOM   2910  CD1 PHE A 458     -10.723   8.761  37.898  1.00 72.81           C
ATOM   2911  CD2 PHE A 458     -11.528  10.401  36.295  1.00 72.81           C
ATOM   2912  CE1 PHE A 458     -10.654   9.751  38.888  1.00 72.81           C
ATOM   2913  CE2 PHE A 458     -11.410  11.402  37.271  1.00 72.81           C
ATOM   2914  CZ  PHE A 458     -11.025  11.067  38.578  1.00 72.81           C
ATOM   2915  N   THR A 459     -10.238   9.388  32.994  1.00 75.75           N
ATOM   2916  CA  THR A 459      -9.986  10.643  32.293  1.00 75.75           C
ATOM   2917  C   THR A 459     -11.260  11.471  32.265  1.00 75.75           C
ATOM   2918  CB  THR A 459      -9.483  10.388  30.881  1.00 75.75           C
ATOM   2919  O   THR A 459     -12.249  11.051  31.654  1.00 75.75           O
ATOM   2920  CG2 THR A 459      -9.203  11.661  30.109  1.00 75.75           C
ATOM   2921  OG1 THR A 459      -8.273   9.684  30.974  1.00 75.75           O
ATOM   2922  N   PRO A 460     -11.269  12.644  32.915  1.00 72.44           N
ATOM   2923  CA  PRO A 460     -12.378  13.572  32.810  1.00 72.44           C
ATOM   2924  C   PRO A 460     -12.310  14.350  31.492  1.00 72.44           C
ATOM   2925  CB  PRO A 460     -12.267  14.465  34.040  1.00 72.44           C
ATOM   2926  O   PRO A 460     -11.285  14.925  31.109  1.00 72.44           O
ATOM   2927  CG  PRO A 460     -10.760  14.522  34.279  1.00 72.44           C
ATOM   2928  CD  PRO A 460     -10.269  13.144  33.850  1.00 72.44           C
ATOM   2929  N   TYR A 461     -13.451  14.413  30.827  1.00 65.12           N
ATOM   2930  CA  TYR A 461     -13.684  15.174  29.616  1.00 65.12           C
ATOM   2931  C   TYR A 461     -14.693  16.274  29.908  1.00 65.12           C
ATOM   2932  CB  TYR A 461     -14.193  14.239  28.531  1.00 65.12           C
ATOM   2933  O   TYR A 461     -15.820  16.028  30.349  1.00 65.12           O
ATOM   2934  CG  TYR A 461     -13.167  13.249  28.033  1.00 65.12           C
ATOM   2935  CD1 TYR A 461     -12.236  13.634  27.048  1.00 65.12           C
ATOM   2936  CD2 TYR A 461     -13.192  11.923  28.501  1.00 65.12           C
ATOM   2937  CE1 TYR A 461     -11.301  12.702  26.556  1.00 65.12           C
ATOM   2938  CE2 TYR A 461     -12.282  10.988  27.981  1.00 65.12           C
ATOM   2939  OH  TYR A 461     -10.428  10.456  26.587  1.00 65.12           O
ATOM   2940  CZ  TYR A 461     -11.324  11.374  27.029  1.00 65.12           C
ATOM   2941  N   ILE A 462     -14.279  17.507  29.640  1.00 67.62           N
ATOM   2942  CA  ILE A 462     -15.136  18.677  29.765  1.00 67.62           C
ATOM   2943  C   ILE A 462     -15.425  19.266  28.395  1.00 67.62           C
ATOM   2944  CB  ILE A 462     -14.530  19.728  30.694  1.00 67.62           C
ATOM   2945  O   ILE A 462     -14.572  19.280  27.509  1.00 67.62           O
ATOM   2946  CG1 ILE A 462     -13.168  20.222  30.179  1.00 67.62           C
ATOM   2947  CG2 ILE A 462     -14.492  19.217  32.141  1.00 67.62           C
ATOM   2948  CD1 ILE A 462     -12.644  21.370  31.010  1.00 67.62           C
ATOM   2949  N   TYR A 463     -16.637  19.785  28.237  1.00 60.78           N
ATOM   2950  CA  TYR A 463     -17.089  20.281  26.941  1.00 60.78           C
ATOM   2951  C   TYR A 463     -17.912  21.573  26.998  1.00 60.78           C
ATOM   2952  CB  TYR A 463     -17.830  19.145  26.241  1.00 60.78           C
ATOM   2953  O   TYR A 463     -18.229  22.139  25.956  1.00 60.78           O
ATOM   2954  CG  TYR A 463     -18.901  18.446  27.050  1.00 60.78           C
ATOM   2955  CD1 TYR A 463     -18.649  17.171  27.596  1.00 60.78           C
ATOM   2956  CD2 TYR A 463     -20.161  19.050  27.212  1.00 60.78           C
ATOM   2957  CE1 TYR A 463     -19.671  16.485  28.276  1.00 60.78           C
ATOM   2958  CE2 TYR A 463     -21.161  18.393  27.954  1.00 60.78           C
ATOM   2959  OH  TYR A 463     -21.891  16.466  29.157  1.00 60.78           O
ATOM   2960  CZ  TYR A 463     -20.918  17.107  28.476  1.00 60.78           C
ATOM   2961  N   VAL A 464     -18.238  22.105  28.183  1.00 59.19           N
ATOM   2962  CA  VAL A 464     -19.055  23.331  28.290  1.00 59.19           C
ATOM   2963  C   VAL A 464     -18.196  24.584  28.528  1.00 59.19           C
ATOM   2964  CB  VAL A 464     -20.205  23.158  29.304  1.00 59.19           C
ATOM   2965  O   VAL A 464     -18.343  25.573  27.805  1.00 59.19           O
ATOM   2966  CG1 VAL A 464     -21.156  24.361  29.285  1.00 59.19           C
ATOM   2967  CG2 VAL A 464     -21.041  21.906  29.025  1.00 59.19           C
ATOM   2968  N   LYS A 465     -17.286  24.555  29.508  1.00 65.25           N
ATOM   2969  CA  LYS A 465     -16.346  25.634  29.870  1.00 65.25           C
ATOM   2970  C   LYS A 465     -15.003  25.058  30.300  1.00 65.25           C
ATOM   2971  CB  LYS A 465     -16.877  26.474  31.047  1.00 65.25           C
ATOM   2972  O   LYS A 465     -14.966  23.941  30.815  1.00 65.25           O
ATOM   2973  CG  LYS A 465     -18.252  27.095  30.792  1.00 65.25           C
ATOM   2974  CD  LYS A 465     -18.710  27.895  32.009  1.00 65.25           C
ATOM   2975  CE  LYS A 465     -20.078  28.502  31.702  1.00 65.25           C
ATOM   2976  NZ  LYS A 465     -20.614  29.208  32.886  1.00 65.25           N
ATOM   2977  N   ASP A 466     -13.947  25.857  30.150  1.00 70.25           N
ATOM   2978  CA  ASP A 466     -12.620  25.571  30.697  1.00 70.25           C
ATOM   2979  C   ASP A 466     -12.694  25.185  32.175  1.00 70.25           C
ATOM   2980  CB  ASP A 466     -11.701  26.800  30.610  1.00 70.25           C
ATOM   2981  O   ASP A 466     -13.456  25.772  32.954  1.00 70.25           O
ATOM   2982  CG  ASP A 466     -11.294  27.235  29.206  1.00 70.25           C
ATOM   2983  OD1 ASP A 466     -11.823  26.664  28.224  1.00 70.25           O
ATOM   2984  OD2 ASP A 466     -10.473  28.188  29.171  1.00 70.25           O
ATOM   2985  N   TRP A 467     -11.844  24.246  32.575  1.00 76.38           N
ATOM   2986  CA  TRP A 467     -11.754  23.805  33.960  1.00 76.38           C
ATOM   2987  C   TRP A 467     -10.314  23.493  34.339  1.00 76.38           C
ATOM   2988  CB  TRP A 467     -12.645  22.582  34.165  1.00 76.38           C
ATOM   2989  O   TRP A 467      -9.532  23.023  33.517  1.00 76.38           O
ATOM   2990  CG  TRP A 467     -12.918  22.161  35.564  1.00 76.38           C
ATOM   2991  CD1 TRP A 467     -13.015  22.963  36.649  1.00 76.38           C
ATOM   2992  CD2 TRP A 467     -13.198  20.810  36.031  1.00 76.38           C
ATOM   2993  CE2 TRP A 467     -13.494  20.879  37.420  1.00 76.38           C
ATOM   2994  CE3 TRP A 467     -13.277  19.544  35.416  1.00 76.38           C
ATOM   2995  NE1 TRP A 467     -13.304  22.197  37.757  1.00 76.38           N
ATOM   2996  CH2 TRP A 467     -14.064  18.546  37.497  1.00 76.38           C
ATOM   2997  CZ2 TRP A 467     -13.912  19.770  38.154  1.00 76.38           C
ATOM   2998  CZ3 TRP A 467     -13.744  18.428  36.130  1.00 76.38           C
ATOM   2999  N   THR A 468      -9.968  23.737  35.598  1.00 78.25           N
ATOM   3000  CA  THR A 468      -8.665  23.372  36.148  1.00 78.25           C
ATOM   3001  C   THR A 468      -8.864  22.272  37.173  1.00 78.25           C
ATOM   3002  CB  THR A 468      -7.941  24.570  36.770  1.00 78.25           C
ATOM   3003  O   THR A 468      -9.601  22.462  38.141  1.00 78.25           O
ATOM   3004  CG2 THR A 468      -6.500  24.226  37.149  1.00 78.25           C
ATOM   3005  OG1 THR A 468      -7.862  25.646  35.857  1.00 78.25           O
ATOM   3006  N   LEU A 469      -8.198  21.144  36.950  1.00 80.69           N
ATOM   3007  CA  LEU A 469      -8.150  20.012  37.866  1.00 80.69           C
ATOM   3008  C   LEU A 469      -6.966  20.162  38.815  1.00 80.69           C
ATOM   3009  CB  LEU A 469      -8.019  18.714  37.059  1.00 80.69           C
ATOM   3010  O   LEU A 469      -5.893  20.597  38.393  1.00 80.69           O
ATOM   3011  CG  LEU A 469      -9.249  18.405  36.195  1.00 80.69           C
ATOM   3012  CD1 LEU A 469      -8.901  17.281  35.231  1.00 80.69           C
ATOM   3013  CD2 LEU A 469     -10.443  17.972  37.045  1.00 80.69           C
ATOM   3014  N   TYR A 470      -7.149  19.760  40.068  1.00 82.56           N
ATOM   3015  CA  TYR A 470      -6.137  19.822  41.120  1.00 82.56           C
ATOM   3016  C   TYR A 470      -5.989  18.466  41.819  1.00 82.56           C
ATOM   3017  CB  TYR A 470      -6.554  20.895  42.130  1.00 82.56           C
ATOM   3018  O   TYR A 470      -6.978  17.909  42.301  1.00 82.56           O
ATOM   3019  CG  TYR A 470      -6.579  22.310  41.602  1.00 82.56           C
ATOM   3020  CD1 TYR A 470      -5.392  23.061  41.549  1.00 82.56           C
ATOM   3021  CD2 TYR A 470      -7.796  22.875  41.171  1.00 82.56           C
ATOM   3022  CE1 TYR A 470      -5.417  24.382  41.065  1.00 82.56           C
ATOM   3023  CE2 TYR A 470      -7.828  24.198  40.696  1.00 82.56           C
ATOM   3024  OH  TYR A 470      -6.659  26.228  40.175  1.00 82.56           O
ATOM   3025  CZ  TYR A 470      -6.638  24.952  40.643  1.00 82.56           C
ATOM   3026  N   SER A 471      -4.759  17.960  41.927  1.00 80.44           N
ATOM   3027  CA  SER A 471      -4.460  16.738  42.688  1.00 80.44           C
ATOM   3028  C   SER A 471      -4.597  16.976  44.198  1.00 80.44           C
ATOM   3029  CB  SER A 471      -3.039  16.251  42.382  1.00 80.44           C
ATOM   3030  O   SER A 471      -4.264  18.060  44.685  1.00 80.44           O
ATOM   3031  OG  SER A 471      -2.102  17.226  42.807  1.00 80.44           O
ATOM   3032  N   GLY A 472      -5.031  15.968  44.952  1.00 72.25           N
ATOM   3033  CA  GLY A 472      -5.196  16.015  46.408  1.00 72.25           C
ATOM   3034  C   GLY A 472      -6.366  16.883  46.882  1.00 72.25           C
ATOM   3035  O   GLY A 472      -6.389  17.314  48.036  1.00 72.25           O
ATOM   3036  N   SER A 473      -7.322  17.192  46.001  1.00 75.06           N
ATOM   3037  CA  SER A 473      -8.480  18.026  46.330  1.00 75.06           C
ATOM   3038  C   SER A 473      -9.765  17.525  45.669  1.00 75.06           C
ATOM   3039  CB  SER A 473      -8.190  19.488  45.981  1.00 75.06           C
ATOM   3040  O   SER A 473      -9.735  16.811  44.666  1.00 75.06           O
ATOM   3041  OG  SER A 473      -8.142  19.673  44.589  1.00 75.06           O
ATOM   3042  N   MET A 474     -10.909  17.902  46.247  1.00 79.25           N
ATOM   3043  CA  MET A 474     -12.223  17.597  45.681  1.00 79.25           C
ATOM   3044  C   MET A 474     -12.525  18.554  44.526  1.00 79.25           C
ATOM   3045  CB  MET A 474     -13.312  17.675  46.760  1.00 79.25           C
ATOM   3046  O   MET A 474     -12.838  19.727  44.731  1.00 79.25           O
ATOM   3047  CG  MET A 474     -13.230  16.507  47.745  1.00 79.25           C
ATOM   3048  SD  MET A 474     -14.493  16.588  49.042  1.00 79.25           S
ATOM   3049  CE  MET A 474     -14.272  14.944  49.772  1.00 79.25           C
ATOM   3050  N   ASN A 475     -12.466  18.035  43.304  1.00 80.50           N
ATOM   3051  CA  ASN A 475     -12.786  18.769  42.089  1.00 80.50           C
ATOM   3052  C   ASN A 475     -14.287  18.633  41.813  1.00 80.50           C
ATOM   3053  CB  ASN A 475     -11.909  18.249  40.939  1.00 80.50           C
ATOM   3054  O   ASN A 475     -14.739  17.637  41.252  1.00 80.50           O
ATOM   3055  CG  ASN A 475     -10.439  18.529  41.172  1.00 80.50           C
ATOM   3056  ND2 ASN A 475      -9.725  17.595  41.750  1.00 80.50           N
ATOM   3057  OD1 ASN A 475      -9.932  19.590  40.847  1.00 80.50           O
ATOM   3058  N   THR A 476     -15.080  19.616  42.248  1.00 81.81           N
ATOM   3059  CA  THR A 476     -16.532  19.631  42.006  1.00 81.81           C
ATOM   3060  C   THR A 476     -16.851  20.090  40.584  1.00 81.81           C
ATOM   3061  CB  THR A 476     -17.272  20.514  43.019  1.00 81.81           C
ATOM   3062  O   THR A 476     -16.420  21.162  40.153  1.00 81.81           O
ATOM   3063  CG2 THR A 476     -18.788  20.320  42.964  1.00 81.81           C
ATOM   3064  OG1 THR A 476     -16.848  20.218  44.330  1.00 81.81           O
ATOM   3065  N   MET A 477     -17.654  19.298  39.878  1.00 74.88           N
ATOM   3066  CA  MET A 477     -18.181  19.590  38.549  1.00 74.88           C
ATOM   3067  C   MET A 477     -19.075  20.837  38.602  1.00 74.88           C
ATOM   3068  CB  MET A 477     -19.006  18.388  38.058  1.00 74.88           C
ATOM   3069  O   MET A 477     -20.147  20.837  39.209  1.00 74.88           O
ATOM   3070  CG  MET A 477     -18.210  17.109  37.758  1.00 74.88           C
ATOM   3071  SD  MET A 477     -17.194  17.074  36.257  1.00 74.88           S
ATOM   3072  CE  MET A 477     -18.327  17.749  35.024  1.00 74.88           C
ATOM   3073  N   THR A 478     -18.657  21.920  37.941  1.00 72.06           N
ATOM   3074  CA  THR A 478     -19.463  23.157  37.824  1.00 72.06           C
ATOM   3075  C   THR A 478     -20.425  23.148  36.627  1.00 72.06           C
ATOM   3076  CB  THR A 478     -18.581  24.413  37.788  1.00 72.06           C
ATOM   3077  O   THR A 478     -21.236  24.068  36.466  1.00 72.06           O
ATOM   3078  CG2 THR A 478     -17.754  24.586  39.061  1.00 72.06           C
ATOM   3079  OG1 THR A 478     -17.692  24.389  36.699  1.00 72.06           O
ATOM   3080  N   GLN A 479     -20.350  22.096  35.817  1.00 64.06           N
ATOM   3081  CA  GLN A 479     -21.073  21.848  34.571  1.00 64.06           C
ATOM   3082  C   GLN A 479     -21.284  20.341  34.404  1.00 64.06           C
ATOM   3083  CB  GLN A 479     -20.254  22.426  33.407  1.00 64.06           C
ATOM   3084  O   GLN A 479     -20.657  19.582  35.136  1.00 64.06           O
ATOM   3085  CG  GLN A 479     -18.871  21.763  33.212  1.00 64.06           C
ATOM   3086  CD  GLN A 479     -17.959  22.578  32.307  1.00 64.06           C
ATOM   3087  NE2 GLN A 479     -16.829  22.050  31.901  1.00 64.06           N
ATOM   3088  OE1 GLN A 479     -18.230  23.721  31.980  1.00 64.06           O
ATOM   3089  N   ASP A 480     -22.113  19.929  33.452  1.00 67.00           N
ATOM   3090  CA  ASP A 480     -22.213  18.519  33.075  1.00 67.00           C
ATOM   3091  C   ASP A 480     -20.955  18.116  32.284  1.00 67.00           C
ATOM   3092  CB  ASP A 480     -23.522  18.249  32.312  1.00 67.00           C
ATOM   3093  O   ASP A 480     -20.336  18.940  31.594  1.00 67.00           O
ATOM   3094  CG  ASP A 480     -24.770  18.729  33.075  1.00 67.00           C
ATOM   3095  OD1 ASP A 480     -24.744  18.738  34.329  1.00 67.00           O
ATOM   3096  OD2 ASP A 480     -25.701  19.248  32.420  1.00 67.00           O
ATOM   3097  N   GLY A 481     -20.522  16.872  32.446  1.00 65.50           N
ATOM   3098  CA  GLY A 481     -19.335  16.335  31.794  1.00 65.50           C
ATOM   3099  C   GLY A 481     -19.355  14.818  31.747  1.00 65.50           C
ATOM   3100  O   GLY A 481     -20.343  14.181  32.098  1.00 65.50           O
ATOM   3101  N   LEU A 482     -18.245  14.225  31.325  1.00 69.12           N
ATOM   3102  CA  LEU A 482     -18.110  12.774  31.253  1.00 69.12           C
ATOM   3103  C   LEU A 482     -16.739  12.370  31.773  1.00 69.12           C
ATOM   3104  CB  LEU A 482     -18.411  12.358  29.807  1.00 69.12           C
ATOM   3105  O   LEU A 482     -15.746  13.049  31.527  1.00 69.12           O
ATOM   3106  CG  LEU A 482     -18.221  10.885  29.395  1.00 69.12           C
ATOM   3107  CD1 LEU A 482     -19.103  10.625  28.172  1.00 69.12           C
ATOM   3108  CD2 LEU A 482     -16.782  10.535  28.995  1.00 69.12           C
ATOM   3109  N   ALA A 483     -16.676  11.253  32.482  1.00 69.38           N
ATOM   3110  CA  ALA A 483     -15.430  10.605  32.851  1.00 69.38           C
ATOM   3111  C   ALA A 483     -15.366   9.232  32.188  1.00 69.38           C
ATOM   3112  CB  ALA A 483     -15.310  10.547  34.375  1.00 69.38           C
ATOM   3113  O   ALA A 483     -16.278   8.419  32.324  1.00 69.38           O
ATOM   3114  N   MET A 484     -14.284   8.970  31.465  1.00 67.44           N
ATOM   3115  CA  MET A 484     -13.944   7.616  31.045  1.00 67.44           C
ATOM   3116  C   MET A 484     -13.186   6.946  32.174  1.00 67.44           C
ATOM   3117  CB  MET A 484     -13.064   7.653  29.794  1.00 67.44           C
ATOM   3118  O   MET A 484     -12.075   7.362  32.476  1.00 67.44           O
ATOM   3119  CG  MET A 484     -13.869   7.521  28.499  1.00 67.44           C
ATOM   3120  SD  MET A 484     -14.828   5.986  28.324  1.00 67.44           S
ATOM   3121  CE  MET A 484     -13.608   4.762  28.866  1.00 67.44           C
ATOM   3122  N   VAL A 485     -13.765   5.923  32.785  1.00 71.94           N
ATOM   3123  CA  VAL A 485     -13.055   5.014  33.683  1.00 71.94           C
ATOM   3124  C   VAL A 485     -12.367   3.971  32.822  1.00 71.94           C
ATOM   3125  CB  VAL A 485     -14.024   4.360  34.678  1.00 71.94           C
ATOM   3126  O   VAL A 485     -13.028   3.351  31.997  1.00 71.94           O
ATOM   3127  CG1 VAL A 485     -13.279   3.359  35.560  1.00 71.94           C
ATOM   3128  CG2 VAL A 485     -14.663   5.433  35.565  1.00 71.94           C
ATOM   3129  N   TRP A 486     -11.062   3.796  32.979  1.00 66.50           N
ATOM   3130  CA  TRP A 486     -10.265   2.905  32.142  1.00 66.50           C
ATOM   3131  C   TRP A 486      -9.920   1.580  32.811  1.00 66.50           C
ATOM   3132  CB  TRP A 486      -8.976   3.606  31.751  1.00 66.50           C
ATOM   3133  O   TRP A 486      -9.874   0.546  32.141  1.00 66.50           O
ATOM   3134  CG  TRP A 486      -9.131   4.909  31.043  1.00 66.50           C
ATOM   3135  CD1 TRP A 486      -8.851   6.121  31.562  1.00 66.50           C
ATOM   3136  CD2 TRP A 486      -9.565   5.145  29.671  1.00 66.50           C
ATOM   3137  CE2 TRP A 486      -9.535   6.547  29.424  1.00 66.50           C
ATOM   3138  CE3 TRP A 486      -9.970   4.314  28.607  1.00 66.50           C
ATOM   3139  NE1 TRP A 486      -9.092   7.082  30.608  1.00 66.50           N
ATOM   3140  CH2 TRP A 486     -10.299   6.255  27.151  1.00 66.50           C
ATOM   3141  CZ2 TRP A 486      -9.891   7.109  28.189  1.00 66.50           C
ATOM   3142  CZ3 TRP A 486     -10.337   4.865  27.365  1.00 66.50           C
ATOM   3143  N   ASP A 487      -9.635   1.629  34.111  1.00 66.69           N
ATOM   3144  CA  ASP A 487      -9.241   0.468  34.900  1.00 66.69           C
ATOM   3145  C   ASP A 487      -9.431   0.731  36.402  1.00 66.69           C
ATOM   3146  CB  ASP A 487      -7.769   0.114  34.595  1.00 66.69           C
ATOM   3147  O   ASP A 487      -9.559   1.880  36.838  1.00 66.69           O
ATOM   3148  CG  ASP A 487      -7.469  -1.385  34.717  1.00 66.69           C
ATOM   3149  OD1 ASP A 487      -8.292  -2.112  35.323  1.00 66.69           O
ATOM   3150  OD2 ASP A 487      -6.418  -1.793  34.169  1.00 66.69           O
ATOM   3151  N   ASN A 488      -9.397  -0.333  37.200  1.00 69.38           N
ATOM   3152  CA  ASN A 488      -9.361  -0.259  38.658  1.00 69.38           C
ATOM   3153  C   ASN A 488      -7.900  -0.373  39.112  1.00 69.38           C
ATOM   3154  CB  ASN A 488     -10.241  -1.376  39.241  1.00 69.38           C
ATOM   3155  O   ASN A 488      -7.262  -1.403  38.892  1.00 69.38           O
ATOM   3156  CG  ASN A 488     -11.708  -1.247  38.872  1.00 69.38           C
ATOM   3157  ND2 ASN A 488     -12.420  -2.347  38.806  1.00 69.38           N
ATOM   3158  OD1 ASN A 488     -12.260  -0.187  38.656  1.00 69.38           O
ATOM   3159  N   GLY A 489      -7.351   0.663  39.747  1.00 63.38           N
ATOM   3160  CA  GLY A 489      -5.922   0.702  40.055  1.00 63.38           C
ATOM   3161  C   GLY A 489      -5.556   1.724  41.124  1.00 63.38           C
ATOM   3162  O   GLY A 489      -6.086   2.830  41.152  1.00 63.38           O
ATOM   3163  N   GLU A 490      -4.614   1.344  41.991  1.00 60.03           N
ATOM   3164  CA  GLU A 490      -4.113   2.181  43.094  1.00 60.03           C
ATOM   3165  C   GLU A 490      -3.131   3.276  42.636  1.00 60.03           C
ATOM   3166  CB  GLU A 490      -3.453   1.283  44.164  1.00 60.03           C
ATOM   3167  O   GLU A 490      -2.852   4.188  43.405  1.00 60.03           O
ATOM   3168  CG  GLU A 490      -4.464   0.409  44.929  1.00 60.03           C
ATOM   3169  CD  GLU A 490      -3.844  -0.502  46.007  1.00 60.03           C
ATOM   3170  OE1 GLU A 490      -4.629  -1.240  46.647  1.00 60.03           O
ATOM   3171  OE2 GLU A 490      -2.606  -0.476  46.199  1.00 60.03           O
ATOM   3172  N   THR A 491      -2.597   3.205  41.408  1.00 62.28           N
ATOM   3173  CA  THR A 491      -1.718   4.240  40.836  1.00 62.28           C
ATOM   3174  C   THR A 491      -1.798   4.272  39.311  1.00 62.28           C
ATOM   3175  CB  THR A 491      -0.259   4.062  41.291  1.00 62.28           C
ATOM   3176  O   THR A 491      -1.961   3.231  38.671  1.00 62.28           O
ATOM   3177  CG2 THR A 491       0.391   2.750  40.829  1.00 62.28           C
ATOM   3178  OG1 THR A 491       0.540   5.112  40.791  1.00 62.28           O
ATOM   3179  N   ALA A 492      -1.645   5.463  38.728  1.00 58.62           N
ATOM   3180  CA  ALA A 492      -1.528   5.651  37.278  1.00 58.62           C
ATOM   3181  C   ALA A 492      -0.060   5.645  36.786  1.00 58.62           C
ATOM   3182  CB  ALA A 492      -2.300   6.920  36.897  1.00 58.62           C
ATOM   3183  O   ALA A 492       0.203   5.756  35.584  1.00 58.62           O
ATOM   3184  N   VAL A 493       0.918   5.480  37.689  1.00 59.75           N
ATOM   3185  CA  VAL A 493       2.352   5.444  37.361  1.00 59.75           C
ATOM   3186  C   VAL A 493       2.695   4.192  36.543  1.00 59.75           C
ATOM   3187  CB  VAL A 493       3.212   5.509  38.642  1.00 59.75           C
ATOM   3188  O   VAL A 493       2.620   3.068  37.033  1.00 59.75           O
ATOM   3189  CG1 VAL A 493       4.715   5.420  38.325  1.00 59.75           C
ATOM   3190  CG2 VAL A 493       3.013   6.820  39.415  1.00 59.75           C
ATOM   3191  N   GLY A 494       3.141   4.387  35.297  1.00 55.19           N
ATOM   3192  CA  GLY A 494       3.554   3.295  34.402  1.00 55.19           C
ATOM   3193  C   GLY A 494       2.397   2.548  33.731  1.00 55.19           C
ATOM   3194  O   GLY A 494       2.628   1.514  33.103  1.00 55.19           O
ATOM   3195  N   TRP A 495       1.169   3.060  33.846  1.00 59.62           N
ATOM   3196  CA  TRP A 495      -0.004   2.487  33.198  1.00 59.62           C
ATOM   3197  C   TRP A 495      -0.001   2.803  31.691  1.00 59.62           C
ATOM   3198  CB  TRP A 495      -1.252   2.981  33.933  1.00 59.62           C
ATOM   3199  O   TRP A 495       0.126   3.957  31.284  1.00 59.62           O
ATOM   3200  CG  TRP A 495      -2.533   2.367  33.474  1.00 59.62           C
ATOM   3201  CD1 TRP A 495      -2.957   1.105  33.714  1.00 59.62           C
ATOM   3202  CD2 TRP A 495      -3.588   2.996  32.701  1.00 59.62           C
ATOM   3203  CE2 TRP A 495      -4.625   2.040  32.479  1.00 59.62           C
ATOM   3204  CE3 TRP A 495      -3.754   4.279  32.152  1.00 59.62           C
ATOM   3205  NE1 TRP A 495      -4.200   0.909  33.139  1.00 59.62           N
ATOM   3206  CH2 TRP A 495      -5.860   3.601  31.123  1.00 59.62           C
ATOM   3207  CZ2 TRP A 495      -5.757   2.330  31.709  1.00 59.62           C
ATOM   3208  CZ3 TRP A 495      -4.882   4.565  31.376  1.00 59.62           C
ATOM   3209  N   GLY A 496      -0.079   1.756  30.864  1.00 54.22           N
ATOM   3210  CA  GLY A 496       0.067   1.821  29.401  1.00 54.22           C
ATOM   3211  C   GLY A 496      -1.246   1.735  28.617  1.00 54.22           C
ATOM   3212  O   GLY A 496      -1.198   1.549  27.405  1.00 54.22           O
ATOM   3213  N   GLY A 497      -2.390   1.835  29.300  1.00 54.84           N
ATOM   3214  CA  GLY A 497      -3.725   1.639  28.732  1.00 54.84           C
ATOM   3215  C   GLY A 497      -4.444   0.403  29.293  1.00 54.84           C
ATOM   3216  O   GLY A 497      -3.842  -0.390  30.025  1.00 54.84           O
ATOM   3217  N   PRO A 498      -5.743   0.241  28.989  1.00 53.78           N
ATOM   3218  CA  PRO A 498      -6.537  -0.885  29.468  1.00 53.78           C
ATOM   3219  C   PRO A 498      -6.018  -2.210  28.893  1.00 53.78           C
ATOM   3220  CB  PRO A 498      -7.977  -0.580  29.043  1.00 53.78           C
ATOM   3221  O   PRO A 498      -5.676  -2.307  27.717  1.00 53.78           O
ATOM   3222  CG  PRO A 498      -7.812   0.321  27.819  1.00 53.78           C
ATOM   3223  CD  PRO A 498      -6.534   1.101  28.121  1.00 53.78           C
ATOM   3224  N   SER A 499      -5.980  -3.251  29.726  1.00 47.75           N
ATOM   3225  CA  SER A 499      -5.492  -4.580  29.326  1.00 47.75           C
ATOM   3226  C   SER A 499      -6.505  -5.384  28.498  1.00 47.75           C
ATOM   3227  CB  SER A 499      -5.046  -5.367  30.563  1.00 47.75           C
ATOM   3228  O   SER A 499      -6.114  -6.327  27.814  1.00 47.75           O
ATOM   3229  OG  SER A 499      -6.084  -5.461  31.525  1.00 47.75           O
ATOM   3230  N   THR A 500      -7.796  -5.024  28.546  1.00 46.59           N
ATOM   3231  CA  THR A 500      -8.893  -5.656  27.788  1.00 46.59           C
ATOM   3232  C   THR A 500     -10.033  -4.658  27.525  1.00 46.59           C
ATOM   3233  CB  THR A 500      -9.466  -6.882  28.527  1.00 46.59           C
ATOM   3234  O   THR A 500     -10.155  -3.645  28.210  1.00 46.59           O
ATOM   3235  CG2 THR A 500      -8.467  -8.009  28.787  1.00 46.59           C
ATOM   3236  OG1 THR A 500      -9.980  -6.502  29.776  1.00 46.59           O
ATOM   3237  N   THR A 501     -10.915  -4.937  26.558  1.00 45.38           N
ATOM   3238  CA  THR A 501     -12.076  -4.085  26.212  1.00 45.38           C
ATOM   3239  C   THR A 501     -13.190  -4.043  27.269  1.00 45.38           C
ATOM   3240  CB  THR A 501     -12.670  -4.512  24.860  1.00 45.38           C
ATOM   3241  O   THR A 501     -14.123  -3.237  27.179  1.00 45.38           O
ATOM   3242  CG2 THR A 501     -11.786  -4.063  23.696  1.00 45.38           C
ATOM   3243  OG1 THR A 501     -12.765  -5.921  24.795  1.00 45.38           O
ATOM   3244  N   ASP A 502     -13.107  -4.896  28.290  1.00 43.19           N
ATOM   3245  CA  ASP A 502     -14.130  -5.036  29.329  1.00 43.19           C
ATOM   3246  C   ASP A 502     -13.896  -4.126  30.543  1.00 43.19           C
ATOM   3247  CB  ASP A 502     -14.243  -6.514  29.735  1.00 43.19           C
ATOM   3248  O   ASP A 502     -14.828  -3.904  31.313  1.00 43.19           O
ATOM   3249  CG  ASP A 502     -14.812  -7.397  28.617  1.00 43.19           C
ATOM   3250  OD1 ASP A 502     -15.519  -6.849  27.737  1.00 43.19           O
ATOM   3251  OD2 ASP A 502     -14.539  -8.616  28.659  1.00 43.19           O
ATOM   3252  N   THR A 503     -12.696  -3.555  30.709  1.00 48.72           N
ATOM   3253  CA  THR A 503     -12.320  -2.819  31.933  1.00 48.72           C
ATOM   3254  C   THR A 503     -12.720  -1.350  31.939  1.00 48.72           C
ATOM   3255  CB  THR A 503     -10.816  -2.924  32.220  1.00 48.72           C
ATOM   3256  O   THR A 503     -12.733  -0.739  33.005  1.00 48.72           O
ATOM   3257  CG2 THR A 503     -10.410  -4.366  32.518  1.00 48.72           C
ATOM   3258  OG1 THR A 503     -10.065  -2.453  31.125  1.00 48.72           O
ATOM   3259  N   TYR A 504     -13.071  -0.781  30.782  1.00 56.50           N
ATOM   3260  CA  TYR A 504     -13.385   0.638  30.674  1.00 56.50           C
ATOM   3261  C   TYR A 504     -14.888   0.923  30.520  1.00 56.50           C
ATOM   3262  CB  TYR A 504     -12.495   1.292  29.614  1.00 56.50           C
ATOM   3263  O   TYR A 504     -15.621   0.218  29.811  1.00 56.50           O
ATOM   3264  CG  TYR A 504     -12.706   0.821  28.196  1.00 56.50           C
ATOM   3265  CD1 TYR A 504     -11.777  -0.069  27.629  1.00 56.50           C
ATOM   3266  CD2 TYR A 504     -13.792   1.294  27.432  1.00 56.50           C
ATOM   3267  CE1 TYR A 504     -11.913  -0.459  26.288  1.00 56.50           C
ATOM   3268  CE2 TYR A 504     -13.954   0.870  26.102  1.00 56.50           C
ATOM   3269  OH  TYR A 504     -13.156  -0.408  24.247  1.00 56.50           O
ATOM   3270  CZ  TYR A 504     -13.013  -0.009  25.532  1.00 56.50           C
ATOM   3271  N   ALA A 505     -15.351   1.981  31.188  1.00 55.97           N
ATOM   3272  CA  ALA A 505     -16.738   2.426  31.236  1.00 55.97           C
ATOM   3273  C   ALA A 505     -16.821   3.955  31.145  1.00 55.97           C
ATOM   3274  CB  ALA A 505     -17.391   1.908  32.525  1.00 55.97           C
ATOM   3275  O   ALA A 505     -16.053   4.675  31.778  1.00 55.97           O
ATOM   3276  N   SER A 506     -17.784   4.457  30.375  1.00 53.31           N
ATOM   3277  CA  SER A 506     -18.106   5.883  30.351  1.00 53.31           C
ATOM   3278  C   SER A 506     -19.117   6.198  31.453  1.00 53.31           C
ATOM   3279  CB  SER A 506     -18.644   6.272  28.977  1.00 53.31           C
ATOM   3280  O   SER A 506     -20.148   5.534  31.561  1.00 53.31           O
ATOM   3281  OG  SER A 506     -19.102   7.600  28.999  1.00 53.31           O
ATOM   3282  N   LEU A 507     -18.819   7.210  32.262  1.00 64.44           N
ATOM   3283  CA  LEU A 507     -19.701   7.752  33.287  1.00 64.44           C
ATOM   3284  C   LEU A 507     -20.082   9.180  32.909  1.00 64.44           C
ATOM   3285  CB  LEU A 507     -18.994   7.719  34.653  1.00 64.44           C
ATOM   3286  O   LEU A 507     -19.216  10.049  32.802  1.00 64.44           O
ATOM   3287  CG  LEU A 507     -18.663   6.313  35.179  1.00 64.44           C
ATOM   3288  CD1 LEU A 507     -17.868   6.455  36.474  1.00 64.44           C
ATOM   3289  CD2 LEU A 507     -19.920   5.493  35.477  1.00 64.44           C
ATOM   3290  N   VAL A 508     -21.376   9.434  32.741  1.00 63.78           N
ATOM   3291  CA  VAL A 508     -21.898  10.800  32.633  1.00 63.78           C
ATOM   3292  C   VAL A 508     -21.917  11.408  34.035  1.00 63.78           C
ATOM   3293  CB  VAL A 508     -23.282  10.834  31.960  1.00 63.78           C
ATOM   3294  O   VAL A 508     -22.412  10.790  34.979  1.00 63.78           O
ATOM   3295  CG1 VAL A 508     -23.781  12.273  31.793  1.00 63.78           C
ATOM   3296  CG2 VAL A 508     -23.224  10.191  30.565  1.00 63.78           C
ATOM   3297  N   LEU A 509     -21.326  12.591  34.181  1.00 69.06           N
ATOM   3298  CA  LEU A 509     -21.218  13.319  35.440  1.00 69.06           C
ATOM   3299  C   LEU A 509     -22.096  14.562  35.389  1.00 69.06           C
ATOM   3300  CB  LEU A 509     -19.754  13.694  35.733  1.00 69.06           C
ATOM   3301  O   LEU A 509     -21.777  15.535  34.704  1.00 69.06           O
ATOM   3302  CG  LEU A 509     -18.783  12.511  35.859  1.00 69.06           C
ATOM   3303  CD1 LEU A 509     -17.394  13.045  36.216  1.00 69.06           C
ATOM   3304  CD2 LEU A 509     -19.196  11.512  36.938  1.00 69.06           C
ATOM   3305  N   ASP A 510     -23.169  14.540  36.171  1.00 71.75           N
ATOM   3306  CA  ASP A 510     -24.041  15.696  36.338  1.00 71.75           C
ATOM   3307  C   ASP A 510     -23.330  16.825  37.096  1.00 71.75           C
ATOM   3308  CB  ASP A 510     -25.323  15.300  37.086  1.00 71.75           C
ATOM   3309  O   ASP A 510     -22.480  16.611  37.974  1.00 71.75           O
ATOM   3310  CG  ASP A 510     -26.207  14.300  36.335  1.00 71.75           C
ATOM   3311  OD1 ASP A 510     -26.244  14.357  35.088  1.00 71.75           O
ATOM   3312  OD2 ASP A 510     -26.872  13.508  37.039  1.00 71.75           O
ATOM   3313  N   LYS A 511     -23.742  18.063  36.824  1.00 72.81           N
ATOM   3314  CA  LYS A 511     -23.345  19.236  37.597  1.00 72.81           C
ATOM   3315  C   LYS A 511     -23.589  19.012  39.094  1.00 72.81           C
ATOM   3316  CB  LYS A 511     -24.132  20.431  37.063  1.00 72.81           C
ATOM   3317  O   LYS A 511     -24.717  18.816  39.541  1.00 72.81           O
ATOM   3318  CG  LYS A 511     -23.781  21.713  37.817  1.00 72.81           C
ATOM   3319  CD  LYS A 511     -24.613  22.854  37.246  1.00 72.81           C
ATOM   3320  CE  LYS A 511     -24.286  24.132  38.007  1.00 72.81           C
ATOM   3321  NZ  LYS A 511     -25.193  25.211  37.566  1.00 72.81           N
ATOM   3322  N   GLY A 512     -22.530  19.157  39.888  1.00 71.56           N
ATOM   3323  CA  GLY A 512     -22.539  18.917  41.333  1.00 71.56           C
ATOM   3324  C   GLY A 512     -21.905  17.591  41.756  1.00 71.56           C
ATOM   3325  O   GLY A 512     -21.554  17.468  42.928  1.00 71.56           O
ATOM   3326  N   ALA A 513     -21.680  16.646  40.835  1.00 80.31           N
ATOM   3327  CA  ALA A 513     -20.786  15.513  41.077  1.00 80.31           C
ATOM   3328  C   ALA A 513     -19.363  16.012  41.392  1.00 80.31           C
ATOM   3329  CB  ALA A 513     -20.817  14.586  39.855  1.00 80.31           C
ATOM   3330  O   ALA A 513     -18.970  17.108  40.980  1.00 80.31           O
ATOM   3331  N   TYR A 514     -18.570  15.243  42.132  1.00 83.00           N
ATOM   3332  CA  TYR A 514     -17.199  15.637  42.458  1.00 83.00           C
ATOM   3333  C   TYR A 514     -16.224  14.473  42.354  1.00 83.00           C
ATOM   3334  CB  TYR A 514     -17.128  16.344  43.821  1.00 83.00           C
ATOM   3335  O   TYR A 514     -16.555  13.319  42.616  1.00 83.00           O
ATOM   3336  CG  TYR A 514     -17.444  15.468  45.016  1.00 83.00           C
ATOM   3337  CD1 TYR A 514     -18.775  15.344  45.460  1.00 83.00           C
ATOM   3338  CD2 TYR A 514     -16.413  14.763  45.670  1.00 83.00           C
ATOM   3339  CE1 TYR A 514     -19.078  14.512  46.553  1.00 83.00           C
ATOM   3340  CE2 TYR A 514     -16.716  13.921  46.757  1.00 83.00           C
ATOM   3341  OH  TYR A 514     -18.359  12.931  48.202  1.00 83.00           O
ATOM   3342  CZ  TYR A 514     -18.052  13.789  47.196  1.00 83.00           C
ATOM   3343  N   MET A 515     -14.995  14.803  41.971  1.00 83.69           N
ATOM   3344  CA  MET A 515     -13.911  13.845  41.802  1.00 83.69           C
ATOM   3345  C   MET A 515     -12.827  14.124  42.836  1.00 83.69           C
ATOM   3346  CB  MET A 515     -13.380  13.915  40.367  1.00 83.69           C
ATOM   3347  O   MET A 515     -12.285  15.232  42.896  1.00 83.69           O
ATOM   3348  CG  MET A 515     -14.476  13.539  39.362  1.00 83.69           C
ATOM   3349  SD  MET A 515     -13.955  13.554  37.634  1.00 83.69           S
ATOM   3350  CE  MET A 515     -13.857  15.323  37.355  1.00 83.69           C
ATOM   3351  N   SER A 516     -12.523  13.126  43.660  1.00 85.56           N
ATOM   3352  CA  SER A 516     -11.358  13.142  44.541  1.00 85.56           C
ATOM   3353  C   SER A 516     -10.200  12.540  43.763  1.00 85.56           C
ATOM   3354  CB  SER A 516     -11.637  12.351  45.819  1.00 85.56           C
ATOM   3355  O   SER A 516     -10.171  11.329  43.571  1.00 85.56           O
ATOM   3356  OG  SER A 516     -10.595  12.567  46.747  1.00 85.56           O
ATOM   3357  N   ILE A 517      -9.313  13.393  43.253  1.00 82.38           N
ATOM   3358  CA  ILE A 517      -8.180  12.977  42.421  1.00 82.38           C
ATOM   3359  C   ILE A 517      -6.933  12.976  43.287  1.00 82.38           C
ATOM   3360  CB  ILE A 517      -8.010  13.905  41.199  1.00 82.38           C
ATOM   3361  O   ILE A 517      -6.558  14.034  43.792  1.00 82.38           O
ATOM   3362  CG1 ILE A 517      -9.263  13.873  40.302  1.00 82.38           C
ATOM   3363  CG2 ILE A 517      -6.788  13.443  40.392  1.00 82.38           C
ATOM   3364  CD1 ILE A 517      -9.293  14.931  39.193  1.00 82.38           C
ATOM   3365  N   ASP A 518      -6.284  11.828  43.427  1.00 81.19           N
ATOM   3366  CA  ASP A 518      -5.056  11.696  44.206  1.00 81.19           C
ATOM   3367  C   ASP A 518      -3.825  11.926  43.311  1.00 81.19           C
ATOM   3368  CB  ASP A 518      -5.052  10.340  44.923  1.00 81.19           C
ATOM   3369  O   ASP A 518      -2.923  12.675  43.691  1.00 81.19           O
ATOM   3370  CG  ASP A 518      -6.245  10.162  45.875  1.00 81.19           C
ATOM   3371  OD1 ASP A 518      -6.509  11.105  46.660  1.00 81.19           O
ATOM   3372  OD2 ASP A 518      -6.905   9.097  45.825  1.00 81.19           O
ATOM   3373  N   GLU A 519      -3.839  11.409  42.075  1.00 79.94           N
ATOM   3374  CA  GLU A 519      -2.759  11.571  41.088  1.00 79.94           C
ATOM   3375  C   GLU A 519      -3.282  12.133  39.753  1.00 79.94           C
ATOM   3376  CB  GLU A 519      -2.009  10.242  40.857  1.00 79.94           C
ATOM   3377  O   GLU A 519      -4.316  11.700  39.242  1.00 79.94           O
ATOM   3378  CG  GLU A 519      -1.433   9.626  42.145  1.00 79.94           C
ATOM   3379  CD  GLU A 519      -0.615   8.334  41.928  1.00 79.94           C
ATOM   3380  OE1 GLU A 519       0.275   8.079  42.772  1.00 79.94           O
ATOM   3381  OE2 GLU A 519      -0.838   7.586  40.939  1.00 79.94           O
ATOM   3382  N   ILE A 520      -2.549  13.083  39.154  1.00 79.88           N
ATOM   3383  CA  ILE A 520      -2.790  13.570  37.786  1.00 79.88           C
ATOM   3384  C   ILE A 520      -1.535  13.321  36.953  1.00 79.88           C
ATOM   3385  CB  ILE A 520      -3.189  15.067  37.742  1.00 79.88           C
ATOM   3386  O   ILE A 520      -0.473  13.869  37.244  1.00 79.88           O
ATOM   3387  CG1 ILE A 520      -4.460  15.358  38.562  1.00 79.88           C
ATOM   3388  CG2 ILE A 520      -3.426  15.503  36.284  1.00 79.88           C
ATOM   3389  CD1 ILE A 520      -4.829  16.844  38.680  1.00 79.88           C
ATOM   3390  N   HIS A 521      -1.677  12.548  35.882  1.00 77.56           N
ATOM   3391  CA  HIS A 521      -0.639  12.279  34.899  1.00 77.56           C
ATOM   3392  C   HIS A 521      -0.995  12.921  33.561  1.00 77.56           C
ATOM   3393  CB  HIS A 521      -0.433  10.769  34.758  1.00 77.56           C
ATOM   3394  O   HIS A 521      -2.052  12.652  32.996  1.00 77.56           O
ATOM   3395  CG  HIS A 521       0.262  10.183  35.952  1.00 77.56           C
ATOM   3396  CD2 HIS A 521      -0.298   9.889  37.166  1.00 77.56           C
ATOM   3397  ND1 HIS A 521       1.609   9.921  36.044  1.00 77.56           N
ATOM   3398  CE1 HIS A 521       1.852   9.476  37.284  1.00 77.56           C
ATOM   3399  NE2 HIS A 521       0.725   9.441  38.003  1.00 77.56           N
ATOM   3400  N   TYR A 522      -0.097  13.748  33.031  1.00 71.56           N
ATOM   3401  CA  TYR A 522      -0.237  14.346  31.705  1.00 71.56           C
ATOM   3402  C   TYR A 522       1.024  14.071  30.892  1.00 71.56           C
ATOM   3403  CB  TYR A 522      -0.532  15.842  31.839  1.00 71.56           C
ATOM   3404  O   TYR A 522       2.130  14.362  31.349  1.00 71.56           O
ATOM   3405  CG  TYR A 522      -0.696  16.555  30.509  1.00 71.56           C
ATOM   3406  CD1 TYR A 522       0.234  17.537  30.118  1.00 71.56           C
ATOM   3407  CD2 TYR A 522      -1.774  16.231  29.662  1.00 71.56           C
ATOM   3408  CE1 TYR A 522       0.068  18.222  28.899  1.00 71.56           C
ATOM   3409  CE2 TYR A 522      -1.931  16.896  28.431  1.00 71.56           C
ATOM   3410  OH  TYR A 522      -1.186  18.587  26.892  1.00 71.56           O
ATOM   3411  CZ  TYR A 522      -1.020  17.903  28.055  1.00 71.56           C
ATOM   3412  N   LYS A 523       0.872  13.469  29.704  1.00 66.12           N
ATOM   3413  CA  LYS A 523       2.003  13.018  28.861  1.00 66.12           C
ATOM   3414  C   LYS A 523       3.007  12.116  29.599  1.00 66.12           C
ATOM   3415  CB  LYS A 523       2.691  14.219  28.190  1.00 66.12           C
ATOM   3416  O   LYS A 523       4.203  12.143  29.322  1.00 66.12           O
ATOM   3417  CG  LYS A 523       1.722  14.991  27.297  1.00 66.12           C
ATOM   3418  CD  LYS A 523       2.462  16.095  26.546  1.00 66.12           C
ATOM   3419  CE  LYS A 523       1.465  16.696  25.558  1.00 66.12           C
ATOM   3420  NZ  LYS A 523       2.123  17.644  24.636  1.00 66.12           N
ATOM   3421  N   GLY A 524       2.515  11.328  30.555  1.00 64.06           N
ATOM   3422  CA  GLY A 524       3.322  10.412  31.365  1.00 64.06           C
ATOM   3423  C   GLY A 524       4.007  11.037  32.588  1.00 64.06           C
ATOM   3424  O   GLY A 524       4.570  10.292  33.387  1.00 64.06           O
ATOM   3425  N   GLU A 525       3.928  12.356  32.796  1.00 71.38           N
ATOM   3426  CA  GLU A 525       4.500  13.027  33.973  1.00 71.38           C
ATOM   3427  C   GLU A 525       3.434  13.366  35.023  1.00 71.38           C
ATOM   3428  CB  GLU A 525       5.287  14.287  33.579  1.00 71.38           C
ATOM   3429  O   GLU A 525       2.316  13.757  34.686  1.00 71.38           O
ATOM   3430  CG  GLU A 525       6.533  13.965  32.735  1.00 71.38           C
ATOM   3431  CD  GLU A 525       7.514  15.146  32.614  1.00 71.38           C
ATOM   3432  OE1 GLU A 525       8.681  14.888  32.236  1.00 71.38           O
ATOM   3433  OE2 GLU A 525       7.124  16.300  32.910  1.00 71.38           O
ATOM   3434  N   LEU A 526       3.794  13.238  36.307  1.00 79.50           N
ATOM   3435  CA  LEU A 526       2.940  13.626  37.432  1.00 79.50           C
ATOM   3436  C   LEU A 526       2.885  15.158  37.539  1.00 79.50           C
ATOM   3437  CB  LEU A 526       3.472  12.984  38.729  1.00 79.50           C
ATOM   3438  O   LEU A 526       3.917  15.810  37.717  1.00 79.50           O
ATOM   3439  CG  LEU A 526       2.573  13.228  39.960  1.00 79.50           C
ATOM   3440  CD1 LEU A 526       1.328  12.342  39.947  1.00 79.50           C
ATOM   3441  CD2 LEU A 526       3.348  12.930  41.245  1.00 79.50           C
ATOM   3442  N   VAL A 527       1.683  15.730  37.483  1.00 79.00           N
ATOM   3443  CA  VAL A 527       1.450  17.179  37.559  1.00 79.00           C
ATOM   3444  C   VAL A 527       0.500  17.534  38.713  1.00 79.00           C
ATOM   3445  CB  VAL A 527       0.961  17.759  36.216  1.00 79.00           C
ATOM   3446  O   VAL A 527      -0.451  16.807  38.972  1.00 79.00           O
ATOM   3447  CG1 VAL A 527       2.037  17.632  35.132  1.00 79.00           C
ATOM   3448  CG2 VAL A 527      -0.331  17.120  35.696  1.00 79.00           C
ATOM   3449  N   PRO A 528       0.703  18.665  39.417  1.00 75.31           N
ATOM   3450  CA  PRO A 528      -0.142  19.047  40.556  1.00 75.31           C
ATOM   3451  C   PRO A 528      -1.501  19.642  40.142  1.00 75.31           C
ATOM   3452  CB  PRO A 528       0.704  20.061  41.332  1.00 75.31           C
ATOM   3453  O   PRO A 528      -2.450  19.679  40.927  1.00 75.31           O
ATOM   3454  CG  PRO A 528       1.562  20.717  40.248  1.00 75.31           C
ATOM   3455  CD  PRO A 528       1.831  19.573  39.275  1.00 75.31           C
ATOM   3456  N   SER A 529      -1.596  20.158  38.916  1.00 80.88           N
ATOM   3457  CA  SER A 529      -2.829  20.704  38.355  1.00 80.88           C
ATOM   3458  C   SER A 529      -2.759  20.753  36.835  1.00 80.88           C
ATOM   3459  CB  SER A 529      -3.096  22.122  38.882  1.00 80.88           C
ATOM   3460  O   SER A 529      -1.685  21.028  36.294  1.00 80.88           O
ATOM   3461  OG  SER A 529      -2.074  23.018  38.468  1.00 80.88           O
ATOM   3462  N   LEU A 530      -3.893  20.595  36.156  1.00 78.94           N
ATOM   3463  CA  LEU A 530      -3.988  20.715  34.701  1.00 78.94           C
ATOM   3464  C   LEU A 530      -5.180  21.593  34.314  1.00 78.94           C
ATOM   3465  CB  LEU A 530      -4.078  19.310  34.079  1.00 78.94           C
ATOM   3466  O   LEU A 530      -6.293  21.377  34.793  1.00 78.94           O
ATOM   3467  CG  LEU A 530      -4.088  19.307  32.537  1.00 78.94           C
ATOM   3468  CD1 LEU A 530      -2.759  19.776  31.940  1.00 78.94           C
ATOM   3469  CD2 LEU A 530      -4.340  17.894  32.038  1.00 78.94           C
ATOM   3470  N   LYS A 531      -4.946  22.571  33.433  1.00 77.94           N
ATOM   3471  CA  LYS A 531      -6.010  23.353  32.796  1.00 77.94           C
ATOM   3472  C   LYS A 531      -6.462  22.632  31.529  1.00 77.94           C
ATOM   3473  CB  LYS A 531      -5.549  24.794  32.522  1.00 77.94           C
ATOM   3474  O   LYS A 531      -5.654  22.359  30.646  1.00 77.94           O
ATOM   3475  CG  LYS A 531      -6.726  25.687  32.084  1.00 77.94           C
ATOM   3476  CD  LYS A 531      -6.305  27.158  31.922  1.00 77.94           C
ATOM   3477  CE  LYS A 531      -7.535  28.060  31.712  1.00 77.94           C
ATOM   3478  NZ  LYS A 531      -7.818  28.325  30.285  1.00 77.94           N
ATOM   3479  N   LEU A 532      -7.747  22.329  31.472  1.00 68.25           N
ATOM   3480  CA  LEU A 532      -8.434  21.775  30.320  1.00 68.25           C
ATOM   3481  C   LEU A 532      -9.109  22.935  29.582  1.00 68.25           C
ATOM   3482  CB  LEU A 532      -9.448  20.746  30.835  1.00 68.25           C
ATOM   3483  O   LEU A 532      -9.995  23.590  30.140  1.00 68.25           O
ATOM   3484  CG  LEU A 532      -8.887  19.499  31.535  1.00 68.25           C
ATOM   3485  CD1 LEU A 532     -10.038  18.587  31.960  1.00 68.25           C
ATOM   3486  CD2 LEU A 532      -7.959  18.724  30.608  1.00 68.25           C
ATOM   3487  N   ASP A 533      -8.669  23.203  28.355  1.00 69.25           N
ATOM   3488  CA  ASP A 533      -9.241  24.254  27.513  1.00 69.25           C
ATOM   3489  C   ASP A 533     -10.272  23.624  26.583  1.00 69.25           C
ATOM   3490  CB  ASP A 533      -8.158  24.985  26.709  1.00 69.25           C
ATOM   3491  O   ASP A 533      -9.971  22.662  25.876  1.00 69.25           O
ATOM   3492  CG  ASP A 533      -7.111  25.682  27.580  1.00 69.25           C
ATOM   3493  OD1 ASP A 533      -7.484  26.336  28.580  1.00 69.25           O
ATOM   3494  OD2 ASP A 533      -5.912  25.598  27.235  1.00 69.25           O
ATOM   3495  N   VAL A 534     -11.495  24.150  26.580  1.00 57.31           N
ATOM   3496  CA  VAL A 534     -12.563  23.597  25.744  1.00 57.31           C
ATOM   3497  C   VAL A 534     -12.454  24.174  24.336  1.00 57.31           C
ATOM   3498  CB  VAL A 534     -13.937  23.845  26.380  1.00 57.31           C
ATOM   3499  O   VAL A 534     -12.675  25.368  24.127  1.00 57.31           O
ATOM   3500  CG1 VAL A 534     -15.053  23.328  25.479  1.00 57.31           C
ATOM   3501  CG2 VAL A 534     -14.069  23.082  27.702  1.00 57.31           C
ATOM   3502  N   VAL A 535     -12.159  23.320  23.357  1.00 57.03           N
ATOM   3503  CA  VAL A 535     -12.027  23.699  21.945  1.00 57.03           C
ATOM   3504  C   VAL A 535     -13.239  23.186  21.163  1.00 57.03           C
ATOM   3505  CB  VAL A 535     -10.687  23.200  21.364  1.00 57.03           C
ATOM   3506  O   VAL A 535     -13.724  22.081  21.409  1.00 57.03           O
ATOM   3507  CG1 VAL A 535     -10.440  23.781  19.966  1.00 57.03           C
ATOM   3508  CG2 VAL A 535      -9.492  23.616  22.241  1.00 57.03           C
ATOM   3509  N   SER A 536     -13.772  23.987  20.238  1.00 47.62           N
ATOM   3510  CA  SER A 536     -14.802  23.531  19.298  1.00 47.62           C
ATOM   3511  C   SER A 536     -14.197  22.585  18.265  1.00 47.62           C
ATOM   3512  CB  SER A 536     -15.508  24.706  18.599  1.00 47.62           C
ATOM   3513  O   SER A 536     -13.186  22.891  17.636  1.00 47.62           O
ATOM   3514  OG  SER A 536     -14.603  25.733  18.233  1.00 47.62           O
CONECT 3509 3510 3504
CONECT 3510 3509 3512 3511
CONECT 3511 3510 3513
CONECT 3512 3510 3514
CONECT 3513 3511
CONECT 3514 3512
END
